# Supplementary material for: Data from a proteomic analysis of colonic fibroblasts secretomes
Source: Data Brief. 2014 Aug 21;1:19–24. doi: 10.1016/j.dib.2014.08.003 (PMC4459868; doi:10.1016/j.dib.2014.08.003)
Supplement: Supplementary file 2 — Supplementary Data [file mmc2.xlsx]

## Sheet: Sheet2
Supplementary Table 1. The clinic and pathological data of the two patients with colorectal carcinoma.
Surgery date	Sex	Age	Site	Size	Pathological type	Differentiation grade	Depth of invasion	Lymph node metastasis
20111031	Female	82	Right colon	3.5 × 3 cm	Ulcerated adenocarcinoma	II	Invasion of the intestinal wall and surrounding fat tissue	Paracolic lymph nodes 14, metastasis 3
20120426	Male	67	Decending colon	3.5 × 2.5 cm	Ulcerated adenocarcinoma	II	Invasion of the intestinal wall and surrounding fat tissue	Mesenteric lymph node 2, paracolic lymph nodes 5
