# Supplementary material for: Data from a proteomic analysis of colonic fibroblasts secretomes
Source: Data Brief. 2014 Aug 21;1:19–24. doi: 10.1016/j.dib.2014.08.003 (PMC4459868; doi:10.1016/j.dib.2014.08.003)
Supplement: Supplementary file 3 — Supplementary Data [file mmc3.xlsx]

## Sheet: Main
Supplementary Table 1. Identified proteins from the colonic fibroblast secretomes and bioinformatic analyses.
Compared with colon cancer secretomes: the identified fibroblast proteins were compared with colon cancer secretome proteins identified in the following proteomic studies. Common identifications are indicated by "+" while "-" indicates no hits in colon cancer cell protein lists.
	paper 1	de Wit, M., Kant, H., Piersma, S. R., Pham, T. V., Mongera, S., van Berkel, M. P., Boven, E., Ponten, F., Meijer, G. A., Jimenez, C. R., and Fijneman, R. J. (2014) Colorectal cancer candidate biomarkers identified by tissue secretome proteome profiling. J Proteomics 99C, 26-39
	paper 2	Imperlini, E., Colavita, I., Caterino, M., Mirabelli, P., Pagnozzi, D., Del Vecchio, L., Di Noto, R., Ruoppolo, M., and Orru, S. (2013) The secretome signature of colon cancer cell lines. J Cell Biochem 114, 2577-2587
	paper 3	Choi, D. S., Choi, D. Y., Hong, B. S., Jang, S. C., Kim, D. K., Lee, J., Kim, Y. K., Kim, K. P., and Gho, Y. S. (2012) Quantitative proteomics of extracellular vesicles derived from human primary and metastatic colorectal cancer cells. J Extracell Vesicles 1
	paper 4	Bernhard, O. K., Greening, D. W., Barnes, T. W., Ji, H., and Simpson, R. J. (2013) Detection of cadherin-17 in human colon cancer LIM1215 cell secretome and tumour xenograft-derived interstitial fluid and plasma. Biochim Biophys Acta 1834, 2372-2379
	paper 5	Xue, H., Lu, B., Zhang, J., Wu, M., Huang, Q., Wu, Q., Sheng, H., Wu, D., Hu, J., and Lai, M. (2010) Identification of serum biomarkers for colorectal cancer metastasis using a differential secretome approach. J Proteome Res 9, 545-555
	paper 6	Ji, H., Greening, D. W., Kapp, E. A., Moritz, R. L., and Simpson, R. J. (2009) Secretome-based proteomics reveals sulindac-modulated proteins released from colon cancer cells. Proteomics Clin Appl 3, 433-451
	paper 7	Diehl, H. C., Stuhler, K., Klein-Scory, S., Volmer, M. W., Schoneck, A., Bieling, C., Schmiegel, W., Meyer, H. E., and Schwarte-Waldhoff, I. (2007) A catalogue of proteins released by colorectal cancer cells in vitro as an alternative source for biomarker discovery. Proteomics Clin Appl 1, 47-61
	paper 8	Barderas, R., Mendes, M., Torres, S., Bartolome, R. A., Lopez-Lucendo, M., Villar-Vazquez, R., Pelaez-Garcia, A., Fuente, E., Bonilla, F., and Casal, J. I. (2013) In-depth Characterization of the Secretome of Colorectal Cancer Metastatic Cells Identifies Key Proteins in Cell Adhesion, Migration, and Invasion. Mol Cell Proteomics 12, 1602-1620
	paper 9	Wu, C. C., Hsu, C. W., Chen, C. D., Yu, C. J., Chang, K. P., Tai, D. I., Liu, H. P., Su, W. H., Chang, Y. S., and Yu, J. S. (2010) Candidate serological biomarkers for cancer identified from the secretomes of 23 cancer cell lines and the human protein atlas. Mol Cell Proteomics 9, 1100-1117
	paper 10	Karagiannis, G. S., Petraki, C., Prassas, I., Saraon, P., Musrap, N., Dimitromanolakis, A., and Diamandis, E. P. (2012) Proteomic signatures of the desmoplastic invasion front reveal collagen type XII as a marker of myofibroblastic differentiation during colorectal cancer metastasis. Oncotarget 3, 267-285
GO analysis: GO annotations of each protein were retrieved from NCBI with a shortcut function of Scaffold.
Software prediction: The subcellular localization of identified proteins were predicted with SecretomeP v2.0 (http://www.cbs.dtu.dk/services/SecretomeP/), Phobius prediction (http://phobius.sbc.su.se), WoLF PSORT (http://wolfpsort.seq.cbrc.jp/) and SignalP v4.1 (http://www.cbs.dtu.dk/services/SignalP/).
Uniprot annotation: protein annotation was retrieved from UniProt database.
						Scaffold output																					Subcellular localization														Coloretal cancer cell secretome
						Exclusive Spectrum Count					Exclusive Unique Peptide Count				Percent Coverage				Exclusive Unique Spectrum Count				Total Spectrum Count						Phobius prediction (http://phobius.sbc.su.se)			SecretomeP 1.0f predictions									paper1	paper2	paper3	paper4	paper5	paper6	paper7	paper8	paper9
Identified Proteins (230)	Name	Gene	Accession Number	Molecular Weight		NF-1	NF-2	CAF-1	CAF-2	∑Exclusive Spectrum Count	NF-1	NF-2	CAF-1	CAF-2	NF-1	NF-2	CAF-1	CAF-2	NF-1	NF-2	CAF-1	CAF-2	NF-1	NF-2	CAF-1	CAF-2	UniProt annotation	SignalP-4.1 euk predictions	TM	SP	PREDICTION	NN-score	Warning by prior	WoLF PSORT (k used for kNN is: 32)	DAVID prediction	ExoCarts	Vesiclepedia	Final annotation	Gene Enrichment Profiler	Comparing with De Boeck et al	Caco-2 HT-29 HCT-116 SW480 SW1398	CaCo‐2_HCT‐GEO	SW480 SW620	LIM1215	SW480/SW620	LIM1215	SW620	KM12C_KM12SM	Colo205/SW480/SW620
Periostin OS=Homo sapiens GN=POSTN PE=1 SV=2	POSTN_HUMAN	POSTN	Q15063	93 kDa	CAF/NF	62	41	25	22	150	41	37	25	22	0.58	0.53	0.42	0.37	43	38	25	22	62	41	25	22	Golgi apparatus (By similarity). Secreted, extracellular space, extracellular matrix. Note=Colocalizes with BMP1 in the Golgi (By similarity).GO:0005794; C:Golgi apparatus; IEA:UniProtKB-SubCell. GO:0005578; C:proteinaceous extracellular matrix; ISS:UniProtKB. GO:0008201; F:heparin binding; ISS:UniProtKB. GO:0007155; P:cell adhesion; IDA:UniProtKB. GO:0030198; P:extracellular matrix organization;…	Y	0	Y	n8-16c21/22o	0.269	signal peptide predicted by SignalP	E.R.: 25.0, extr: 6.0	GO:0005576~extracellular region,GO:0005578~proteinaceous extracellular matrix,GO:0031012~extracellular matrix,GO:0044421~extracellular region part,	+	+	Sp	Smooth muscle 3	-	-	-	-	-	-	-	-	-	-
Collagen alpha-1(III) chain OS=Homo sapiens GN=COL3A1 PE=1 SV=4	CO3A1_HUMAN	COL3A1	P02461	139 kDa	CAF/NF	54	72	66	81	273	33	41	43	47	0.38	0.42	0.47	0.49	37	45	46	52	54	72	66	81	Secreted, extracellular space, extracellular matrix (By similarity).GO:0005586; C:collagen type III; IMP:UniProtKB. GO:0005788; C:endoplasmic reticulum lumen; TAS:Reactome. GO:0005615; C:extracellular space; IDA:UniProtKB. GO:0005201; F:extracellular matrix structural constituent; IMP:UniProtKB. GO:0005178; F:integrin binding; IMP:UniProtKB. GO:0046872; F:metal ion binding; IEA:UniProtKB-KW. GO:0…	Y	0	Y	n8-16c23/24o	0.255	signal peptide predicted by SignalP	extr: 23.0, lyso: 6.0	GO:0005576~extracellular region,GO:0005578~proteinaceous extracellular matrix,GO:0005581~collagen,GO:0005583~fibrillar collagen,GO:0005586~collagen type III,GO:0005615~extracellular space,GO:0031012~extracellular matrix,GO:0044420~extracellular matrix part,GO:0044421~extracellular region part,	+	+	Sp	smooth muscle 2	+	+	-	-	-	-	-	-	-	-
Decorin OS=Homo sapiens GN=DCN PE=1 SV=1	PGS2_HUMAN	DCN	P07585	40 kDa	CAF/NF	51	46	51	66	214	23	21	16	23	0.55	0.69	0.45	0.58	26	22	20	27	51	46	51	66	Secreted, extracellular space, extracellular matrix.GO:0005589; C:collagen type VI; IEA:Ensembl. GO:0005615; C:extracellular space; IDA:BHF-UCL. GO:0005796; C:Golgi lumen; TAS:Reactome. GO:0043202; C:lysosomal lumen; TAS:Reactome. GO:0050840; F:extracellular matrix binding; IEA:Ensembl. GO:0005539; F:glycosaminoglycan binding; IEA:Ensembl. GO:0007568; P:aging; IEA:Ensembl. GO:0005975; P:carbohydr…	Y	0	Y	n3-11c16/17o	0.506	signal peptide predicted by SignalP	extr: 20.0, mito: 5.0, lyso: 4.0	GO:0005576~extracellular region,GO:0005578~proteinaceous extracellular matrix,GO:0031012~extracellular matrix,GO:0044421~extracellular region part,	+	+	Sp	adipocyte	+	-	-	-	-	-	-	-	-	-
SPARC OS=Homo sapiens GN=SPARC PE=1 SV=1	SPRC_HUMAN	SPARC	P09486	35 kDa	CAF/NF	42	50	55	64	211	24	23	22	24	0.6	0.57	0.6	0.59	27	25	25	27	42	50	55	64	Secreted, extracellular space, extracellular matrix, basement membrane. Note=In or around the basement membrane.GO:0005604; C:basement membrane; IEA:UniProtKB-SubCell. GO:0071682; C:endocytic vesicle lumen; TAS:Reactome. GO:0005615; C:extracellular space; IEA:InterPro. GO:0005634; C:nucleus; IEA:Ensembl. GO:0031093; C:platelet alpha granule lumen; TAS:Reactome. GO:0005578; C:proteinaceous extrace…	Y	0	Y	n3-12c17/18o	0.942	signal peptide predicted by SignalP	extr: 26.0, cyto_mito: 4.0	GO:0005576~extracellular region,GO:0005578~proteinaceous extracellular matrix,GO:0005604~basement membrane,GO:0016023~cytoplasmic membrane-bounded vesicle,GO:0030141~secretory granule,GO:0031012~extracellular matrix,GO:0031091~platelet alpha granule,GO:0031093~platelet alpha granule lumen,GO:0031410~cytoplasmic vesicle,GO:0031974~membrane-enclosed lumen,GO:0031982~vesicle,GO:0031983~vesicle lumen…	+	+	Sp	Smooth muscle 4	+	+	+	-	-	-	-	-	-	-
Follistatin-related protein 1 OS=Homo sapiens GN=FSTL1 PE=1 SV=1	FSTL1_HUMAN	FSTL1	Q12841	35 kDa	CAF/NF	33	30	28	31	122	20	18	20	21	0.53	0.61	0.49	0.59	21	19	20	21	33	30	28	31	Secreted (Potential).GO:0005615; C:extracellular space; TAS:ProtInc. GO:0005509; F:calcium ion binding; IEA:InterPro. GO:0008201; F:heparin binding; TAS:ProtInc. GO:0030509; P:BMP signaling pathway; TAS:Reactome.	Y	0	Y	n5-15c20/21o	0.533	signal peptide predicted by SignalP	extr: 31.0	GO:0005576~extracellular region,GO:0005615~extracellular space,GO:0044421~extracellular region part,	-	-	Sp	Smooth muscle	+	+	-	-	-	-	-	-	-	-
Pentraxin-related protein PTX3 OS=Homo sapiens GN=PTX3 PE=1 SV=3	PTX3_HUMAN	PTX3	P26022	42 kDa	CAF/NF	28	36	16	19	99	14	19	10	10	0.43	0.54	0.33	0.34	18	22	10	11	28	36	16	19	Secreted.GO:0005576; C:extracellular region; TAS:ProtInc. GO:0001872; F:(1->3)-beta-D-glucan binding; IEA:Ensembl. GO:0006954; P:inflammatory response; TAS:ProtInc. GO:0008228; P:opsonization; IEA:Ensembl. GO:0045429; P:positive regulation of nitric oxide biosynthetic process; IEA:Ensembl. GO:0050766; P:positive regulation of phagocytosis; IEA:Ensembl. GO:0001878; P:response to yeast; IEA:Ensembl.	Y	0	Y	n3-12c17/18o	0.755	signal peptide predicted by SignalP	extr: 25.0, lyso: 3.0, pero: 2.5	GO:0005576~extracellular region,	+	+	Sp	Smooth muscle	+	-	-	-	-	-	-	-	-	-
Insulin-like growth factor-binding protein 5 OS=Homo sapiens GN=IGFBP5 PE=1 SV=1	IBP5_HUMAN	IGFBP5	P24593	31 kDa	CAF/NF	22	27	4	0	53	13	16	3	0	0.59	0.58	0.099	0	17	21	4	0	22	27	4	0	Secreted.GO:0016942; C:insulin-like growth factor binding protein complex; IC:BHF-UCL. GO:0044267; P:cellular protein metabolic process; TAS:Reactome. GO:0071320; P:cellular response to cAMP; IDA:UniProtKB. GO:0042593; P:glucose homeostasis; IEA:Ensembl. GO:0006006; P:glucose metabolic process; IEA:Ensembl. GO:0031069; P:hair follicle morphogenesis; IEA:Ensembl. GO:0035556; P:intracellular signal…	Y	0	Y	n2-13c20/21o	0.92	signal peptide predicted by SignalP	extr: 31.0	GO:0005576~extracellular region,GO:0005615~extracellular space,GO:0016942~insulin-like growth factor binding protein complex,GO:0044421~extracellular region part,	-	-	Sp	ovary	+	-	-	-	-	-	-	-	-	-
Transgelin OS=Homo sapiens GN=TAGLN PE=1 SV=4	TAGL_HUMAN	TAGLN	Q01995	23 kDa	CAF/NF	21	24	24	25	94	10	14	12	13	0.54	0.71	0.67	0.74	13	18	15	17	21	24	24	25	Cytoplasm (Probable).GO:0005737; C:cytoplasm; IEA:UniProtKB-SubCell. GO:0007517; P:muscle organ development; TAS:ProtInc.	N	0	0	i	0.56	-	cyto: 18.0, cyto_nucl: 11.0, extr: 6.0, mito: 3.0, nucl: 2.0	GO:0005622~intracellular,GO:0005623~cell,GO:0005737~cytoplasm,GO:0044424~intracellular part,GO:0044464~cell part	+	+	Cytoplasm	uterus (12), ..., smooth muscle (8, 149)	-	+	+	-	-	-	-	-	-	+
Collagen alpha-2(I) chain OS=Homo sapiens GN=COL1A2 PE=1 SV=7	CO1A2_HUMAN	COL1A2	P08123	129 kDa	CAF/NF	395	396	248	276	1315	101	98	82	90	0.86	0.86	0.81	0.81	120	116	94	103	395	396	248	276	Secreted, extracellular space, extracellular matrix (By similarity).GO:0005584; C:collagen type I; IDA:UniProtKB. GO:0005788; C:endoplasmic reticulum lumen; TAS:Reactome. GO:0005615; C:extracellular space; IDA:UniProtKB. GO:0070062; C:extracellular vesicular exosome; IDA:UniProtKB. GO:0005201; F:extracellular matrix structural constituent; NAS:UniProtKB. GO:0042802; F:identical protein binding; I…	Y	0	Y	n9-19c24/25o	0.337	signal peptide predicted by SignalP	extr: 15.0, E.R.: 12.0, lyso: 3.0	GO:0005576~extracellular region,GO:0005578~proteinaceous extracellular matrix,GO:0005581~collagen,GO:0005583~fibrillar collagen,GO:0005584~collagen type I,GO:0005615~extracellular space,GO:0005886~plasma membrane,GO:0031012~extracellular matrix,GO:0044420~extracellular matrix part,GO:0044421~extracellular region part,	+	+	Sp	Smooth muscle	+	+	-	-	-	-	-	-	-	-
Collagen alpha-1(I) chain OS=Homo sapiens GN=COL1A1 PE=1 SV=5	CO1A1_HUMAN	COL1A1	P02452	139 kDa	CAF/NF	213	230	222	245	910	91	91	85	92	0.79	0.79	0.76	0.8	109	107	99	113	213	230	222	245	Secreted, extracellular space, extracellular matrix (By similarity).GO:0005584; C:collagen type I; IMP:UniProtKB. GO:0005788; C:endoplasmic reticulum lumen; TAS:Reactome. GO:0005615; C:extracellular space; IDA:BHF-UCL. GO:0005201; F:extracellular matrix structural constituent; IEA:Ensembl. GO:0042802; F:identical protein binding; IDA:UniProtKB. GO:0046872; F:metal ion binding; IEA:UniProtKB-KW. G…	Y	0	Y	n9-18c22/23o	0.206	signal peptide predicted by SignalP	extr: 13.0, E.R.: 7.0, cyto: 3.5, cyto_pero: 3.2, lyso: 3.0, mito_pero: 2.3	GO:0005576~extracellular region,GO:0005578~proteinaceous extracellular matrix,GO:0005581~collagen,GO:0005583~fibrillar collagen,GO:0005584~collagen type I,GO:0005886~plasma membrane,GO:0031012~extracellular matrix,GO:0044420~extracellular matrix part,GO:0044421~extracellular region part,	+	+	Sp	preadipocyte subcutanous/smooth muscle 2 (rank 8)	+	+	-	-	-	-	-	-	+	-
Collagen alpha-2(IV) chain OS=Homo sapiens GN=COL4A2 PE=1 SV=4	CO4A2_HUMAN	COL4A2	P08572	168 kDa	CAF/NF	26	31	99	115	271	26	27	53	59	0.3	0.3	0.49	0.57	26	28	64	64	26	31	99	115	Secreted, extracellular space, extracellular matrix, basement membrane.GO:0005587; C:collagen type IV; TAS:UniProtKB. GO:0005788; C:endoplasmic reticulum lumen; TAS:Reactome. GO:0005201; F:extracellular matrix structural constituent; TAS:UniProtKB. GO:0001525; P:angiogenesis; IEA:UniProtKB-KW. GO:0007411; P:axon guidance; TAS:Reactome. GO:0071560; P:cellular response to transforming growth factor…	Y	0	Y	n17-28c33/34o	0.068	signal peptide predicted by SignalP	extr: 11.0, E.R.: 9.0, pero: 7.0, lyso: 4.0	GO:0005576~extracellular region,GO:0005578~proteinaceous extracellular matrix,GO:0005581~collagen,GO:0005587~collagen type IV,GO:0005604~basement membrane,GO:0030935~sheet-forming collagen,GO:0031012~extracellular matrix,GO:0044420~extracellular matrix part,GO:0044421~extracellular region part,	+	+	Sp	placenta	+	+	-	-	-	-	-	-	-	-
72 kDa type IV collagenase OS=Homo sapiens GN=MMP2 PE=1 SV=2	MMP2_HUMAN	MMP2	P08253	74 kDa	CAF/NF	36	48	27	23	134	31	30	25	21	0.56	0.58	0.54	0.43	34	33	27	23	36	48	27	23	Isoform 1: Secreted, extracellular space, extracellular matrix. Membrane. Nucleus. Note=Colocalizes with integrin alphaV/beta3 at the membrane surface in angiogenic blood vessels and melanomas. Found in mitochondria, along microfibrils, and in nuclei of cardiomyocytes.Isoform 2: Cytoplasm. Mitochondrion.GO:0005615; C:extracellular space; IDA:BHF-UCL. GO:0005739; C:mitochondrion; IEA:UniProtKB-Sub…	Y	0	Y	n16-24c29/30o	0.514	signal peptide predicted by SignalP	extr: 20.0, E.R.: 7.5, E.R._golg: 4.5, pero: 2.0	GO:0005576~extracellular region,GO:0005578~proteinaceous extracellular matrix,GO:0005615~extracellular space,GO:0005886~plasma membrane,GO:0030016~myofibril,GO:0030017~sarcomere,GO:0031012~extracellular matrix,GO:0043292~contractile fiber,GO:0044421~extracellular region part,GO:0044449~contractile fiber part,	+	+	Sp	preadipocyte subcutanous/smooth muscle 2	+	+	-	-	-	-	-	-	-	-
Interstitial collagenase OS=Homo sapiens GN=MMP1 PE=1 SV=3	MMP1_HUMAN	MMP1	P03956	54 kDa	CAF/NF	20	20	19	19	78	18	20	19	18	0.46	0.49	0.45	0.49	20	20	19	19	20	20	19	19	Secreted, extracellular space, extracellular matrix (Probable).GO:0005576; C:extracellular region; TAS:Reactome. GO:0005578; C:proteinaceous extracellular matrix; IEA:UniProtKB-SubCell. GO:0005509; F:calcium ion binding; IEA:InterPro. GO:0004222; F:metalloendopeptidase activity; IDA:BHF-UCL. GO:0008270; F:zinc ion binding; TAS:ProtInc. GO:0007596; P:blood coagulation; TAS:Reactome. GO:0044267; P:…	Y	0	Y	n7-16c21/22o	0.637	signal peptide predicted by SignalP	extr: 18.0, E.R.: 6.0, lyso: 4.0, plas: 1.0	GO:0005576~extracellular region,GO:0005578~proteinaceous extracellular matrix,GO:0031012~extracellular matrix,GO:0044421~extracellular region part,	+	+	Sp	smooth muscle (4)	-	+	-	-	-	-	-	-	+	-
Collagen alpha-2(VI) chain OS=Homo sapiens GN=COL6A2 PE=1 SV=4	CO6A2_HUMAN	COL6A2	P12110	109 kDa	CAF/NF	52	42	19	24	137	25	25	13	17	0.31	0.32	0.2	0.25	27	27	15	19	52	42	19	24	Secreted, extracellular space, extracellular matrix. Membrane; Peripheral membrane protein. Note=Recruited on membranes by CSPG4.GO:0005581; C:collagen; IEA:UniProtKB-KW. GO:0005788; C:endoplasmic reticulum lumen; TAS:Reactome. GO:0005615; C:extracellular space; IDA:BHF-UCL. GO:0043234; C:protein complex; IPI:MGI. GO:0005578; C:proteinaceous extracellular matrix; NAS:UniProtKB. GO:0042383; C:sarc…	Y	0	Y	n4-15c20/21o	0.214	signal peptide predicted by SignalP	extr: 23.0, lyso: 4.0, cyto_pero: 2.5, cyto: 2.0	GO:0005576~extracellular region,GO:0005578~proteinaceous extracellular matrix,GO:0005886~plasma membrane,GO:0019898~extrinsic to membrane,GO:0031012~extracellular matrix,GO:0042383~sarcolemma,GO:0044421~extracellular region part,	+	+	Sp	Smooth muscle red4	+	+	-	-	-	-	-	-	-	-
Complement C1s subcomponent OS=Homo sapiens GN=C1S PE=1 SV=1	C1S_HUMAN	C1S	P09871	77 kDa	CAF/NF	27	26	14	7	74	24	24	14	7	0.44	0.44	0.3	0.15	25	25	14	7	27	26	14	7	GO:0005576; C:extracellular region; TAS:Reactome. GO:0005509; F:calcium ion binding; IEA:InterPro. GO:0004252; F:serine-type endopeptidase activity; IDA:UniProtKB. GO:0006958; P:complement activation, classical pathway; TAS:Reactome. GO:0045087; P:innate immune response; TAS:Reactome. GO:0006508; P:proteolysis; IEA:UniProtKB-KW.	Y	0	Y	n3-10c15/16o	0.73	signal peptide predicted by SignalP	extr: 24.0, lyso: 4.0, plas: 2.0	GO:0005576~extracellular region,	+	+	Sp	liver	+	-	-	-	-	-	-	-	-	-
Complement C1r subcomponent OS=Homo sapiens GN=C1R PE=1 SV=2	C1R_HUMAN	C1R	P00736	80 kDa	CAF/NF	22	27	14	11	74	21	20	14	10	0.42	0.37	0.36	0.23	21	20	14	11	22	27	14	11	GO:0005576; C:extracellular region; NAS:UniProtKB. GO:0005509; F:calcium ion binding; IEA:InterPro. GO:0004252; F:serine-type endopeptidase activity; EXP:Reactome. GO:0006958; P:complement activation, classical pathway; TAS:Reactome. GO:0045087; P:innate immune response; TAS:Reactome. GO:0006508; P:proteolysis; IEA:UniProtKB-KW.	Y	0	Y	n3-13c18/19o	0.697	signal peptide predicted by SignalP	extr: 22.0, lyso: 4.0, mito: 3.0, cyto_pero: 2.5	GO:0005576~extracellular region,	+	+	Sp	liver	-	+	-	-	-	-	-	-	-	-
Procollagen C-endopeptidase enhancer 1 OS=Homo sapiens GN=PCOLCE PE=1 SV=2	PCOC1_HUMAN	PCOLCE	Q15113	48 kDa	CAF/NF	16	14	12	12	54	15	14	12	11	0.43	0.45	0.38	0.37	15	14	12	12	16	14	12	12	Secreted.GO:0005615; C:extracellular space; IDA:BHF-UCL. GO:0070062; C:extracellular vesicular exosome; IDA:UniProtKB. GO:0005518; F:collagen binding; IDA:MGI. GO:0008201; F:heparin binding; IDA:MGI. GO:0016504; F:peptidase activator activity; IDA:MGI. GO:0007275; P:multicellular organismal development; TAS:ProtInc. GO:0006508; P:proteolysis; IEA:Ensembl.	Y	0	Y	n9-20c25/26o	0.699	signal peptide predicted by SignalP	extr: 25.0, lyso: 5.0	GO:0005576~extracellular region,	+	+	Sp	preadipocyte subcutanous (59), Smooth muscle (92)	-	+	-	-	-	-	-	-	-	+
Biglycan OS=Homo sapiens GN=BGN PE=1 SV=2	PGS1_HUMAN	BGN	P21810	42 kDa	CAF/NF	20	25	33	39	117	12	14	14	18	0.45	0.48	0.5	0.55	13	16	16	21	20	25	33	39	Secreted, extracellular space, extracellular matrix (By similarity).GO:0009986; C:cell surface; IDA:MGI. GO:0005796; C:Golgi lumen; TAS:Reactome. GO:0043202; C:lysosomal lumen; TAS:Reactome. GO:0005578; C:proteinaceous extracellular matrix; NAS:UniProtKB. GO:0042383; C:sarcolemma; IEA:Ensembl. GO:0030133; C:transport vesicle; IDA:LIFEdb. GO:0050840; F:extracellular matrix binding; IEA:Ensembl. GO…	Y	0	Y	n4-11c16/17o	0.714	signal peptide predicted by SignalP	mito: 14.0, extr: 12.0, pero: 3.0	GO:0005576~extracellular region,GO:0005578~proteinaceous extracellular matrix,GO:0005886~plasma membrane,GO:0009986~cell surface,GO:0016023~cytoplasmic membrane-bounded vesicle,GO:0030133~transport vesicle,GO:0031012~extracellular matrix,GO:0031410~cytoplasmic vesicle,GO:0031982~vesicle,GO:0031988~membrane-bounded vesicle,GO:0042383~sarcolemma,GO:0044421~extracellular region part,	+	+	Sp	cardiac myocytes	-	+	-	-	-	-	-	-	-	-
Collagen alpha-2(V) chain OS=Homo sapiens GN=COL5A2 PE=1 SV=3	CO5A2_HUMAN	COL5A2	P05997	145 kDa	CAF/NF	11	16	32	29	88	11	16	29	21	0.16	0.27	0.38	0.29	11	16	30	22	11	16	32	29	Secreted, extracellular space, extracellular matrix (By similarity).GO:0005588; C:collagen type V; IMP:UniProtKB. GO:0005788; C:endoplasmic reticulum lumen; TAS:Reactome. GO:0005201; F:extracellular matrix structural constituent; IEA:InterPro. GO:0046872; F:metal ion binding; IEA:UniProtKB-KW. GO:0007411; P:axon guidance; TAS:Reactome. GO:0071230; P:cellular response to amino acid stimulus; IEA:E…	Y	0	Y	n11-22c26/27o	0.078	signal peptide predicted by SignalP	extr: 15.0, E.R.: 10.0, lyso: 3.0, pero: 2.5	GO:0005576~extracellular region,GO:0005578~proteinaceous extracellular matrix,GO:0005581~collagen,GO:0005583~fibrillar collagen,GO:0005588~collagen type V,GO:0031012~extracellular matrix,GO:0044420~extracellular matrix part,GO:0044421~extracellular region part,	+	+	Sp	preadipocyte subcutanous/smooth muscle 2	+	+	-	-	-	-	-	-	-	-
Collagen alpha-1(IV) chain OS=Homo sapiens GN=COL4A1 PE=1 SV=3	CO4A1_HUMAN	COL4A1	P02462	161 kDa	CAF/NF	5	3	40	40	88	5	3	32	26	0.056	0.049	0.3	0.27	5	3	33	28	5	3	40	40	Secreted, extracellular space, extracellular matrix, basement membrane.GO:0005587; C:collagen type IV; IEA:Ensembl. GO:0005788; C:endoplasmic reticulum lumen; TAS:Reactome. GO:0005576; C:extracellular region; NAS:UniProtKB. GO:0005201; F:extracellular matrix structural constituent; IEA:InterPro. GO:0048407; F:platelet-derived growth factor binding; IDA:MGI. GO:0001525; P:angiogenesis; IEA:UniProt…	Y	0	Y	n7-18c27/28o	0.044	signal peptide predicted by SignalP	extr: 12.0, E.R.: 6.0, mito: 4.0, pero: 4.0, lyso: 3.0	GO:0005576~extracellular region,GO:0005578~proteinaceous extracellular matrix,GO:0005581~collagen,GO:0005587~collagen type IV,GO:0005604~basement membrane,GO:0030935~sheet-forming collagen,GO:0031012~extracellular matrix,GO:0044420~extracellular matrix part,GO:0044421~extracellular region part,	+	+	Sp	placenta	-	+	-	-	-	-	-	-	-	-
Alpha-actinin-2 OS=Homo sapiens GN=ACTN2 PE=1 SV=1	ACTN2_HUMAN	ACTN2	P35609	104 kDa	CAF/NF	11	8	12	30	61	9	7	12	21	0.12	0.088	0.16	0.27	9	7	12	22	11	8	12	30	Cytoplasm, myofibril, sarcomere, Z line. Note=Colocalizes with MYOZ1 and FLNC at the Z-lines of skeletal muscle.GO:0005884; C:actin filament; TAS:ProtInc. GO:0005829; C:cytosol; TAS:Reactome. GO:0043197; C:dendritic spine; TAS:UniProtKB. GO:0005576; C:extracellular region; TAS:Reactome. GO:0030175; C:filopodium; IDA:UniProtKB. GO:0005925; C:focal adhesion; IMP:UniProtKB. GO:0031093; C:platelet al…	N	0	0	i	0.334	-	cyto_nucl: 16.8, nucl: 15.5, cyto: 13.0, cyto_mito: 7.7	GO:0005576~extracellular region,GO:0005730~nucleolus,GO:0005856~cytoskeleton,GO:0005884~actin filament,GO:0005886~plasma membrane,GO:0005912~adherens junction,GO:0005924~cell-substrate adherens junction,GO:0005925~focal adhesion,GO:0015629~actin cytoskeleton,GO:0016023~cytoplasmic membrane-bounded vesicle,GO:0016323~basolateral plasma membrane,GO:0030016~myofibril,GO:0030017~sarcomere,GO:0030018~…	+	+	Potential Sp: extracellular region/~membrane-bounded vesicle	skeletal muscle (rank 25)	-	-	-	-	-	-	-	-	-	-
Actin, alpha skeletal muscle OS=Homo sapiens GN=ACTA1 PE=1 SV=1	ACTS_HUMAN	ACTA1	P68133	42 kDa	CAF/NF	0	40	46	43	129	0	8	11	10	0	0.3	0.32	0.29	0	10	14	13	0	40	46	43	Cytoplasm, cytoskeleton.GO:0005884; C:actin filament; IDA:UniProtKB. GO:0005829; C:cytosol; TAS:Reactome. GO:0070062; C:extracellular vesicular exosome; IDA:UniProtKB. GO:0001725; C:stress fiber; IDA:UniProtKB. GO:0005865; C:striated muscle thin filament; IDA:UniProtKB. GO:0043531; F:ADP binding; TAS:UniProtKB. GO:0005524; F:ATP binding; TAS:UniProtKB. GO:0017022; F:myosin binding; TAS:UniProtKB.…	N	0	0	i	0.504	-	cysk: 32.0	GO:0001725~stress fiber,GO:0005856~cytoskeleton,GO:0005865~striated muscle thin filament,GO:0005884~actin filament,GO:0015629~actin cytoskeleton,GO:0030016~myofibril,GO:0030017~sarcomere,GO:0032432~actin filament bundle,GO:0042641~actomyosin,GO:0043228~non-membrane-bounded organelle,GO:0043232~intracellular non-membrane-bounded organelle,GO:0043292~contractile fiber,GO:0044430~cytoskeletal part,G…	+	+	Non-classic Sp: extracellular vesicular exosome	skeletal muscle	-	+	-	-	-	+	-	-	-	-
Keratin, type II cytoskeletal 6B OS=Homo sapiens GN=KRT6B PE=1 SV=5	K2C6B_HUMAN	KRT6B	P04259	60 kDa	CAF/NF	27	0	30	0	57	12	0	11	0	0.2	0	0.18	0	12	0	11	0	27	0	30	0	GO:0045095; C:keratin filament; IEA:InterPro. GO:0005200; F:structural constituent of cytoskeleton; TAS:ProtInc. GO:0007398; P:ectoderm development; TAS:ProtInc.	N	0	0	i	0.179	-	nucl: 20.5, cyto_nucl: 14.5, cyto: 7.5	GO:0005856~cytoskeleton,GO:0005882~intermediate filament,GO:0043228~non-membrane-bounded organelle,GO:0043232~intracellular non-membrane-bounded organelle,GO:0044430~cytoskeletal part,GO:0045095~keratin filament,GO:0045111~intermediate filament cytoskeleton,	+	+	Cytoplasm	Tongue	-	-	-	-	-	-	-	-	+	-
Keratin, type II cytoskeletal 1b OS=Homo sapiens GN=KRT77 PE=2 SV=3	K2C1B_HUMAN	KRT77	Q7Z794	62 kDa	CAF/NF	35	31	28	0	94	12	9	11	0	0.22	0.19	0.22	0	12	9	13	0	35	31	28	0	GO:0045095; C:keratin filament; IEA:InterPro. GO:0005198; F:structural molecule activity; IEA:InterPro.	N	0	0	i	0.121	-	nucl: 21.0, cyto_nucl: 16.0, cyto: 9.0	GO:0005856~cytoskeleton,GO:0005882~intermediate filament,GO:0043228~non-membrane-bounded organelle,GO:0043232~intracellular non-membrane-bounded organelle,GO:0044430~cytoskeletal part,GO:0045095~keratin filament,GO:0045111~intermediate filament cytoskeleton,	+	+	Cytoplasm	no probe	-	-	-	-	-	-	-	-	+	-
POTE ankyrin domain family member E OS=Homo sapiens GN=POTEE PE=1 SV=3	POTEE_HUMAN	POTEE	Q6S8J3	121 kDa	CAF/NF	18	35	28	30	111	8	10	9	9	0.069	0.089	0.096	0.089	8	11	10	10	18	35	28	30	-	N	1	0	i304-325o	0.349	-	cyto: 14.0, nucl: 9.0, mito_pero: 4.5, mito: 3.0, E.R.: 3.0	-	+	+	Cytoplasm	symbol POTEE was not found	-	-	-	-	-	-	-	-	+	-
Keratin, type I cytoskeletal 27 OS=Homo sapiens GN=KRT27 PE=1 SV=2	K1C27_HUMAN	KRT27	Q7Z3Y8	50 kDa	CAF/NF	31	22	36	0	89	5	3	6	0	0.085	0.063	0.11	0	5	3	6	0	31	22	36	0	Cytoplasm (By similarity).GO:0005737; C:cytoplasm; IEA:UniProtKB-SubCell. GO:0005882; C:intermediate filament; IEA:UniProtKB-KW. GO:0005198; F:structural molecule activity; IEA:InterPro. GO:0031069; P:hair follicle morphogenesis; IEA:Ensembl.	N	0	0	i	0.486	-	cyto: 18.5, cyto_nucl: 15.5, nucl: 11.5	GO:0005856~cytoskeleton,GO:0005882~intermediate filament,GO:0043228~non-membrane-bounded organelle,GO:0043232~intracellular non-membrane-bounded organelle,GO:0044430~cytoskeletal part,GO:0045111~intermediate filament cytoskeleton,	+	+	Cytoplasm	The symbol KRT27 does not have a probe on Affymetrix U133A chip.	-	+	-	-	-	-	-	-	+	-
Keratin, type I cytoskeletal 15 OS=Homo sapiens GN=KRT15 PE=1 SV=3	K1C15_HUMAN	KRT15	P19012	49 kDa	CAF/NF	29	0	55	0	84	3	0	7	0	0.05	0	0.19	0	3	0	8	0	29	0	55	0	GO:0005882; C:intermediate filament; TAS:ProtInc. GO:0005200; F:structural constituent of cytoskeleton; TAS:ProtInc. GO:0008544; P:epidermis development; TAS:ProtInc.	N	0	0	i	0.448	-	nucl: 18.5, cyto_nucl: 14.0, cyto: 8.5, golg: 3.0	GO:0005856~cytoskeleton,GO:0005882~intermediate filament,GO:0043228~non-membrane-bounded organelle,GO:0043232~intracellular non-membrane-bounded organelle,GO:0044430~cytoskeletal part,GO:0045111~intermediate filament cytoskeleton,	+	+	Cytoplasm	conjunctiva	-	-	-	-	-	-	-	-	+	-
Extracellular matrix protein 1 OS=Homo sapiens GN=ECM1 PE=1 SV=2	ECM1_HUMAN	ECM1	Q16610	61 kDa	CAF/NF	30	21	22	21	94	21	21	22	21	0.6	0.62	0.63	0.57	21	21	22	21	30	21	22	21	Secreted, extracellular space, extracellular matrix.GO:0005615; C:extracellular space; IEA:Ensembl. GO:0005578; C:proteinaceous extracellular matrix; NAS:UniProtKB. GO:0004871; F:signal transducer activity; IMP:UniProtKB. GO:0001525; P:angiogenesis; IEA:UniProtKB-KW. GO:0031214; P:biomineral tissue development; IEA:UniProtKB-KW. GO:0006954; P:inflammatory response; IEA:Ensembl. GO:0030502; P:nega…	Y	0	Y	n7-14c19/20o	0.711	signal peptide predicted by SignalP	extr: 25.0, pero: 3.0, cyto_mito: 2.0	GO:0005576~extracellular region,GO:0005578~proteinaceous extracellular matrix,GO:0031012~extracellular matrix,GO:0044421~extracellular region part,	+	+	Sp	esophagus	-	+	-	-	-	-	-	-	+	+
Keratin, type I cytoskeletal 14 OS=Homo sapiens GN=KRT14 PE=1 SV=4	K1C14_HUMAN	KRT14	P02533	52 kDa	CAF/NF	50	23	70	13	156	10	3	13	3	0.19	0.049	0.31	0.049	10	3	14	4	50	23	70	13	Cytoplasm. Nucleus. Note=Expressed in both as a filamentous pattern.GO:0071944; C:cell periphery; IEA:Ensembl. GO:0005829; C:cytosol; TAS:Reactome. GO:0045095; C:keratin filament; IDA:MGI. GO:0005634; C:nucleus; IDA:UniProtKB. GO:0005200; F:structural constituent of cytoskeleton; TAS:ProtInc. GO:0008544; P:epidermis development; TAS:ProtInc. GO:0030855; P:epithelial cell differentiation; IEA:Ense…	N	0	0	i	0.446	-	nucl: 15.0, cyto: 9.0, golg: 3.0, mito: 2.5, E.R._mito: 2.0	GO:0005856~cytoskeleton,GO:0005882~intermediate filament,GO:0043228~non-membrane-bounded organelle,GO:0043232~intracellular non-membrane-bounded organelle,GO:0044430~cytoskeletal part,GO:0045095~keratin filament,GO:0045111~intermediate filament cytoskeleton,	+	+	Cytoplasm/Nucleus	skin	-	+	-	+	-	-	-	-	+	-
Keratin, type I cytoskeletal 16 OS=Homo sapiens GN=KRT16 PE=1 SV=4	K1C16_HUMAN	KRT16	P08779	51 kDa	CAF/NF	47	23	62	12	144	10	3	7	3	0.19	0.049	0.15	0.049	10	3	8	4	47	23	62	12	GO:0005882; C:intermediate filament; NAS:UniProtKB. GO:0005200; F:structural constituent of cytoskeleton; NAS:UniProtKB. GO:0008283; P:cell proliferation; TAS:ProtInc. GO:0007010; P:cytoskeleton organization; NAS:UniProtKB. GO:0008544; P:epidermis development; TAS:ProtInc. GO:0045104; P:intermediate filament cytoskeleton organization; IEA:Ensembl.	N	0	0	i	0.25	-	nucl: 17.0, cyto: 7.0, golg: 3.0, mito: 2.5, E.R._mito: 2.0	GO:0005856~cytoskeleton,GO:0005882~intermediate filament,GO:0043228~non-membrane-bounded organelle,GO:0043232~intracellular non-membrane-bounded organelle,GO:0044430~cytoskeletal part,GO:0045111~intermediate filament cytoskeleton,	+	+	Cytoplasm	Tongue	-	+	-	+	-	-	-	-	+	-
Keratin, type I cytoskeletal 17 OS=Homo sapiens GN=KRT17 PE=1 SV=2	K1C17_HUMAN	KRT17	Q04695	48 kDa	CAF/NF	30	0	56	0	86	6	0	9	0	0.12	0	0.23	0	6	0	10	0	30	0	56	0	Cytoplasm (By similarity).GO:0071944; C:cell periphery; IEA:Ensembl. GO:0005737; C:cytoplasm; IEA:UniProtKB-SubCell. GO:0005882; C:intermediate filament; TAS:ProtInc. GO:0032395; F:MHC class II receptor activity; IDA:UniProtKB. GO:0005200; F:structural constituent of cytoskeleton; TAS:ProtInc. GO:0008544; P:epidermis development; TAS:ProtInc. GO:0045109; P:intermediate filament organization; IEA:…	N	0	0	i	0.658	-	mito: 13.0, cyto: 10.0, nucl: 6.0	GO:0005730~nucleolus,GO:0005856~cytoskeleton,GO:0005882~intermediate filament,GO:0031974~membrane-enclosed lumen,GO:0031981~nuclear lumen,GO:0043228~non-membrane-bounded organelle,GO:0043232~intracellular non-membrane-bounded organelle,GO:0043233~organelle lumen,GO:0044430~cytoskeletal part,GO:0045111~intermediate filament cytoskeleton,GO:0070013~intracellular organelle lumen,	+	+	Cytoplasm	broncho epithelial	-	+	-	+	-	-	-	-	+	-
Keratin, type II cytoskeletal 5 OS=Homo sapiens GN=KRT5 PE=1 SV=3	K2C5_HUMAN	KRT5	P13647	62 kDa	CAF/NF	20	5	19	11	55	10	5	13	6	0.16	0.098	0.23	0.11	10	5	13	6	20	5	19	11	GO:0005829; C:cytosol; TAS:Reactome. GO:0045095; C:keratin filament; IDA:MGI. GO:0005739; C:mitochondrion; IEA:Ensembl. GO:0005886; C:plasma membrane; IEA:Ensembl. GO:0005200; F:structural constituent of cytoskeleton; TAS:ProtInc. GO:0008544; P:epidermis development; TAS:ProtInc. GO:0031581; P:hemidesmosome assembly; TAS:Reactome.	N	0	0	i	0.093	-	nucl: 18.0, cyto: 6.0, golg: 4.0, mito: 2.0	GO:0005856~cytoskeleton,GO:0005882~intermediate filament,GO:0043228~non-membrane-bounded organelle,GO:0043232~intracellular non-membrane-bounded organelle,GO:0044430~cytoskeletal part,GO:0045095~keratin filament,GO:0045111~intermediate filament cytoskeleton,	+	+	PM: plasma membrane	broncho epithelial	-	+	-	+	-	-	-	-	+	-
Keratin, type I cytoskeletal 9 OS=Homo sapiens GN=KRT9 PE=1 SV=3	K1C9_HUMAN	KRT9	P35527	62 kDa	CAF/NF	139	122	127	125	513	31	29	32	33	0.54	0.7	0.56	0.73	38	34	37	39	139	122	127	125	GO:0005882; C:intermediate filament; IEA:UniProtKB-KW. GO:0005200; F:structural constituent of cytoskeleton; TAS:ProtInc. GO:0008544; P:epidermis development; TAS:ProtInc. GO:0045109; P:intermediate filament organization; IMP:UniProtKB. GO:0007283; P:spermatogenesis; IEA:Ensembl.	N	0	0	i	0.089	-	nucl: 24.0, cyto: 8.0	GO:0005856~cytoskeleton,GO:0005882~intermediate filament,GO:0043228~non-membrane-bounded organelle,GO:0043232~intracellular non-membrane-bounded organelle,GO:0044430~cytoskeletal part,GO:0045095~keratin filament,GO:0045111~intermediate filament cytoskeleton,GO:0048471~perinuclear region of cytoplasm,	+	+	Cytoplasm	no	-	+	-	+	-	-	-	-	+	-
Keratin, type II cytoskeletal 2 epidermal OS=Homo sapiens GN=KRT2 PE=1 SV=2	K22E_HUMAN	KRT2	P35908	65 kDa	CAF/NF	135	135	134	127	531	40	41	31	28	0.67	0.71	0.59	0.58	41	44	33	31	135	135	134	127	GO:0005794; C:Golgi apparatus; IDA:HPA. GO:0005882; C:intermediate filament; TAS:ProtInc. GO:0045095; C:keratin filament; IEA:InterPro. GO:0005200; F:structural constituent of cytoskeleton; TAS:ProtInc. GO:0031424; P:keratinization; IDA:UniProtKB. GO:0032980; P:keratinocyte activation; IDA:UniProtKB. GO:0051546; P:keratinocyte migration; IDA:UniProtKB. GO:0043616; P:keratinocyte proliferation; ID…	N	0	0	i	0.096	-	nucl: 16.0, cyto: 10.0, golg: 3.0	GO:0005856~cytoskeleton,GO:0005882~intermediate filament,GO:0043228~non-membrane-bounded organelle,GO:0043232~intracellular non-membrane-bounded organelle,GO:0044430~cytoskeletal part,GO:0045095~keratin filament,GO:0045111~intermediate filament cytoskeleton,	+	+	Cytoplasm	skin	-	+	-	+	-	-	-	-	+	-
Lactadherin OS=Homo sapiens GN=MFGE8 PE=1 SV=2	MFGM_HUMAN	MFGE8	Q08431	43 kDa	CAF/NF	9	6	13	26	54	9	5	8	16	0.29	0.17	0.28	0.53	9	5	9	18	9	6	13	26	Membrane; Peripheral membrane protein. Secreted.GO:0009897; C:external side of plasma membrane; IEA:Ensembl. GO:0005615; C:extracellular space; IEA:Ensembl. GO:0070062; C:extracellular vesicular exosome; IDA:UniProtKB. GO:0019897; C:extrinsic to plasma membrane; IEA:Ensembl. GO:0008429; F:phosphatidylethanolamine binding; IEA:Ensembl. GO:0001786; F:phosphatidylserine binding; IEA:Ensembl. GO:0001…	Y	0	Y	n6-17c23/24o	0.732	signal peptide predicted by SignalP	extr: 27.0, lyso: 2.0	GO:0005576~extracellular region,GO:0005615~extracellular space,GO:0005886~plasma membrane,GO:0009897~external side of plasma membrane,GO:0009986~cell surface,GO:0019897~extrinsic to plasma membrane,GO:0019898~extrinsic to membrane,GO:0044421~extracellular region part,GO:0044459~plasma membrane part,	+	+	Sp	uterus	+	+	-	+	-	-	-	-	+	-
Keratin, type II cytoskeletal 1 OS=Homo sapiens GN=KRT1 PE=1 SV=6	K2C1_HUMAN	KRT1	P04264	66 kDa	CAF/NF	220	216	201	186	823	49	43	41	36	0.62	0.63	0.67	0.56	54	49	43	38	220	216	201	186	Cell membrane. Note=Located on plasma membrane of neuroblastoma NMB7 cells.GO:0005856; C:cytoskeleton; TAS:ProtInc. GO:0045095; C:keratin filament; IEA:Ensembl. GO:0016020; C:membrane; IDA:UniProtKB. GO:0005886; C:plasma membrane; IEA:UniProtKB-SubCell. GO:0030246; F:carbohydrate binding; IPI:UniProtKB. GO:0004872; F:receptor activity; NAS:UniProtKB. GO:0005198; F:structural molecule activity; IE…	N	0	0	i	0.099	-	nucl: 17.0, cyto: 8.0, golg: 3.0, mito: 2.5	GO:0005856~cytoskeleton,GO:0005882~intermediate filament,GO:0005886~plasma membrane,GO:0043228~non-membrane-bounded organelle,GO:0043232~intracellular non-membrane-bounded organelle,GO:0044430~cytoskeletal part,GO:0045095~keratin filament,GO:0045111~intermediate filament cytoskeleton,	+	+	PM: plasma membrane	skin	-	+	-	+	-	-	+	-	+	-
Keratin, type I cytoskeletal 10 OS=Homo sapiens GN=KRT10 PE=1 SV=6	K1C10_HUMAN	KRT10	P13645	59 kDa	CAF/NF	197	200	228	161	786	35	35	32	30	0.63	0.61	0.59	0.55	41	39	37	35	197	200	228	161	GO:0005737; C:cytoplasm; IDA:UniProtKB. GO:0005882; C:intermediate filament; NAS:UniProtKB. GO:0045095; C:keratin filament; IEA:Ensembl. GO:0030280; F:structural constituent of epidermis; NAS:UniProtKB. GO:0071277; P:cellular response to calcium ion; IEA:Ensembl. GO:0030216; P:keratinocyte differentiation; IEP:UniProtKB.	N	0	0	i	0.123	-	nucl: 25.5, cyto_nucl: 16.5, cyto: 6.5	GO:0005856~cytoskeleton,GO:0005882~intermediate filament,GO:0043228~non-membrane-bounded organelle,GO:0043232~intracellular non-membrane-bounded organelle,GO:0044430~cytoskeletal part,GO:0045095~keratin filament,GO:0045111~intermediate filament cytoskeleton,	+	+	Cytoplasm	skin	-	+	-	+	-	-	-	+	+	-
Collagen alpha-1(VI) chain OS=Homo sapiens GN=COL6A1 PE=1 SV=3	CO6A1_HUMAN	COL6A1	P12109	109 kDa	CAF/NF	98	112	49	62	321	47	57	31	35	0.5	0.67	0.42	0.44	52	64	33	40	98	112	49	62	Secreted, extracellular space, extracellular matrix (By similarity).GO:0005589; C:collagen type VI; NAS:UniProtKB. GO:0005788; C:endoplasmic reticulum lumen; TAS:Reactome. GO:0005765; C:lysosomal membrane; IDA:UniProtKB. GO:0043234; C:protein complex; IPI:MGI. GO:0042383; C:sarcolemma; IEA:Ensembl. GO:0048407; F:platelet-derived growth factor binding; IDA:MGI. GO:0007411; P:axon guidance; TAS:Rea…	Y	0	Y	n6-16c21/22o	0.234	signal peptide predicted by SignalP	mito: 12.0, extr: 7.0, E.R.: 6.0, pero: 5.0	GO:0005576~extracellular region,GO:0005578~proteinaceous extracellular matrix,GO:0005581~collagen,GO:0005589~collagen type VI,GO:0005886~plasma membrane,GO:0030934~anchoring collagen,GO:0031012~extracellular matrix,GO:0042383~sarcolemma,GO:0044420~extracellular matrix part,GO:0044421~extracellular region part,	+	+	Sp	preadipocyte subcutanous	+	+	-	-	-	+	-	-	+	+
Sulfhydryl oxidase 1 OS=Homo sapiens GN=QSOX1 PE=1 SV=3	QSOX1_HUMAN	QSOX1	O00391	83 kDa	CAF/NF	73	50	28	50	201	42	37	26	31	0.58	0.56	0.43	0.51	47	40	28	35	73	50	28	50	Isoform 1: Golgi apparatus membrane; Single- pass membrane protein.Isoform 2: Secreted, extracellular space. Note=Found in the extracellular medium of quiescent cells but is not found in proliferating cells.GO:0005615; C:extracellular space; IDA:UniProtKB. GO:0030173; C:integral to Golgi membrane; IDA:UniProtKB. GO:0016971; F:flavin-linked sulfhydryl oxidase activity; IDA:UniProtKB. GO:0003756; F…	Y	1	Y	n13-24c29/30o714-731i	0.611	signal peptide predicted by SignalP	golg: 13.0, extr: 7.0, lyso: 7.0, E.R.: 3.0	GO:0000139~Golgi membrane,GO:0005576~extracellular region,GO:0005615~extracellular space,GO:0005794~Golgi apparatus,GO:0012505~endomembrane system,GO:0016021~integral to membrane,GO:0030173~integral to Golgi membrane,GO:0031090~organelle membrane,GO:0031224~intrinsic to membrane,GO:0031228~intrinsic to Golgi membrane,GO:0031300~intrinsic to organelle membrane,GO:0031301~integral to organelle memb…	+	+	Sp	DC LPS 48h	+	+	-	+	-	+	-	-	+	+
Plasminogen activator inhibitor 1 OS=Homo sapiens GN=SERPINE1 PE=1 SV=1	PAI1_HUMAN	SERPINE1	P05121	45 kDa	CAF/NF	76	67	54	64	261	31	31	25	24	0.72	0.65	0.59	0.59	42	39	30	34	76	67	54	64	Secreted.GO:0031012; C:extracellular matrix; IDA:BHF-UCL. GO:0005615; C:extracellular space; IDA:BHF-UCL. GO:0005886; C:plasma membrane; TAS:Reactome. GO:0031093; C:platelet alpha granule lumen; TAS:Reactome. GO:0004867; F:serine-type endopeptidase inhibitor activity; IDA:BHF-UCL. GO:0001525; P:angiogenesis; IEP:UniProtKB. GO:0071222; P:cellular response to lipopolysaccharide; IMP:BHF-UCL. GO:000…	Y	0	Y	n7-18c23/24o	0.644	signal peptide predicted by SignalP	extr: 25.0, lyso: 4.0, cyto_pero: 2.5	GO:0000267~cell fraction,GO:0005576~extracellular region,GO:0005625~soluble fraction,GO:0005886~plasma membrane,	+	+	Sp	smooth muscle	+	+	-	+	-	+	-	-	-	+
Vimentin OS=Homo sapiens GN=VIM PE=1 SV=4	VIME_HUMAN	VIM	P08670	54 kDa	CAF/NF	25	26	25	48	124	14	16	17	23	0.33	0.36	0.43	0.53	16	18	18	24	25	26	25	48	Cytoplasm.GO:0031252; C:cell leading edge; IEA:Ensembl. GO:0042995; C:cell projection; IEA:Ensembl. GO:0005829; C:cytosol; IDA:UniProtKB. GO:0070062; C:extracellular vesicular exosome; IDA:UniProtKB. GO:0005882; C:intermediate filament; IDA:UniProtKB. GO:0005777; C:peroxisome; IDA:UniProtKB. GO:0003725; F:double-stranded RNA binding; IDA:MGI. GO:0005200; F:structural constituent of cytoskeleton; …	N	0	0	i	0.512	-	nucl: 14.0, cyto: 9.0, mito: 8.0	GO:0005829~cytosol,GO:0005856~cytoskeleton,GO:0005882~intermediate filament,GO:0005886~plasma membrane,GO:0030424~axon,GO:0042995~cell projection,GO:0043005~neuron projection,GO:0043228~non-membrane-bounded organelle,GO:0043232~intracellular non-membrane-bounded organelle,GO:0044430~cytoskeletal part,GO:0045111~intermediate filament cytoskeleton,	+	+	Non-classic Sp: extracellular vesicular exosome	no enrichment	-	+	+	+	-	+	-	-	+	+
Metalloproteinase inhibitor 1 OS=Homo sapiens GN=TIMP1 PE=1 SV=1	TIMP1_HUMAN	TIMP1	P01033	23 kDa	CAF/NF	55	72	29	23	179	20	24	12	9	0.8	0.74	0.64	0.57	25	28	15	11	55	72	29	23	Secreted.GO:0005604; C:basement membrane; IEA:Ensembl. GO:0005576; C:extracellular region; NAS:UniProtKB. GO:0031093; C:platelet alpha granule lumen; TAS:Reactome. GO:0046872; F:metal ion binding; IEA:UniProtKB-KW. GO:0008191; F:metalloendopeptidase inhibitor activity; IDA:UniProtKB. GO:0007568; P:aging; IEA:Ensembl. GO:0043249; P:erythrocyte maturation; IEA:UniProtKB-KW. GO:0022617; P:extracellu…	Y	0	Y	n7-18c23/24o	0.765	signal peptide predicted by SignalP	extr: 32.0	GO:0005576~extracellular region,GO:0005578~proteinaceous extracellular matrix,GO:0016023~cytoplasmic membrane-bounded vesicle,GO:0030141~secretory granule,GO:0031012~extracellular matrix,GO:0031091~platelet alpha granule,GO:0031093~platelet alpha granule lumen,GO:0031410~cytoplasmic vesicle,GO:0031974~membrane-enclosed lumen,GO:0031982~vesicle,GO:0031983~vesicle lumen,GO:0031988~membrane-bounded …	+	+	Sp	smooth muscle 2	+	+	-	+	+	+	-	-	+	+
Galectin-3-binding protein OS=Homo sapiens GN=LGALS3BP PE=1 SV=1	LG3BP_HUMAN	LGALS3BP	Q08380	65 kDa	CAF/NF	21	34	22	24	101	21	20	20	19	0.41	0.45	0.4	0.39	21	21	20	20	21	34	22	24	Secreted. Secreted, extracellular space, extracellular matrix.GO:0005615; C:extracellular space; TAS:ProtInc. GO:0070062; C:extracellular vesicular exosome; IDA:UniProtKB. GO:0016020; C:membrane; IEA:InterPro. GO:0005578; C:proteinaceous extracellular matrix; IEA:UniProtKB-SubCell. GO:0005044; F:scavenger receptor activity; TAS:ProtInc. GO:0007155; P:cell adhesion; IEA:UniProtKB-KW. GO:0006968; P…	Y	0	Y	n6-13c18/19o	0.738	signal peptide predicted by SignalP	extr: 24.0, lyso: 4.0, nucl: 2.0	GO:0005576~extracellular region,GO:0005578~proteinaceous extracellular matrix,GO:0005615~extracellular space,GO:0031012~extracellular matrix,GO:0044421~extracellular region part,	+	+	Sp	small intestine	+	+	+	+	+	+	+	-	+	+
Serpin H1 OS=Homo sapiens GN=SERPINH1 PE=1 SV=2	SERPH_HUMAN	SERPINH1	P50454	46 kDa	CAF/NF	30	21	8	12	71	19	21	8	12	0.55	0.65	0.27	0.41	19	21	8	12	30	21	8	12	Endoplasmic reticulum lumen.GO:0005788; C:endoplasmic reticulum lumen; TAS:Reactome. GO:0005793; C:endoplasmic reticulum-Golgi intermediate compartment; IDA:UniProtKB. GO:0005615; C:extracellular space; IEA:InterPro. GO:0005518; F:collagen binding; NAS:UniProtKB. GO:0004867; F:serine-type endopeptidase inhibitor activity; IBA:RefGenome. GO:0032964; P:collagen biosynthetic process; IEA:Ensembl. GO…	Y	0	Y	n3-13c18/19o	0.864	signal peptide predicted by SignalP	extr: 11.0, E.R.: 7.5, pero: 7.0, plas: 5.0, E.R._mito: 4.5	GO:0005783~endoplasmic reticulum,GO:0005788~endoplasmic reticulum lumen,GO:0005793~ER-Golgi intermediate compartment,GO:0031974~membrane-enclosed lumen,GO:0043233~organelle lumen,GO:0044432~endoplasmic reticulum part,GO:0070013~intracellular organelle lumen,	-	+	Sp	smooth muscle 2	+	+	+	+	-	+	-	-	+	+
Insulin-like growth factor-binding protein 7 OS=Homo sapiens GN=IGFBP7 PE=1 SV=1	IBP7_HUMAN	IGFBP7	Q16270	29 kDa	CAF/NF	33	43	43	44	163	25	25	25	24	0.54	0.52	0.55	0.47	26	26	26	25	33	43	43	44	Secreted.GO:0005615; C:extracellular space; IDA:BHF-UCL. GO:0007155; P:cell adhesion; IDA:UniProtKB. GO:0048839; P:inner ear development; IEA:Ensembl. GO:0008285; P:negative regulation of cell proliferation; TAS:ProtInc. GO:0001558; P:regulation of cell growth; IEA:InterPro.	Y	0	Y	n8-21c29/30o	0.536	signal peptide predicted by SignalP	extr: 32.0	GO:0005576~extracellular region,GO:0005615~extracellular space,GO:0044421~extracellular region part,	+	+	Sp	kidney	+	+	-	+	-	+	-	-	-	+
Keratin, type I cytoskeletal 19 OS=Homo sapiens GN=KRT19 PE=1 SV=4	K1C19_HUMAN	KRT19	P08727	44 kDa	CAF/NF	29	23	52	13	117	5	3	4	3	0.14	0.068	0.08	0.058	5	3	5	4	29	23	52	13	GO:0071944; C:cell periphery; IDA:MGI. GO:0043034; C:costamere; IDA:UniProtKB. GO:0016010; C:dystrophin-associated glycoprotein complex; IEA:Ensembl. GO:0005882; C:intermediate filament; TAS:ProtInc. GO:0042383; C:sarcolemma; IEA:Ensembl. GO:0030018; C:Z disc; IEA:Ensembl. GO:0005200; F:structural constituent of cytoskeleton; TAS:ProtInc. GO:0008307; F:structural constituent of muscle; IDA:UniPro…	N	0	0	i	0.596	-	mito: 20.0, cyto: 7.5, cyto_nucl: 5.0, nucl: 1.5	GO:0005856~cytoskeleton,GO:0005882~intermediate filament,GO:0005886~plasma membrane,GO:0030016~myofibril,GO:0030017~sarcomere,GO:0030018~Z disc,GO:0031674~I band,GO:0042383~sarcolemma,GO:0043034~costamere,GO:0043228~non-membrane-bounded organelle,GO:0043232~intracellular non-membrane-bounded organelle,GO:0043292~contractile fiber,GO:0044430~cytoskeletal part,GO:0044449~contractile fiber part,GO:0…	+	+	Cytoplasm	broncho epithelial	-	+	-	+	-	-	+	-	+	-
Laminin subunit gamma-1 OS=Homo sapiens GN=LAMC1 PE=1 SV=3	LAMC1_HUMAN	LAMC1	P11047	178 kDa	CAF/NF	42	51	4	0	97	35	37	4	0	0.31	0.4	0.037	0	36	37	4	0	42	51	4	0	Secreted, extracellular space, extracellular matrix, basement membrane.GO:0005615; C:extracellular space; NAS:UniProtKB. GO:0070062; C:extracellular vesicular exosome; IDA:UniProtKB. GO:0005606; C:laminin-1 complex; NAS:UniProtKB. GO:0043259; C:laminin-10 complex; TAS:BHF-UCL. GO:0043260; C:laminin-11 complex; TAS:BHF-UCL. GO:0005201; F:extracellular matrix structural constituent; IMP:HGNC. GO:00…	Y	0	Y	n17-28c35/36o	0.284	signal peptide predicted by SignalP	extr: 16.0, pero: 6.0, lyso: 4.0, E.R.: 2.0, golg: 2.0	GO:0005576~extracellular region,GO:0005578~proteinaceous extracellular matrix,GO:0005604~basement membrane,GO:0005605~basal lamina,GO:0005606~laminin-1 complex,GO:0005886~plasma membrane,GO:0031012~extracellular matrix,GO:0043256~laminin complex,GO:0043259~laminin-10 complex,GO:0043260~laminin-11 complex,GO:0044420~extracellular matrix part,GO:0044421~extracellular region part,	+	+	Sp	Smooth muscle	+	+	-	-	-	+	-	-	+	+
Insulin-like growth factor-binding protein 4 OS=Homo sapiens GN=IGFBP4 PE=1 SV=2	IBP4_HUMAN	IGFBP4	P22692	28 kDa	CAF/NF	19	24	19	19	81	9	14	12	13	0.39	0.57	0.57	0.46	10	17	14	14	19	24	19	19	Secreted.GO:0005576; C:extracellular region; TAS:Reactome. GO:0005615; C:extracellular space; IEA:Ensembl. GO:0008283; P:cell proliferation; TAS:ProtInc. GO:0044267; P:cellular protein metabolic process; TAS:Reactome. GO:0006259; P:DNA metabolic process; TAS:ProtInc. GO:0006954; P:inflammatory response; IEA:Ensembl. GO:0043568; P:positive regulation of insulin-like growth factor receptor signalin…	Y	0	Y	n2-13c21/22o	0.887	signal peptide predicted by SignalP	extr: 31.0	GO:0005576~extracellular region,GO:0005615~extracellular space,GO:0044421~extracellular region part,	+	+	Sp	ovary	+	+	-	-	-	+	-	-	+	+
Lumican OS=Homo sapiens GN=LUM PE=1 SV=2	LUM_HUMAN	LUM	P51884	38 kDa	CAF/NF	31	28	10	0	69	14	14	6	0	0.51	0.43	0.26	0	14	15	6	0	31	28	10	0	Secreted, extracellular space, extracellular matrix (By similarity).GO:0005615; C:extracellular space; IDA:BHF-UCL. GO:0005583; C:fibrillar collagen; IDA:UniProtKB. GO:0005796; C:Golgi lumen; TAS:Reactome. GO:0043202; C:lysosomal lumen; TAS:Reactome. GO:0005518; F:collagen binding; IDA:UniProtKB. GO:0005201; F:extracellular matrix structural constituent; NAS:UniProtKB. GO:0005975; P:carbohydrate …	Y	0	Y	n3-13c18/19o	0.543	signal peptide predicted by SignalP	extr: 27.0, lyso: 3.0	GO:0005576~extracellular region,GO:0005578~proteinaceous extracellular matrix,GO:0005581~collagen,GO:0005583~fibrillar collagen,GO:0031012~extracellular matrix,GO:0044420~extracellular matrix part,GO:0044421~extracellular region part,	-	-	Sp	adipocyte	+	+	-	-	-	+	-	-	+	+
Calumenin OS=Homo sapiens GN=CALU PE=1 SV=2	CALU_HUMAN	CALU	O43852	37 kDa	CAF/NF	16	19	9	14	58	14	18	9	13	0.59	0.63	0.32	0.51	15	19	9	14	16	19	9	14	Endoplasmic reticulum lumen. Secreted. Melanosome. Sarcoplasmic reticulum lumen (By similarity). Note=Identified by mass spectrometry in melanosome fractions from stage I to stage IV.GO:0005783; C:endoplasmic reticulum; IDA:HPA. GO:0005576; C:extracellular region; IEA:UniProtKB-SubCell. GO:0005794; C:Golgi apparatus; TAS:ProtInc. GO:0042470; C:melanosome; IEA:UniProtKB-SubCell. GO:0033018; C:sarc…	Y	0	Y	n6-14c19/20o	0.753	signal peptide predicted by SignalP	extr: 20.0, E.R.: 6.0, pero: 2.0, lyso: 2.0	GO:0005576~extracellular region,GO:0005783~endoplasmic reticulum,GO:0005788~endoplasmic reticulum lumen,GO:0005794~Golgi apparatus,GO:0016023~cytoplasmic membrane-bounded vesicle,GO:0016528~sarcoplasm,GO:0016529~sarcoplasmic reticulum,GO:0031410~cytoplasmic vesicle,GO:0031974~membrane-enclosed lumen,GO:0031982~vesicle,GO:0031988~membrane-bounded vesicle,GO:0033018~sarcoplasmic reticulum lumen,GO:…	+	+	Sp	preadipocyte subcutanous (94), Smooth muscle (136)	+	-	-	-	-	+	+	-	+	+
Transforming growth factor-beta-induced protein ig-h3 OS=Homo sapiens GN=TGFBI PE=1 SV=1	BGH3_HUMAN	TGFBI	Q15582	75 kDa	CAF/NF	30	58	29	16	133	26	31	17	16	0.52	0.54	0.36	0.34	28	34	19	16	30	58	29	16	Secreted, extracellular space, extracellular matrix. Note=May be associated both with microfibrils and with the cell surface.GO:0005615; C:extracellular space; TAS:ProtInc. GO:0070062; C:extracellular vesicular exosome; IDA:UniProtKB. GO:0005886; C:plasma membrane; TAS:Reactome. GO:0005578; C:proteinaceous extracellular matrix; IEA:UniProtKB-SubCell. GO:0050840; F:extracellular matrix binding; IE…	Y	0	Y	n7-17c23/24o	0.454	signal peptide predicted by SignalP	E.R.: 9.0, lyso: 9.0, pero: 6.0, extr: 5.0	GO:0005576~extracellular region,GO:0005578~proteinaceous extracellular matrix,GO:0005615~extracellular space,GO:0031012~extracellular matrix,GO:0044421~extracellular region part,	+	+	Sp	Smooth muscle	+	+	-	+	-	+	-	-	+	+
Procollagen-lysine,2-oxoglutarate 5-dioxygenase 1 OS=Homo sapiens GN=PLOD1 PE=1 SV=2	PLOD1_HUMAN	PLOD1	Q02809	84 kDa	CAF/NF	27	27	26	33	113	25	27	25	28	0.43	0.44	0.43	0.52	26	27	26	32	27	27	26	33	Rough endoplasmic reticulum membrane; Peripheral membrane protein; Lumenal side.GO:0005789; C:endoplasmic reticulum membrane; TAS:Reactome. GO:0030867; C:rough endoplasmic reticulum membrane; IEA:UniProtKB-SubCell. GO:0005506; F:iron ion binding; IEA:InterPro. GO:0031418; F:L-ascorbic acid binding; IEA:UniProtKB-KW. GO:0008475; F:procollagen-lysine 5-dioxygenase activity; IEA:UniProtKB-EC. GO:004…	Y	0	Y	n4-15c20/21o	0.573	signal peptide predicted by SignalP	extr: 15.0, lyso: 7.0, pero: 3.0, golg: 3.0, mito: 2.0	GO:0005783~endoplasmic reticulum,	+	+	Sp	Smooth muscle	+	+	+	-	-	+	-	-	+	+
Moesin OS=Homo sapiens GN=MSN PE=1 SV=3	MOES_HUMAN	MSN	P26038	68 kDa	CAF/NF	22	26	24	30	102	22	24	22	19	0.36	0.44	0.45	0.35	22	26	22	21	22	26	24	30	Cell membrane; Peripheral membrane protein; Cytoplasmic side (By similarity). Cytoplasm, cytoskeleton (By similarity). Apical cell membrane; Peripheral membrane protein; Cytoplasmic side (By similarity). Cell projection, microvillus membrane; Peripheral membrane protein; Cytoplasmic side (By similarity). Note=Phosphorylated form is enriched in microvilli- like structures at apical membrane (By si…	N	0	0	i	0.53	-	cyto: 18.0, nucl: 9.0, cysk: 4.0	GO:0001931~uropod,GO:0005730~nucleolus,GO:0005856~cytoskeleton,GO:0005886~plasma membrane,GO:0005902~microvillus,GO:0009898~internal side of plasma membrane,GO:0016323~basolateral plasma membrane,GO:0016324~apical plasma membrane,GO:0019898~extrinsic to membrane,GO:0030175~filopodium,GO:0031254~trailing edge,GO:0031974~membrane-enclosed lumen,GO:0031981~nuclear lumen,GO:0042995~cell projection,GO…	+	+	PM: internal side of plasma membrane/Peripheral membrane protein	no enrichment	-	+	+	+	-	+	-	-	-	+
Alpha-actinin-1 OS=Homo sapiens GN=ACTN1 PE=1 SV=2	ACTN1_HUMAN	ACTN1	P12814	103 kDa	CAF/NF	49	40	44	53	186	43	33	41	43	0.59	0.49	0.58	0.61	44	33	42	45	49	40	44	53	Cytoplasm, cytoskeleton. Cytoplasm, myofibril, sarcomere, Z line. Cell membrane (By similarity). Cell junction (By similarity). Cell projection, ruffle (By similarity). Note=Colocalizes with MYOZ2 and PPP3CA at the Z-line of heart and skeletal muscle. Colocalizes with PSD in membrane ruffles and central reticular structures (By similarity).GO:0005856; C:cytoskeleton; IEA:UniProtKB-SubCell. GO:000…	N	0	0	i	0.431	-	cyto_nucl: 15.5, cyto: 14.5, nucl: 13.5	GO:0005576~extracellular region,GO:0005730~nucleolus,GO:0005856~cytoskeleton,GO:0005886~plasma membrane,GO:0005912~adherens junction,GO:0005924~cell-substrate adherens junction,GO:0005925~focal adhesion,GO:0016023~cytoplasmic membrane-bounded vesicle,GO:0016323~basolateral plasma membrane,GO:0030016~myofibril,GO:0030017~sarcomere,GO:0030018~Z disc,GO:0030054~cell junction,GO:0030055~cell-substrat…	+	+	Potential Sp: extracellular vesicular exosome	preadipocyte subcutanous/smooth muscle 2 (rank 342)	+	+	+	+	-	+	-	-	+	+
Alpha-actinin-4 OS=Homo sapiens GN=ACTN4 PE=1 SV=2	ACTN4_HUMAN	ACTN4	O43707	105 kDa	CAF/NF	41	24	41	48	154	34	16	37	38	0.46	0.23	0.53	0.51	35	16	39	42	41	24	42	48	Nucleus. Cytoplasm. Cell junction (By similarity). Note=Localized in cytoplasmic mRNP granules containing untranslated mRNAs. Colocalizes with actin stress fibers. Nuclear translocation can be induced by the PI3 kinase inhibitor wortmannin or by cytochalasin D. Exclusively localized in the nucleus in a limited number of cell lines (breast cancer cell line MCF-7, oral floor cancer IMC-2, and bladd…	N	0	0	i	0.418	-	cyto: 15.5, cyto_nucl: 15.0, nucl: 11.5, extr: 4.0	GO:0001725~stress fiber,GO:0005576~extracellular region,GO:0005730~nucleolus,GO:0005856~cytoskeleton,GO:0005938~cell cortex,GO:0015629~actin cytoskeleton,GO:0016023~cytoplasmic membrane-bounded vesicle,GO:0030141~secretory granule,GO:0030529~ribonucleoprotein complex,GO:0030863~cortical cytoskeleton,GO:0031091~platelet alpha granule,GO:0031093~platelet alpha granule lumen,GO:0031143~pseudopodium,…	+	+	Potential Sp: extracellular vesicular exosome	small intestine (rank 984)	+	+	+	+	-	+	-	-	+	+
Serum albumin OS=Homo sapiens GN=ALB PE=1 SV=2	ALBU_HUMAN	ALB	P02768	69 kDa	CAF/NF	34	36	23	25	118	18	14	12	12	0.27	0.22	0.2	0.19	18	16	14	13	34	36	23	25	Secreted.GO:0005604; C:basement membrane; IEA:Ensembl. GO:0005615; C:extracellular space; IDA:BHF-UCL. GO:0070062; C:extracellular vesicular exosome; IDA:UniProtKB. GO:0031093; C:platelet alpha granule lumen; TAS:Reactome. GO:0043234; C:protein complex; IDA:UniProtKB. GO:0016209; F:antioxidant activity; NAS:UniProtKB. GO:0005507; F:copper ion binding; NAS:UniProtKB. GO:0003677; F:DNA binding; IDA…	Y	0	Y	n3-13c18/19o	0.467	signal peptide predicted by SignalP	extr: 26.0, cyto_mito: 3.0	GO:0005576~extracellular region,GO:0005615~extracellular space,GO:0016023~cytoplasmic membrane-bounded vesicle,GO:0030141~secretory granule,GO:0031091~platelet alpha granule,GO:0031093~platelet alpha granule lumen,GO:0031410~cytoplasmic vesicle,GO:0031974~membrane-enclosed lumen,GO:0031982~vesicle,GO:0031983~vesicle lumen,GO:0031988~membrane-bounded vesicle,GO:0043233~organelle lumen,GO:0044421~e…	+	+	Sp	fetal liver	+	+	+	+	-	+	-	-	+	+
Metalloproteinase inhibitor 2 OS=Homo sapiens GN=TIMP2 PE=1 SV=2	TIMP2_HUMAN	TIMP2	P16035	24 kDa	CAF/NF	15	18	14	15	62	13	16	13	13	0.37	0.58	0.54	0.44	15	18	14	15	15	18	14	15	Secreted.GO:0005604; C:basement membrane; IEA:Ensembl. GO:0009986; C:cell surface; IEA:Ensembl. GO:0005576; C:extracellular region; TAS:Reactome. GO:0005615; C:extracellular space; IEA:Ensembl. GO:0030426; C:growth cone; IEA:Ensembl. GO:0043025; C:neuronal cell body; IEA:Ensembl. GO:0008047; F:enzyme activator activity; IEA:Ensembl. GO:0046872; F:metal ion binding; IEA:UniProtKB-KW. GO:0008191; F…	Y	0	Y	n10-21c26/27o	0.854	signal peptide predicted by SignalP	extr: 28.0, cyto_mito: 3.0	GO:0005576~extracellular region,GO:0005578~proteinaceous extracellular matrix,GO:0005604~basement membrane,GO:0009986~cell surface,GO:0031012~extracellular matrix,GO:0044420~extracellular matrix part,GO:0044421~extracellular region part,	+	+	Sp	placenta	+	+	+	+	-	+	-	-	+	+
Pyruvate kinase PKM OS=Homo sapiens GN=PKM PE=1 SV=4	KPYM_HUMAN	PKM	P14618	58 kDa	CAF/NF	18	7	13	17	55	17	7	13	17	0.45	0.22	0.29	0.41	17	7	13	17	18	7	13	17	Cytoplasm. Nucleus. Note=Translocates to the nucleus in response to different apoptotic stimuli. Nuclear translocation is sufficient to induce cell death that is caspase independent, isoform-specific and independent of its enzymatic activity.GO:0005929; C:cilium; IEA:Ensembl. GO:0005829; C:cytosol; NAS:UniProtKB. GO:0070062; C:extracellular vesicular exosome; IDA:UniProtKB. GO:0005739; C:mitochon…	N	0	0	i	0.42	-	cyto: 25.5, cyto_plas: 13.5, nucl: 4.0	GO:0005829~cytosol,	+	+	Potential Sp: extracellular vesicular exosome	symbol PKM was not found	+	+	-	+	-	+	+	+	+	-
Pigment epithelium-derived factor OS=Homo sapiens GN=SERPINF1 PE=1 SV=4	PEDF_HUMAN	SERPINF1	P36955	46 kDa	CAF/NF	19	14	7	10	50	12	14	7	10	0.37	0.43	0.22	0.27	12	14	7	10	19	14	7	10	Secreted. Melanosome. Note=Enriched in stage I melanosomes.GO:0005615; C:extracellular space; IDA:BHF-UCL. GO:0042470; C:melanosome; IEA:UniProtKB-SubCell. GO:0004867; F:serine-type endopeptidase inhibitor activity; IBA:RefGenome. GO:0008283; P:cell proliferation; TAS:ProtInc. GO:0016525; P:negative regulation of angiogenesis; IDA:UniProtKB. GO:0060770; P:negative regulation of epithelial cell pr…	Y	0	Y	n3-14c19/20o	0.825	signal peptide predicted by SignalP	plas: 16.0, extr: 8.0, E.R.: 7.0	GO:0005576~extracellular region,GO:0005615~extracellular space,GO:0016023~cytoplasmic membrane-bounded vesicle,GO:0031410~cytoplasmic vesicle,GO:0031982~vesicle,GO:0031988~membrane-bounded vesicle,GO:0042470~melanosome,GO:0044421~extracellular region part,GO:0048770~pigment granule,	+	+	Sp	liver	+	+	-	+	-	+	-	+	+	+
Actin, cytoplasmic 1 OS=Homo sapiens GN=ACTB PE=1 SV=1	ACTB_HUMAN	ACTB	P60709	42 kDa	CAF/NF	41	56	69	62	228	17	18	20	17	0.59	0.54	0.73	0.49	21	20	23	20	41	56	70	62	Cytoplasm, cytoskeleton. Note=Localized in cytoplasmic mRNP granules containing untranslated mRNAs.GO:0030424; C:axon; IEA:Ensembl. GO:0030863; C:cortical cytoskeleton; IEA:Ensembl. GO:0005856; C:cytoskeleton; TAS:UniProtKB. GO:0005829; C:cytosol; TAS:Reactome. GO:0070062; C:extracellular vesicular exosome; IDA:UniProtKB. GO:0070688; C:MLL5-L complex; IDA:UniProtKB. GO:0035267; C:NuA4 histone ace…	N	0	0	i	0.498	-	cysk: 32.0	GO:0000123~histone acetyltransferase complex,GO:0000267~cell fraction,GO:0005625~soluble fraction,GO:0005654~nucleoplasm,GO:0005829~cytosol,GO:0005856~cytoskeleton,GO:0005938~cell cortex,GO:0030424~axon,GO:0030529~ribonucleoprotein complex,GO:0030863~cortical cytoskeleton,GO:0031974~membrane-enclosed lumen,GO:0031981~nuclear lumen,GO:0034708~methyltransferase complex,GO:0035097~histone methyltran…	+	+	Potential Sp: extracellular vesicular exosome	no	-	+	+	+	-	+	+	+	+	-
Fructose-bisphosphate aldolase A OS=Homo sapiens GN=ALDOA PE=1 SV=2	ALDOA_HUMAN	ALDOA	P04075	39 kDa	CAF/NF	26	22	16	22	86	22	21	13	18	0.73	0.71	0.46	0.6	24	22	15	20	26	22	16	22	GO:0015629; C:actin cytoskeleton; IDA:BHF-UCL. GO:0005829; C:cytosol; TAS:Reactome. GO:0070062; C:extracellular vesicular exosome; IDA:BHF-UCL. GO:0031674; C:I band; TAS:BHF-UCL. GO:0031093; C:platelet alpha granule lumen; TAS:Reactome. GO:0003779; F:actin binding; TAS:BHF-UCL. GO:0070061; F:fructose binding; IDA:BHF-UCL. GO:0004332; F:fructose-bisphosphate aldolase activity; IDA:BHF-UCL. GO:0042…	N	0	0	i	0.356	-	cyto: 26.0, mito: 3.0	GO:0005576~extracellular region,GO:0005856~cytoskeleton,GO:0015629~actin cytoskeleton,GO:0030016~myofibril,GO:0030017~sarcomere,GO:0031674~I band,GO:0031982~vesicle,GO:0031988~membrane-bounded vesicle,GO:0043228~non-membrane-bounded organelle,GO:0043230~extracellular organelle,GO:0043232~intracellular non-membrane-bounded organelle,GO:0043292~contractile fiber,GO:0044421~extracellular region part…	+	+	Potential Sp: extracellular vesicular exosome	skeletal muscle (rank 440)	+	+	+	+	-	+	+	-	+	+
14-3-3 protein epsilon OS=Homo sapiens GN=YWHAE PE=1 SV=1	1433E_HUMAN	YWHAE	P62258	29 kDa	CAF/NF	12	17	10	12	51	9	10	8	6	0.36	0.42	0.33	0.28	9	10	10	7	12	17	10	12	Cytoplasm (By similarity). Melanosome. Note=Identified by mass spectrometry in melanosome fractions from stage I to stage IV.GO:0030659; C:cytoplasmic vesicle membrane; TAS:Reactome. GO:0005829; C:cytosol; TAS:Reactome. GO:0070062; C:extracellular vesicular exosome; IDA:UniProtKB. GO:0005871; C:kinesin complex; IEA:Ensembl. GO:0042470; C:melanosome; IEA:UniProtKB-SubCell. GO:0005739; C:mitochondr…	N	0	0	i	0.33	-	cyto: 25.5, cyto_nucl: 15.5, nucl: 4.5	GO:0005739~mitochondrion,GO:0005829~cytosol,GO:0016023~cytoplasmic membrane-bounded vesicle,GO:0031410~cytoplasmic vesicle,GO:0031982~vesicle,GO:0031988~membrane-bounded vesicle,GO:0042470~melanosome,GO:0048770~pigment granule,	+	+	Potential Sp: extracellular vesicular exosome	cardiac muscle left ventricle	+	+	-	+	-	+	+	+	+	+
Alpha-enolase OS=Homo sapiens GN=ENO1 PE=1 SV=2	ENOA_HUMAN	ENO1	P06733	47 kDa	CAF/NF	20	19	26	31	96	17	17	19	23	0.58	0.57	0.58	0.61	18	19	19	26	20	19	26	31	Cytoplasm. Cell membrane. Cytoplasm, myofibril, sarcomere, M line. Note=Can translocate to the plasma membrane in either the homodimeric (alpha/alpha) or heterodimeric (alpha/gamma) form. ENO1 is localized to the M line.Isoform MBP-1: Nucleus.GO:0005829; C:cytosol; TAS:Reactome. GO:0070062; C:extracellular vesicular exosome; IDA:UniProtKB. GO:0031430; C:M band; IEA:UniProtKB-SubCell. GO:0005634; …	N	0	0	i	0.536	-	cyto: 26.5, cyto_nucl: 15.0, nucl: 2.5	GO:0000015~phosphopyruvate hydratase complex,GO:0005829~cytosol,GO:0005886~plasma membrane,GO:0030016~myofibril,GO:0030017~sarcomere,GO:0031430~M band,GO:0031672~A band,GO:0043292~contractile fiber,GO:0044445~cytosolic part,GO:0044449~contractile fiber part,	+	+	PM: plasma membrane	no enrichment	+	+	+	+	-	+	+	+	+	+
78 kDa glucose-regulated protein OS=Homo sapiens GN=HSPA5 PE=1 SV=2	GRP78_HUMAN	HSPA5	P11021	72 kDa	CAF/NF	25	18	18	17	78	24	17	18	16	0.44	0.36	0.31	0.32	25	17	18	16	25	18	18	17	Endoplasmic reticulum lumen. Melanosome. Cytoplasm (By similarity). Note=Identified by mass spectrometry in melanosome fractions from stage I to stage IV.GO:0009986; C:cell surface; IDA:UniProtKB. GO:0034663; C:endoplasmic reticulum chaperone complex; IDA:UniProtKB. GO:0005788; C:endoplasmic reticulum lumen; TAS:Reactome. GO:0005793; C:endoplasmic reticulum-Golgi intermediate compartment; IDA:Uni…	Y	0	Y	n3-13c18/19o	0.745	signal peptide predicted by SignalP	E.R.: 9.0, extr: 8.0, mito: 7.0, pero: 3.0, lyso: 3.0	GO:0005783~endoplasmic reticulum,GO:0005788~endoplasmic reticulum lumen,GO:0005789~endoplasmic reticulum membrane,GO:0005793~ER-Golgi intermediate compartment,GO:0005829~cytosol,GO:0008303~caspase complex,GO:0009986~cell surface,GO:0012505~endomembrane system,GO:0016021~integral to membrane,GO:0016023~cytoplasmic membrane-bounded vesicle,GO:0030176~integral to endoplasmic reticulum membrane,GO:00…	+	+	Sp	no	-	+	+	+	-	+	+	+	+	+
L-lactate dehydrogenase A chain OS=Homo sapiens GN=LDHA PE=1 SV=2	LDHA_HUMAN	LDHA	P00338	37 kDa	CAF/NF	17	21	18	21	77	17	20	17	19	0.57	0.62	0.62	0.68	17	20	18	19	17	21	18	21	Cytoplasm.GO:0005929; C:cilium; IEA:Ensembl. GO:0005829; C:cytosol; TAS:Reactome. GO:0005739; C:mitochondrion; IEA:Ensembl. GO:0004459; F:L-lactate dehydrogenase activity; NAS:UniProtKB. GO:0044262; P:cellular carbohydrate metabolic process; IEA:InterPro. GO:0031668; P:cellular response to extracellular stimulus; IEA:Ensembl. GO:0006096; P:glycolysis; NAS:UniProtKB. GO:0006090; P:pyruvate metabol…	N	0	0	i	0.549	-	cyto: 29.0	GO:0005829~cytosol,GO:0019861~flagellum,GO:0042995~cell projection,	+	+	Cytoplasm	smooth muscle (rank 972)	+	+	+	+	-	+	+	+	+	+
Triosephosphate isomerase OS=Homo sapiens GN=TPI1 PE=1 SV=3	TPIS_HUMAN	TPI1	P60174	31 kDa	CAF/NF	21	18	16	19	74	11	16	14	13	0.59	0.68	0.63	0.64	11	16	15	14	21	18	16	19	GO:0005829; C:cytosol; TAS:Reactome. GO:0004807; F:triose-phosphate isomerase activity; NAS:UniProtKB. GO:0009790; P:embryo development; IEA:Ensembl. GO:0006094; P:gluconeogenesis; TAS:Reactome. GO:0019682; P:glyceraldehyde-3-phosphate metabolic process; IEA:Ensembl. GO:0006096; P:glycolysis; TAS:Reactome. GO:0006098; P:pentose-phosphate shunt; IEA:UniProtKB-KW. GO:0044281; P:small molecule metab…	N	0	0	i	0.51	-	cyto: 13.0, cysk: 13.0, nucl: 3.0	GO:0000267~cell fraction,GO:0005625~soluble fraction,GO:0005829~cytosol,	+	+	Cytoplasm	no enrichment	-	+	+	+	-	+	+	+	+	+
Protein disulfide-isomerase A3 OS=Homo sapiens GN=PDIA3 PE=1 SV=4	PDIA3_HUMAN	PDIA3	P30101	57 kDa	CAF/NF	20	20	13	13	66	20	20	13	13	0.47	0.47	0.34	0.37	20	20	13	13	20	20	13	13	Endoplasmic reticulum. Endoplasmic reticulum lumen (By similarity). Melanosome. Note=Identified by mass spectrometry in melanosome fractions from stage I to stage IV.GO:0009986; C:cell surface; IDA:MGI. GO:0005788; C:endoplasmic reticulum lumen; TAS:Reactome. GO:0042470; C:melanosome; IEA:UniProtKB-SubCell. GO:0004197; F:cysteine-type endopeptidase activity; TAS:ProtInc. GO:0004629; F:phospholipa…	Y	0	Y	n6-17c24/25o	0.707	signal peptide predicted by SignalP	E.R.: 15.5, E.R._golg: 12.5, golg: 8.5, extr: 6.0	GO:0005783~endoplasmic reticulum,GO:0005788~endoplasmic reticulum lumen,GO:0016023~cytoplasmic membrane-bounded vesicle,GO:0031410~cytoplasmic vesicle,GO:0031974~membrane-enclosed lumen,GO:0031982~vesicle,GO:0031988~membrane-bounded vesicle,GO:0042470~melanosome,GO:0043233~organelle lumen,GO:0044432~endoplasmic reticulum part,GO:0048770~pigment granule,GO:0070013~intracellular organelle lumen,	+	+	Sp	no enrichment	+	+	+	+	-	+	+	+	+	+
14-3-3 protein zeta/delta OS=Homo sapiens GN=YWHAZ PE=1 SV=1	1433Z_HUMAN	YWHAZ	P63104	28 kDa	CAF/NF	14	18	12	17	61	11	11	11	11	0.53	0.52	0.47	0.53	11	11	12	12	14	18	12	17	Cytoplasm. Melanosome. Note=Located to stage I to stage IV melanosomes.GO:0031252; C:cell leading edge; IEA:Ensembl. GO:0030659; C:cytoplasmic vesicle membrane; TAS:Reactome. GO:0005829; C:cytosol; TAS:Reactome. GO:0070062; C:extracellular vesicular exosome; IDA:UniProtKB. GO:0042470; C:melanosome; IEA:UniProtKB-SubCell. GO:0005739; C:mitochondrion; IEA:Ensembl. GO:0005654; C:nucleoplasm; TAS:Rea…	N	0	0	i	0.252	-	cyto: 24.0, cyto_nucl: 15.5, mito: 5.0	GO:0000267~cell fraction,GO:0005625~soluble fraction,GO:0005739~mitochondrion,GO:0005856~cytoskeleton,GO:0014069~postsynaptic density,GO:0016023~cytoplasmic membrane-bounded vesicle,GO:0031410~cytoplasmic vesicle,GO:0031982~vesicle,GO:0031988~membrane-bounded vesicle,GO:0042470~melanosome,GO:0043228~non-membrane-bounded organelle,GO:0043232~intracellular non-membrane-bounded organelle,GO:0044430~…	+	+	Potential Sp: extracellular vesicular exosome	esophagus	+	+	+	+	-	+	+	+	+	+
Protein disulfide-isomerase OS=Homo sapiens GN=P4HB PE=1 SV=3	PDIA1_HUMAN	P4HB	P07237	57 kDa	CAF/NF	16	19	12	11	58	16	18	11	11	0.35	0.43	0.27	0.29	16	19	12	11	16	19	12	11	Endoplasmic reticulum lumen. Melanosome. Cell membrane; Peripheral membrane protein (Potential). Note=Highly abundant. In some cell types, seems to be also secreted or associated with the plasma membrane, where it undergoes constant shedding and replacement from intracellular sources (Probable). Localizes near CD4-enriched regions on lymphoid cell surfaces. Identified by mass spectrometry in mela…	Y	0	Y	n5-12c17/18o	0.679	signal peptide predicted by SignalP	extr: 16.0, E.R.: 8.0, pero: 3.0, lyso: 3.0	GO:0000267~cell fraction,GO:0005576~extracellular region,GO:0005624~membrane fraction,GO:0005626~insoluble fraction,GO:0005783~endoplasmic reticulum,GO:0005788~endoplasmic reticulum lumen,GO:0005792~microsome,GO:0005793~ER-Golgi intermediate compartment,GO:0005886~plasma membrane,GO:0009986~cell surface,GO:0016023~cytoplasmic membrane-bounded vesicle,GO:0019898~extrinsic to membrane,GO:0031410~cy…	+	+	Sp	small intestine	+	+	+	+	-	+	+	+	+	+
Phosphoglycerate kinase 1 OS=Homo sapiens GN=PGK1 PE=1 SV=3	PGK1_HUMAN	PGK1	P00558	45 kDa	CAF/NF	11	12	16	17	56	8	11	15	15	0.27	0.35	0.46	0.44	10	12	16	17	11	12	16	17	Cytoplasm.GO:0005829; C:cytosol; TAS:Reactome. GO:0005524; F:ATP binding; ISS:UniProtKB. GO:0004618; F:phosphoglycerate kinase activity; ISS:UniProtKB. GO:0006094; P:gluconeogenesis; TAS:Reactome. GO:0006096; P:glycolysis; TAS:Reactome. GO:0044281; P:small molecule metabolic process; TAS:Reactome.	N	0	0	i	0.389	-	cyto: 26.0, pero: 2.0, lyso: 2.0	-	+	+	Cytoplasm	no enrichment	-	+	+	+	-	+	+	+	+	+
Heat shock cognate 71 kDa protein OS=Homo sapiens GN=HSPA8 PE=1 SV=1	HSP7C_HUMAN	HSPA8	P11142	71 kDa	CAF/NF	10	9	15	20	54	10	7	15	18	0.19	0.14	0.34	0.41	10	7	15	19	10	9	15	20	Cytoplasm. Melanosome. Nucleus, nucleolus. Note=Localized in cytoplasmic mRNP granules containing untranslated mRNAs. Translocates rapidly from the cytoplasm to the nuclei, and especially to the nucleoli, upon heat shock.GO:0009986; C:cell surface; IDA:UniProtKB. GO:0061202; C:clathrin-sculpted gamma-aminobutyric acid transport vesicle membrane; TAS:Reactome. GO:0005829; C:cytosol; TAS:Reactome. …	N	0	0	i	0.229	-	cyto: 15.5, cyto_nucl: 13.5, nucl: 10.5, cysk: 3.0	GO:0005829~cytosol,GO:0009986~cell surface,GO:0016023~cytoplasmic membrane-bounded vesicle,GO:0030529~ribonucleoprotein complex,GO:0031410~cytoplasmic vesicle,GO:0031982~vesicle,GO:0031988~membrane-bounded vesicle,GO:0042470~melanosome,GO:0048770~pigment granule,	+	+	PM: Cell surface/membrane-bounded vesicle	no enrichment	+	+	+	+	-	+	+	+	+	+
Endoplasmin OS=Homo sapiens GN=HSP90B1 PE=1 SV=1	ENPL_HUMAN	HSP90B1	P14625	92 kDa	CAF/NF	14	17	11	11	53	13	15	11	11	0.18	0.26	0.16	0.18	13	15	11	11	14	17	11	11	Endoplasmic reticulum lumen. Melanosome. Note=Identified by mass spectrometry in melanosome fractions from stage I to stage IV.GO:0005829; C:cytosol; IDA:UniProtKB. GO:0071682; C:endocytic vesicle lumen; TAS:Reactome. GO:0005788; C:endoplasmic reticulum lumen; IDA:UniProtKB. GO:0005789; C:endoplasmic reticulum membrane; IDA:UniProtKB. GO:0005576; C:extracellular region; TAS:Reactome. GO:0042470; …	Y	0	Y	n3-16c21/22o	0.495	signal peptide predicted by SignalP	E.R.: 23.0, extr: 5.0, plas: 2.0	GO:0000267~cell fraction,GO:0005624~membrane fraction,GO:0005626~insoluble fraction,GO:0005783~endoplasmic reticulum,GO:0005788~endoplasmic reticulum lumen,GO:0005789~endoplasmic reticulum membrane,GO:0005792~microsome,GO:0005829~cytosol,GO:0012505~endomembrane system,GO:0016023~cytoplasmic membrane-bounded vesicle,GO:0031090~organelle membrane,GO:0031410~cytoplasmic vesicle,GO:0031974~membrane-e…	+	+	Sp	no enrichment	-	+	+	+	-	+	+	+	+	+
Heat shock protein HSP 90-alpha OS=Homo sapiens GN=HSP90AA1 PE=1 SV=5	HS90A_HUMAN	HSP90AA1	P07900	85 kDa	CAF/NF	15	15	8	10	48	15	13	8	10	0.28	0.25	0.12	0.16	15	13	8	10	15	15	8	10	Cytoplasm. Melanosome. Note=Identified by mass spectrometry in melanosome fractions from stage I to stage IV.GO:0016324; C:apical plasma membrane; IEA:Ensembl. GO:0016323; C:basolateral plasma membrane; IEA:Ensembl. GO:0031526; C:brush border membrane; IEA:Ensembl. GO:0009986; C:cell surface; IEA:Ensembl. GO:0005829; C:cytosol; NAS:UniProtKB. GO:0071682; C:endocytic vesicle lumen; TAS:Reactome. G…	N	0	0	i	0.173	-	cyto: 21.0, cyto_nucl: 15.5, nucl: 6.0, pero: 2.0	GO:0005829~cytosol,GO:0016023~cytoplasmic membrane-bounded vesicle,GO:0031410~cytoplasmic vesicle,GO:0031982~vesicle,GO:0031988~membrane-bounded vesicle,GO:0042470~melanosome,GO:0048770~pigment granule,	+	+	PM: Cell surface/membrane-bounded vesicle	no enrichment	-	-	+	+	-	-	-	-	+	+
Heat shock protein HSP 90-beta OS=Homo sapiens GN=HSP90AB1 PE=1 SV=4	HS90B_HUMAN	HSP90AB1	P08238	83 kDa	CAF/NF	15	20	5	8	48	15	17	5	8	0.31	0.33	0.11	0.13	15	17	5	8	16	20	5	8	Cytoplasm. Melanosome. Note=Identified by mass spectrometry in melanosome fractions from stage I to stage IV.GO:0016324; C:apical plasma membrane; IEA:Ensembl. GO:0016323; C:basolateral plasma membrane; IEA:Ensembl. GO:0031526; C:brush border membrane; IEA:Ensembl. GO:0009986; C:cell surface; IEA:Ensembl. GO:0005829; C:cytosol; TAS:Reactome. GO:0016234; C:inclusion body; IEA:Ensembl. GO:0042470; …	N	0	0	i	0.204	-	cyto: 18.0, E.R.: 8.0, mito: 2.0, plas: 1.0	GO:0016023~cytoplasmic membrane-bounded vesicle,GO:0031410~cytoplasmic vesicle,GO:0031982~vesicle,GO:0031988~membrane-bounded vesicle,GO:0042470~melanosome,GO:0048770~pigment granule,	+	+	PM: Cell surface/membrane-bounded vesicle	no enrichment	-	+	-	+	-	-	+	-	+	+
Dickkopf-related protein 3 OS=Homo sapiens GN=DKK3 PE=1 SV=2	DKK3_HUMAN	DKK3	Q9UBP4	38 kDa	CAF/NF	8	4	20	17	49	8	4	13	13	0.33	0.18	0.53	0.53	8	4	14	17	8	4	20	17	Secreted.GO:0005615; C:extracellular space; TAS:ProtInc. GO:0030325; P:adrenal gland development; IEP:UniProtKB. GO:0009653; P:anatomical structure morphogenesis; TAS:ProtInc. GO:0032348; P:negative regulation of aldosterone biosynthetic process; IDA:UniProtKB. GO:0090090; P:negative regulation of canonical Wnt receptor signaling pathway; IDA:BHF-UCL. GO:2000065; P:negative regulation of cortisol…	Y	0	Y	n4-17c29/30o	0.638	signal peptide predicted by SignalP	extr: 31.0	GO:0005576~extracellular region,GO:0005615~extracellular space,GO:0044421~extracellular region part,	+	+	Sp	caudate nucleus 120	+	+	-	-	-	-	-	-	-	+
Glyceraldehyde-3-phosphate dehydrogenase OS=Homo sapiens GN=GAPDH PE=1 SV=3	G3P_HUMAN	GAPDH	P04406	36 kDa	CAF/NF	7	13	17	11	48	7	8	13	10	0.36	0.4	0.51	0.44	7	8	14	11	7	13	17	11	Cytoplasm, cytosol. Nucleus (By similarity). Cytoplasm, perinuclear region. Membrane. Cytoplasm, cytoskeleton (By similarity). Note=Translocates to the nucleus following S- nitrosylation and interaction with SIAH1, which contains a nuclear localization signal (By similarity). Postnuclear and Perinuclear regions.GO:0005829; C:cytosol; ISS:UniProtKB. GO:0070062; C:extracellular vesicular exosome; I…	N	0	0	i	0.467	-	cyto: 28.0, mito: 2.0	GO:0048471~perinuclear region of cytoplasm,	+	+	Potential Sp: extracellular vesicular exosome	skeletal muscle 639	+	+	+	+	-	+	+	+	+	+
POTE ankyrin domain family member I OS=Homo sapiens GN=POTEI PE=3 SV=1	POTEI_HUMAN	POTEI	P0CG38	121 kDa	CAF/NF	0	15	11	22	48	0	7	6	4	0	0.077	0.068	0.032	0	7	6	4	0	16	11	22	-	N	1	0	i304-325o	0.337	-	cyto: 13.0, nucl: 10.0, mito_pero: 3.5, extr: 2.5, mito: 2.5, E.R.: 2.0	-	+	+	Cytoplasm	symbol POTEI was not found	-	-	-	-	-	-	-	-	-	-
Thrombospondin-1 OS=Homo sapiens GN=THBS1 PE=1 SV=2	TSP1_HUMAN	THBS1	P07996	129 kDa	CAF/NF	3	14	9	21	47	3	12	7	11	0.037	0.14	0.08	0.14	3	13	7	13	3	14	9	21	Endoplasmic reticulum (By similarity). Sarcoplasmic reticulum (By similarity).GO:0009897; C:external side of plasma membrane; IDA:BHF-UCL. GO:0031012; C:extracellular matrix; TAS:BHF-UCL. GO:0070062; C:extracellular vesicular exosome; IDA:UniProtKB. GO:0005577; C:fibrinogen complex; IDA:BHF-UCL. GO:0031093; C:platelet alpha granule lumen; TAS:Reactome. GO:0016529; C:sarcoplasmic reticulum; ISS:Un…	Y	0	Y	n3-13c18/19o	0.345	signal peptide predicted by SignalP	extr: 12.0, mito: 8.0, nucl: 5.0, cyto_pero: 4.0, cyto: 3.5	GO:0005576~extracellular region,GO:0005577~fibrinogen complex,GO:0005615~extracellular space,GO:0005886~plasma membrane,GO:0009897~external side of plasma membrane,GO:0009986~cell surface,GO:0016023~cytoplasmic membrane-bounded vesicle,GO:0030141~secretory granule,GO:0031012~extracellular matrix,GO:0031091~platelet alpha granule,GO:0031093~platelet alpha granule lumen,GO:0031410~cytoplasmic vesic…	+	+	Sp	preadipocyte subcutanous/smooth muscle 3	-	+	-	-	-	+	-	-	+	+
Rab GDP dissociation inhibitor beta OS=Homo sapiens GN=GDI2 PE=1 SV=2	GDIB_HUMAN	GDI2	P50395	51 kDa	CAF/NF	11	15	3	17	46	11	15	3	16	0.31	0.45	0.1	0.47	11	15	3	16	11	15	3	17	Cytoplasm (By similarity). Membrane; Peripheral membrane protein (By similarity).GO:0009986; C:cell surface; IDA:UniProtKB. GO:0005829; C:cytosol; TAS:Reactome. GO:0005794; C:Golgi apparatus; IEA:Ensembl. GO:0016020; C:membrane; IEA:UniProtKB-SubCell. GO:0005093; F:Rab GDP-dissociation inhibitor activity; TAS:ProtInc. GO:0005097; F:Rab GTPase activator activity; IEA:Ensembl. GO:0015031; P:protein…	N	0	0	i	0.315	-	E.R.: 12.0, cyto: 7.0, mito: 4.5, nucl: 4.0, mito_pero: 3.5, extr: 2.0	GO:0005794~Golgi apparatus,GO:0009986~cell surface,GO:0019898~extrinsic to membrane,	+	+	PM: Cell surface/Peripheral membrane protein	no enrichment	+	+	-	+	-	+	+	-	+	+
14-3-3 protein beta/alpha OS=Homo sapiens GN=YWHAB PE=1 SV=3	1433B_HUMAN	YWHAB	P31946	28 kDa	CAF/NF	10	17	6	13	46	7	10	5	6	0.37	0.57	0.22	0.32	7	10	6	7	11	18	6	13	Cytoplasm. Melanosome. Note=Identified by mass spectrometry in melanosome fractions from stage I to stage IV.GO:0030659; C:cytoplasmic vesicle membrane; TAS:Reactome. GO:0005829; C:cytosol; TAS:Reactome. GO:0070062; C:extracellular vesicular exosome; IDA:UniProtKB. GO:0042470; C:melanosome; IEA:UniProtKB-SubCell. GO:0048471; C:perinuclear region of cytoplasm; IDA:UniProtKB. GO:0017053; C:transcri…	N	0	0	i	0.352	-	cyto: 29.5, cyto_nucl: 17.5	GO:0005654~nucleoplasm,GO:0005829~cytosol,GO:0016023~cytoplasmic membrane-bounded vesicle,GO:0017053~transcriptional repressor complex,GO:0031410~cytoplasmic vesicle,GO:0031974~membrane-enclosed lumen,GO:0031981~nuclear lumen,GO:0031982~vesicle,GO:0031988~membrane-bounded vesicle,GO:0042470~melanosome,GO:0043233~organelle lumen,GO:0044451~nucleoplasm part,GO:0048471~perinuclear region of cytoplas…	+	+	Potential Sp: extracellular vesicular exosome	no enrichment	+	+	-	+	-	+	+	+	+	+
Alpha-actinin-3 OS=Homo sapiens GN=ACTN3 PE=1 SV=2	ACTN3_HUMAN	ACTN3	Q08043	103 kDa	CAF/NF	9	8	8	21	46	7	7	8	15	0.082	0.08	0.097	0.18	7	7	8	16	9	8	8	21	GO:0005884; C:actin filament; TAS:ProtInc. GO:0005829; C:cytosol; TAS:Reactome. GO:0005925; C:focal adhesion; IMP:UniProtKB. GO:0031143; C:pseudopodium; TAS:UniProtKB. GO:0005509; F:calcium ion binding; IEA:InterPro. GO:0005178; F:integrin binding; TAS:UniProtKB. GO:0042803; F:protein homodimerization activity; TAS:UniProtKB. GO:0008307; F:structural constituent of muscle; TAS:ProtInc. GO:0048041…	N	0	0	i	0.358	-	cyto: 22.0, nucl: 8.0	GO:0005856~cytoskeleton,GO:0005884~actin filament,GO:0005886~plasma membrane,GO:0005912~adherens junction,GO:0005924~cell-substrate adherens junction,GO:0005925~focal adhesion,GO:0015629~actin cytoskeleton,GO:0016323~basolateral plasma membrane,GO:0030054~cell junction,GO:0030055~cell-substrate junction,GO:0031143~pseudopodium,GO:0042995~cell projection,GO:0043228~non-membrane-bounded organelle,G…	+	+	PM: plasma membrane/cell junction	Skeletal muscle (74)	-	-	-	-	-	-	-	-	-	-
Collagen alpha-1(II) chain OS=Homo sapiens GN=COL2A1 PE=1 SV=3	CO2A1_HUMAN	COL2A1	P02458	142 kDa	CAF/NF	6	12	11	16	45	3	7	7	7	0.027	0.067	0.059	0.084	3	7	7	7	6	12	11	16	Secreted, extracellular space, extracellular matrix (By similarity).GO:0005604; C:basement membrane; IEA:Ensembl. GO:0005585; C:collagen type II; IDA:BHF-UCL. GO:0005788; C:endoplasmic reticulum lumen; TAS:Reactome. GO:0005615; C:extracellular space; IEA:Ensembl. GO:0030020; F:extracellular matrix structural constituent conferring tensile strength; IC:BHF-UCL. GO:0042802; F:identical protein bind…	Y	0	Y	n10-21c25/26o	0.126	signal peptide predicted by SignalP	extr: 13.0, lyso: 6.0, mito: 4.0, pero: 4.0, golg: 3.0	GO:0005576~extracellular region,GO:0005578~proteinaceous extracellular matrix,GO:0005581~collagen,GO:0005583~fibrillar collagen,GO:0005585~collagen type II,GO:0005604~basement membrane,GO:0005615~extracellular space,GO:0031012~extracellular matrix,GO:0044420~extracellular matrix part,GO:0044421~extracellular region part,	+	+	Sp	fetal liver	+	+	-	-	-	-	-	-	-	-
Gelsolin OS=Homo sapiens GN=GSN PE=1 SV=1	GELS_HUMAN	GSN	P06396	86 kDa	CAF/NF	6	12	13	12	43	6	12	13	12	0.096	0.2	0.31	0.22	6	12	13	12	6	12	13	12	Isoform 2: Cytoplasm, cytoskeleton.Isoform 1: Secreted.GO:0015629; C:actin cytoskeleton; TAS:ProtInc. GO:0005829; C:cytosol; IDA:UniProtKB. GO:0005615; C:extracellular space; IEA:Ensembl. GO:0070062; C:extracellular vesicular exosome; IDA:UniProtKB. GO:0030027; C:lamellipodium; IEA:Ensembl. GO:0048471; C:perinuclear region of cytoplasm; IEA:Ensembl. GO:0043234; C:protein complex; IEA:Ensembl. GO:…	Y	0	Y	n10-21c27/28o	0.553	signal peptide predicted by SignalP	E.R.: 16.0, E.R._golg: 12.0, golg: 6.0, extr: 4.0, lyso: 4.0	GO:0005576~extracellular region,GO:0005615~extracellular space,GO:0005829~cytosol,GO:0005856~cytoskeleton,GO:0015629~actin cytoskeleton,GO:0030027~lamellipodium,GO:0031252~cell leading edge,GO:0042995~cell projection,GO:0043228~non-membrane-bounded organelle,GO:0043232~intracellular non-membrane-bounded organelle,GO:0044421~extracellular region part,GO:0048471~perinuclear region of cytoplasm,	+	+	Sp	Derived macrophage 16 h	-	+	-	+	-	+	-	-	+	+
14-3-3 protein gamma OS=Homo sapiens GN=YWHAG PE=1 SV=2	1433G_HUMAN	YWHAG	P61981	28 kDa	CAF/NF	9	16	5	12	42	6	9	4	5	0.24	0.4	0.17	0.25	6	9	5	6	9	16	5	12	Cytoplasm (By similarity).GO:0030659; C:cytoplasmic vesicle membrane; TAS:Reactome. GO:0005829; C:cytosol; TAS:Reactome. GO:0070062; C:extracellular vesicular exosome; IDA:UniProtKB. GO:0008426; F:protein kinase C inhibitor activity; NAS:UniProtKB. GO:0000086; P:G2/M transition of mitotic cell cycle; TAS:Reactome. GO:0097193; P:intrinsic apoptotic signaling pathway; TAS:Reactome. GO:1900740; P:po…	N	0	0	i	0.29	-	cyto: 25.0, cyto_nucl: 18.0, nucl: 7.0	GO:0005829~cytosol,	+	+	Potential Sp: extracellular vesicular exosome	The symbol YWHAG does not have a probe on Affymetrix U133A chip.	+	+	-	+	-	+	+	+	+	+
L-lactate dehydrogenase B chain OS=Homo sapiens GN=LDHB PE=1 SV=2	LDHB_HUMAN	LDHB	P07195	37 kDa	CAF/NF	11	10	10	10	41	10	9	10	10	0.34	0.31	0.37	0.35	10	9	10	10	11	10	10	10	Cytoplasm.GO:0005829; C:cytosol; TAS:Reactome. GO:0005739; C:mitochondrion; IEA:Ensembl. GO:0004459; F:L-lactate dehydrogenase activity; TAS:ProtInc. GO:0051287; F:NAD binding; IEA:Ensembl. GO:0044262; P:cellular carbohydrate metabolic process; IEA:InterPro. GO:0006096; P:glycolysis; IEA:UniProtKB-KW. GO:0006089; P:lactate metabolic process; IEA:Ensembl. GO:0019674; P:NAD metabolic process; IEA:E…	N	0	0	i	0.569	-	cyto: 17.5, cyto_mito: 12.8, mito: 7.0, E.R._mito: 5.3, plas: 3.0	GO:0000267~cell fraction,GO:0005625~soluble fraction,	+	+	Cytoplasm	no enrichment	+	+	+	+	-	+	+	-	+	+
Stanniocalcin-2 OS=Homo sapiens GN=STC2 PE=1 SV=1	STC2_HUMAN	STC2	O76061	33 kDa	CAF/NF	7	16	10	8	41	3	9	7	4	0.11	0.55	0.44	0.18	5	12	9	7	7	16	10	8	Secreted (Potential).GO:0005783; C:endoplasmic reticulum; IEA:Ensembl. GO:0005576; C:extracellular region; IEA:UniProtKB-SubCell. GO:0005794; C:Golgi apparatus; IEA:Ensembl. GO:0005179; F:hormone activity; TAS:ProtInc. GO:0007166; P:cell surface receptor signaling pathway; TAS:ProtInc. GO:0007267; P:cell-cell signaling; TAS:ProtInc. GO:0006874; P:cellular calcium ion homeostasis; IEA:Ensembl. GO:…	Y	0	Y	n11-19c24/25o	0.601	signal peptide predicted by SignalP	extr: 25.0, cyto: 3.0, lyso: 3.0	GO:0005576~extracellular region,	+	+	Sp	smooth muscle (42)	-	+	+	-	-	+	-	-	-	+
Peroxiredoxin-1 OS=Homo sapiens GN=PRDX1 PE=1 SV=1	PRDX1_HUMAN	PRDX1	Q06830	22 kDa	CAF/NF	12	11	6	11	40	10	10	6	11	0.57	0.57	0.29	0.6	11	11	6	11	12	11	6	11	Cytoplasm. Melanosome. Note=Identified by mass spectrometry in melanosome fractions from stage I to stage IV.GO:0005829; C:cytosol; IEA:Ensembl. GO:0042470; C:melanosome; IEA:UniProtKB-SubCell. GO:0005759; C:mitochondrial matrix; IEA:Ensembl. GO:0005739; C:mitochondrion; IDA:HPA. GO:0005719; C:nuclear euchromatin; IEA:Ensembl. GO:0005730; C:nucleolus; IEA:Ensembl. GO:0005634; C:nucleus; IDA:MGI. …	N	0	0	i	0.528	-	cyto: 15.0, cyto_nucl: 13.8, cyto_plas: 8.8, nucl: 5.5, extr: 5.0, mito: 2.0	GO:0005739~mitochondrion,GO:0016023~cytoplasmic membrane-bounded vesicle,GO:0031410~cytoplasmic vesicle,GO:0031982~vesicle,GO:0031988~membrane-bounded vesicle,GO:0042470~melanosome,GO:0048770~pigment granule,	+	+	Cytoplasm	no enrichment	+	+	+	+	-	+	+	+	+	+
Lysyl oxidase homolog 2 OS=Homo sapiens GN=LOXL2 PE=1 SV=1	LOXL2_HUMAN	LOXL2	Q9Y4K0	87 kDa	CAF/NF	9	8	8	15	40	9	8	8	14	0.16	0.16	0.15	0.28	9	8	8	15	9	8	8	15	Secreted, extracellular space, extracellular matrix, basement membrane (By similarity). Nucleus. Chromosome. Note=Associated with chromatin. It is unclear how LOXL2 is nuclear: it contains a clear signal sequence and is predicted to localize in the extracellular medium. However, different reports confirmed the intracellular location and its key role in transcription regulation.GO:0005604; C:basem…	Y	0	Y	n9-20c25/26o	0.711	signal peptide predicted by SignalP	extr: 29.0	GO:0005576~extracellular region,GO:0005615~extracellular space,GO:0044421~extracellular region part,	+	+	Sp	Preadipocyte subcutanous (4), smooth muscle (5)	+	+	-	-	-	+	-	-	-	+
Peptidyl-prolyl cis-trans isomerase B OS=Homo sapiens GN=PPIB PE=1 SV=2	PPIB_HUMAN	PPIB	P23284	24 kDa	CAF/NF	12	11	9	6	38	12	10	8	6	0.49	0.46	0.41	0.32	12	11	8	6	12	11	9	6	Endoplasmic reticulum lumen. Melanosome. Note=Identified by mass spectrometry in melanosome fractions from stage I to stage IV.GO:0005788; C:endoplasmic reticulum lumen; NAS:UniProtKB. GO:0042470; C:melanosome; IEA:UniProtKB-SubCell. GO:0042277; F:peptide binding; IEA:UniProtKB-KW. GO:0003755; F:peptidyl-prolyl cis-trans isomerase activity; NAS:UniProtKB. GO:0051082; F:unfolded protein binding; T…	N	0	Y	n11-26c33/34o	0.853	signal peptide predicted by SignalP	extr: 25.0, E.R.: 5.0	GO:0005783~endoplasmic reticulum,GO:0005788~endoplasmic reticulum lumen,GO:0016023~cytoplasmic membrane-bounded vesicle,GO:0031410~cytoplasmic vesicle,GO:0031974~membrane-enclosed lumen,GO:0031982~vesicle,GO:0031988~membrane-bounded vesicle,GO:0042470~melanosome,GO:0043233~organelle lumen,GO:0044432~endoplasmic reticulum part,GO:0048770~pigment granule,GO:0070013~intracellular organelle lumen,	+	+	Sp	preadipocyte subcutanous low	-	+	+	+	-	+	-	+	+	+
Fibulin-1 OS=Homo sapiens GN=FBLN1 PE=1 SV=4	FBLN1_HUMAN	FBLN1	P23142	77 kDa	CAF/NF	19	12	0	6	37	19	10	0	5	0.37	0.17	0	0.1	19	11	0	6	19	12	0	6	Secreted, extracellular space, extracellular matrix.GO:0005604; C:basement membrane; IEA:Ensembl. GO:0005615; C:extracellular space; IDA:BHF-UCL. GO:0005578; C:proteinaceous extracellular matrix; TAS:ProtInc. GO:0005509; F:calcium ion binding; IEA:InterPro. GO:0005201; F:extracellular matrix structural constituent; TAS:ProtInc. GO:0016504; F:peptidase activator activity; IEA:Ensembl. GO:0007566; …	Y	0	Y	n12-23c29/30o	0.589	signal peptide predicted by SignalP	extr: 25.5, extr_plas: 13.5, lyso: 5.0	GO:0000267~cell fraction,GO:0005576~extracellular region,GO:0005578~proteinaceous extracellular matrix,GO:0005615~extracellular space,GO:0005625~soluble fraction,GO:0031012~extracellular matrix,GO:0044421~extracellular region part,	+	+	Sp	placenta	+	+	+	-	-	-	-	-	-	+
Cofilin-1 OS=Homo sapiens GN=CFL1 PE=1 SV=3	COF1_HUMAN	CFL1	P23528	19 kDa	CAF/NF	8	8	11	10	37	8	7	10	9	0.58	0.52	0.55	0.47	8	7	10	9	8	8	11	10	Nucleus matrix. Cytoplasm, cytoskeleton. Cell projection, ruffle membrane; Peripheral membrane protein; Cytoplasmic side. Cell projection, lamellipodium membrane; Peripheral membrane protein; Cytoplasmic side. Note=Colocalizes with the actin cytoskeleton in membrane ruffles and lamellipodia. Detected at the cleavage furrow and contractile ring during cytokinesis. Almost completely in nucleus in c…	N	0	0	i	0.628	-	mito: 17.0, cyto_nucl: 9.0, cyto: 8.0, nucl: 6.0	GO:0005856~cytoskeleton,GO:0005938~cell cortex,GO:0015629~actin cytoskeleton,GO:0016363~nuclear matrix,GO:0030863~cortical cytoskeleton,GO:0030864~cortical actin cytoskeleton,GO:0031974~membrane-enclosed lumen,GO:0031981~nuclear lumen,GO:0034399~nuclear periphery,GO:0043228~non-membrane-bounded organelle,GO:0043232~intracellular non-membrane-bounded organelle,GO:0043233~organelle lumen,GO:0044430…	+	+	Cytoplasm	no enrichment	-	+	-	+	-	+	+	+	+	+
Phosphoglycerate mutase 1 OS=Homo sapiens GN=PGAM1 PE=1 SV=2	PGAM1_HUMAN	PGAM1	P18669	29 kDa	CAF/NF	8	13	7	7	35	6	10	6	5	0.31	0.51	0.28	0.31	6	10	6	5	8	13	7	7	GO:0005829; C:cytosol; IDA:UniProtKB. GO:0004083; F:bisphosphoglycerate 2-phosphatase activity; IEA:UniProtKB-EC. GO:0004082; F:bisphosphoglycerate mutase activity; IEA:UniProtKB-EC. GO:0004619; F:phosphoglycerate mutase activity; IMP:UniProtKB. GO:0006094; P:gluconeogenesis; TAS:Reactome. GO:0006096; P:glycolysis; TAS:Reactome. GO:0006110; P:regulation of glycolysis; IDA:UniProtKB. GO:0043456; P…	N	0	0	i	0.407	-	cyto: 26.0, cyto_nucl: 14.5, pero: 3.0	GO:0005829~cytosol,	+	+	Cytoplasm	Th1 (478)	-	-	-	+	-	-	+	-	+	+
Glucose-6-phosphate isomerase OS=Homo sapiens GN=GPI PE=1 SV=4	G6PI_HUMAN	GPI	P06744	63 kDa	CAF/NF	11	13	0	10	34	9	12	0	10	0.26	0.25	0	0.26	11	13	0	10	11	13	0	10	Cytoplasm. Secreted.GO:0005829; C:cytosol; TAS:Reactome. GO:0005615; C:extracellular space; IEA:UniProtKB-KW. GO:0043005; C:neuron projection; IEA:Ensembl. GO:0005634; C:nucleus; IDA:HPA. GO:0005886; C:plasma membrane; IDA:HPA. GO:0004347; F:glucose-6-phosphate isomerase activity; TAS:Reactome. GO:0016866; F:intramolecular transferase activity; IEA:Ensembl. GO:0048029; F:monosaccharide binding; I…	N	0	0	i	0.453	-	cyto: 22.0, cyto_nucl: 16.0, nucl: 8.0	GO:0005576~extracellular region,GO:0005615~extracellular space,GO:0044421~extracellular region part,	+	+	Potential Sp: extracellular space	no enrichment	+	+	+	+	-	+	-	-	+	+
Calreticulin OS=Homo sapiens GN=CALR PE=1 SV=1	CALR_HUMAN	CALR	P27797	48 kDa	CAF/NF	13	15	3	0	31	12	10	3	0	0.42	0.33	0.12	0	13	10	3	0	13	15	3	0	Endoplasmic reticulum lumen. Cytoplasm, cytosol. Secreted, extracellular space, extracellular matrix. Cell surface. Sarcoplasmic reticulum lumen (By similarity). Note=Also found in cell surface (T cells), cytosol and extracellular matrix. Associated with the lytic granules in the cytolytic T-lymphocytes.GO:0001669; C:acrosomal vesicle; IEA:Ensembl. GO:0009986; C:cell surface; TAS:BHF-UCL. GO:0005…	Y	0	Y	n2-12c17/18o	0.366	signal peptide predicted by SignalP	E.R.: 18.0, extr: 7.0, cyto: 2.5, cyto_pero: 2.5, pero: 1.5	GO:0000267~cell fraction,GO:0005576~extracellular region,GO:0005578~proteinaceous extracellular matrix,GO:0005615~extracellular space,GO:0005624~membrane fraction,GO:0005626~insoluble fraction,GO:0005783~endoplasmic reticulum,GO:0005788~endoplasmic reticulum lumen,GO:0005792~microsome,GO:0005829~cytosol,GO:0005844~polysome,GO:0005886~plasma membrane,GO:0009897~external side of plasma membrane,GO:…	+	+	Sp	Derived macrophage 16 h	+	+	+	+	-	+	+	-	+	+
Nucleoside diphosphate kinase B OS=Homo sapiens GN=NME2 PE=1 SV=1	NDKB_HUMAN	NME2	P22392	17 kDa	CAF/NF	10	7	6	8	31	7	5	4	4	0.41	0.41	0.36	0.35	8	5	5	5	10	7	6	8	Cytoplasm. Nucleus. Cell projection, lamellipodium. Cell projection, ruffle. Note=Isoform 2 is mainly cytoplasmic and isoform 1 and isoform 2 are excluded from the nucleolus. Colocalizes with ITGB1 and ITGB1BP1 at the edge or peripheral ruffles and lamellipodia during the early stages of cell spreading on fibronectin or collagen but not on vitronectin or laminin substrates.GO:0071944; C:cell peri…	N	0	0	i	0.33	-	cyto: 20.0, cyto_nucl: 17.0, cyto_plas: 12.8, nucl: 6.5	GO:0000267~cell fraction,GO:0001726~ruffle,GO:0005624~membrane fraction,GO:0005625~soluble fraction,GO:0005626~insoluble fraction,GO:0005792~microsome,GO:0005813~centrosome,GO:0005815~microtubule organizing center,GO:0005829~cytosol,GO:0005856~cytoskeleton,GO:0005882~intermediate filament,GO:0015630~microtubule cytoskeleton,GO:0030027~lamellipodium,GO:0031252~cell leading edge,GO:0042598~vesicula…	+	+	Cytoplasm/Nucleus	HSC bone marrow CD34+ CD38+ (439)	-	-	-	+	-	-	-	+	+	-
14-3-3 protein eta OS=Homo sapiens GN=YWHAH PE=1 SV=4	1433F_HUMAN	YWHAH	Q04917	28 kDa	CAF/NF	5	11	0	12	28	3	4	0	4	0.13	0.16	0	0.18	3	4	0	5	5	11	0	12	GO:0030659; C:cytoplasmic vesicle membrane; TAS:Reactome. GO:0005829; C:cytosol; TAS:Reactome. GO:0070062; C:extracellular vesicular exosome; IDA:UniProtKB. GO:0014704; C:intercalated disc; IC:BHF-UCL. GO:0005886; C:plasma membrane; IDA:BHF-UCL. GO:0005159; F:insulin-like growth factor receptor binding; ISS:UniProtKB. GO:0019904; F:protein domain specific binding; ISS:UniProtKB. GO:0017080; F:sod…	N	0	0	i	0.362	-	cyto: 27.0, cyto_nucl: 17.5, nucl: 4.0	-	+	+	Potential Sp: extracellular vesicular exosome	amygdala	+	+	-	+	-	+	+	-	+	+
Malate dehydrogenase, mitochondrial OS=Homo sapiens GN=MDH2 PE=1 SV=3	MDHM_HUMAN	MDH2	P40926	36 kDa	CAF/NF	10	9	5	3	27	10	9	5	3	0.4	0.42	0.17	0.11	10	9	5	3	10	9	5	3	Mitochondrion matrix.GO:0005743; C:mitochondrial inner membrane; IEA:Ensembl. GO:0005759; C:mitochondrial matrix; TAS:Reactome. GO:0005634; C:nucleus; IDA:HPA. GO:0005886; C:plasma membrane; IDA:HPA. GO:0030060; F:L-malate dehydrogenase activity; IDA:UniProtKB. GO:0046554; F:malate dehydrogenase (NADP+) activity; IEA:Ensembl. GO:0044262; P:cellular carbohydrate metabolic process; IEA:InterPro. GO…	N	0	0	i	0.644	-	mito: 30.0	GO:0005739~mitochondrion,GO:0005740~mitochondrial envelope,GO:0005743~mitochondrial inner membrane,GO:0005759~mitochondrial matrix,GO:0019866~organelle inner membrane,GO:0031090~organelle membrane,GO:0031966~mitochondrial membrane,GO:0031967~organelle envelope,GO:0031974~membrane-enclosed lumen,GO:0031975~envelope,GO:0031980~mitochondrial lumen,GO:0043233~organelle lumen,GO:0044429~mitochondrial …	+	+	PM: plasma membrane	Skeletal muscle (565)	-	+	-	+	-	+	-	-	+	+
Calsyntenin-1 OS=Homo sapiens GN=CLSTN1 PE=1 SV=1	CSTN1_HUMAN	CLSTN1	O94985	110 kDa	CAF/NF	3	11	3	10	27	3	11	3	10	0.045	0.16	0.044	0.15	3	11	3	10	3	11	3	10	Endoplasmic reticulum membrane; Single-pass type I membrane protein. Golgi apparatus membrane. Cell projection. Cell junction, synapse, postsynaptic cell membrane; Single-pass type I membrane protein (By similarity). Nucleus. Note=Neurite tips. Localized in the postsynaptic membrane of both excitatory and inhibitory synapses (By similarity). The AlcICD fragment is translocated to the nucleus upon…	Y	1	Y	n8-23c28/29o860-880i	0.436	signal peptide predicted by SignalP	plas: 8.0, pero: 8.0, extr_plas: 6.0, mito: 3.5, cyto_mito: 3.5, golg: 3.0, cyto: 2.5, extr: 2.0, E.R.: 2.0	GO:0000139~Golgi membrane,GO:0005783~endoplasmic reticulum,GO:0005794~Golgi apparatus,GO:0005886~plasma membrane,GO:0012505~endomembrane system,GO:0016021~integral to membrane,GO:0030054~cell junction,GO:0031090~organelle membrane,GO:0031224~intrinsic to membrane,GO:0042995~cell projection,GO:0044431~Golgi apparatus part,GO:0044456~synapse part,GO:0044459~plasma membrane part,GO:0045202~synapse,G…	+	+	Sp	whole brain	+	+	+	+	-	+	-	-	+	+
14-3-3 protein theta OS=Homo sapiens GN=YWHAQ PE=1 SV=1	1433T_HUMAN	YWHAQ	P27348	28 kDa	CAF/NF	0	13	0	11	24	0	6	0	4	0	0.29	0	0.2	0	6	0	5	0	13	0	11	Cytoplasm. Note=In neurons, axonally transported to the nerve terminals.GO:0030659; C:cytoplasmic vesicle membrane; TAS:Reactome. GO:0005829; C:cytosol; TAS:Reactome. GO:0070062; C:extracellular vesicular exosome; IDA:UniProtKB. GO:0097193; P:intrinsic apoptotic signaling pathway; TAS:Reactome. GO:0045892; P:negative regulation of transcription, DNA-dependent; IDA:BHF-UCL. GO:1900740; P:positive …	N	0	0	i	0.256	-	cyto: 25.0, nucl: 3.0, pero: 2.0	GO:0000267~cell fraction,GO:0005625~soluble fraction,	+	+	Potential Sp: extracellular vesicular exosome	no enrichment	+	+	+	+	-	+	-	-	+	+
Glutathione S-transferase P OS=Homo sapiens GN=GSTP1 PE=1 SV=2	GSTP1_HUMAN	GSTP1	P09211	23 kDa	CAF/NF	6	4	5	8	23	6	4	5	7	0.41	0.28	0.37	0.51	6	4	5	8	6	4	5	8	Cytoplasm. Mitochondrion. Nucleus. Note=The 83 N-terminal amino-acids function as un uncleaved transit peptide, and arginine residues within it are crucial for motochondrial localization.GO:0005829; C:cytosol; TAS:Reactome. GO:0005739; C:mitochondrion; IEA:UniProtKB-SubCell. GO:0005634; C:nucleus; IEA:UniProtKB-SubCell. GO:0097057; C:TRAF2-GSTP1 complex; IDA:BHF-UCL. GO:0035731; F:dinitrosyl-iron…	N	0	0	i	0.545	-	mito: 19.0, cyto: 9.0, nucl: 3.0	-	+	+	Cytoplasm/Nucleus	esophagus	+	+	+	+	-	+	+	+	+	+
Peroxidasin homolog OS=Homo sapiens GN=PXDN PE=1 SV=2	PXDN_HUMAN	PXDN	Q92626	165 kDa	CAF/NF	4	0	0	19	23	4	0	0	19	0.048	0	0	0.22	4	0	0	19	4	0	0	19	Secreted, extracellular space, extracellular matrix. Note=Enriched in the peritubular space of fibrotic kidneys.GO:0005783; C:endoplasmic reticulum; IDA:UniProtKB. GO:0031012; C:extracellular matrix; IDA:UniProtKB. GO:0005615; C:extracellular space; IDA:UniProtKB. GO:0005578; C:proteinaceous extracellular matrix; IEA:UniProtKB-SubCell. GO:0005201; F:extracellular matrix structural constituent; ID…	Y	0	Y	n12-25c29/30o	0.385	signal peptide predicted by SignalP	extr: 13.0, lyso: 6.0, E.R.: 4.5, E.R._golg: 4.5, golg: 3.5, pero: 3.0	GO:0005576~extracellular region,	+	+	Sp	smooth muscle (35)	-	+	-	-	-	-	-	-	-	-
Insulin-like growth factor-binding protein 6 OS=Homo sapiens GN=IGFBP6 PE=1 SV=1	IBP6_HUMAN	IGFBP6	P24592	25 kDa	CAF/NF	8	11	0	3	22	7	9	0	3	0.43	0.4	0	0.12	7	9	0	3	8	11	0	3	Secreted.GO:0005576; C:extracellular region; TAS:Reactome. GO:0005615; C:extracellular space; IEA:Ensembl. GO:0005794; C:Golgi apparatus; IEA:Ensembl. GO:0044267; P:cellular protein metabolic process; TAS:Reactome. GO:0008285; P:negative regulation of cell proliferation; TAS:ProtInc. GO:0001558; P:regulation of cell growth; IEA:InterPro. GO:0007165; P:signal transduction; NAS:ProtInc.	Y	0	Y	n6-19c27/28o	0.675	signal peptide predicted by SignalP	extr: 31.0	GO:0005576~extracellular region,GO:0005615~extracellular space,GO:0005794~Golgi apparatus,GO:0044421~extracellular region part,	+	+	Sp	atrioventricular node	+	+	-	-	-	+	-	-	+	+
Vasorin OS=Homo sapiens GN=VASN PE=1 SV=1	VASN_HUMAN	VASN	Q6EMK4	72 kDa	CAF/NF	7	7	3	5	22	7	7	3	5	0.13	0.14	0.065	0.1	7	7	3	5	7	7	3	5	Membrane; Single-pass type I membrane protein (Probable). Secreted.GO:0005576; C:extracellular region; IEA:UniProtKB-SubCell. GO:0016021; C:integral to membrane; IEA:UniProtKB-KW. GO:0005765; C:lysosomal membrane; IDA:UniProtKB. GO:0005739; C:mitochondrion; IEA:Ensembl. GO:0005886; C:plasma membrane; IEA:Ensembl. GO:0071456; P:cellular response to hypoxia; IEA:Ensembl. GO:0071461; P:cellular resp…	Y	1	Y	n7-18c23/24o577-599i	0.216	signal peptide predicted by SignalP	extr: 9.5, extr_plas: 8.5, plas: 6.5, golg: 6.0, lyso: 5.0, pero: 3.0	GO:0005576~extracellular region,GO:0016021~integral to membrane,GO:0031224~intrinsic to membrane,	+	+	Sp	The symbol VASN does not have a probe on Affymetrix U133A chip.	-	+	-	-	-	-	-	-	-	+
Peptidyl-prolyl cis-trans isomerase A OS=Homo sapiens GN=PPIA PE=1 SV=2	PPIA_HUMAN	PPIA	P62937	18 kDa	CAF/NF	4	5	6	7	22	4	4	5	6	0.26	0.32	0.37	0.55	4	5	6	6	4	5	6	7	Cytoplasm. Secreted. Note=Secretion occurs in response to oxidative stress in vascular smooth muscle through a vesicular secretory pathway that involves actin remodeling and myosin II activation, and mediates ERK1/2 activation.GO:0005829; C:cytosol; IDA:UniProtKB. GO:0005576; C:extracellular region; TAS:Reactome. GO:0005634; C:nucleus; IDA:UniProtKB. GO:0042277; F:peptide binding; IEA:UniProtKB-K…	N	0	0	i	0.339	-	cyto: 25.5, cyto_nucl: 14.5, nucl: 2.5	GO:0005576~extracellular region,GO:0005829~cytosol,	+	+	Potential Sp: extracellular region/Secreted	no enrichment	-	+	-	+	-	+	+	+	+	+
Ezrin OS=Homo sapiens GN=EZR PE=1 SV=4	EZRI_HUMAN	EZR	P15311	69 kDa	CAF/NF	6	8	7	0	21	6	7	5	0	0.087	0.1	0.08	0	6	7	5	0	6	8	7	0	Apical cell membrane; Peripheral membrane protein; Cytoplasmic side. Cell projection. Cell projection, microvillus membrane; Peripheral membrane protein; Cytoplasmic side. Cell projection, ruffle membrane; Peripheral membrane protein; Cytoplasmic side. Cytoplasm, cell cortex. Cytoplasm, cytoskeleton. Note=Localization to the apical membrane of parietal cells depends on the interaction with MPP5. …	N	0	0	i	0.563	-	cyto: 17.0, nucl: 9.0, cysk: 5.0	GO:0001726~ruffle,GO:0001931~uropod,GO:0005815~microtubule organizing center,GO:0005829~cytosol,GO:0005856~cytoskeleton,GO:0005884~actin filament,GO:0005886~plasma membrane,GO:0005902~microvillus,GO:0005932~microtubule basal body,GO:0005938~cell cortex,GO:0009898~internal side of plasma membrane,GO:0015629~actin cytoskeleton,GO:0015630~microtubule cytoskeleton,GO:0016324~apical plasma membrane,GO…	+	+	PM: plasma membrane/internal side of plasma membrane	B cells prell (rank 776)	+	+	+	+	-	-	-	-	+	-
Plastin-3 OS=Homo sapiens GN=PLS3 PE=1 SV=4	PLST_HUMAN	PLS3	P13797	71 kDa	CAF/NF	6	3	3	9	21	6	3	3	9	0.13	0.057	0.059	0.21	6	3	3	9	6	3	3	9	Cytoplasm.GO:0005737; C:cytoplasm; IEA:UniProtKB-SubCell. GO:0005509; F:calcium ion binding; IEA:InterPro.	N	0	0	i	0.429	-	cyto: 21.5, cyto_nucl: 16.3, cyto_pero: 11.7, nucl: 9.0	-	-	+	Cytoplasm	smooth muscle (rank 252)	-	+	-	+	-	+	-	-	+	+
Lactotransferrin OS=Homo sapiens GN=LTF PE=1 SV=6	TRFL_HUMAN	LTF	P02788	78 kDa	CAF/NF	4	5	3	9	21	3	5	3	6	0.041	0.08	0.056	0.1	4	5	3	6	4	5	3	9	Isoform 1: Secreted. Cytoplasmic granule. Note=Secreted into most exocrine fluids by various endothelial cells. Stored in the secondary granules of neutrophils.Isoform DeltaLf: Cytoplasm. Nucleus. Note=Mainly localized in the cytoplasm.GO:0005576; C:extracellular region; TAS:Reactome. GO:0005634; C:nucleus; IEA:UniProtKB-SubCell. GO:0097013; C:phagocytic vesicle lumen; TAS:Reactome. GO:0030141; C…	Y	0	Y	n3-14c19/20o	0.447	signal peptide predicted by SignalP	extr: 23.5, extr_plas: 12.5, E.R._golg: 3.5, lyso: 3.0, golg: 3.0	GO:0005576~extracellular region,	+	+	Sp	trachea	-	+	-	-	-	-	-	-	+	+
Tubulin alpha-1C chain OS=Homo sapiens GN=TUBA1C PE=1 SV=1	TBA1C_HUMAN	TUBA1C	Q9BQE3	50 kDa	CAF/NF	7	4	0	9	20	7	4	0	9	0.24	0.15	0	0.3	7	4	0	9	7	4	0	9	Cytoplasm, cytoskeleton.GO:0005881; C:cytoplasmic microtubule; IEA:Ensembl. GO:0005874; C:microtubule; TAS:BHF-UCL. GO:0005525; F:GTP binding; IEA:UniProtKB-KW. GO:0003924; F:GTPase activity; IEA:InterPro. GO:0005200; F:structural constituent of cytoskeleton; IEA:InterPro. GO:0005198; F:structural molecule activity; TAS:BHF-UCL. GO:0051084; P:'de novo' posttranslational protein folding; TAS:React…	N	0	0	i	0.481	-	cysk: 27.0, nucl: 2.0	GO:0005856~cytoskeleton,GO:0005874~microtubule,GO:0015630~microtubule cytoskeleton,GO:0043228~non-membrane-bounded organelle,GO:0043232~intracellular non-membrane-bounded organelle,GO:0044430~cytoskeletal part,	+	+	Cytoplasm	fetal brain 781	-	+	-	+	-	-	-	+	+	-
Vinculin OS=Homo sapiens GN=VCL PE=1 SV=4	VINC_HUMAN	VCL	P18206	124 kDa	CAF/NF	0	14	0	6	20	0	14	0	6	0	0.17	0	0.071	0	14	0	6	0	14	0	6	Cytoplasm, cytoskeleton. Cell junction, adherens junction. Cell membrane; Peripheral membrane protein; Cytoplasmic side. Cell junction, focal adhesion. Note=Cytoplasmic face of adhesion plaques. Recruitment to cell-cell junctions occurs in a myosin II-dependent manner. Interaction with CTNNB1 is necessary for its localization to the cell-cell junctions (By similarity). Colocalizes with LIMD1 in t…	N	0	0	i	0.181	-	cyto: 20.0, cyto_pero: 11.5, cysk: 5.0, extr: 3.0	GO:0005576~extracellular region,GO:0005829~cytosol,GO:0005856~cytoskeleton,GO:0005886~plasma membrane,GO:0005911~cell-cell junction,GO:0005912~adherens junction,GO:0005913~cell-cell adherens junction,GO:0005916~fascia adherens,GO:0005924~cell-substrate adherens junction,GO:0005925~focal adhesion,GO:0009898~internal side of plasma membrane,GO:0014704~intercalated disc,GO:0015629~actin cytoskeleton…	+	+	PM: internal side of plasma membrane/cell-cell adherens junction	cardiac muscle left ventricle	+	+	-	+	-	+	+	-	+	+
Semaphorin-7A OS=Homo sapiens GN=SEMA7A PE=1 SV=1	SEM7A_HUMAN	SEMA7A	O75326	75 kDa	CAF/NF	9	6	0	4	19	9	6	0	4	0.2	0.13	0	0.075	9	6	0	4	9	6	0	4	Cell membrane; Lipid-anchor, GPI-anchor; Extracellular side. Note=Detected in a punctate pattern on the cell membrane of basal and supra-basal skin keratinocytes.GO:0031225; C:anchored to membrane; IEA:UniProtKB-KW. GO:0009897; C:external side of plasma membrane; ISS:UniProtKB. GO:0004872; F:receptor activity; IEA:InterPro. GO:0007411; P:axon guidance; TAS:Reactome. GO:0006955; P:immune response;…	Y	1	Y	n33-40c44/45o640-665i	0.484	signal peptide predicted by SignalP	nucl: 9.0, mito: 7.0, plas: 4.0, cyto: 4.0, E.R.: 3.0, lyso: 3.0	GO:0005886~plasma membrane,GO:0031224~intrinsic to membrane,GO:0031225~anchored to membrane,	-	+	Sp	no enrichment data for probe 210083_at	+	+	-	-	-	+	-	-	-	+
Heat shock-related 70 kDa protein 2 OS=Homo sapiens GN=HSPA2 PE=1 SV=1	HSP72_HUMAN	HSPA2	P54652	70 kDa	CAF/NF	5	0	8	6	19	5	0	8	5	0.1	0	0.14	0.13	5	0	8	5	5	0	8	6	GO:0036128; C:CatSper complex; ISS:UniProtKB. GO:0009986; C:cell surface; IDA:UniProtKB. GO:0001673; C:male germ cell nucleus; IEA:Ensembl. GO:0005739; C:mitochondrion; IEA:Ensembl. GO:0000795; C:synaptonemal complex; IEA:Ensembl. GO:0005524; F:ATP binding; IEA:UniProtKB-KW. GO:0051861; F:glycolipid binding; IEA:Ensembl. GO:0051082; F:unfolded protein binding; TAS:ProtInc. GO:0007140; P:male meio…	N	0	0	i	0.248	-	cyto: 17.0, cyto_nucl: 15.5, nucl: 10.0, cysk: 3.0	GO:0005739~mitochondrion,GO:0009986~cell surface,	+	+	PM: Cell surface	testis	-	-	-	+	-	-	-	-	-	+
Rab GDP dissociation inhibitor alpha OS=Homo sapiens GN=GDI1 PE=1 SV=2	GDIA_HUMAN	GDI1	P31150	51 kDa	CAF/NF	8	3	0	7	18	8	3	0	7	0.25	0.13	0	0.22	8	3	0	7	8	3	0	7	Cytoplasm (By similarity).GO:0005829; C:cytosol; TAS:Reactome. GO:0030496; C:midbody; IDA:UniProtKB. GO:0043005; C:neuron projection; IEA:Ensembl. GO:0043234; C:protein complex; IEA:Ensembl. GO:0005092; F:GDP-dissociation inhibitor activity; TAS:ProtInc. GO:0005096; F:GTPase activator activity; IEA:UniProtKB-KW. GO:0005093; F:Rab GDP-dissociation inhibitor activity; IEA:Ensembl. GO:0050771; P:neg…	N	0	0	i	0.429	-	E.R.: 9.0, cyto: 7.5, extr: 5.0, cyto_pero: 4.8, mito: 4.5, nucl: 4.0, mito_pero: 3.3	GO:0000267~cell fraction,GO:0005624~membrane fraction,GO:0005626~insoluble fraction,	+	+	Cytoplasm	hippocampus 650	+	+	+	-	-	+	-	-	+	+
Nidogen-1 OS=Homo sapiens GN=NID1 PE=1 SV=3	NID1_HUMAN	NID1	P14543	136 kDa	CAF/NF	0	9	3	6	18	0	9	3	6	0	0.12	0.035	0.093	0	9	3	6	0	9	3	6	Secreted, extracellular space, extracellular matrix, basement membrane.GO:0005605; C:basal lamina; IEA:Ensembl. GO:0071944; C:cell periphery; IEA:Ensembl. GO:0005509; F:calcium ion binding; IEA:InterPro. GO:0050840; F:extracellular matrix binding; IEA:Ensembl. GO:0007160; P:cell-matrix adhesion; IEA:Ensembl. GO:0032836; P:glomerular basement membrane development; IEA:Ensembl. GO:0010811; P:positi…	Y	0	Y	n15-23c28/29o	0.644	signal peptide predicted by SignalP	extr: 13.5, extr_plas: 12.5, plas: 8.5, lyso: 3.0, cyto: 2.0, mito: 2.0	GO:0005576~extracellular region,GO:0005578~proteinaceous extracellular matrix,GO:0005604~basement membrane,GO:0031012~extracellular matrix,GO:0044420~extracellular matrix part,GO:0044421~extracellular region part,	+	+	Sp	Smooth muscle red4	+	+	-	-	-	+	-	-	+	+
Thioredoxin domain-containing protein 5 OS=Homo sapiens GN=TXNDC5 PE=1 SV=2	TXND5_HUMAN	TXNDC5	Q8NBS9	48 kDa	CAF/NF	8	6	0	3	17	8	6	0	3	0.2	0.18	0	0.072	8	6	0	3	8	6	0	3	Endoplasmic reticulum lumen (By similarity).GO:0005783; C:endoplasmic reticulum; TAS:UniProtKB. GO:0005788; C:endoplasmic reticulum lumen; IEA:UniProtKB-SubCell. GO:0043202; C:lysosomal lumen; TAS:Reactome. GO:0016853; F:isomerase activity; IEA:InterPro. GO:0015035; F:protein disulfide oxidoreductase activity; IEA:InterPro. GO:0045454; P:cell redox homeostasis; IEA:InterPro. GO:0006662; P:glycero…	Y	0	Y	n16-26c38/39o	0.657	signal peptide predicted by SignalP	extr: 11.0, E.R.: 5.0, lyso: 5.0, plas: 3.0, golg: 3.0, cyto: 2.0	GO:0005783~endoplasmic reticulum,GO:0005788~endoplasmic reticulum lumen,GO:0031974~membrane-enclosed lumen,GO:0043233~organelle lumen,GO:0044432~endoplasmic reticulum part,GO:0070013~intracellular organelle lumen,	+	+	Sp	B cells CD19+ (294)	-	+	-	+	-	-	-	-	+	+
Malate dehydrogenase, cytoplasmic OS=Homo sapiens GN=MDH1 PE=1 SV=4	MDHC_HUMAN	MDH1	P40925	36 kDa	CAF/NF	5	5	3	4	17	5	5	3	4	0.19	0.19	0.13	0.18	5	5	3	4	5	5	3	4	Cytoplasm.GO:0005813; C:centrosome; IDA:HPA. GO:0005829; C:cytosol; TAS:Reactome. GO:0005739; C:mitochondrion; IEA:Ensembl. GO:0047860; F:diiodophenylpyruvate reductase activity; IEA:UniProtKB-EC. GO:0030060; F:L-malate dehydrogenase activity; TAS:Reactome. GO:0004470; F:malic enzyme activity; TAS:ProtInc. GO:0051287; F:NAD binding; IEA:Ensembl. GO:0044262; P:cellular carbohydrate metabolic proce…	N	0	0	i	0.455	-	cyto: 14.0, E.R._mito: 7.2, mito_pero: 6.7, mito: 5.5, pero: 5.0, E.R.: 3.5	GO:0000267~cell fraction,GO:0005625~soluble fraction,GO:0005829~cytosol,	+	+	Cytoplasm	cardiac muscle left ventricle	+	+	+	+	-	+	-	-	+	+
Exostosin-2 OS=Homo sapiens GN=EXT2 PE=1 SV=1	EXT2_HUMAN	EXT2	Q93063	82 kDa	CAF/NF	3	9	0	5	17	3	9	0	5	0.078	0.16	0	0.12	3	9	0	5	3	9	0	5	Endoplasmic reticulum membrane; Single-pass type II membrane protein. Golgi apparatus membrane; Single-pass type II membrane protein. Note=The EXT1/EXT2 complex is localized in the Golgi apparatus.GO:0005789; C:endoplasmic reticulum membrane; TAS:ProtInc. GO:0000139; C:Golgi membrane; TAS:Reactome. GO:0016021; C:integral to membrane; IEA:UniProtKB-KW. GO:0031227; C:intrinsic to endoplasmic reticu…	N	1	0	i24-46o	0.705	-	plas: 27.0, nucl: 2.0	GO:0005783~endoplasmic reticulum,GO:0005789~endoplasmic reticulum membrane,GO:0005794~Golgi apparatus,GO:0012505~endomembrane system,GO:0016021~integral to membrane,GO:0031090~organelle membrane,GO:0031224~intrinsic to membrane,GO:0031227~intrinsic to endoplasmic reticulum membrane,GO:0031300~intrinsic to organelle membrane,GO:0042175~nuclear envelope-endoplasmic reticulum network,GO:0044432~endo…	+	+	Cytoplasm	Smooth muscle (rank 295)	+	+	-	-	-	-	-	-	+	+
Actin-related protein 3 OS=Homo sapiens GN=ACTR3 PE=1 SV=3	ARP3_HUMAN	ACTR3	P61158	47 kDa	CAF/NF	0	6	0	11	17	0	6	0	10	0	0.25	0	0.36	0	6	0	11	0	6	0	11	Cytoplasm, cytoskeleton. Cell projection.GO:0005885; C:Arp2/3 protein complex; TAS:UniProtKB. GO:0005829; C:cytosol; TAS:Reactome. GO:0060076; C:excitatory synapse; IEA:Ensembl. GO:0000139; C:Golgi membrane; IEA:Ensembl. GO:0030056; C:hemidesmosome; IEA:Ensembl. GO:0030027; C:lamellipodium; IEA:Ensembl. GO:0002102; C:podosome; IEA:Ensembl. GO:0005524; F:ATP binding; IEA:UniProtKB-KW. GO:0008356; …	N	0	0	i	0.443	-	cyto: 23.5, cyto_nucl: 14.5, mito: 4.0	GO:0000139~Golgi membrane,GO:0002102~podosome,GO:0005794~Golgi apparatus,GO:0005856~cytoskeleton,GO:0005884~actin filament,GO:0005885~Arp2/3 protein complex,GO:0005886~plasma membrane,GO:0009925~basal plasma membrane,GO:0012505~endomembrane system,GO:0015629~actin cytoskeleton,GO:0016323~basolateral plasma membrane,GO:0030027~lamellipodium,GO:0030054~cell junction,GO:0030055~cell-substrate juncti…	+	+	PM: plasma membrane/cell junction	Derived macrophage 16 h	+	+	-	+	-	+	-	-	+	+
Putative heat shock protein HSP 90-beta-3 OS=Homo sapiens GN=HSP90AB3P PE=5 SV=1	H90B3_HUMAN	HSP90AB3P	Q58FF7	68 kDa	CAF/NF	10	0	0	6	16	9	0	0	6	0.19	0	0	0.14	9	0	0	6	10	0	0	6	Cytoplasm (By similarity).GO:0005737; C:cytoplasm; IEA:UniProtKB-SubCell. GO:0005524; F:ATP binding; IEA:UniProtKB-KW. GO:0006457; P:protein folding; IEA:InterPro. GO:0006950; P:response to stress; IEA:UniProtKB-KW.	N	0	0	i	0.413	-	cyto: 16.0, E.R.: 9.0, mito: 4.0	GO:0005739~mitochondrion,	+	+	Cytoplasm	The symbol HSP90AB3P does not have a probe on Affymetrix U133A chip.	-	-	-	-	-	-	-	-	-	-
Elongation factor 2 OS=Homo sapiens GN=EEF2 PE=1 SV=4	EF2_HUMAN	EEF2	P13639	95 kDa	CAF/NF	3	0	3	10	16	3	0	3	10	0.035	0	0.044	0.13	3	0	3	10	3	0	3	10	Cytoplasm.GO:0005829; C:cytosol; TAS:Reactome. GO:0005844; C:polysome; IEA:Ensembl. GO:0030529; C:ribonucleoprotein complex; IDA:MGI. GO:0005525; F:GTP binding; IEA:UniProtKB-KW. GO:0003924; F:GTPase activity; IEA:Ensembl. GO:0003746; F:translation elongation factor activity; IEA:UniProtKB-KW. GO:0006414; P:translational elongation; TAS:Reactome.	N	0	0	i	0.38	-	cyto: 21.5, cyto_nucl: 13.0, plas: 4.0, nucl: 3.5, mito_pero: 2.0	GO:0030529~ribonucleoprotein complex,	+	+	Cytoplasm	no enrichment	+	+	+	+	-	+	+	-	+	+
Annexin A2 OS=Homo sapiens GN=ANXA2 PE=1 SV=2	ANXA2_HUMAN	ANXA2	P07355	39 kDa	CAF/NF	0	3	3	10	16	0	3	3	10	0	0.11	0.11	0.32	0	3	3	10	0	3	3	10	Secreted, extracellular space, extracellular matrix, basement membrane. Melanosome. Note=In the lamina beneath the plasma membrane. Identified by mass spectrometry in melanosome fractions from stage I to stage IV. Translocated from the cytoplasm to the cell surface through a Golgi-independent mechanism.GO:0005604; C:basement membrane; IEA:UniProtKB-SubCell. GO:0005769; C:early endosome; IEA:Ensem…	N	0	0	i	0.746	-	cyto: 14.0, cyto_nucl: 11.0, cysk: 10.0, nucl: 4.0	GO:0000267~cell fraction,GO:0005576~extracellular region,GO:0005578~proteinaceous extracellular matrix,GO:0005604~basement membrane,GO:0005625~soluble fraction,GO:0005768~endosome,GO:0005769~early endosome,GO:0005886~plasma membrane,GO:0016023~cytoplasmic membrane-bounded vesicle,GO:0031012~extracellular matrix,GO:0031410~cytoplasmic vesicle,GO:0031982~vesicle,GO:0031988~membrane-bounded vesicle,…	+	+	Sp	macrophage	+	-	+	+	-	-	+	-	+	+
Phosphatidylethanolamine-binding protein 1 OS=Homo sapiens GN=PEBP1 PE=1 SV=3	PEBP1_HUMAN	PEBP1	P30086	21 kDa	CAF/NF	4	5	0	6	15	4	5	0	6	0.3	0.48	0	0.42	4	5	0	6	4	5	0	6	Cytoplasm (By similarity).GO:0005737; C:cytoplasm; IEA:UniProtKB-SubCell. GO:0005524; F:ATP binding; IEA:UniProtKB-KW. GO:0008429; F:phosphatidylethanolamine binding; TAS:ProtInc. GO:0004867; F:serine-type endopeptidase inhibitor activity; IEA:UniProtKB-KW.	N	0	0	i	0.672	-	cyto: 18.5, cyto_nucl: 14.5, extr: 8.0, nucl: 5.5	GO:0000267~cell fraction,GO:0005576~extracellular region,GO:0005615~extracellular space,GO:0005624~membrane fraction,GO:0005625~soluble fraction,GO:0005626~insoluble fraction,GO:0005739~mitochondrion,GO:0005740~mitochondrial envelope,GO:0005741~mitochondrial outer membrane,GO:0005783~endoplasmic reticulum,GO:0005791~rough endoplasmic reticulum,GO:0005794~Golgi apparatus,GO:0005856~cytoskeleton,GO…	+	+	Non-classic Sp: extracellular region/membrane-bounded vesicle	adrenal gland (rank 159)	+	+	-	+	-	+	-	+	+	+
Plasma protease C1 inhibitor OS=Homo sapiens GN=SERPING1 PE=1 SV=2	IC1_HUMAN	SERPING1	P05155	55 kDa	CAF/NF	4	7	0	4	15	4	7	0	4	0.1	0.18	0	0.098	4	7	0	4	4	7	0	4	Secreted.GO:0005615; C:extracellular space; IBA:RefGenome. GO:0031093; C:platelet alpha granule lumen; TAS:Reactome. GO:0004867; F:serine-type endopeptidase inhibitor activity; IDA:UniProtKB. GO:0008015; P:blood circulation; TAS:ProtInc. GO:0007597; P:blood coagulation, intrinsic pathway; TAS:Reactome. GO:0006958; P:complement activation, classical pathway; IEA:UniProtKB-KW. GO:0042730; P:fibrino…	Y	0	Y	n5-15c20/21o	0.676	signal peptide predicted by SignalP	extr: 21.0, E.R.: 7.5, E.R._golg: 5.0	GO:0005576~extracellular region,GO:0005615~extracellular space,GO:0016023~cytoplasmic membrane-bounded vesicle,GO:0030141~secretory granule,GO:0031091~platelet alpha granule,GO:0031093~platelet alpha granule lumen,GO:0031410~cytoplasmic vesicle,GO:0031974~membrane-enclosed lumen,GO:0031982~vesicle,GO:0031983~vesicle lumen,GO:0031988~membrane-bounded vesicle,GO:0043233~organelle lumen,GO:0044421~e…	+	+	Sp	liver	-	+	-	-	-	-	-	-	-	+
Exostosin-1 OS=Homo sapiens GN=EXT1 PE=1 SV=2	EXT1_HUMAN	EXT1	Q16394	86 kDa	CAF/NF	4	8	0	3	15	3	8	0	3	0.055	0.14	0	0.076	3	8	0	3	4	8	0	3	Endoplasmic reticulum membrane; Single-pass type II membrane protein. Golgi apparatus membrane; Single-pass type II membrane protein. Note=The EXT1/EXT2 complex is localized in the Golgi apparatus.GO:0000139; C:Golgi membrane; TAS:BHF-UCL. GO:0030176; C:integral to endoplasmic reticulum membrane; ISS:UniProtKB. GO:0050508; F:glucuronosyl-N-acetylglucosaminyl-proteoglycan 4-alpha-N-acetylglucosami…	N	1	0	i7-28o	0.371	signal peptide predicted by SignalP	golg: 11.5, E.R._golg: 9.5, extr: 9.0, E.R.: 6.5, lyso: 3.0	GO:0000139~Golgi membrane,GO:0005783~endoplasmic reticulum,GO:0005789~endoplasmic reticulum membrane,GO:0005794~Golgi apparatus,GO:0012505~endomembrane system,GO:0016021~integral to membrane,GO:0030176~integral to endoplasmic reticulum membrane,GO:0031090~organelle membrane,GO:0031224~intrinsic to membrane,GO:0031227~intrinsic to endoplasmic reticulum membrane,GO:0031300~intrinsic to organelle me…	-	+	Cytoplasm	Smooth muscle (rank 204)	-	+	-	-	-	-	-	-	+	+
C-type lectin domain family 11 member A OS=Homo sapiens GN=CLEC11A PE=1 SV=1	CLC11_HUMAN	CLEC11A	Q9Y240	36 kDa	CAF/NF	0	7	0	7	14	0	7	0	7	0	0.28	0	0.27	0	7	0	7	0	7	0	7	Cytoplasm. Secreted.GO:0005813; C:centrosome; IDA:HPA. GO:0005737; C:cytoplasm; IEA:UniProtKB-SubCell. GO:0005576; C:extracellular region; IDA:UniProtKB. GO:0030246; F:carbohydrate binding; NAS:UniProtKB. GO:0008083; F:growth factor activity; IDA:UniProtKB. GO:0008284; P:positive regulation of cell proliferation; IDA:UniProtKB.	Y	0	Y	n3-16c24/25o	0.873	signal peptide predicted by SignalP	mito: 13.0, extr: 9.0, cyto: 4.5, cyto_pero: 4.5, nucl: 3.0	GO:0005576~extracellular region,	+	+	Sp	HSC bone marrow CD34+ CD38+	+	+	-	+	-	+	-	-	-	+
Cofilin-2 OS=Homo sapiens GN=CFL2 PE=1 SV=1	COF2_HUMAN	CFL2	Q9Y281	19 kDa	CAF/NF	0	5	6	3	14	0	4	5	3	0	0.28	0.37	0.29	0	4	5	3	0	5	6	3	Nucleus matrix (By similarity). Cytoplasm, cytoskeleton (By similarity).GO:0015629; C:actin cytoskeleton; IEA:InterPro. GO:0005737; C:cytoplasm; IEA:UniProtKB-KW. GO:0016363; C:nuclear matrix; IEA:UniProtKB-SubCell. GO:0030042; P:actin filament depolymerization; IEA:InterPro.	N	0	0	i	0.683	-	mito: 16.0, cyto: 12.5, cyto_nucl: 8.5	GO:0005856~cytoskeleton,GO:0016363~nuclear matrix,GO:0031974~membrane-enclosed lumen,GO:0031981~nuclear lumen,GO:0034399~nuclear periphery,GO:0043228~non-membrane-bounded organelle,GO:0043232~intracellular non-membrane-bounded organelle,GO:0043233~organelle lumen,GO:0070013~intracellular organelle lumen,	+	+	Cytoplasm	The symbol CFL2 does not have a probe on Affymetrix U133A chip	-	+	-	+	-	-	-	-	+	-
Beta-enolase OS=Homo sapiens GN=ENO3 PE=1 SV=5	ENOB_HUMAN	ENO3	P13929	47 kDa	CAF/NF	0	5	0	8	13	0	4	0	5	0	0.14	0	0.13	0	4	0	5	0	5	0	8	Cytoplasm. Note=Localized to the Z line. Some colocalization with CKM at M-band (By similarity).GO:0005829; C:cytosol; TAS:Reactome. GO:0016020; C:membrane; IEA:Ensembl. GO:0000015; C:phosphopyruvate hydratase complex; IEA:InterPro. GO:0000287; F:magnesium ion binding; IEA:InterPro. GO:0004634; F:phosphopyruvate hydratase activity; TAS:ProtInc. GO:0007568; P:aging; IEA:Ensembl. GO:0006094; P:gluc…	N	0	0	i	0.293	-	cyto: 26.0, mito: 3.0	GO:0000015~phosphopyruvate hydratase complex,GO:0000267~cell fraction,GO:0005624~membrane fraction,GO:0005626~insoluble fraction,GO:0005829~cytosol,GO:0044445~cytosolic part,	+	+	Cytoplasm	skeletal muscle	+	-	-	-	-	+	-	+	-	-
Radixin OS=Homo sapiens GN=RDX PE=1 SV=1	RADI_HUMAN	RDX	P35241	69 kDa	CAF/NF	6	0	6	0	12	6	0	4	0	0.091	0	0.063	0	6	0	4	0	6	0	6	0	Cell membrane; Peripheral membrane protein; Cytoplasmic side. Cytoplasm, cytoskeleton. Cleavage furrow. Note=Highly concentrated in the undercoat of the cell-to-cell adherens junction and the cleavage furrow in the interphase and mitotic phase, respectively.GO:0045177; C:apical part of cell; IEA:Ensembl. GO:0032154; C:cleavage furrow; IEA:UniProtKB-SubCell. GO:0005737; C:cytoplasm; IEA:UniProtKB-…	N	0	0	i	0.31	-	nucl: 13.0, cyto: 13.0, cysk: 5.0	GO:0001726~ruffle,GO:0005856~cytoskeleton,GO:0005886~plasma membrane,GO:0005902~microvillus,GO:0009898~internal side of plasma membrane,GO:0019898~extrinsic to membrane,GO:0030027~lamellipodium,GO:0030175~filopodium,GO:0031252~cell leading edge,GO:0032420~stereocilium,GO:0032421~stereocilium bundle,GO:0042995~cell projection,GO:0043228~non-membrane-bounded organelle,GO:0043232~intracellular non-m…	+	+	PM: plasma membrane/internal side of plasma membrane	There is no enrichment data for probe 204969_s_at.	-	+	-	+	-	+	-	-	-	+
Clusterin OS=Homo sapiens GN=CLU PE=1 SV=1	CLUS_HUMAN	CLU	P10909	52 kDa	CAF/NF	5	4	0	3	12	4	4	0	3	0.14	0.15	0	0.12	4	4	0	3	5	4	0	3	Isoform 1: Secreted. Note=Can retrotranslocate from the secretory compartments to the cytosol upon cellular stress.Nucleus. Cytoplasm. Mitochondrion membrane; Peripheral membrane protein; Cytoplasmic side. Cytoplasm, cytosol. Microsome. Endoplasmic reticulum. Cytoplasmic vesicle, secretory vesicle, chromaffin granule (By similarity). Note=Isoforms lacking the N-terminal signal sequence have been …	Y	0	Y	n4-15c22/23o	0.826	signal peptide predicted by SignalP	extr: 20.0, nucl: 4.5, lyso: 4.0, cyto_nucl: 3.5	GO:0005576~extracellular region,GO:0005615~extracellular space,GO:0005739~mitochondrion,GO:0016023~cytoplasmic membrane-bounded vesicle,GO:0016234~inclusion body,GO:0016235~aggresome,GO:0030141~secretory granule,GO:0031091~platelet alpha granule,GO:0031093~platelet alpha granule lumen,GO:0031410~cytoplasmic vesicle,GO:0031974~membrane-enclosed lumen,GO:0031982~vesicle,GO:0031983~vesicle lumen,GO:…	+	+	Sp	conjunctiva	+	-	+	+	-	+	-	-	+	+
Tubulin alpha-4A chain OS=Homo sapiens GN=TUBA4A PE=1 SV=1	TBA4A_HUMAN	TUBA4A	P68366	50 kDa	CAF/NF	5	0	0	7	12	5	0	0	7	0.17	0	0	0.24	5	0	0	7	5	0	0	7	Cytoplasm, cytoskeleton.GO:0005829; C:cytosol; TAS:Reactome. GO:0005576; C:extracellular region; TAS:Reactome. GO:0005874; C:microtubule; IDA:UniProtKB. GO:0005525; F:GTP binding; IEA:UniProtKB-KW. GO:0003924; F:GTPase activity; IEA:InterPro. GO:0005200; F:structural constituent of cytoskeleton; IEA:InterPro. GO:0051084; P:'de novo' posttranslational protein folding; TAS:Reactome. GO:0000086; P:G…	N	0	0	i	0.55	-	cysk: 28.0, cyto: 3.0	GO:0005576~extracellular region,GO:0005829~cytosol,GO:0005856~cytoskeleton,GO:0005874~microtubule,GO:0015630~microtubule cytoskeleton,GO:0043228~non-membrane-bounded organelle,GO:0043232~intracellular non-membrane-bounded organelle,GO:0044430~cytoskeletal part,	+	+	Non-classic Sp: extracellular region	peripheral CD8+ T cells	-	+	-	+	-	+	-	-	+	-
Protein DJ-1 OS=Homo sapiens GN=PARK7 PE=1 SV=2	PARK7_HUMAN	PARK7	Q99497	20 kDa	CAF/NF	4	5	0	3	12	3	4	0	3	0.3	0.34	0	0.26	4	5	0	3	4	5	0	3	Cell membrane; Lipid-anchor. Cytoplasm. Nucleus. Membrane raft. Mitochondrion. Note=Under normal conditions, located predominantly in the cytoplasm and, to a lesser extent, in the nucleus and mitochondrion. Translocates to the mitochondrion and subsequently to the nucleus in response to oxidative stress and exerts an increased cytoprotective effect against oxidative damage. Detected in tau inclus…	N	0	0	i	0.493	-	cyto: 24.0, cyto_nucl: 13.5, mito: 5.0	GO:0005739~mitochondrion,GO:0005829~cytosol,GO:0030424~axon,GO:0042995~cell projection,GO:0043005~neuron projection,	+	+	Cytoplasm/Cell membrane	no enrichment	+	+	-	+	-	+	+	+	+	+
Serine protease HTRA1 OS=Homo sapiens GN=HTRA1 PE=1 SV=1	HTRA1_HUMAN	HTRA1	Q92743	51 kDa	CAF/NF	0	5	0	6	11	0	5	0	6	0	0.15	0	0.14	0	5	0	6	0	5	0	6	Secreted. Cytoplasm, cytosol. Note=Predominantly secreted. Also found associated with the plasma membrane.GO:0005829; C:cytosol; IEA:UniProtKB-SubCell. GO:0005615; C:extracellular space; TAS:ProtInc. GO:0004252; F:serine-type endopeptidase activity; TAS:ProtInc. GO:0030514; P:negative regulation of BMP signaling pathway; IEA:Ensembl. GO:0030512; P:negative regulation of transforming growth factor…	Y	0	Y	n6-17c22/23o	0.772	signal peptide predicted by SignalP	extr: 14.0, E.R.: 8.0, lyso: 6.0, pero: 3.0	GO:0005576~extracellular region,GO:0005615~extracellular space,GO:0044421~extracellular region part,	+	+	Sp	placenta	+	+	-	-	-	-	-	-	-	+
EGF-like repeat and discoidin I-like domain-containing protein 3 OS=Homo sapiens GN=EDIL3 PE=1 SV=1	EDIL3_HUMAN	EDIL3	O43854	54 kDa	CAF	0	0	3	4	7	0	0	3	4	0	0	0.079	0.096	0	0	3	4	0	0	3	4	Secreted.GO:0070062; C:extracellular vesicular exosome; IDA:UniProtKB. GO:0005509; F:calcium ion binding; IEA:InterPro. GO:0005178; F:integrin binding; TAS:ProtInc. GO:0007155; P:cell adhesion; IEA:UniProtKB-KW. GO:0007275; P:multicellular organismal development; IEA:UniProtKB-KW. GO:0010811; P:positive regulation of cell-substrate adhesion; IEA:Ensembl.	Y	0	Y	n4-15c23/24o	0.821	signal peptide predicted by SignalP	extr: 25.0, lyso: 3.0, E.R.: 2.0	GO:0005576~extracellular region,	+	+	Sp	preadipocyte subcutanous	-	+	-	-	-	-	-	-	-	-
Alpha-2-macroglobulin OS=Homo sapiens GN=A2M PE=1 SV=3	A2MG_HUMAN	A2M	P01023	163 kDa	CAF	0	0	0	3	3	0	0	0	3	0	0	0	0.033	0	0	0	3	0	0	0	3	Secreted.GO:0005829; C:cytosol; TAS:Reactome. GO:0005615; C:extracellular space; IEA:InterPro. GO:0070062; C:extracellular vesicular exosome; IDA:UniProtKB. GO:0031093; C:platelet alpha granule lumen; TAS:Reactome. GO:0019966; F:interleukin-1 binding; IDA:UniProtKB. GO:0004867; F:serine-type endopeptidase inhibitor activity; IDA:UniProtKB. GO:0043120; F:tumor necrosis factor binding; IDA:UniProtK…	Y	0	Y	n6-19c27/28o	0.596	signal peptide predicted by SignalP	extr: 27.0, lyso: 3.0	GO:0005576~extracellular region,GO:0005615~extracellular space,GO:0016023~cytoplasmic membrane-bounded vesicle,GO:0030141~secretory granule,GO:0031091~platelet alpha granule,GO:0031093~platelet alpha granule lumen,GO:0031410~cytoplasmic vesicle,GO:0031974~membrane-enclosed lumen,GO:0031982~vesicle,GO:0031983~vesicle lumen,GO:0031988~membrane-bounded vesicle,GO:0043233~organelle lumen,GO:0044421~e…	+	+	Sp	lung	+	+	-	+	-	+	-	-	+	+
Cystatin-C OS=Homo sapiens GN=CST3 PE=1 SV=1	CYTC_HUMAN	CST3	P01034	16 kDa	CAF	0	0	0	7	7	0	0	0	5	0	0	0	0.31	0	0	0	7	0	0	0	7	Secreted.GO:0005615; C:extracellular space; IDA:BHF-UCL. GO:0001540; F:beta-amyloid binding; IPI:BHF-UCL. GO:0004869; F:cysteine-type endopeptidase inhibitor activity; IDA:BHF-UCL. GO:0006952; P:defense response; IDA:BHF-UCL. GO:0043206; P:extracellular fibril organization; IGI:BHF-UCL. GO:0060313; P:negative regulation of blood vessel remodeling; IEP:BHF-UCL. GO:0010711; P:negative regulation of…	Y	0	Y	n9-21c26/27o	0.937	signal peptide predicted by SignalP	extr: 31.0	GO:0005576~extracellular region,GO:0005615~extracellular space,GO:0044421~extracellular region part,	+	+	Sp	amygdala	+	+	-	+	-	+	-	+	+	+
Tetranectin OS=Homo sapiens GN=CLEC3B PE=1 SV=3	TETN_HUMAN	CLEC3B	P05452	23 kDa	CAF	0	0	3	5	8	0	0	3	5	0	0	0.18	0.3	0	0	3	5	0	0	3	5	Secreted.GO:0005737; C:cytoplasm; IDA:UniProtKB. GO:0005615; C:extracellular space; IDA:UniProtKB. GO:0001652; C:granular component; IDA:UniProtKB. GO:0005509; F:calcium ion binding; IDA:UniProtKB. GO:0030246; F:carbohydrate binding; IEA:InterPro. GO:0008201; F:heparin binding; IDA:UniProtKB. GO:0030282; P:bone mineralization; IDA:UniProtKB. GO:0071560; P:cellular response to transforming growth …	Y	0	Y	n3-16c21/22o	0.554	signal peptide predicted by SignalP	extr: 27.0, lyso: 2.0	GO:0005576~extracellular region,	-	-	Sp	spleen	-	-	-	-	-	-	-	-	+	-
Inhibin beta A chain OS=Homo sapiens GN=INHBA PE=1 SV=2	INHBA_HUMAN	INHBA	P08476	47 kDa	CAF	0	0	0	9	9	0	0	0	8	0	0	0	0.21	0	0	0	9	0	0	0	9	Secreted.GO:0043509; C:activin A complex; IDA:HGNC. GO:0043512; C:inhibin A complex; IDA:HGNC. GO:0005125; F:cytokine activity; IDA:HGNC. GO:0008083; F:growth factor activity; TAS:UniProtKB. GO:0005179; F:hormone activity; TAS:UniProtKB. GO:0017046; F:peptide hormone binding; IPI:UniProtKB. GO:0032924; P:activin receptor signaling pathway; IDA:BHF-UCL. GO:0007050; P:cell cycle arrest; IDA:HGNC. G…	Y	0	Y	n3-16c20/21o	0.814	signal peptide predicted by SignalP	mito: 12.0, extr: 11.0, cyto_nucl: 3.0, nucl: 2.5, cyto: 2.5, E.R.: 2.5	GO:0005576~extracellular region,GO:0005615~extracellular space,GO:0043509~activin A complex,GO:0043511~inhibin complex,GO:0043512~inhibin A complex,GO:0044421~extracellular region part,GO:0048180~activin complex,	+	+	Sp	Smooth muscle 5 high	-	+	-	-	-	-	-	-	-	-
Galectin-1 OS=Homo sapiens GN=LGALS1 PE=1 SV=2	LEG1_HUMAN	LGALS1	P09382	15 kDa	CAF	0	0	0	5	5	0	0	0	5	0	0	0	0.52	0	0	0	5	0	0	0	5	Secreted, extracellular space, extracellular matrix.GO:0009986; C:cell surface; IEA:Ensembl. GO:0005737; C:cytoplasm; TAS:UniProtKB. GO:0005615; C:extracellular space; IDA:BHF-UCL. GO:0005634; C:nucleus; IEA:Ensembl. GO:0005578; C:proteinaceous extracellular matrix; IEA:UniProtKB-SubCell. GO:0016936; F:galactoside binding; IEA:InterPro. GO:0030395; F:lactose binding; IEA:Ensembl. GO:0004871; F:si…	N	0	0	i	0.345	-	extr: 19.0, cyto: 8.5, cyto_nucl: 7.0, nucl: 2.5	GO:0005576~extracellular region,GO:0005578~proteinaceous extracellular matrix,GO:0005615~extracellular space,GO:0031012~extracellular matrix,GO:0044421~extracellular region part,	+	+	Sp	Smooth muscle 2 low	+	+	-	+	-	+	-	+	-	+
Collagen alpha-1(XI) chain OS=Homo sapiens GN=COL11A1 PE=1 SV=4	COBA1_HUMAN	COL11A1	P12107	181 kDa	CAF	0	0	0	4	4	0	0	0	4	0	0	0	0.032	0	0	0	4	0	0	0	4	Secreted, extracellular space, extracellular matrix (By similarity).GO:0005592; C:collagen type XI; IDA:UniProtKB. GO:0005788; C:endoplasmic reticulum lumen; TAS:Reactome. GO:0050840; F:extracellular matrix binding; NAS:UniProtKB. GO:0005201; F:extracellular matrix structural constituent; NAS:UniProtKB. GO:0046872; F:metal ion binding; IEA:UniProtKB-KW. GO:0030674; F:protein binding, bridging; NA…	N	0	Y	n17-28c35/36o	0.038	signal peptide predicted by SignalP	mito: 16.0, extr: 6.0, E.R.: 3.0, cyto: 2.5, cyto_nucl: 2.0, golg: 2.0	GO:0005576~extracellular region,GO:0005578~proteinaceous extracellular matrix,GO:0005581~collagen,GO:0005583~fibrillar collagen,GO:0005592~collagen type XI,GO:0031012~extracellular matrix,GO:0044420~extracellular matrix part,GO:0044421~extracellular region part,	-	-	Sp		-	-	-	-	-	-	-	-	-	-
Collagen alpha-1(V) chain OS=Homo sapiens GN=COL5A1 PE=1 SV=3	CO5A1_HUMAN	COL5A1	P20908	184 kDa	CAF	0	0	0	3	3	0	0	0	3	0	0	0	0.04	0	0	0	3	0	0	0	3	Secreted, extracellular space, extracellular matrix (By similarity).GO:0005604; C:basement membrane; IEA:Ensembl. GO:0005588; C:collagen type V; IMP:UniProtKB. GO:0005788; C:endoplasmic reticulum lumen; TAS:Reactome. GO:0005201; F:extracellular matrix structural constituent; IEA:Ensembl. GO:0008201; F:heparin binding; IDA:UniProtKB. GO:0005178; F:integrin binding; NAS:UniProtKB. GO:0046872; F:met…	Y	0	Y	n19-30c36/37o	0.053	signal peptide predicted by SignalP	extr: 9.0, mito: 8.0, E.R.: 5.0, pero: 4.0, lyso: 4.0	GO:0005576~extracellular region,GO:0005578~proteinaceous extracellular matrix,GO:0005581~collagen,GO:0005583~fibrillar collagen,GO:0005588~collagen type V,GO:0005604~basement membrane,GO:0031012~extracellular matrix,GO:0044420~extracellular matrix part,GO:0044421~extracellular region part,	+	+	Sp		+	-	-	-	-	-	-	-	-	-
Connective tissue growth factor OS=Homo sapiens GN=CTGF PE=1 SV=2	CTGF_HUMAN	CTGF	P29279	38 kDa	CAF	0	0	7	4	11	0	0	5	3	0	0	0.17	0.1	0	0	5	3	0	0	7	4	Secreted, extracellular space, extracellular matrix (By similarity). Secreted (By similarity).GO:0005938; C:cell cortex; IEA:Ensembl. GO:0005801; C:cis-Golgi network; IEA:Ensembl. GO:0005829; C:cytosol; IEA:Ensembl. GO:0005615; C:extracellular space; IEA:Ensembl. GO:0005794; C:Golgi apparatus; IDA:HPA. GO:0048471; C:perinuclear region of cytoplasm; IEA:Ensembl. GO:0005886; C:plasma membrane; TAS:…	Y	0	Y	n11-21c26/27o	0.722	signal peptide predicted by SignalP	extr: 31.0	GO:0005576~extracellular region,GO:0005578~proteinaceous extracellular matrix,GO:0005886~plasma membrane,GO:0031012~extracellular matrix,GO:0044421~extracellular region part,	-	-	Sp		-	+	-	-	-	+	-	-	+	-
Collagen alpha-5(IV) chain OS=Homo sapiens GN=COL4A5 PE=1 SV=2	CO4A5_HUMAN	COL4A5	P29400	161 kDa	CAF	0	0	0	5	5	0	0	0	4	0	0	0	0.032	0	0	0	4	0	0	0	5	Secreted, extracellular space, extracellular matrix, basement membrane.GO:0005605; C:basal lamina; IEA:Ensembl. GO:0005587; C:collagen type IV; TAS:ProtInc. GO:0005788; C:endoplasmic reticulum lumen; TAS:Reactome. GO:0031594; C:neuromuscular junction; IEA:Ensembl. GO:0005201; F:extracellular matrix structural constituent; IEA:InterPro. GO:0007411; P:axon guidance; TAS:Reactome. GO:0030574; P:coll…	Y	0	Y	n6-17c26/27o	0.138	signal peptide predicted by SignalP	E.R.: 16.0, extr: 9.0, lyso: 3.0, plas: 2.0	GO:0005576~extracellular region,GO:0005578~proteinaceous extracellular matrix,GO:0005581~collagen,GO:0005587~collagen type IV,GO:0005604~basement membrane,GO:0030935~sheet-forming collagen,GO:0031012~extracellular matrix,GO:0044420~extracellular matrix part,GO:0044421~extracellular region part,	-	-	Sp		-	+	-	-	-	-	-	-	-	-
Beta-2-microglobulin OS=Homo sapiens GN=B2M PE=1 SV=1	B2MG_HUMAN	B2M	P61769	14 kDa	CAF	0	0	0	6	6	0	0	0	6	0	0	0	0.46	0	0	0	6	0	0	0	6	Secreted. Note=Detected in serum and urine.GO:0031905; C:early endosome lumen; TAS:Reactome. GO:0031901; C:early endosome membrane; TAS:Reactome. GO:0005788; C:endoplasmic reticulum lumen; TAS:Reactome. GO:0012507; C:ER to Golgi transport vesicle membrane; TAS:Reactome. GO:0009897; C:external side of plasma membrane; IEA:Ensembl. GO:0005576; C:extracellular region; TAS:Reactome. GO:0005615; C:ext…	Y	0	Y	n4-15c20/21o	0.907	signal peptide predicted by SignalP	extr: 31.0	GO:0000139~Golgi membrane,GO:0005576~extracellular region,GO:0005768~endosome,GO:0005769~early endosome,GO:0005794~Golgi apparatus,GO:0005886~plasma membrane,GO:0010008~endosome membrane,GO:0012505~endomembrane system,GO:0031090~organelle membrane,GO:0031901~early endosome membrane,GO:0042611~MHC protein complex,GO:0042612~MHC class I protein complex,GO:0044431~Golgi apparatus part,GO:0044440~end…	+	+	Sp	adipocyte	+	+	-	+	+	+	+	-	+	+
Gamma-glutamyl hydrolase OS=Homo sapiens GN=GGH PE=1 SV=2	GGH_HUMAN	GGH	Q92820	36 kDa	CAF	0	0	6	3	9	0	0	6	3	0	0	0.24	0.13	0	0	6	3	0	0	6	3	Secreted, extracellular space. Lysosome. Melanosome. Note=While its intracellular location is primarily the lysosome, most of the enzyme activity is secreted. Identified by mass spectrometry in melanosome fractions from stage I to stage IV.GO:0005829; C:cytosol; IEA:Ensembl. GO:0005615; C:extracellular space; IEA:UniProtKB-SubCell. GO:0005764; C:lysosome; IEA:UniProtKB-SubCell. GO:0042470; C:mela…	Y	0	Y	n5-16c20/21o	0.628	signal peptide predicted by SignalP	extr: 22.0, E.R.: 8.0	GO:0000323~lytic vacuole,GO:0005576~extracellular region,GO:0005615~extracellular space,GO:0005764~lysosome,GO:0005773~vacuole,GO:0005829~cytosol,GO:0016023~cytoplasmic membrane-bounded vesicle,GO:0031410~cytoplasmic vesicle,GO:0031982~vesicle,GO:0031988~membrane-bounded vesicle,GO:0042470~melanosome,GO:0044421~extracellular region part,GO:0048770~pigment granule,	+	+	Sp		-	+	-	+	+	+	-	-	+	+
Legumain OS=Homo sapiens GN=LGMN PE=1 SV=1	LGMN_HUMAN	LGMN	Q99538	49 kDa	CAF	0	0	0	7	7	0	0	0	7	0	0	0	0.24	0	0	0	7	0	0	0	7	Lysosome (By similarity).GO:0045177; C:apical part of cell; IEA:Ensembl. GO:0005770; C:late endosome; IEA:Ensembl. GO:0043202; C:lysosomal lumen; TAS:Reactome. GO:0004197; F:cysteine-type endopeptidase activity; ISS:UniProtKB. GO:0019886; P:antigen processing and presentation of exogenous peptide antigen via MHC class II; TAS:Reactome. GO:0045087; P:innate immune response; TAS:Reactome. GO:190118…	Y	0	Y	n5-13c17/18o	0.753	signal peptide predicted by SignalP	extr: 18.0, pero: 6.5, cyto_pero: 4.0, E.R.: 3.0, plas: 2.0	GO:0000323~lytic vacuole,GO:0005764~lysosome,GO:0005768~endosome,GO:0005770~late endosome,GO:0005773~vacuole,GO:0045177~apical part of cell,	-	+	Sp		-	+	-	-	-	+	-	-	+	+
WD repeat-containing protein 1 OS=Homo sapiens GN=WDR1 PE=1 SV=4	WDR1_HUMAN	WDR1	O75083	66 kDa	CAF	0	0	6	5	11	0	0	6	5	0	0	0.13	0.12	0	0	6	5	0	0	6	5	Cytoplasm, cytoskeleton (By similarity). Cell projection, podosome.GO:0030054; C:cell junction; IEA:UniProtKB-KW. GO:0042995; C:cell projection; IEA:UniProtKB-KW. GO:0005829; C:cytosol; TAS:Reactome. GO:0005576; C:extracellular region; TAS:Reactome. GO:0002102; C:podosome; IEA:UniProtKB-SubCell. GO:0030168; P:platelet activation; TAS:Reactome. GO:0002576; P:platelet degranulation; TAS:Reactome. G…	N	0	0	i	0.518	-	cyto: 22.5, cyto_nucl: 15.5, nucl: 5.5	GO:0005576~extracellular region,GO:0005829~cytosol,GO:0005856~cytoskeleton,GO:0043228~non-membrane-bounded organelle,GO:0043232~intracellular non-membrane-bounded organelle,	+	+	Non-classic Sp: extracellular region		+	+	-	+	-	-	-	-	+	+
Putative beta-actin-like protein 3 OS=Homo sapiens GN=POTEKP PE=5 SV=1	ACTBM_HUMAN	POTEKP	Q9BYX7	42 kDa	CAF	0	0	0	15	15	0	0	0	6	0	0	0	0.24	0	0	0	7	0	0	0	15	Cytoplasm, cytoskeleton (By similarity).GO:0005856; C:cytoskeleton; IEA:UniProtKB-SubCell. GO:0005829; C:cytosol; TAS:Reactome. GO:0005576; C:extracellular region; TAS:Reactome. GO:0005524; F:ATP binding; IEA:UniProtKB-KW. GO:0030168; P:platelet activation; TAS:Reactome. GO:0002576; P:platelet degranulation; TAS:Reactome.	N	0	0	i	0.452	-	cysk: 28.0, cyto: 3.0	GO:0005576~extracellular region,GO:0005829~cytosol,GO:0005856~cytoskeleton,GO:0043228~non-membrane-bounded organelle,GO:0043232~intracellular non-membrane-bounded organelle,	+	+	Potential Sp: extracellular region		-	-	-	-	-	-	-	-	-	-
Myosin-9 OS=Homo sapiens GN=MYH9 PE=1 SV=4	MYH9_HUMAN	MYH9	P35579	227 kDa	CAF	0	0	0	5	5	0	0	0	5	0	0	0	0.029	0	0	0	5	0	0	0	5	Cytoplasm, cytoskeleton (By similarity). Cytoplasm, cell cortex (By similarity). Note=Colocalizes with actin filaments at lamellipodia margins and at the leading edge of migrating cells.GO:0005826; C:actomyosin contractile ring; IDA:UniProtKB. GO:0005913; C:cell-cell adherens junction; IEA:Ensembl. GO:0032154; C:cleavage furrow; IDA:UniProtKB. GO:0030863; C:cortical cytoskeleton; IEA:Ensembl. GO:…	N	0	0	i	0.075	-	cyto_nucl: 16.0, nucl: 15.5, cyto: 15.5	GO:0001725~stress fiber,GO:0001726~ruffle,GO:0001772~immunological synapse,GO:0001931~uropod,GO:0005819~spindle,GO:0005826~contractile ring,GO:0005829~cytosol,GO:0005856~cytoskeleton,GO:0005886~plasma membrane,GO:0005887~integral to plasma membrane,GO:0005911~cell-cell junction,GO:0005912~adherens junction,GO:0005913~cell-cell adherens junction,GO:0005938~cell cortex,GO:0008305~integrin complex,G…	+	+	Potential Sp: extracellular vesicular exosome		-	+	+	+	-	+	-	-	+	+
Transgelin-2 OS=Homo sapiens GN=TAGLN2 PE=1 SV=3	TAGL2_HUMAN	TAGLN2	P37802	22 kDa	CAF	0	0	0	5	5	0	0	0	5	0	0	0	0.35	0	0	0	5	0	0	0	5	GO:0007517; P:muscle organ development; IEA:InterPro.	N	0	0	i	0.784	-	cyto_nucl: 14.5, cyto: 13.5, nucl: 10.5, extr: 5.0	GO:0005635~nuclear envelope,GO:0005886~plasma membrane,GO:0012505~endomembrane system,GO:0031090~organelle membrane,GO:0031965~nuclear membrane,GO:0031967~organelle envelope,GO:0031975~envelope,	+	+	PM: plasma membrane		+	+	+	+	-	+	+	-	+	+
Src-like-adapter 2 OS=Homo sapiens GN=SLA2 PE=1 SV=3	SLAP2_HUMAN	SLA2	Q9H6Q3	29 kDa	CAF	0	0	3	0	3	0	0	3	0	0	0	0.23	0	0	0	3	0	0	0	3	0	Cytoplasm.Isoform 1: Cell membrane. Cytoplasmic vesicle. Note=Localized to the plasma membrane and intracellular vesicles, including late endosomal vesicles.Isoform 2: Cytoplasm (Probable). Note=May be cytoplasmic and is not localized to membranes.GO:0016023; C:cytoplasmic membrane-bounded vesicle; IEA:UniProtKB-SubCell. GO:0010008; C:endosome membrane; NAS:UniProtKB. GO:0005770; C:late endosome;…	N	0	0	i	0.602	-	nucl: 15.5, cyto_nucl: 12.5, mito: 7.0, cyto: 6.5	GO:0005768~endosome,GO:0005770~late endosome,GO:0005886~plasma membrane,GO:0010008~endosome membrane,GO:0016023~cytoplasmic membrane-bounded vesicle,GO:0031090~organelle membrane,GO:0031410~cytoplasmic vesicle,GO:0031982~vesicle,GO:0031988~membrane-bounded vesicle,GO:0044440~endosomal part,	-	-	PM: plasma membrane		-	-	-	-	-	-	-	-	-	-
Gamma-enolase OS=Homo sapiens GN=ENO2 PE=1 SV=3	ENOG_HUMAN	ENO2	P09104	47 kDa	CAF	0	0	7	10	17	0	0	5	8	0	0	0.18	0.29	0	0	5	8	0	0	7	10	Cytoplasm (By similarity). Cell membrane (By similarity). Note=Can translocate to the plasma membrane in either the homodimeric (alpha/alpha) or heterodimeric (alpha/gamma) form (By similarity).GO:0005829; C:cytosol; TAS:Reactome. GO:0043204; C:perikaryon; IEA:Ensembl. GO:0000015; C:phosphopyruvate hydratase complex; IEA:InterPro. GO:0001917; C:photoreceptor inner segment; IEA:Ensembl. GO:0005886…	N	0	0	i	0.599	-	cyto: 20.0, cyto_nucl: 12.5, mito: 5.0, nucl: 3.0	GO:0000015~phosphopyruvate hydratase complex,GO:0000267~cell fraction,GO:0005624~membrane fraction,GO:0005625~soluble fraction,GO:0005626~insoluble fraction,GO:0005829~cytosol,GO:0005886~plasma membrane,GO:0019717~synaptosome,GO:0043025~cell soma,GO:0043204~perikaryon,GO:0044445~cytosolic part,	+	+	PM: plasma membrane		+	+	-	+	-	+	-	-	+	+
Putative keratin-81-like protein KRT121P OS=Homo sapiens GN=KRT121P PE=5 SV=4	K121P_HUMAN	KRT121P	A6NCN2	29 kDa	CAF	0	0	0	15	15	0	0	0	11	0	0	0	0.3	0	0	0	11	0	0	0	15	GO:0045095; C:keratin filament; IEA:InterPro. GO:0005198; F:structural molecule activity; IEA:InterPro.	N	0	0	i	0.661	-	cyto: 12.0, cyto_nucl: 10.5, extr: 10.0, nucl: 7.0	-	-	-	Cytoplasm		-	-	-	-	-	-	-	-	+	-
Tropomyosin alpha-1 chain OS=Homo sapiens GN=TPM1 PE=1 SV=2	TPM1_HUMAN	TPM1	P09493	33 kDa	CAF	0	0	0	4	4	0	0	0	4	0	0	0	0.15	0	0	0	4	0	0	0	4	Cytoplasm, cytoskeleton.GO:0032059; C:bleb; IMP:BHF-UCL. GO:0005829; C:cytosol; TAS:Reactome. GO:0031941; C:filamentous actin; IEA:Ensembl. GO:0005862; C:muscle thin filament tropomyosin; TAS:ProtInc. GO:0032587; C:ruffle membrane; IDA:BHF-UCL. GO:0001725; C:stress fiber; IDA:BHF-UCL. GO:0003779; F:actin binding; TAS:BHF-UCL. GO:0005200; F:structural constituent of cytoskeleton; TAS:BHF-UCL. GO:0…	N	0	0	i	0.636	-	cyto: 18.0, cyto_nucl: 11.5, extr: 5.0, nucl: 3.0, pero: 3.0	GO:0001725~stress fiber,GO:0001726~ruffle,GO:0005856~cytoskeleton,GO:0005862~muscle thin filament tropomyosin,GO:0005865~striated muscle thin filament,GO:0005884~actin filament,GO:0005886~plasma membrane,GO:0015629~actin cytoskeleton,GO:0030016~myofibril,GO:0030017~sarcomere,GO:0031252~cell leading edge,GO:0031253~cell projection membrane,GO:0031256~leading edge membrane,GO:0031941~filamentous ac…	+	+	Cytoplasm		+	-	-	-	-	-	-	-	-	+
Keratin, type I cuticular Ha4 OS=Homo sapiens GN=KRT34 PE=2 SV=2	KRT34_HUMAN	KRT34	O76011	49 kDa	CAF	0	0	0	17	17	0	0	0	7	0	0	0	0.16	0	0	0	10	0	0	0	17	GO:0005882; C:intermediate filament; IEA:UniProtKB-KW. GO:0005198; F:structural molecule activity; NAS:ProtInc. GO:0008544; P:epidermis development; TAS:ProtInc.	N	0	0	i	0.613	-	nucl: 14.5, cyto_nucl: 12.2, cyto: 8.5, cyto_pero: 5.8, extr: 5.0	GO:0005856~cytoskeleton,GO:0005882~intermediate filament,GO:0043228~non-membrane-bounded organelle,GO:0043232~intracellular non-membrane-bounded organelle,GO:0044430~cytoskeletal part,GO:0045111~intermediate filament cytoskeleton,	-	+	Cytoplasm		-	-	-	-	-	-	-	-	+	-
Keratin, type I cuticular Ha3-II OS=Homo sapiens GN=KRT33B PE=2 SV=3	KT33B_HUMAN	KRT33B	Q14525	46 kDa	CAF	0	0	0	23	23	0	0	0	11	0	0	0	0.31	0	0	0	15	0	0	0	23	GO:0005882; C:intermediate filament; IEA:UniProtKB-KW. GO:0005198; F:structural molecule activity; IEA:InterPro.	N	0	0	i	0.558	-	mito: 16.0, nucl: 8.0, cyto_pero: 3.5, cyto: 3.0, extr: 2.0	GO:0005856~cytoskeleton,GO:0005882~intermediate filament,GO:0043228~non-membrane-bounded organelle,GO:0043232~intracellular non-membrane-bounded organelle,GO:0044430~cytoskeletal part,GO:0045111~intermediate filament cytoskeleton,	+	+	Cytoplasm		-	-	-	+	-	-	-	-	+	-
Keratin, type I cuticular Ha5 OS=Homo sapiens GN=KRT35 PE=2 SV=5	KRT35_HUMAN	KRT35	Q92764	50 kDa	CAF	0	0	0	17	17	0	0	0	8	0	0	0	0.19	0	0	0	10	0	0	0	17	GO:0005882; C:intermediate filament; IEA:UniProtKB-KW. GO:0005198; F:structural molecule activity; IEA:InterPro. GO:0009653; P:anatomical structure morphogenesis; TAS:ProtInc.	N	0	0	i	0.556	-	mito: 15.5, cyto_mito: 12.0, cyto_nucl: 10.0, nucl: 9.0, cyto: 6.5	GO:0005856~cytoskeleton,GO:0005882~intermediate filament,GO:0043228~non-membrane-bounded organelle,GO:0043232~intracellular non-membrane-bounded organelle,GO:0044430~cytoskeletal part,GO:0045111~intermediate filament cytoskeleton,	-	+	Cytoplasm		-	-	-	-	-	-	-	-	+	-
Beta-actin-like protein 2 OS=Homo sapiens GN=ACTBL2 PE=1 SV=2	ACTBL_HUMAN	ACTBL2	Q562R1	42 kDa	CAF	0	0	25	12	37	0	0	5	3	0	0	0.17	0.093	0	0	5	4	0	0	25	12	Cytoplasm, cytoskeleton (By similarity).GO:0005737; C:cytoplasm; IEA:UniProtKB-KW. GO:0005856; C:cytoskeleton; IEA:UniProtKB-SubCell. GO:0005524; F:ATP binding; IEA:UniProtKB-KW.	N	0	0	i	0.503	-	cysk: 32.0	GO:0005856~cytoskeleton,GO:0043228~non-membrane-bounded organelle,GO:0043232~intracellular non-membrane-bounded organelle,	+	+	Cytoplasm		-	-	-	+	-	+	-	-	+	-
Actin, aortic smooth muscle OS=Homo sapiens GN=ACTA2 PE=1 SV=1	ACTA_HUMAN	ACTA2	P62736	42 kDa	CAF	0	0	0	44	44	0	0	0	11	0	0	0	0.34	0	0	0	14	0	0	0	44	Cytoplasm, cytoskeleton.GO:0015629; C:actin cytoskeleton; IEA:Ensembl. GO:0005829; C:cytosol; TAS:Reactome. GO:0043234; C:protein complex; IDA:MGI. GO:0030485; C:smooth muscle contractile fiber; IEA:Ensembl. GO:0005524; F:ATP binding; IEA:UniProtKB-KW. GO:0072144; P:glomerular mesangial cell development; IEP:UniProtKB. GO:0006936; P:muscle contraction; TAS:Reactome. GO:0008217; P:regulation of bl…	N	0	0	i	0.505	-	cysk: 32.0	GO:0005856~cytoskeleton,GO:0015629~actin cytoskeleton,GO:0030485~smooth muscle contractile fiber,GO:0043228~non-membrane-bounded organelle,GO:0043232~intracellular non-membrane-bounded organelle,GO:0043292~contractile fiber,GO:0044449~contractile fiber part,	+	+	Cytoplasm		-	-	-	-	-	-	-	-	-	-
Proteasome subunit beta type-1 OS=Homo sapiens GN=PSMB1 PE=1 SV=2	PSB1_HUMAN	PSMB1	P20618	26 kDa	CAF	0	0	0	4	4	0	0	0	4	0	0	0	0.29	0	0	0	4	0	0	0	4	Cytoplasm. Nucleus.GO:0005829; C:cytosol; TAS:Reactome. GO:0005654; C:nucleoplasm; TAS:Reactome. GO:0005839; C:proteasome core complex; ISS:UniProtKB. GO:0004298; F:threonine-type endopeptidase activity; IEA:UniProtKB-KW. GO:0031145; P:anaphase-promoting complex-dependent proteasomal ubiquitin-dependent protein catabolic process; TAS:Reactome. GO:0002479; P:antigen processing and presentation of …	N	0	0	i	0.473	-	cyto: 20.0, cyto_nucl: 19.0, nucl: 8.0	GO:0000502~proteasome complex,GO:0005829~cytosol,GO:0005839~proteasome core complex,	+	+	Cytoplasm/Nucleus		+	+	+	+	-	+	-	+	+	+
Profilin-1 OS=Homo sapiens GN=PFN1 PE=1 SV=2	PROF1_HUMAN	PFN1	P07737	15 kDa	CAF	0	0	0	10	10	0	0	0	10	0	0	0	0.91	0	0	0	10	0	0	0	10	Cytoplasm, cytoskeleton.GO:0005737; C:cytoplasm; IEA:UniProtKB-KW. GO:0005856; C:cytoskeleton; IEA:UniProtKB-SubCell. GO:0005634; C:nucleus; IEA:Ensembl. GO:0030036; P:actin cytoskeleton organization; IEA:InterPro. GO:0008219; P:cell death; IEA:UniProtKB-KW. GO:0001843; P:neural tube closure; IEA:Ensembl. GO:0030168; P:platelet activation; TAS:Reactome. GO:0002576; P:platelet degranulation; TAS:R…	N	0	0	i	0.469	-	cyto: 23.0, extr: 5.0, mito: 2.0	GO:0005856~cytoskeleton,GO:0015629~actin cytoskeleton,GO:0043228~non-membrane-bounded organelle,GO:0043232~intracellular non-membrane-bounded organelle,	+	+	Cytoplasm/Nucleus		+	+	+	+	-	+	+	+	+	+
POTE ankyrin domain family member F OS=Homo sapiens GN=POTEF PE=1 SV=2	POTEF_HUMAN	POTEF	A5A3E0	121 kDa	CAF	0	0	0	32	32	0	0	0	9	0	0	0	0.095	0	0	0	10	0	0	0	32	Cytoplasm, cell cortex. Note=Colocalizes with actin filaments.GO:0005938; C:cell cortex; IEA:UniProtKB-SubCell.	N	1	0	i304-325o	0.364	-	cyto: 15.0, nucl: 8.0, mito_pero: 4.5, mito: 3.0, E.R.: 3.0	GO:0005938~cell cortex,	+	+	Cytoplasm		-	-	-	-	-	-	-	-	-	-
Keratin, type I cuticular Ha7 OS=Homo sapiens GN=KRT37 PE=2 SV=3	KRT37_HUMAN	KRT37	O76014	50 kDa	CAF	0	0	0	6	6	0	0	0	4	0	0	0	0.087	0	0	0	5	0	0	0	6	GO:0005882; C:intermediate filament; IEA:UniProtKB-KW. GO:0005198; F:structural molecule activity; TAS:ProtInc.	N	0	0	i	0.466	-	nucl: 11.0, cyto_nucl: 10.0, cyto_pero: 7.2, cyto: 6.5, mito: 5.0, pero: 4.5, extr: 4.0	GO:0005856~cytoskeleton,GO:0005882~intermediate filament,GO:0043228~non-membrane-bounded organelle,GO:0043232~intracellular non-membrane-bounded organelle,GO:0044430~cytoskeletal part,GO:0045111~intermediate filament cytoskeleton,	-	+	Cytoplasm		-	-	-	-	-	-	-	-	-	-
Heat shock 70 kDa protein 1A/1B OS=Homo sapiens GN=HSPA1A PE=1 SV=5	HSP71_HUMAN	HSPA1A	P08107	70 kDa	CAF	0	0	5	0	5	0	0	5	0	0	0	0.13	0	0	0	5	0	0	0	5	0	Cytoplasm. Note=Localized in cytoplasmic mRNP granules containing untranslated mRNAs.GO:0016235; C:aggresome; IDA:UniProtKB. GO:0005829; C:cytosol; TAS:Reactome. GO:0005783; C:endoplasmic reticulum; TAS:UniProtKB. GO:0005739; C:mitochondrion; TAS:UniProtKB. GO:0016607; C:nuclear speck; IDA:UniProtKB. GO:0048471; C:perinuclear region of cytoplasm; IDA:UniProtKB. GO:0030529; C:ribonucleoprotein com…	N	0	0	i	0.28	-	cyto: 19.0, nucl: 7.0, cysk: 3.0	GO:0005739~mitochondrion,GO:0005783~endoplasmic reticulum,GO:0030529~ribonucleoprotein complex,	+	+	Cytoplasm		-	+	-	+	-	+	-	+	+	+
Keratin, type II cytoskeletal 4 OS=Homo sapiens GN=KRT4 PE=1 SV=4	K2C4_HUMAN	KRT4	P19013	57 kDa	CAF	0	0	8	0	8	0	0	3	0	0	0	0.06	0	0	0	3	0	0	0	8	0	GO:0005882; C:intermediate filament; NAS:UniProtKB. GO:0045095; C:keratin filament; IEA:InterPro. GO:0005198; F:structural molecule activity; NAS:UniProtKB. GO:0007010; P:cytoskeleton organization; NAS:UniProtKB. GO:0030855; P:epithelial cell differentiation; ISS:UniProtKB. GO:0050680; P:negative regulation of epithelial cell proliferation; ISS:UniProtKB.	N	0	0	i	0.18	-	nucl: 13.0, cyto: 10.0, golg: 4.0, mito: 2.5, E.R._mito: 2.0	GO:0005856~cytoskeleton,GO:0005882~intermediate filament,GO:0043228~non-membrane-bounded organelle,GO:0043232~intracellular non-membrane-bounded organelle,GO:0044430~cytoskeletal part,GO:0045095~keratin filament,GO:0045111~intermediate filament cytoskeleton,	+	+	Cytoplasm		-	+	-	-	-	-	-	-	+	-
Keratin, type II cuticular Hb3 OS=Homo sapiens GN=KRT83 PE=1 SV=2	KRT83_HUMAN	KRT83	P78385	54 kDa	CAF	0	0	0	27	27	0	0	0	16	0	0	0	0.25	0	0	0	17	0	0	0	27	GO:0045095; C:keratin filament; IEA:InterPro. GO:0005198; F:structural molecule activity; IEA:InterPro. GO:0008544; P:epidermis development; TAS:ProtInc.	N	0	0	i	0.422	-	mito: 17.0, nucl: 8.0, cyto_pero: 4.0, cyto: 3.0, pero: 3.0	GO:0005856~cytoskeleton,GO:0005882~intermediate filament,GO:0043228~non-membrane-bounded organelle,GO:0043232~intracellular non-membrane-bounded organelle,GO:0044430~cytoskeletal part,GO:0045095~keratin filament,GO:0045111~intermediate filament cytoskeleton,	-	+	Cytoplasm		-	-	-	-	-	-	-	-	+	-
Keratin, type II cuticular Hb5 OS=Homo sapiens GN=KRT85 PE=1 SV=1	KRT85_HUMAN	KRT85	P78386	56 kDa	CAF	0	0	0	22	22	0	0	0	12	0	0	0	0.16	0	0	0	12	0	0	0	22	GO:0045095; C:keratin filament; IEA:InterPro. GO:0005198; F:structural molecule activity; TAS:ProtInc. GO:0008544; P:epidermis development; TAS:ProtInc.	N	0	0	i	0.224	-	mito: 17.5, cyto_mito: 12.0, nucl: 6.5, cyto_nucl: 6.5, cyto: 5.0, cyto_pero: 4.7	GO:0005856~cytoskeleton,GO:0005882~intermediate filament,GO:0043228~non-membrane-bounded organelle,GO:0043232~intracellular non-membrane-bounded organelle,GO:0044430~cytoskeletal part,GO:0045095~keratin filament,GO:0045111~intermediate filament cytoskeleton,	-	+	Cytoplasm		-	-	-	+	-	-	-	-	+	-
Keratin, type II cuticular Hb1 OS=Homo sapiens GN=KRT81 PE=1 SV=3	KRT81_HUMAN	KRT81	Q14533	55 kDa	CAF	0	0	0	24	24	0	0	0	14	0	0	0	0.21	0	0	0	14	0	0	0	24	GO:0045095; C:keratin filament; IEA:InterPro. GO:0005198; F:structural molecule activity; IEA:InterPro.	N	0	0	i	0.21	-	mito: 17.0, cyto: 7.0, cyto_nucl: 6.7, cyto_pero: 5.7, nucl: 4.0	GO:0005856~cytoskeleton,GO:0005882~intermediate filament,GO:0043228~non-membrane-bounded organelle,GO:0043232~intracellular non-membrane-bounded organelle,GO:0044430~cytoskeletal part,GO:0045095~keratin filament,GO:0045111~intermediate filament cytoskeleton,	-	+	Cytoplasm		-	-	-	-	-	-	-	-	-	-
Keratin, type I cuticular Ha1 OS=Homo sapiens GN=KRT31 PE=2 SV=3	K1H1_HUMAN	KRT31	Q15323	47 kDa	CAF	0	0	0	33	33	0	0	0	19	0	0	0	0.51	0	0	0	23	0	0	0	33	GO:0005882; C:intermediate filament; TAS:ProtInc. GO:0005200; F:structural constituent of cytoskeleton; TAS:ProtInc. GO:0008544; P:epidermis development; TAS:ProtInc.	N	0	0	i	0.305	-	mito: 16.0, nucl: 8.5, cyto_nucl: 6.2, cyto_pero: 3.3, cyto: 2.5, extr: 2.0	GO:0005856~cytoskeleton,GO:0005882~intermediate filament,GO:0043228~non-membrane-bounded organelle,GO:0043232~intracellular non-membrane-bounded organelle,GO:0044430~cytoskeletal part,GO:0045111~intermediate filament cytoskeleton,	-	+	Cytoplasm		-	-	-	-	-	-	-	-	+	-
Elongation factor 1-alpha 1 OS=Homo sapiens GN=EEF1A1 PE=1 SV=1	EF1A3_HUMAN	EEF1A1P5	Q5VTE0	50 kDa	CAF	0	0	0	4	4	0	0	0	4	0	0	0	0.16	0	0	0	4	0	0	0	4	Cytoplasm (By similarity).GO:0005737; C:cytoplasm; IEA:UniProtKB-SubCell. GO:0005525; F:GTP binding; IEA:UniProtKB-KW. GO:0003924; F:GTPase activity; IEA:InterPro. GO:0003746; F:translation elongation factor activity; IEA:UniProtKB-KW. GO:0006184; P:GTP catabolic process; IEA:GOC.	N	0	0	i	0.154	-	cyto: 26.0, mito: 5.0	GO:0005829~cytosol,GO:0005853~eukaryotic translation elongation factor 1 complex,	+	+	Cytoplasm		-	-	-	-	-	-	-	-	-	-
Keratin, type II cytoskeletal 79 OS=Homo sapiens GN=KRT79 PE=1 SV=2	K2C79_HUMAN	KRT79	Q5XKE5	58 kDa	CAF	0	0	0	8	8	0	0	0	3	0	0	0	0.071	0	0	0	3	0	0	0	8	GO:0045095; C:keratin filament; IEA:InterPro. GO:0005198; F:structural molecule activity; IEA:InterPro.	N	0	0	i	0.423	-	nucl: 17.0, cyto: 7.0, mito: 7.0	GO:0005856~cytoskeleton,GO:0005882~intermediate filament,GO:0043228~non-membrane-bounded organelle,GO:0043232~intracellular non-membrane-bounded organelle,GO:0044430~cytoskeletal part,GO:0045095~keratin filament,GO:0045111~intermediate filament cytoskeleton,	+	+	Cytoplasm		-	-	-	-	-	-	-	-	+	-
Heat shock 70 kDa protein 1-like OS=Homo sapiens GN=HSPA1L PE=1 SV=2	HS71L_HUMAN	HSPA1L	P34931	70 kDa	CAF	0	0	6	0	6	0	0	6	0	0	0	0.14	0	0	0	6	0	0	0	6	0	GO:0005759; C:mitochondrial matrix; IEA:Ensembl. GO:0002199; C:zona pellucida receptor complex; IEA:Ensembl. GO:0005524; F:ATP binding; IEA:UniProtKB-KW. GO:0007339; P:binding of sperm to zona pellucida; IEA:Ensembl. GO:0006986; P:response to unfolded protein; TAS:ProtInc.	N	0	0	i	0.37	-	cyto: 20.0, nucl: 6.0, cysk: 3.0	-	+	+	Cytoplasm		-	-	-	+	-	+	-	-	-	-
Putative heat shock protein HSP 90-beta 2 OS=Homo sapiens GN=HSP90AB2P PE=1 SV=2	H90B2_HUMAN	HSP90AB2P	Q58FF8	44 kDa	CAF	0	0	0	4	4	0	0	0	4	0	0	0	0.15	0	0	0	4	0	0	0	4	Cytoplasm (By similarity).GO:0005737; C:cytoplasm; IEA:UniProtKB-SubCell. GO:0005524; F:ATP binding; IEA:UniProtKB-KW. GO:0006457; P:protein folding; IEA:InterPro. GO:0006950; P:response to stress; IEA:UniProtKB-KW.	N	0	0	i	0.295	-	cyto: 22.0, cyto_nucl: 15.5, nucl: 7.0	-	+	+	Cytoplasm		-	-	-	-	-	-	-	-	-	-
Procollagen-lysine,2-oxoglutarate 5-dioxygenase 2 OS=Homo sapiens GN=PLOD2 PE=1 SV=2	PLOD2_HUMAN	PLOD2	O00469	85 kDa	NF	4	0	0	0	4	4	0	0	0	0.071	0	0	0	4	0	0	0	4	0	0	0	Rough endoplasmic reticulum membrane; Peripheral membrane protein; Lumenal side.GO:0005789; C:endoplasmic reticulum membrane; TAS:Reactome. GO:0030867; C:rough endoplasmic reticulum membrane; IEA:UniProtKB-SubCell. GO:0005506; F:iron ion binding; IEA:InterPro. GO:0031418; F:L-ascorbic acid binding; IEA:UniProtKB-KW. GO:0008475; F:procollagen-lysine 5-dioxygenase activity; TAS:ProtInc. GO:0006464;…	Y	0	Y	n10-17c25/26o	0.634	signal peptide predicted by SignalP	extr: 12.0, mito: 9.0, cyto: 5.0, cyto_pero: 4.0, E.R.: 2.0	GO:0005783~endoplasmic reticulum,	+	+	Sp	smooth muscle	+	-	-	-	-	-	-	-	-	-
Immunoglobulin superfamily containing leucine-rich repeat protein OS=Homo sapiens GN=ISLR PE=1 SV=1	ISLR_HUMAN	ISLR	O14498	46 kDa	NF	0	6	0	0	6	0	6	0	0	0	0.18	0	0	0	6	0	0	0	6	0	0	Secreted (Potential).GO:0005576; C:extracellular region; IEA:UniProtKB-SubCell. GO:0007155; P:cell adhesion; TAS:ProtInc.	Y	0	Y	n4-13c18/19o	0.597	signal peptide predicted by SignalP	extr: 17.0, plas: 3.0, cyto: 3.0, E.R.: 3.0, lyso: 3.0, mito_pero: 2.0	GO:0005576~extracellular region,	-	-	Sp	uterus	+	-	-	-	-	-	-	-	-	-
Procollagen-lysine,2-oxoglutarate 5-dioxygenase 3 OS=Homo sapiens GN=PLOD3 PE=1 SV=1	PLOD3_HUMAN	PLOD3	O60568	85 kDa	NF	5	5	0	0	10	5	5	0	0	0.079	0.11	0	0	5	5	0	0	5	5	0	0	Rough endoplasmic reticulum membrane; Peripheral membrane protein; Lumenal side.GO:0005789; C:endoplasmic reticulum membrane; TAS:Reactome. GO:0030867; C:rough endoplasmic reticulum membrane; IEA:UniProtKB-SubCell. GO:0005506; F:iron ion binding; IEA:InterPro. GO:0031418; F:L-ascorbic acid binding; IEA:UniProtKB-KW. GO:0050211; F:procollagen galactosyltransferase activity; TAS:Reactome. GO:003382…	Y	0	Y	n10-18c24/25o	0.561	signal peptide predicted by SignalP	extr: 18.0, lyso: 6.0, cyto: 4.0, mito: 2.0	GO:0005783~endoplasmic reticulum,	+	+	Sp	preadipocyte subcutanous	-	+	+	+	-	+	-	-	+	+
Integrin beta-like protein 1 OS=Homo sapiens GN=ITGBL1 PE=2 SV=1	ITGBL_HUMAN	ITGBL1	O95965	54 kDa	NF	3	0	0	0	3	3	0	0	0	0.083	0	0	0	3	0	0	0	3	0	0	0	Secreted (Potential).GO:0005576; C:extracellular region; IEA:UniProtKB-SubCell. GO:0007155; P:cell adhesion; TAS:ProtInc.	Y	0	Y	n10-21c39/40o	0.336	signal peptide predicted by SignalP	extr: 24.0, lyso: 3.0, E.R._golg: 2.0, E.R.: 1.5, golg: 1.5	GO:0005576~extracellular region,GO:0005886~plasma membrane,GO:0005887~integral to plasma membrane,GO:0008305~integrin complex,GO:0016021~integral to membrane,GO:0031224~intrinsic to membrane,GO:0031226~intrinsic to plasma membrane,GO:0043235~receptor complex,GO:0044459~plasma membrane part,	-	-	Sp	preadipocyte subcutanous/smooth muscle 3	-	-	-	-	-	-	-	-	-	-
Complement factor B OS=Homo sapiens GN=CFB PE=1 SV=2	CFAB_HUMAN	CFB	P00751	86 kDa	NF	3	0	0	0	3	3	0	0	0	0.047	0	0	0	3	0	0	0	3	0	0	0	Secreted.GO:0005576; C:extracellular region; TAS:Reactome. GO:0005886; C:plasma membrane; TAS:Reactome. GO:0001848; F:complement binding; TAS:UniProtKB. GO:0004252; F:serine-type endopeptidase activity; TAS:Reactome. GO:0006957; P:complement activation, alternative pathway; NAS:UniProtKB. GO:0006508; P:proteolysis; IEA:UniProtKB-KW. GO:0030449; P:regulation of complement activation; TAS:Reactome.	Y	0	Y	n9-19c31/32o	0.457	signal peptide predicted by SignalP	extr: 21.0, mito: 4.0, pero: 4.0	GO:0005576~extracellular region,GO:0005829~cytosol,GO:0005886~plasma membrane,	+	+	Sp	liver	-	+	-	-	-	-	-	-	-	+
Antithrombin-III OS=Homo sapiens GN=SERPINC1 PE=1 SV=1	ANT3_HUMAN	SERPINC1	P01008	53 kDa	NF	3	0	0	0	3	3	0	0	0	0.058	0	0	0	3	0	0	0	3	0	0	0	Secreted, extracellular space.GO:0005615; C:extracellular space; IDA:BHF-UCL. GO:0005886; C:plasma membrane; TAS:Reactome. GO:0008201; F:heparin binding; IEA:UniProtKB-KW. GO:0004867; F:serine-type endopeptidase inhibitor activity; NAS:UniProtKB. GO:0007596; P:blood coagulation; TAS:Reactome. GO:0050728; P:negative regulation of inflammatory response; IEA:Ensembl. GO:2000266; P:regulation of bloo…	Y	0	Y	n16-27c34/35o	0.645	signal peptide predicted by SignalP	extr: 15.0, lyso: 6.0, plas: 5.0, pero: 3.0, E.R._golg: 2.5	GO:0005576~extracellular region,GO:0005615~extracellular space,GO:0005886~plasma membrane,GO:0044421~extracellular region part,	-	-	Sp	liver	+	+	-	-	-	-	-	-	+	+
Alpha-2-HS-glycoprotein OS=Homo sapiens GN=AHSG PE=1 SV=1	FETUA_HUMAN	AHSG	P02765	39 kDa	NF	8	6	0	0	14	5	3	0	0	0.17	0.054	0	0	5	3	0	0	8	6	0	0	Secreted.GO:0005615; C:extracellular space; NAS:UniProtKB. GO:0004869; F:cysteine-type endopeptidase inhibitor activity; IEA:InterPro. GO:0019210; F:kinase inhibitor activity; NAS:UniProtKB. GO:0006953; P:acute-phase response; IDA:UniProtKB. GO:0030502; P:negative regulation of bone mineralization; ISS:UniProtKB. GO:0046627; P:negative regulation of insulin receptor signaling pathway; NAS:UniProt…	Y	0	Y	n3-13c18/19o	0.536	signal peptide predicted by SignalP	extr: 23.0, pero: 5.0, lyso: 3.0	GO:0005576~extracellular region,GO:0005615~extracellular space,GO:0031012~extracellular matrix,GO:0044421~extracellular region part,	+	+	Sp	fetal liver	-	+	-	-	-	+	-	-	+	+
Amyloid beta A4 protein OS=Homo sapiens GN=APP PE=1 SV=3	A4_HUMAN	APP	P05067	87 kDa	NF	0	4	0	0	4	0	4	0	0	0	0.092	0	0	0	4	0	0	0	4	0	0	Membrane; Single-pass type I membrane protein. Membrane, clathrin-coated pit. Note=Cell surface protein that rapidly becomes internalized via clathrin-coated pits. During maturation, the immature APP (N-glycosylated in the endoplasmic reticulum) moves to the Golgi complex where complete maturation occurs (O-glycosylated and sulfated). After alpha-secretase cleavage, soluble APP is released into t…	Y	1	Y	n2-12c17/18o701-723i	0.441	signal peptide predicted by SignalP	extr: 13.0, pero: 8.5, E.R.: 7.0, cyto_pero: 5.0	GO:0000267~cell fraction,GO:0005576~extracellular region,GO:0005624~membrane fraction,GO:0005626~insoluble fraction,GO:0005794~Golgi apparatus,GO:0005819~spindle,GO:0005856~cytoskeleton,GO:0005886~plasma membrane,GO:0005887~integral to plasma membrane,GO:0005905~coated pit,GO:0005929~cilium,GO:0009986~cell surface,GO:0012505~endomembrane system,GO:0015630~microtubule cytoskeleton,GO:0016021~integ…	+	+	Sp	breast	-	+	-	+	-	+	-	-	+	+
Interleukin-6 OS=Homo sapiens GN=IL6 PE=1 SV=1	IL6_HUMAN	IL6	P05231	24 kDa	NF	0	3	0	0	3	0	3	0	0	0	0.14	0	0	0	3	0	0	0	3	0	0	Secreted.GO:0009897; C:external side of plasma membrane; IEA:Ensembl. GO:0005615; C:extracellular space; IDA:BHF-UCL. GO:0005896; C:interleukin-6 receptor complex; IDA:BHF-UCL. GO:0005125; F:cytokine activity; IDA:BHF-UCL. GO:0008083; F:growth factor activity; IDA:BHF-UCL. GO:0005138; F:interleukin-6 receptor binding; NAS:UniProtKB. GO:0006953; P:acute-phase response; TAS:BHF-UCL. GO:0007568; P:a…	Y	0	Y	n12-22c27/28o	0.875	signal peptide predicted by SignalP	extr: 29.0	GO:0005576~extracellular region,GO:0005615~extracellular space,GO:0005886~plasma membrane,GO:0005887~integral to plasma membrane,GO:0005896~interleukin-6 receptor complex,GO:0016021~integral to membrane,GO:0031224~intrinsic to membrane,GO:0031226~intrinsic to plasma membrane,GO:0043235~receptor complex,GO:0044421~extracellular region part,GO:0044459~plasma membrane part,	-	+	Sp	machophage LPS 4h/smooth muscle 5	+	-	-	-	-	-	-	-	-	-
Glia-derived nexin OS=Homo sapiens GN=SERPINE2 PE=1 SV=1	GDN_HUMAN	SERPINE2	P07093	44 kDa	NF	22	16	0	0	38	14	16	0	0	0.45	0.52	0	0	18	16	0	0	22	16	0	0	Secreted, extracellular space.GO:0005829; C:cytosol; IDA:BHF-UCL. GO:0031012; C:extracellular matrix; IDA:BHF-UCL. GO:0005615; C:extracellular space; IBA:RefGenome. GO:0031232; C:extrinsic to external side of plasma membrane; IDA:BHF-UCL. GO:0031594; C:neuromuscular junction; ISS:BHF-UCL. GO:0031091; C:platelet alpha granule; IMP:BHF-UCL. GO:0008201; F:heparin binding; IDA:BHF-UCL. GO:0004867; F:…	Y	0	Y	n5-15c20/21o	0.692	signal peptide predicted by SignalP	extr: 23.0, cyto_nucl: 3.5, nucl: 3.0, mito: 3.0	GO:0005576~extracellular region,GO:0005615~extracellular space,GO:0044421~extracellular region part,	+	+	Sp	placenta/smooth muscle 2	+	-	+	-	-	+	-	-	-	+
Cathepsin D OS=Homo sapiens GN=CTSD PE=1 SV=1	CATD_HUMAN	CTSD	P07339	45 kDa	NF	5	4	0	0	9	5	4	0	0	0.2	0.13	0	0	5	4	0	0	5	4	0	0	Lysosome. Melanosome. Secreted, extracellular space. Note=Identified by mass spectrometry in melanosome fractions from stage I to stage IV. In aortic samples, detected as an extracellular protein loosely bound to the matrix (PubMed:20551380).GO:0005615; C:extracellular space; IDA:BHF-UCL. GO:0043202; C:lysosomal lumen; TAS:Reactome. GO:0042470; C:melanosome; IEA:UniProtKB-SubCell. GO:0005739; C:m…	Y	0	Y	n4-15c20/21o	0.758	signal peptide predicted by SignalP	extr: 21.0, lyso: 7.0, mito: 2.5, mito_pero: 2.5	GO:0000323~lytic vacuole,GO:0005576~extracellular region,GO:0005739~mitochondrion,GO:0005764~lysosome,GO:0005773~vacuole,GO:0016023~cytoplasmic membrane-bounded vesicle,GO:0031410~cytoplasmic vesicle,GO:0031982~vesicle,GO:0031988~membrane-bounded vesicle,GO:0042470~melanosome,GO:0048770~pigment granule,	+	+	Sp	macrophage	+	+	+	+	+	+	-	-	+	+
Prosaposin OS=Homo sapiens GN=PSAP PE=1 SV=2	SAP_HUMAN	PSAP	P07602	58 kDa	NF	6	0	0	0	6	6	0	0	0	0.16	0	0	0	6	0	0	0	6	0	0	0	Lysosome.Prosaposin: Secreted. Note=Secreted as a fully glycosylated 70 kDa protein composed of complex glycans.GO:0005615; C:extracellular space; IDA:BHF-UCL. GO:0005794; C:Golgi apparatus; IDA:HPA. GO:0016021; C:integral to membrane; TAS:ProtInc. GO:0043202; C:lysosomal lumen; TAS:Reactome. GO:0005765; C:lysosomal membrane; TAS:Reactome. GO:0005739; C:mitochondrion; IEA:Ensembl. GO:0008047; F:e…	Y	0	Y	n3-16c21/22o	0.785	signal peptide predicted by SignalP	plas: 19.0, E.R.: 5.0, pero: 4.0, extr: 2.0	GO:0000323~lytic vacuole,GO:0005576~extracellular region,GO:0005615~extracellular space,GO:0005739~mitochondrion,GO:0005764~lysosome,GO:0005773~vacuole,GO:0005775~vacuolar lumen,GO:0005794~Golgi apparatus,GO:0016021~integral to membrane,GO:0031224~intrinsic to membrane,GO:0031974~membrane-enclosed lumen,GO:0043202~lysosomal lumen,GO:0043233~organelle lumen,GO:0044421~extracellular region part,GO:…	+	+	Sp	monocyte CD14+	-	-	-	-	+	+	-	-	+	+
Cathepsin B OS=Homo sapiens GN=CTSB PE=1 SV=3	CATB_HUMAN	CTSB	P07858	38 kDa	NF	4	5	0	0	9	4	5	0	0	0.13	0.15	0	0	4	5	0	0	4	5	0	0	Lysosome. Melanosome. Secreted, extracellular space (By similarity). Note=Identified by mass spectrometry in melanosome fractions from stage I to stage IV.GO:0036021; C:endolysosome lumen; TAS:Reactome. GO:0005615; C:extracellular space; ISS:BHF-UCL. GO:0042470; C:melanosome; IEA:UniProtKB-SubCell. GO:0005739; C:mitochondrion; IEA:Ensembl. GO:0005730; C:nucleolus; IDA:HPA. GO:0048471; C:perinucle…	Y	0	Y	n4-14c19/20o	0.77	signal peptide predicted by SignalP	extr: 25.0, lyso: 7.0	GO:0000267~cell fraction,GO:0000323~lytic vacuole,GO:0005576~extracellular region,GO:0005625~soluble fraction,GO:0005739~mitochondrion,GO:0005764~lysosome,GO:0005773~vacuole,GO:0005886~plasma membrane,GO:0009897~external side of plasma membrane,GO:0009986~cell surface,GO:0016023~cytoplasmic membrane-bounded vesicle,GO:0016324~apical plasma membrane,GO:0031410~cytoplasmic vesicle,GO:0031982~vesicl…	+	+	Sp	macrophage	+	+	-	+	-	+	-	-	+	+
Laminin subunit beta-1 OS=Homo sapiens GN=LAMB1 PE=1 SV=2	LAMB1_HUMAN	LAMB1	P07942	198 kDa	NF	32	52	0	0	84	30	38	0	0	0.25	0.34	0	0	31	39	0	0	32	52	0	0	Secreted, extracellular space, extracellular matrix, basement membrane. Note=Major component.GO:0005615; C:extracellular space; IDA:UniProtKB. GO:0070062; C:extracellular vesicular exosome; IDA:UniProtKB. GO:0005606; C:laminin-1 complex; IDA:UniProtKB. GO:0043259; C:laminin-10 complex; IDA:UniProtKB. GO:0005607; C:laminin-2 complex; IDA:UniProtKB. GO:0043257; C:laminin-8 complex; IDA:UniProtKB. G…	Y	0	Y	n3-14c21/22o	0.352	signal peptide predicted by SignalP	extr: 29.0	GO:0005576~extracellular region,GO:0005578~proteinaceous extracellular matrix,GO:0005604~basement membrane,GO:0005605~basal lamina,GO:0005606~laminin-1 complex,GO:0005607~laminin-2 complex,GO:0005886~plasma membrane,GO:0031012~extracellular matrix,GO:0043256~laminin complex,GO:0043257~laminin-8 complex,GO:0043259~laminin-10 complex,GO:0044420~extracellular matrix part,GO:0044421~extracellular reg…	+	+	Sp	Smooth muscle	+	-	+	-	-	+	-	-	+	+
Protein disulfide-isomerase A4 OS=Homo sapiens GN=PDIA4 PE=1 SV=2	PDIA4_HUMAN	PDIA4	P13667	73 kDa	NF	5	7	0	0	12	5	7	0	0	0.13	0.16	0	0	5	7	0	0	5	7	0	0	Endoplasmic reticulum lumen. Melanosome. Note=Identified by mass spectrometry in melanosome fractions from stage I to stage IV.GO:0009986; C:cell surface; IDA:MGI. GO:0005788; C:endoplasmic reticulum lumen; TAS:ProtInc. GO:0042470; C:melanosome; IEA:UniProtKB-SubCell. GO:0003756; F:protein disulfide isomerase activity; IEA:UniProtKB-EC. GO:0015035; F:protein disulfide oxidoreductase activity; IEA…	Y	0	Y	n6-19c24/25o	0.543	signal peptide predicted by SignalP	E.R.: 21.0, extr: 7.0, plas: 2.0	GO:0005783~endoplasmic reticulum,GO:0005788~endoplasmic reticulum lumen,GO:0016023~cytoplasmic membrane-bounded vesicle,GO:0031410~cytoplasmic vesicle,GO:0031974~membrane-enclosed lumen,GO:0031982~vesicle,GO:0031988~membrane-bounded vesicle,GO:0042470~melanosome,GO:0043233~organelle lumen,GO:0044432~endoplasmic reticulum part,GO:0048770~pigment granule,GO:0070013~intracellular organelle lumen,	+	+	Sp		-	+	-	+	-	+	-	-	+	+
Vascular endothelial growth factor receptor 1 OS=Homo sapiens GN=FLT1 PE=1 SV=2	VGFR1_HUMAN	FLT1	P17948	151 kDa	NF	0	3	0	0	3	0	3	0	0	0	0.018	0	0	0	3	0	0	0	3	0	0	Isoform 1: Cell membrane; Single-pass type I membrane protein. Endosome. Note=Autophosphorylation promotes ubiquitination and endocytosis.Isoform 2: Secreted.Isoform 3: Secreted.Isoform 4: Secreted.Isoform 5: Cytoplasm (Potential).Isoform 6: Cytoplasm (Potential).Isoform 7: Cytoplasm (Potential).GO:0005768; C:endosome; IEA:UniProtKB-SubCell. GO:0005615; C:extracellular space; TAS:ProtInc. GO:0005…	Y	1	Y	n10-21c26/27o759-780i	0.469	signal peptide predicted by SignalP	E.R.: 16.0, plas: 11.0, extr_plas: 9.0, extr: 5.0	GO:0005576~extracellular region,GO:0005615~extracellular space,GO:0005886~plasma membrane,GO:0005887~integral to plasma membrane,GO:0016021~integral to membrane,GO:0031224~intrinsic to membrane,GO:0031226~intrinsic to plasma membrane,GO:0044421~extracellular region part,GO:0044459~plasma membrane part,	+	+	Sp		-	-	-	-	-	-	-	-	+	-
Thrombospondin-2 OS=Homo sapiens GN=THBS2 PE=1 SV=2	TSP2_HUMAN	THBS2	P35442	130 kDa	NF	0	3	0	0	3	0	3	0	0	0	0.048	0	0	0	3	0	0	0	3	0	0	GO:0005604; C:basement membrane; IEA:Ensembl. GO:0005576; C:extracellular region; TAS:Reactome. GO:0005509; F:calcium ion binding; IEA:InterPro. GO:0008201; F:heparin binding; TAS:ProtInc. GO:0007155; P:cell adhesion; IEA:UniProtKB-KW. GO:0016525; P:negative regulation of angiogenesis; IDA:UniProtKB.	Y	0	Y	n5-13c18/19o	0.526	signal peptide predicted by SignalP	extr: 31.0	GO:0005576~extracellular region,GO:0016023~cytoplasmic membrane-bounded vesicle,GO:0030141~secretory granule,GO:0031091~platelet alpha granule,GO:0031093~platelet alpha granule lumen,GO:0031410~cytoplasmic vesicle,GO:0031974~membrane-enclosed lumen,GO:0031982~vesicle,GO:0031983~vesicle lumen,GO:0031988~membrane-bounded vesicle,GO:0043233~organelle lumen,GO:0044433~cytoplasmic vesicle part,GO:0060…	+	+	Sp		+	+	-	-	-	-	-	-	+	-
Mannan-binding lectin serine protease 1 OS=Homo sapiens GN=MASP1 PE=1 SV=3	MASP1_HUMAN	MASP1	P48740	79 kDa	NF	0	3	0	0	3	0	3	0	0	0	0.053	0	0	0	3	0	0	0	3	0	0	Secreted.GO:0005615; C:extracellular space; IDA:UniProtKB. GO:0005509; F:calcium ion binding; IDA:UniProtKB. GO:0004252; F:serine-type endopeptidase activity; IDA:UniProtKB. GO:0001867; P:complement activation, lectin pathway; IMP:UniProtKB. GO:0045916; P:negative regulation of complement activation; IDA:UniProtKB. GO:0006508; P:proteolysis; IEA:UniProtKB-KW.	Y	0	Y	n3-14c19/20o	0.705	signal peptide predicted by SignalP	extr: 24.0, mito: 3.0, E.R.: 2.5, E.R._golg: 2.0	GO:0005576~extracellular region,GO:0005615~extracellular space,GO:0044421~extracellular region part,	+	+	Sp		-	-	-	-	-	-	-	-	-	-
Phospholipid transfer protein OS=Homo sapiens GN=PLTP PE=1 SV=1	PLTP_HUMAN	PLTP	P55058	55 kDa	NF	0	3	0	0	3	0	3	0	0	0	0.083	0	0	0	3	0	0	0	3	0	0	Secreted.GO:0005576; C:extracellular region; TAS:ProtInc. GO:0008289; F:lipid binding; IEA:InterPro. GO:0006629; P:lipid metabolic process; TAS:ProtInc. GO:0006869; P:lipid transport; IEA:UniProtKB-KW. GO:0030317; P:sperm motility; IEA:Ensembl. GO:0010189; P:vitamin E biosynthetic process; IEA:Ensembl.	Y	0	Y	n2-12c17/18o	0.7	signal peptide predicted by SignalP	extr: 20.0, E.R.: 9.0	GO:0005576~extracellular region,	+	+	Sp	adipocyte	-	+	-	-	-	+	-	-	-	+
Nucleobindin-1 OS=Homo sapiens GN=NUCB1 PE=1 SV=4	NUCB1_HUMAN	NUCB1	Q02818	54 kDa	NF	11	7	0	0	18	11	7	0	0	0.29	0.22	0	0	11	7	0	0	11	7	0	0	Golgi apparatus, cis-Golgi network membrane; Peripheral membrane protein; Lumenal side (By similarity). Cytoplasm (By similarity). Note=A small fraction of the protein may be cytoplasmic (By similarity).GO:0005793; C:endoplasmic reticulum-Golgi intermediate compartment; IDA:UniProtKB. GO:0005615; C:extracellular space; TAS:ProtInc. GO:0005794; C:Golgi apparatus; IDA:HPA. GO:0016020; C:membrane; I…	Y	0	Y	n10-21c26/27o	0.305	signal peptide predicted by SignalP	E.R.: 15.0, extr: 11.0, golg: 3.0	GO:0005576~extracellular region,GO:0005615~extracellular space,GO:0005793~ER-Golgi intermediate compartment,GO:0005794~Golgi apparatus,GO:0044421~extracellular region part,	+	+	Sp	small intestine	-	+	-	-	-	+	-	-	+	+
EGF-containing fibulin-like extracellular matrix protein 1 OS=Homo sapiens GN=EFEMP1 PE=1 SV=2	FBLN3_HUMAN	EFEMP1	Q12805	55 kDa	NF	9	0	0	0	9	9	0	0	0	0.23	0	0	0	9	0	0	0	9	0	0	0	Secreted, extracellular space (By similarity). Secreted, extracellular space, extracellular matrix (By similarity). Note=Localizes to the lamina propria underneath the olfactory epithelium (By similarity).GO:0005615; C:extracellular space; IDA:UniProtKB. GO:0005578; C:proteinaceous extracellular matrix; TAS:ProtInc. GO:0005509; F:calcium ion binding; IEA:InterPro. GO:0005154; F:epidermal growth f…	Y	0	Y	n4-12c17/18o	0.719	signal peptide predicted by SignalP	extr: 28.0, lyso: 4.0	GO:0005576~extracellular region,GO:0005578~proteinaceous extracellular matrix,GO:0031012~extracellular matrix,GO:0044421~extracellular region part,	+	+	Sp	Smooth muscle 2	-	+	-	-	-	-	-	-	-	-
Nidogen-2 OS=Homo sapiens GN=NID2 PE=1 SV=3	NID2_HUMAN	NID2	Q14112	151 kDa	NF	0	9	0	0	9	0	9	0	0	0	0.1	0	0	0	9	0	0	0	9	0	0	Secreted, extracellular space, extracellular matrix, basement membrane.GO:0005604; C:basement membrane; TAS:ProtInc. GO:0009986; C:cell surface; IEA:Ensembl. GO:0005509; F:calcium ion binding; IEA:InterPro. GO:0005518; F:collagen binding; TAS:ProtInc. GO:0007155; P:cell adhesion; TAS:ProtInc. GO:0007160; P:cell-matrix adhesion; IEA:Ensembl.	Y	0	Y	n11-26c30/31o	0.558	signal peptide predicted by SignalP	extr: 20.5, extr_plas: 13.0, plas: 4.5, E.R.: 4.0	GO:0005576~extracellular region,GO:0005578~proteinaceous extracellular matrix,GO:0005604~basement membrane,GO:0031012~extracellular matrix,GO:0044420~extracellular matrix part,GO:0044421~extracellular region part,	-	-	Sp	Smooth muscle	-	-	-	-	-	-	-	-	-	-
Protein disulfide-isomerase A6 OS=Homo sapiens GN=PDIA6 PE=1 SV=1	PDIA6_HUMAN	PDIA6	Q15084	48 kDa	NF	5	5	0	0	10	5	5	0	0	0.19	0.19	0	0	5	5	0	0	5	5	0	0	Endoplasmic reticulum lumen (By similarity). Cell membrane. Melanosome. Note=Identified by mass spectrometry in melanosome fractions from stage I to stage IV.GO:0005788; C:endoplasmic reticulum lumen; IEA:UniProtKB-SubCell. GO:0005789; C:endoplasmic reticulum membrane; TAS:Reactome. GO:0005793; C:endoplasmic reticulum-Golgi intermediate compartment; IDA:UniProtKB. GO:0042470; C:melanosome; IEA:Un…	Y	0	Y	n2-17c22/23o	0.711	signal peptide predicted by SignalP	extr: 21.0, pero: 6.5, cyto_pero: 4.0, plas: 2.0	GO:0005783~endoplasmic reticulum,GO:0005788~endoplasmic reticulum lumen,GO:0005793~ER-Golgi intermediate compartment,GO:0016023~cytoplasmic membrane-bounded vesicle,GO:0031410~cytoplasmic vesicle,GO:0031974~membrane-enclosed lumen,GO:0031982~vesicle,GO:0031988~membrane-bounded vesicle,GO:0042470~melanosome,GO:0043233~organelle lumen,GO:0044432~endoplasmic reticulum part,GO:0048770~pigment granule…	+	+	Sp		-	+	-	+	-	+	+	+	+	+
Pregnancy-specific beta-1-glycoprotein 5 OS=Homo sapiens GN=PSG5 PE=1 SV=3	PSG5_HUMAN	PSG5	Q15238	38 kDa	NF	0	4	0	0	4	0	4	0	0	0	0.13	0	0	0	4	0	0	0	4	0	0	Secreted (Potential).GO:0005576; C:extracellular region; IEA:UniProtKB-SubCell. GO:0007565; P:female pregnancy; TAS:ProtInc.	Y	0	0	i	0.644	signal peptide predicted by SignalP	extr: 11.0, cyto: 9.5, cyto_nucl: 8.5, mito: 5.0, nucl: 4.5	GO:0005576~extracellular region,	-	-	Sp		+	-	-	-	-	-	-	-	-	-
Laminin subunit alpha-4 OS=Homo sapiens GN=LAMA4 PE=1 SV=4	LAMA4_HUMAN	LAMA4	Q16363	203 kDa	NF	41	46	0	0	87	40	42	0	0	0.38	0.32	0	0	41	44	0	0	41	46	0	0	Secreted, extracellular space, extracellular matrix, basement membrane. Note=Major component.GO:0005605; C:basal lamina; TAS:ProtInc. GO:0070062; C:extracellular vesicular exosome; IDA:UniProtKB. GO:0005606; C:laminin-1 complex; IEA:InterPro. GO:0005201; F:extracellular matrix structural constituent; TAS:ProtInc. GO:0001568; P:blood vessel development; IEA:Ensembl. GO:0050873; P:brown fat cell di…	Y	0	Y	n10-21c27/28o	0.399	signal peptide predicted by SignalP	extr: 14.0, mito: 13.5, cyto_mito: 9.0	GO:0005576~extracellular region,GO:0005578~proteinaceous extracellular matrix,GO:0005604~basement membrane,GO:0005605~basal lamina,GO:0005606~laminin-1 complex,GO:0031012~extracellular matrix,GO:0043256~laminin complex,GO:0044420~extracellular matrix part,GO:0044421~extracellular region part,	+	+	Sp		+	+	-	-	-	-	-	-	-	-
Sarcalumenin OS=Homo sapiens GN=SRL PE=2 SV=2	SRCA_HUMAN	SRL	Q86TD4	101 kDa	NF	3	0	0	0	3	3	0	0	0	0.064	0	0	0	3	0	0	0	3	0	0	0	Sarcoplasmic reticulum lumen (By similarity). Note=Associated through calcium with the membrane (By similarity).GO:0033018; C:sarcoplasmic reticulum lumen; IEA:UniProtKB-SubCell. GO:0005525; F:GTP binding; IEA:InterPro. GO:0003924; F:GTPase activity; IEA:InterPro. GO:0006184; P:GTP catabolic process; IEA:GOC.	Y	0	Y	n4-15c20/21o	0.402	signal peptide predicted by SignalP	extr: 15.0, E.R.: 12.0, plas: 3.0	GO:0005783~endoplasmic reticulum,GO:0005788~endoplasmic reticulum lumen,GO:0016528~sarcoplasm,GO:0016529~sarcoplasmic reticulum,GO:0031974~membrane-enclosed lumen,GO:0033018~sarcoplasmic reticulum lumen,GO:0043233~organelle lumen,GO:0044432~endoplasmic reticulum part,GO:0070013~intracellular organelle lumen,	-	-	Sp		-	-	-	-	-	-	-	-	-	-
Peptidyl-prolyl cis-trans isomerase FKBP10 OS=Homo sapiens GN=FKBP10 PE=1 SV=1	FKB10_HUMAN	FKBP10	Q96AY3	64 kDa	NF	0	4	0	0	4	0	4	0	0	0	0.074	0	0	0	4	0	0	0	4	0	0	Endoplasmic reticulum lumen (By similarity).GO:0005788; C:endoplasmic reticulum lumen; IEA:UniProtKB-SubCell. GO:0016020; C:membrane; IBA:RefGenome. GO:0005509; F:calcium ion binding; IEA:InterPro. GO:0005528; F:FK506 binding; IBA:RefGenome. GO:0003755; F:peptidyl-prolyl cis-trans isomerase activity; IBA:RefGenome. GO:0006457; P:protein folding; IEA:UniProtKB-KW.	Y	0	Y	n11-22c26/27o	0.589	signal peptide predicted by SignalP	extr: 15.0, E.R.: 10.0, pero: 4.0	GO:0005783~endoplasmic reticulum,GO:0005788~endoplasmic reticulum lumen,GO:0031974~membrane-enclosed lumen,GO:0043233~organelle lumen,GO:0044432~endoplasmic reticulum part,GO:0070013~intracellular organelle lumen,	-	-	Sp		-	+	-	-	-	-	-	-	-	-
Collagen triple helix repeat-containing protein 1 OS=Homo sapiens GN=CTHRC1 PE=1 SV=1	CTHR1_HUMAN	CTHRC1	Q96CG8	26 kDa	NF	3	0	0	0	3	3	0	0	0	0.13	0	0	0	3	0	0	0	3	0	0	0	Secreted, extracellular space, extracellular matrix (By similarity).GO:0005581; C:collagen; IEA:UniProtKB-KW. GO:0005737; C:cytoplasm; IEA:Ensembl. GO:0005615; C:extracellular space; IDA:MGI. GO:0016477; P:cell migration; IEA:Ensembl. GO:0090103; P:cochlea morphogenesis; IEA:Ensembl. GO:0090177; P:establishment of planar polarity involved in neural tube closure; IEA:Ensembl. GO:0060122; P:inner e…	Y	0	Y	n15-22c30/31o	0.704	signal peptide predicted by SignalP	extr: 26.0, lyso: 6.0	GO:0005576~extracellular region,GO:0005578~proteinaceous extracellular matrix,GO:0031012~extracellular matrix,GO:0044421~extracellular region part,	-	-	Sp		+	+	-	-	-	-	-	-	+	-
45 kDa calcium-binding protein OS=Homo sapiens GN=SDF4 PE=1 SV=1	CAB45_HUMAN	SDF4	Q9BRK5	42 kDa	NF	0	3	0	0	3	0	3	0	0	0	0.11	0	0	0	3	0	0	0	3	0	0	Isoform 1: Golgi apparatus lumen (By similarity).Isoform 5: Cytoplasm. Cell projection, bleb. Note=Isoform 5 colocalizes with STX3 and STXBP1 isoform 2 at the plasma membrane and cell surface blebs.GO:0032059; C:bleb; IEA:UniProtKB-SubCell. GO:0005796; C:Golgi lumen; ISS:BHF-UCL. GO:0005770; C:late endosome; ISS:BHF-UCL. GO:0005886; C:plasma membrane; IEA:Ensembl. GO:0005509; F:calcium ion bindin…	Y	0	Y	n15-30c38/39o	0.591	signal peptide predicted by SignalP	extr: 16.0, E.R.: 11.0, mito: 2.0	GO:0000267~cell fraction,GO:0005625~soluble fraction,GO:0005768~endosome,GO:0005770~late endosome,GO:0005794~Golgi apparatus,GO:0005796~Golgi lumen,GO:0005886~plasma membrane,GO:0031974~membrane-enclosed lumen,GO:0043233~organelle lumen,GO:0044431~Golgi apparatus part,GO:0070013~intracellular organelle lumen,	+	+	Sp		-	+	-	-	-	-	+	-	+	+
Spondin-2 OS=Homo sapiens GN=SPON2 PE=1 SV=3	SPON2_HUMAN	SPON2	Q9BUD6	36 kDa	NF	4	5	0	0	9	4	5	0	0	0.15	0.16	0	0	4	5	0	0	4	5	0	0	Secreted, extracellular space, extracellular matrix (By similarity).GO:0005578; C:proteinaceous extracellular matrix; IEA:UniProtKB-SubCell. GO:0046872; F:metal ion binding; IEA:UniProtKB-KW. GO:0007411; P:axon guidance; TAS:ProtInc. GO:0007155; P:cell adhesion; IEA:UniProtKB-KW. GO:0045087; P:innate immune response; IEA:UniProtKB-KW.	Y	0	Y	n7-22c26/27o	0.769	signal peptide predicted by SignalP	extr: 26.0, plas: 4.0	GO:0005576~extracellular region,GO:0005578~proteinaceous extracellular matrix,GO:0031012~extracellular matrix,GO:0044421~extracellular region part,	+	+	Sp		-	-	-	-	-	-	-	-	-	+
Ribonuclease inhibitor OS=Homo sapiens GN=RNH1 PE=1 SV=2	RINI_HUMAN	RNH1	P13489	50 kDa	NF	0	5	0	0	5	0	5	0	0	0	0.19	0	0	0	5	0	0	0	5	0	0	Cytoplasm.GO:0032311; C:angiogenin-PRI complex; IPI:UniProtKB. GO:0005737; C:cytoplasm; IDA:HPA. GO:0008428; F:ribonuclease inhibitor activity; IDA:UniProtKB. GO:0006402; P:mRNA catabolic process; NAS:UniProtKB. GO:0045765; P:regulation of angiogenesis; IDA:UniProtKB.	N	0	0	i	0.568	-	cyto_nucl: 18.5, nucl: 17.5, cyto: 12.5	GO:0005576~extracellular region,GO:0032311~angiogenin-PRI complex,GO:0044421~extracellular region part,	+	+	Non-classic Sp: extracellular region		+	+	-	+	-	+	-	-	+	+
Actin, cytoplasmic 2 OS=Homo sapiens GN=ACTG1 PE=1 SV=1	ACTG_HUMAN	ACTG1	P63261	42 kDa	NF	41	58	0	0	99	18	18	0	0	0.63	0.56	0	0	23	20	0	0	41	58	0	0	Cytoplasm, cytoskeleton.GO:0005856; C:cytoskeleton; TAS:UniProtKB. GO:0005829; C:cytosol; TAS:Reactome. GO:0070062; C:extracellular vesicular exosome; IDA:UniProtKB. GO:0031941; C:filamentous actin; IEA:Ensembl. GO:0030016; C:myofibril; IEA:Ensembl. GO:0005524; F:ATP binding; IEA:UniProtKB-KW. GO:0005200; F:structural constituent of cytoskeleton; IC:UniProtKB. GO:0034332; P:adherens junction orga…	N	0	0	i	0.505	-	cysk: 32.0	GO:0000267~cell fraction,GO:0005625~soluble fraction,GO:0005829~cytosol,GO:0005856~cytoskeleton,GO:0005938~cell cortex,GO:0015629~actin cytoskeleton,GO:0030863~cortical cytoskeleton,GO:0043228~non-membrane-bounded organelle,GO:0043232~intracellular non-membrane-bounded organelle,GO:0044448~cell cortex part,	+	+	Non-classic Sp: extracellular vesicular exosome		-	-	+	-	-	-	-	-	+	-
14-3-3 protein sigma OS=Homo sapiens GN=SFN PE=1 SV=1	1433S_HUMAN	SFN	P31947	28 kDa	NF	5	0	0	0	5	3	0	0	0	0.1	0	0	0	3	0	0	0	5	0	0	0	Cytoplasm. Nucleus (By similarity). Secreted. Note=May be secreted by a non-classical secretory pathway.GO:0030659; C:cytoplasmic vesicle membrane; TAS:Reactome. GO:0005829; C:cytosol; TAS:Reactome. GO:0005615; C:extracellular space; TAS:ProtInc. GO:0005634; C:nucleus; IEA:UniProtKB-SubCell. GO:0008426; F:protein kinase C inhibitor activity; TAS:ProtInc. GO:0008630; P:intrinsic apoptotic signalin…	N	0	0	i	0.345	-	cyto_nucl: 19.0, cyto: 18.5, nucl: 10.5	GO:0005576~extracellular region,GO:0005615~extracellular space,GO:0044421~extracellular region part,	+	+	Potential Sp: extracellular space		-	+	-	+	-	+	+	+	+	+
Beta-1,4-galactosyltransferase 1 OS=Homo sapiens GN=B4GALT1 PE=1 SV=5	B4GT1_HUMAN	B4GALT1	P15291	44 kDa	NF	5	4	0	0	9	5	4	0	0	0.22	0.17	0	0	5	4	0	0	5	4	0	0	Isoform Long: Golgi apparatus, Golgi stack membrane; Single-pass type II membrane protein. Cell membrane; Single-pass type II membrane protein. Cell surface. Note=Found in trans cisternae of Golgi.Isoform Short: Golgi apparatus, Golgi stack membrane; Single-pass type II membrane protein. Note=Found in trans cisternae of Golgi.Processed beta-1,4-galactosyltransferase 1: Secreted. Note=Soluble form…	N	1	0	i21-43o	0.732	-	mito: 14.5, cyto_mito: 9.0, plas: 5.0, extr: 5.0, cyto: 2.5, lyso: 2.0	GO:0000138~Golgi trans cisterna,GO:0005576~extracellular region,GO:0005794~Golgi apparatus,GO:0005795~Golgi stack,GO:0005886~plasma membrane,GO:0005903~brush border,GO:0005911~cell-cell junction,GO:0009897~external side of plasma membrane,GO:0009986~cell surface,GO:0016021~integral to membrane,GO:0016323~basolateral plasma membrane,GO:0016327~apicolateral plasma membrane,GO:0030054~cell junction,…	+	+	PM: Cell surface/membrane-bounded vesicle		+	+	-	-	-	+	-	-	+	-
A-kinase anchor protein 2 OS=Homo sapiens GN=AKAP2 PE=1 SV=3	AKAP2_HUMAN	AKAP2	Q9Y2D5	95 kDa	NF	6	0	0	0	6	6	0	0	0	0.13	0	0	0	6	0	0	0	6	0	0	0	GO:0019899; F:enzyme binding; NAS:UniProtKB.	N	0	0	i	0.113	-	nucl: 24.5, cyto_nucl: 16.0, cyto: 6.5	GO:0005886~plasma membrane,GO:0009898~internal side of plasma membrane,GO:0044459~plasma membrane part,	-	-	PM: internal side of plasma membrane		-	-	-	-	-	-	-	-	-	-
Negative elongation factor E OS=Homo sapiens GN=NELFE PE=1 SV=3	NELFE_HUMAN	NELFE	P18615	43 kDa	NF	4	0	0	0	4	4	0	0	0	0.13	0	0	0	4	0	0	0	4	0	0	0	Nucleus.GO:0005739; C:mitochondrion; IDA:HPA. GO:0032021; C:NELF complex; IDA:UniProtKB. GO:0000166; F:nucleotide binding; IEA:InterPro. GO:0003723; F:RNA binding; NAS:UniProtKB. GO:0034244; P:negative regulation of transcription elongation from RNA polymerase II promoter; IEA:Ensembl. GO:0050434; P:positive regulation of viral transcription; TAS:Reactome. GO:0006368; P:transcription elongation f…	N	0	0	i	0.709	-	nucl: 25.0, cyto_nucl: 16.5, cyto: 6.0	GO:0005654~nucleoplasm,GO:0005730~nucleolus,GO:0005739~mitochondrion,GO:0031974~membrane-enclosed lumen,GO:0031981~nuclear lumen,GO:0043228~non-membrane-bounded organelle,GO:0043232~intracellular non-membrane-bounded organelle,GO:0043233~organelle lumen,GO:0070013~intracellular organelle lumen,	-	-	Cytoplasm		-	-	-	-	-	-	-	-	-	-
Xaa-Pro aminopeptidase 1 OS=Homo sapiens GN=XPNPEP1 PE=1 SV=3	XPP1_HUMAN	XPNPEP1	Q9NQW7	70 kDa	NF	3	0	0	0	3	3	0	0	0	0.088	0	0	0	3	0	0	0	3	0	0	0	Cytoplasm (By similarity).GO:0005737; C:cytoplasm; ISS:UniProtKB. GO:0005829; C:cytosol; IEA:Ensembl. GO:0030145; F:manganese ion binding; IDA:UniProtKB. GO:0070006; F:metalloaminopeptidase activity; IDA:UniProtKB. GO:0010815; P:bradykinin catabolic process; IDA:UniProtKB. GO:0006508; P:proteolysis; IDA:UniProtKB.	N	0	0	i	0.589	-	mito: 11.0, cyto_nucl: 7.5, cyto: 7.0, nucl: 6.0, E.R.: 3.0, pero: 3.0	GO:0005829~cytosol,	-	+	Cytoplasm		-	+	-	+	-	+	-	-	+	+
Nucleoside diphosphate kinase A OS=Homo sapiens GN=NME1 PE=1 SV=1	NDKA_HUMAN	NME1	P15531	17 kDa	NF	10	7	0	0	17	7	5	0	0	0.4	0.4	0	0	8	5	0	0	10	7	0	0	Cytoplasm. Nucleus. Note=Cell-cycle dependent nuclear localization which can be induced by interaction with Epstein-barr viral proteins or by degradation of the SET complex by GzmA.GO:0005813; C:centrosome; IEA:Ensembl. GO:0005829; C:cytosol; IDA:UniProtKB. GO:0005739; C:mitochondrion; IEA:Ensembl. GO:0005634; C:nucleus; IDA:UniProtKB. GO:0048471; C:perinuclear region of cytoplasm; IEA:Ensembl. G…	N	0	0	i	0.361	-	cyto: 18.0, cyto_nucl: 16.0, cyto_plas: 12.0, extr: 2.0, pero: 2.0	-	+	+	Cytoplasm/Nucleus		-	-	-	+	-	+	+	+	+	+
Thioredoxin reductase 1, cytoplasmic OS=Homo sapiens GN=TXNRD1 PE=1 SV=3	TRXR1_HUMAN	TXNRD1	Q16881	71 kDa	NF	3	0	0	0	3	3	0	0	0	0.059	0	0	0	3	0	0	0	3	0	0	0	Cytoplasm (By similarity).Isoform 4: Cytoplasm. Nucleus.Isoform 5: Cytoplasm.GO:0005829; C:cytosol; TAS:Reactome. GO:0005739; C:mitochondrion; IEA:Ensembl. GO:0043025; C:neuronal cell body; IEA:Ensembl. GO:0005730; C:nucleolus; IDA:HPA. GO:0009055; F:electron carrier activity; IEA:InterPro. GO:0050660; F:flavin adenine dinucleotide binding; IEA:InterPro. GO:0045340; F:mercury ion binding; IEA:Ens…	N	0	0	i	0.359	-	cyto: 18.0, mito: 13.0	GO:0005829~cytosol,	-	+	Cytoplasm/Nucleus		+	-	-	+	-	-	-	+	+	+
Keratin, type II cytoskeletal 75 OS=Homo sapiens GN=KRT75 PE=1 SV=2	K2C75_HUMAN	KRT75	O95678	60 kDa	NF	11	0	0	0	11	3	0	0	0	0.053	0	0	0	3	0	0	0	11	0	0	0	GO:0045095; C:keratin filament; IEA:InterPro. GO:0005198; F:structural molecule activity; TAS:ProtInc.	N	0	0	i	0.138	-	mito: 23.0, cyto: 7.0	GO:0005856~cytoskeleton,GO:0005882~intermediate filament,GO:0043228~non-membrane-bounded organelle,GO:0043232~intracellular non-membrane-bounded organelle,GO:0044430~cytoskeletal part,GO:0045095~keratin filament,GO:0045111~intermediate filament cytoskeleton,	+	+	Cytoplasm		-	-	-	-	-	-	-	-	-	-
Fructose-bisphosphate aldolase C OS=Homo sapiens GN=ALDOC PE=1 SV=2	ALDOC_HUMAN	ALDOC	P09972	39 kDa	NF	5	4	0	0	9	3	4	0	0	0.16	0.14	0	0	3	4	0	0	5	4	0	0	GO:0030424; C:axon; IEA:Ensembl. GO:0005856; C:cytoskeleton; IC:BHF-UCL. GO:0005829; C:cytosol; TAS:Reactome. GO:0005739; C:mitochondrion; IEA:Ensembl. GO:0008092; F:cytoskeletal protein binding; IDA:BHF-UCL. GO:0004332; F:fructose-bisphosphate aldolase activity; IDA:UniProtKB. GO:0007568; P:aging; IEA:Ensembl. GO:0006915; P:apoptotic process; IEA:Ensembl. GO:0030388; P:fructose 1,6-bisphosphate …	N	0	0	i	0.323	-	cyto: 17.0, cyto_nucl: 13.0, nucl: 7.0, mito: 5.0	GO:0005739~mitochondrion,GO:0005856~cytoskeleton,GO:0030424~axon,GO:0042995~cell projection,GO:0043005~neuron projection,GO:0043228~non-membrane-bounded organelle,GO:0043232~intracellular non-membrane-bounded organelle,	+	+	Cytoplasm		+	+	-	+	-	+	-	-	+	+
Keratin, type II cytoskeletal 3 OS=Homo sapiens GN=KRT3 PE=1 SV=3	K2C3_HUMAN	KRT3	P12035	64 kDa	NF	5	0	0	0	5	4	0	0	0	0.043	0	0	0	4	0	0	0	5	0	0	0	GO:0045095; C:keratin filament; TAS:UniProtKB. GO:0005198; F:structural molecule activity; IMP:UniProtKB. GO:0030855; P:epithelial cell differentiation; ISS:UniProtKB. GO:0045104; P:intermediate filament cytoskeleton organization; IMP:UniProtKB.	N	0	0	i	0.111	-	nucl: 22.0, cyto: 8.0	GO:0005856~cytoskeleton,GO:0005882~intermediate filament,GO:0043228~non-membrane-bounded organelle,GO:0043232~intracellular non-membrane-bounded organelle,GO:0044430~cytoskeletal part,GO:0045095~keratin filament,GO:0045111~intermediate filament cytoskeleton,	+	+	Cytoplasm		-	-	-	-	-	-	-	-	+	-
Tryptophan--tRNA ligase, cytoplasmic OS=Homo sapiens GN=WARS PE=1 SV=2	SYWC_HUMAN	WARS	P23381	53 kDa	NF	3	4	0	0	7	3	4	0	0	0.12	0.13	0	0	3	4	0	0	3	4	0	0	Cytoplasm.GO:0005829; C:cytosol; TAS:Reactome. GO:0005524; F:ATP binding; IEA:UniProtKB-KW. GO:0004830; F:tryptophan-tRNA ligase activity; NAS:UniProtKB. GO:0001525; P:angiogenesis; IEA:UniProtKB-KW. GO:0008285; P:negative regulation of cell proliferation; TAS:ProtInc. GO:0045765; P:regulation of angiogenesis; IDA:UniProtKB. GO:0006436; P:tryptophanyl-tRNA aminoacylation; NAS:UniProtKB.	N	0	0	i	0.4	-	cyto: 12.0, cysk: 12.0, mito: 3.0, nucl: 2.0	GO:0000267~cell fraction,GO:0005625~soluble fraction,	+	+	Cytoplasm		-	+	-	+	-	+	-	+	+	+
Keratin, type II cytoskeletal 6C OS=Homo sapiens GN=KRT6C PE=1 SV=3	K2C6C_HUMAN	KRT6C	P48668	60 kDa	NF	24	4	0	0	28	13	4	0	0	0.21	0.076	0	0	13	4	0	0	24	4	0	0	GO:0005882; C:intermediate filament; NAS:UniProtKB. GO:0045095; C:keratin filament; IEA:InterPro. GO:0005198; F:structural molecule activity; NAS:UniProtKB. GO:0007010; P:cytoskeleton organization; NAS:UniProtKB.	N	0	0	i	0.135	-	nucl: 21.5, cyto_nucl: 15.5, cyto: 8.5	GO:0005856~cytoskeleton,GO:0005882~intermediate filament,GO:0043228~non-membrane-bounded organelle,GO:0043232~intracellular non-membrane-bounded organelle,GO:0044430~cytoskeletal part,GO:0045095~keratin filament,GO:0045111~intermediate filament cytoskeleton,	+	+	Cytoplasm		-	+	-	-	-	-	-	-	-	-
Tropomyosin alpha-4 chain OS=Homo sapiens GN=TPM4 PE=1 SV=3	TPM4_HUMAN	TPM4	P67936	29 kDa	NF	0	7	0	0	7	0	4	0	0	0	0.16	0	0	0	4	0	0	0	7	0	0	Cytoplasm, cytoskeleton.GO:0030863; C:cortical cytoskeleton; IEA:Ensembl. GO:0005829; C:cytosol; TAS:Reactome. GO:0031941; C:filamentous actin; IEA:Ensembl. GO:0005862; C:muscle thin filament tropomyosin; TAS:ProtInc. GO:0002102; C:podosome; IEA:Ensembl. GO:0001725; C:stress fiber; IDA:MGI. GO:0005509; F:calcium ion binding; NAS:UniProtKB. GO:0008307; F:structural constituent of muscle; TAS:ProtI…	N	0	0	i	0.417	-	cyto: 19.0, cyto_nucl: 14.0, nucl: 5.0, extr: 4.0	GO:0005856~cytoskeleton,GO:0005862~muscle thin filament tropomyosin,GO:0005865~striated muscle thin filament,GO:0015629~actin cytoskeleton,GO:0030016~myofibril,GO:0030017~sarcomere,GO:0043228~non-membrane-bounded organelle,GO:0043232~intracellular non-membrane-bounded organelle,GO:0043292~contractile fiber,GO:0044430~cytoskeletal part,GO:0044449~contractile fiber part,	+	+	Cytoplasm		+	+	-	+	-	+	+	+	-	+
Peptidyl-prolyl cis-trans isomerase FKBP1B OS=Homo sapiens GN=FKBP1B PE=1 SV=2	FKB1B_HUMAN	FKBP1B	P68106	12 kDa	NF	4	0	0	0	4	4	0	0	0	0.71	0	0	0	4	0	0	0	4	0	0	0	Cytoplasm (By similarity). Sarcoplasmic reticulum (By similarity).GO:0034704; C:calcium channel complex; IDA:BHF-UCL. GO:0005829; C:cytosol; IC:BHF-UCL. GO:0033017; C:sarcoplasmic reticulum membrane; IBA:RefGenome. GO:0030018; C:Z disc; IDA:BHF-UCL. GO:0019855; F:calcium channel inhibitor activity; IDA:BHF-UCL. GO:0030551; F:cyclic nucleotide binding; IEA:Ensembl. GO:0005528; F:FK506 binding; IDA…	N	0	0	i	0.329	-	cyto: 20.0, mito: 7.0, extr: 3.0	GO:0005783~endoplasmic reticulum,GO:0005789~endoplasmic reticulum membrane,GO:0005829~cytosol,GO:0012505~endomembrane system,GO:0016021~integral to membrane,GO:0016528~sarcoplasm,GO:0016529~sarcoplasmic reticulum,GO:0031090~organelle membrane,GO:0031224~intrinsic to membrane,GO:0033017~sarcoplasmic reticulum membrane,GO:0034702~ion channel complex,GO:0034703~cation channel complex,GO:0034704~calc…	-	-	Cytoplasm		-	-	-	-	-	-	-	-	-	-
Keratin, type II cytoskeletal 2 oral OS=Homo sapiens GN=KRT76 PE=1 SV=2	K22O_HUMAN	KRT76	Q01546	66 kDa	NF	6	0	0	0	6	4	0	0	0	0.042	0	0	0	4	0	0	0	6	0	0	0	GO:0005882; C:intermediate filament; NAS:UniProtKB. GO:0045095; C:keratin filament; IEA:InterPro. GO:0005198; F:structural molecule activity; NAS:UniProtKB. GO:0007010; P:cytoskeleton organization; NAS:UniProtKB.	N	0	0	i	0.114	-	nucl: 21.0, cyto: 8.0	GO:0005856~cytoskeleton,GO:0005882~intermediate filament,GO:0043228~non-membrane-bounded organelle,GO:0043232~intracellular non-membrane-bounded organelle,GO:0044430~cytoskeletal part,GO:0045095~keratin filament,GO:0045111~intermediate filament cytoskeleton,	+	+	Cytoplasm		-	-	-	-	-	-	-	-	+	-
Keratin, type I cytoskeletal 24 OS=Homo sapiens GN=KRT24 PE=1 SV=1	K1C24_HUMAN	KRT24	Q2M2I5	55 kDa	NF	19	30	0	0	49	3	3	0	0	0.057	0.057	0	0	3	3	0	0	19	30	0	0	GO:0005737; C:cytoplasm; IDA:HPA. GO:0005882; C:intermediate filament; IEA:UniProtKB-KW. GO:0045111; C:intermediate filament cytoskeleton; IDA:HPA. GO:0005198; F:structural molecule activity; IEA:InterPro.	N	0	0	i	0.353	-	nucl: 22.5, cyto_nucl: 16.0, cyto: 8.5	GO:0005856~cytoskeleton,GO:0005882~intermediate filament,GO:0043228~non-membrane-bounded organelle,GO:0043232~intracellular non-membrane-bounded organelle,GO:0044430~cytoskeletal part,GO:0045111~intermediate filament cytoskeleton,	+	+	Cytoplasm		-	-	-	-	-	-	-	-	+	-
Keratin, type I cytoskeletal 28 OS=Homo sapiens GN=KRT28 PE=1 SV=2	K1C28_HUMAN	KRT28	Q7Z3Y7	51 kDa	NF	0	24	0	0	24	0	3	0	0	0	0.054	0	0	0	3	0	0	0	24	0	0	Cytoplasm (By similarity).GO:0005737; C:cytoplasm; IEA:UniProtKB-SubCell. GO:0005882; C:intermediate filament; IEA:UniProtKB-KW. GO:0005198; F:structural molecule activity; IEA:InterPro.	N	0	0	i	0.232	-	nucl: 10.5, cyto_nucl: 10.0, cyto: 8.5, mito: 7.0, golg: 3.0	GO:0005856~cytoskeleton,GO:0005882~intermediate filament,GO:0043228~non-membrane-bounded organelle,GO:0043232~intracellular non-membrane-bounded organelle,GO:0044430~cytoskeletal part,GO:0045111~intermediate filament cytoskeleton,	+	+	Cytoplasm		-	-	-	-	-	-	-	-	-	-
Keratin, type I cytoskeletal 25 OS=Homo sapiens GN=KRT25 PE=1 SV=1	K1C25_HUMAN	KRT25	Q7Z3Z0	49 kDa	NF	22	0	0	0	22	5	0	0	0	0.087	0	0	0	5	0	0	0	22	0	0	0	Cytoplasm (By similarity).GO:0005737; C:cytoplasm; IEA:UniProtKB-SubCell. GO:0005882; C:intermediate filament; IEA:UniProtKB-KW. GO:0005198; F:structural molecule activity; IEA:InterPro. GO:0031069; P:hair follicle morphogenesis; IEA:Ensembl. GO:0045109; P:intermediate filament organization; IEA:Ensembl.	N	0	0	i	0.373	-	mito: 19.0, cyto: 7.0, nucl: 4.0	GO:0005856~cytoskeleton,GO:0005882~intermediate filament,GO:0043228~non-membrane-bounded organelle,GO:0043232~intracellular non-membrane-bounded organelle,GO:0044430~cytoskeletal part,GO:0045111~intermediate filament cytoskeleton,	+	+	Cytoplasm		-	-	-	-	-	-	-	-	-	-
Myosin-14 OS=Homo sapiens GN=MYH14 PE=1 SV=2	MYH14_HUMAN	MYH14	Q7Z406	228 kDa	NF	5	0	0	0	5	5	0	0	0	0.034	0	0	0	5	0	0	0	5	0	0	0	GO:0030424; C:axon; IEA:Ensembl. GO:0005737; C:cytoplasm; IEA:Ensembl. GO:0030426; C:growth cone; IEA:Ensembl. GO:0016459; C:myosin complex; IEA:UniProtKB-KW. GO:0001725; C:stress fiber; IEA:Ensembl. GO:0030898; F:actin-dependent ATPase activity; IEA:Ensembl. GO:0005524; F:ATP binding; IEA:UniProtKB-KW. GO:0000146; F:microfilament motor activity; IEA:Ensembl. GO:0030048; P:actin filament-based mo…	N	0	0	i	0.065	-	nucl: 21.0, cyto: 7.0, mito: 4.0	GO:0001725~stress fiber,GO:0005856~cytoskeleton,GO:0015629~actin cytoskeleton,GO:0016459~myosin complex,GO:0030424~axon,GO:0030426~growth cone,GO:0030427~site of polarized growth,GO:0032432~actin filament bundle,GO:0042641~actomyosin,GO:0042995~cell projection,GO:0043005~neuron projection,GO:0043228~non-membrane-bounded organelle,GO:0043232~intracellular non-membrane-bounded organelle,GO:0044430~…	+	+	Cytoplasm		-	-	-	-	-	+	-	-	+	+
Centromere protein J OS=Homo sapiens GN=CENPJ PE=1 SV=2	CENPJ_HUMAN	CENPJ	Q9HC77	153 kDa	NF	3	0	0	0	3	3	0	0	0	0.031	0	0	0	3	0	0	0	3	0	0	0	Cytoplasm, cytoskeleton, microtubule organizing center, centrosome. Cytoplasm, cytoskeleton, microtubule organizing center, centrosome, centriole. Note=Localized within the center of microtubule asters. During centriole biogenesis, it is concentrated within the proximal lumen of both parental centrioles and procentrioles.GO:0005814; C:centriole; IDA:UniProtKB. GO:0005829; C:cytosol; TAS:Reactome.…	N	0	0	i	0.187	-	nucl: 26.0, cyto: 5.0	GO:0000930~gamma-tubulin complex,GO:0005813~centrosome,GO:0005814~centriole,GO:0005815~microtubule organizing center,GO:0005829~cytosol,GO:0005856~cytoskeleton,GO:0005874~microtubule,GO:0008275~gamma-tubulin small complex,GO:0015630~microtubule cytoskeleton,GO:0043228~non-membrane-bounded organelle,GO:0043232~intracellular non-membrane-bounded organelle,GO:0044430~cytoskeletal part,GO:0044450~mic…	-	-	Cytoplasm		-	-	-	-	-	-	-	-	-	-
1-aminocyclopropane-1-carboxylate synthase-like protein 1 OS=Homo sapiens GN=ACCS PE=2 SV=1	1A1L1_HUMAN	ACCS	Q96QU6	57 kDa	NF	0	3	0	0	3	0	3	0	0	0	0.096	0	0	0	3	0	0	0	3	0	0	GO:0003824; F:catalytic activity; IEA:InterPro. GO:0042803; F:protein homodimerization activity; NAS:UniProtKB. GO:0030170; F:pyridoxal phosphate binding; NAS:UniProtKB. GO:0009058; P:biosynthetic process; IEA:InterPro.	N	0	0	i	0.458	-	nucl: 19.0, cyto: 8.0, extr: 1.0, mito: 1.0	-	-	-	Cytoplasm		-	-	-	-	-	-	-	-	-	-
Glycine N-acyltransferase-like protein 3 OS=Homo sapiens GN=GLYATL3 PE=2 SV=3	GLYL3_HUMAN	GLYATL3	Q5SZD4	33 kDa	NF	3	0	0	0	3	3	0	0	0	0.18	0	0	0	3	0	0	0	3	0	0	0	GO:0005739; C:mitochondrion; IEA:InterPro. GO:0047961; F:glycine N-acyltransferase activity; IEA:InterPro.	N	0	0	i	0.436	-	cyto_nucl: 10.5, nucl: 10.0, cyto: 9.0, mito: 9.0	-	-	-	Cytoplasm		-	-	-	-	-	-	-	-	-	-
Putative heat shock protein HSP 90-alpha A5 OS=Homo sapiens GN=HSP90AA5P PE=1 SV=1	HS905_HUMAN	HSP90AA5P	Q58FG0	39 kDa	NF	0	3	0	0	3	0	3	0	0	0	0.11	0	0	0	3	0	0	0	3	0	0	Cytoplasm (By similarity).GO:0005737; C:cytoplasm; IEA:UniProtKB-SubCell. GO:0005524; F:ATP binding; IEA:UniProtKB-KW. GO:0006457; P:protein folding; IEA:InterPro. GO:0006950; P:response to stress; IEA:UniProtKB-KW.	N	0	0	i	0.319	-	nucl: 12.5, mito: 12.0, cyto_nucl: 10.0, cyto: 6.5	-	-	+	Cytoplasm		-	-	-	-	-	-	-	-	-	-
POTE ankyrin domain family member J OS=Homo sapiens GN=POTEJ PE=3 SV=1	POTEJ_HUMAN	POTEJ	P0CG39	117 kDa	NF	0	16	0	0	16	0	8	0	0	0	0.08	0	0	0	8	0	0	0	16	0	0	-	N	1	0	i267-288o	0.355	-	cyto: 13.0, nucl: 10.0, mito_pero: 3.5, extr: 2.5, mito: 2.5, E.R.: 2.0	-	-	+	Cytoplasm		-	-	-	-	-	-	-	-	-	-
[truncated: 54 more columns]
