# Supplementary material for: Data from a proteomic analysis of colonic fibroblasts secretomes
Source: Data Brief. 2014 Aug 21;1:19–24. doi: 10.1016/j.dib.2014.08.003 (PMC4459868; doi:10.1016/j.dib.2014.08.003)
Supplement: Supplementary file 4 — Supplementary Data [file mmc4.xlsx]

## Sheet: mass spectra
Supplementary Table 2. All mass spectra identified from the secretomes of the colon cancer-associated fibroblast and normal colonic fibroblast.
Searching DB contains 20,273 human protein entries extracted from UniProt Release 2014_01 using a PERL script.
The result is an output of the peptide report by Scaffold 4.2.1.
Biological sample name: NF, normal fibroblast; CAF, cancer-associated fibroblast; rep, replicate experiment.
Biological sample name	Protein name	Protein accession numbers	Protein molecular weight (Da)	Protein identification probability	Exclusive unique peptide count	Exclusive unique spectrum count	Total spectrum count	Percentage of total spectra	Percentage sequence coverage	Manual validation	Assigned	Spectrum name	Peptide sequence	Previous amino acid	Next amino acid	Peptide identification probability	X! Tandem -log(e) score	ProteinLynx score	Number of enzymatic termini	Variable modifications identified by spectrum	Observed m/z	Actual peptide mass (AMU)	Calculated +1H Peptide Mass (AMU)	Spectrum charge	Actual minus calculated peptide mass (AMU)	Actual minus calculated peptide mass (PPM)	Retention Time (sec)	Precursor Intensity	Total Ion Current	Peptide start index	Peptide stop index	Exclusive	Other Proteins
NF-rep1	Alpha-2-HS-glycoprotein OS=Homo sapiens GN=AHSG PE=1 SV=1	P02765	39323.4	1	5	5	8	0.000107	0.172	possibly correct	TRUE	111749	AALAAFNAQNNGSNFQLEEISR	K	A	0.976	0	6.69	2		789.078	2364.21	2365.15	3	0.06717	28.4	3527.87	25991	154077	166	187	TRUE
NF-rep1	Alpha-2-HS-glycoprotein OS=Homo sapiens GN=AHSG PE=1 SV=1	P02765	39323.4	1	5	5	8	0.000107	0.172	possibly correct	TRUE	115139	cDSSPDSAEDVR	K	K	0.997	1.51	7.01	2	c1: Carbamidomethyl (+57.02)	669.268	1336.52	1337.53	2	0.002152	1.609	913.26	28510	59437	132	143	TRUE
NF-rep1	Alpha-2-HS-glycoprotein OS=Homo sapiens GN=AHSG PE=1 SV=1	P02765	39323.4	1	5	5	8	0.000107	0.172	possibly correct	TRUE	92959	cDSSPDSAEDVR	K	K	0.997	1.82	7.81	2	c1: Carbamidomethyl (+57.02)	669.269	1336.52	1337.53	2	0.002762	2.065	901.566	74242	242620	132	143	TRUE
NF-rep1	Alpha-2-HS-glycoprotein OS=Homo sapiens GN=AHSG PE=1 SV=1	P02765	39323.4	1	5	5	8	0.000107	0.172	possibly correct	TRUE	114919	cDSSPDSAEDVRK	K	V	0.997	1.85	7.06	2	c1: Carbamidomethyl (+57.02)	733.318	1464.62	1465.62	2	0.006029	4.113	739.728	45618	49712	132	144	TRUE
NF-rep1	Alpha-2-HS-glycoprotein OS=Homo sapiens GN=AHSG PE=1 SV=1	P02765	39323.4	1	5	5	8	0.000107	0.172	possibly correct	TRUE	92508	cDSSPDSAEDVRK	K	V	0.997	2.42	8.11	2	c1: Carbamidomethyl (+57.02)	733.318	1464.62	1465.62	2	0.006761	4.613	723.186	126346	107754	132	144	TRUE
NF-rep1	Alpha-2-HS-glycoprotein OS=Homo sapiens GN=AHSG PE=1 SV=1	P02765	39323.4	1	5	5	8	0.000107	0.172	possibly correct	TRUE	116855	cNLLAEK	K	Q	0.988	1.42	7.42	2	c1: Carbamidomethyl (+57.02)	424.222	846.429	847.434	2	0.001602	1.89	1426.75	89592	170106	219	225	TRUE
NF-rep1	Alpha-2-HS-glycoprotein OS=Homo sapiens GN=AHSG PE=1 SV=1	P02765	39323.4	1	5	5	8	0.000107	0.172	possibly correct	TRUE	95728	cNLLAEK	K	Q	0.988	2.82	7.83	2	c1: Carbamidomethyl (+57.02)	424.225	846.434	847.434	2	0.007461	8.804	1397.58	212926	243187	219	225	TRUE
NF-rep1	Alpha-2-HS-glycoprotein OS=Homo sapiens GN=AHSG PE=1 SV=1	P02765	39323.4	1	5	5	8	0.000107	0.172	possibly correct	TRUE	106281	HTFmGVVSLGSPSGEVSHPRK	R	T	0.965	0	6.61	2	m4: Oxidation (+15.99)	742.381	2224.12	2225.11	3	0.01394	6.263	2698.34	6054	408138	318	338	TRUE
NF-rep1	Alpha-actinin-1 OS=Homo sapiens GN=ACTN1 PE=1 SV=2	P12814	103061	1	43	44	49	0.000656	0.594	possibly correct	TRUE	88838	AcLISLGYDIGNDPQGEAEFAR	K	I	0.997	0	7.02	2	c2: Carbamidomethyl (+57.02)	1198.58	2395.14	2396.12	2	0.02796	11.67	3067.47	3980	122807	773	794	TRUE
NF-rep1	Alpha-actinin-1 OS=Homo sapiens GN=ACTN1 PE=1 SV=2	P12814	103061	1	43	44	49	0.000656	0.594	possibly correct	TRUE	86112	AGTQIENIEEDFR	K	D	0.997	0	7.61	2		761.368	1520.72	1521.72	2	0.009759	6.413	2536.58	21302	117266	48	60	FALSE	Q08043,P35609
NF-rep1	Alpha-actinin-1 OS=Homo sapiens GN=ACTN1 PE=1 SV=2	P12814	103061	1	43	44	49	0.000656	0.594	possibly correct	TRUE	89745	AIMTYVSSFYHAFSGAQK	K	A	0.997	0	8.25	2		669.998	2006.97	2007.96	3	0.01673	8.334	3348.64	35093	61453	237	254	FALSE	O43707
NF-rep1	Alpha-actinin-1 OS=Homo sapiens GN=ACTN1 PE=1 SV=2	P12814	103061	1	43	44	49	0.000656	0.594	possibly correct	TRUE	83422	ALDFIASK	K	G	0.997	3.41	7.48	2		864.492	863.484	864.483	1	0.009053	10.47	2096.57	19575	23042	96	103	FALSE	Q08043,O43707
NF-rep1	Alpha-actinin-1 OS=Homo sapiens GN=ACTN1 PE=1 SV=2	P12814	103061	1	43	44	49	0.000656	0.594	possibly correct	TRUE	83422	ALDFIASK	K	G	0.997	3.41	8.02	2		864.492	863.484	864.483	1	0.009053	10.47	2096.57	19575	23042	96	103	FALSE	Q08043,O43707
NF-rep1	Alpha-actinin-1 OS=Homo sapiens GN=ACTN1 PE=1 SV=2	P12814	103061	1	43	44	49	0.000656	0.594	possibly correct	TRUE	83422	ALDFIASK	K	G	0.997	3.41	8.5	2		864.492	863.484	864.483	1	0.009053	10.47	2096.57	19575	23042	96	103	FALSE	Q08043,O43707
NF-rep1	Alpha-actinin-1 OS=Homo sapiens GN=ACTN1 PE=1 SV=2	P12814	103061	1	43	44	49	0.000656	0.594	possibly correct	TRUE	79038	ASFNHFDR	R	D	0.988	0	7.28	2		497.232	992.449	993.454	2	0.002165	2.179	1298.29	21348	91385	753	760	FALSE	Q08043,P35609
NF-rep1	Alpha-actinin-1 OS=Homo sapiens GN=ACTN1 PE=1 SV=2	P12814	103061	1	43	44	49	0.000656	0.594	possibly correct	TRUE	87740	ASFNHFDRDHSGTLGPEEFK	R	A	0.969	0	6.63	2		764.335	2289.98	2291.05	3	-0.05873	-25.64	2847.23	4382	181466	753	772	TRUE
NF-rep1	Alpha-actinin-1 OS=Homo sapiens GN=ACTN1 PE=1 SV=2	P12814	103061	1	43	44	49	0.000656	0.594	possibly correct	TRUE	79815	ASIHEAWTDGK	K	E	0.997	0	7.93	2		607.794	1213.57	1214.58	2	0.0007866	0.6476	1463.48	31877	58938	403	413	FALSE	O43707
NF-rep1	Alpha-actinin-1 OS=Homo sapiens GN=ACTN1 PE=1 SV=2	P12814	103061	1	43	44	49	0.000656	0.594	possibly correct	TRUE	78031	ATLPDADKER	K	L	0.997	0	8.2	2		558.289	1114.56	1115.57	2	0.002309	2.07	995.07	25157	129641	556	565	TRUE
NF-rep1	Alpha-actinin-1 OS=Homo sapiens GN=ACTN1 PE=1 SV=2	P12814	103061	1	43	44	49	0.000656	0.594	possibly correct	TRUE	88806	DDPLTNLNTAFDVAEK	K	Y	0.997	0	7.78	2		881.938	1761.86	1762.85	2	0.01876	10.64	3057.51	29292	177787	199	214	TRUE
NF-rep1	Alpha-actinin-1 OS=Homo sapiens GN=ACTN1 PE=1 SV=2	P12814	103061	1	43	44	49	0.000656	0.594	possibly correct	TRUE	80886	DHSGTLGPEEFK	R	A	0.997	0	7.31	2		658.809	1315.6	1316.61	2	-0.0002517	-0.1911	1662.95	17570	47538	761	772	TRUE
NF-rep1	Alpha-actinin-1 OS=Homo sapiens GN=ACTN1 PE=1 SV=2	P12814	103061	1	43	44	49	0.000656	0.594	possibly correct	TRUE	88190	DLLLDPAWEK	R	Q	0.997	0	8.57	2		600.319	1198.62	1199.63	2	0.0002796	0.2331	2924.24	40800	299249	22	31	FALSE	Q08043,O43707,P35609
NF-rep1	Alpha-actinin-1 OS=Homo sapiens GN=ACTN1 PE=1 SV=2	P12814	103061	1	43	44	49	0.000656	0.594	possibly correct	TRUE	77640	DQALTEEHAR	R	Q	0.997	0	7.44	2		585.281	1168.55	1169.55	2	0.0004077	0.3486	804.924	5740	44947	615	624	TRUE
NF-rep1	Alpha-actinin-1 OS=Homo sapiens GN=ACTN1 PE=1 SV=2	P12814	103061	1	43	44	49	0.000656	0.594	possibly correct	TRUE	83886	DYETATLSEIK	K	A	0.997	0	7.24	2		635.313	1268.61	1269.62	2	-0.001905	-1.501	2175.99	7980	32726	421	431	TRUE
NF-rep1	Alpha-actinin-1 OS=Homo sapiens GN=ACTN1 PE=1 SV=2	P12814	103061	1	43	44	49	0.000656	0.594	possibly correct	TRUE	87716	EGLLLWcQR	K	K	0.997	0	8.47	2	c7: Carbamidomethyl (+57.02)	587.807	1173.6	1174.6	2	0.002046	1.742	2845.26	63372	91415	148	156	FALSE	Q08043,O43707,P35609
NF-rep1	Alpha-actinin-1 OS=Homo sapiens GN=ACTN1 PE=1 SV=2	P12814	103061	1	43	44	49	0.000656	0.594	possibly correct	TRUE	82934	ELPPDQAEYcIAR	R	M	0.997	0	8.04	2	c10: Carbamidomethyl (+57.02)	781.375	1560.74	1561.73	2	0.01194	7.646	2021.78	18785	252060	851	863	FALSE	O43707
NF-rep1	Alpha-actinin-1 OS=Homo sapiens GN=ACTN1 PE=1 SV=2	P12814	103061	1	43	44	49	0.000656	0.594	possibly correct	TRUE	85839	ETADTDTADQVMASFK	R	I	0.997	0	8.14	2		865.39	1728.76	1729.76	2	0.01347	7.788	2480.49	38152	136230	819	834	TRUE
NF-rep1	Alpha-actinin-1 OS=Homo sapiens GN=ACTN1 PE=1 SV=2	P12814	103061	1	43	44	49	0.000656	0.594	possibly correct	TRUE	85788	FAIQDISVEETSAK	R	E	0.997	4.02	8.89	2		769.395	1536.78	1537.77	2	0.008291	5.391	2469.73	75554	193489	134	147	FALSE	Q08043,O43707,P35609
NF-rep1	Alpha-actinin-1 OS=Homo sapiens GN=ACTN1 PE=1 SV=2	P12814	103061	1	43	44	49	0.000656	0.594	possibly correct	TRUE	81901	GISQEQMNEFR	K	A	0.997	0	8.26	2		669.809	1337.6	1338.61	2	0.0007042	0.5261	1844.27	39726	210236	742	752	TRUE
NF-rep1	Alpha-actinin-1 OS=Homo sapiens GN=ACTN1 PE=1 SV=2	P12814	103061	1	43	44	49	0.000656	0.594	possibly correct	TRUE	89416	GYEEWLLNEIR	K	R	0.997	4.85	7.31	2		711.36	1420.7	1421.71	2	0.006112	4.299	3243.38	33668	155218	377	387	FALSE	O43707,P35609
NF-rep1	Alpha-actinin-1 OS=Homo sapiens GN=ACTN1 PE=1 SV=2	P12814	103061	1	43	44	49	0.000656	0.594	possibly correct	TRUE	89416	GYEEWLLNEIR	K	R	0.997	4.85	7.84	2		711.36	1420.7	1421.71	2	0.006112	4.299	3243.38	33668	155218	377	387	FALSE	O43707,P35609
NF-rep1	Alpha-actinin-1 OS=Homo sapiens GN=ACTN1 PE=1 SV=2	P12814	103061	1	43	44	49	0.000656	0.594	possibly correct	TRUE	89416	GYEEWLLNEIR	K	R	0.997	4.85	8.21	2		711.36	1420.7	1421.71	2	0.006112	4.299	3243.38	33668	155218	377	387	FALSE	O43707,P35609
NF-rep1	Alpha-actinin-1 OS=Homo sapiens GN=ACTN1 PE=1 SV=2	P12814	103061	1	43	44	49	0.000656	0.594	possibly correct	TRUE	86867	IcDQWDNLGALTQK	K	R	0.997	0	7.96	2	c2: Carbamidomethyl (+57.02)	831.406	1660.8	1661.8	2	0.008932	5.375	2662.22	39316	101214	479	492	TRUE
NF-rep1	Alpha-actinin-1 OS=Homo sapiens GN=ACTN1 PE=1 SV=2	P12814	103061	1	43	44	49	0.000656	0.594	possibly correct	TRUE	88988	IDQLEGDHQLIQEALIFDNK	K	H	0.997	0	8.05	2		780.411	2338.21	2339.19	3	0.0305	13.04	3114.62	61701	55102	685	704	TRUE
NF-rep1	Alpha-actinin-1 OS=Homo sapiens GN=ACTN1 PE=1 SV=2	P12814	103061	1	43	44	49	0.000656	0.594	possibly correct	TRUE	82582	IMSIVDPNR	R	L	0.995	0	6.92	2		522.781	1043.55	1044.55	2	0.004918	4.708	1962.02	25832	118664	795	803	TRUE
NF-rep1	Alpha-actinin-1 OS=Homo sapiens GN=ACTN1 PE=1 SV=2	P12814	103061	1	43	44	49	0.000656	0.594	possibly correct	TRUE	86010	IVQTYHVNMAGTNPYTTITPQEINGK	K	W	0.997	0	7.69	2		964.165	2889.47	2890.44	3	0.03836	13.27	2519.94	25019	191303	578	603	TRUE
NF-rep1	Alpha-actinin-1 OS=Homo sapiens GN=ACTN1 PE=1 SV=2	P12814	103061	1	43	44	49	0.000656	0.594	possibly correct	TRUE	82127	KTFTAWcNSHLR	R	K	0.993	0	6.86	2	c7: Carbamidomethyl (+57.02)	760.865	1519.71	1520.74	2	-0.02079	-13.67	1888.01	1067	113709	35	46	FALSE	Q08043,O43707,P35609
NF-rep1	Alpha-actinin-1 OS=Homo sapiens GN=ACTN1 PE=1 SV=2	P12814	103061	1	43	44	49	0.000656	0.594	possibly correct	TRUE	81500	KTFTAWcNSHLR	R	K	0.997	0	7.55	2	c7: Carbamidomethyl (+57.02)	507.591	1519.75	1520.74	3	0.01547	10.17	1782.23	4545	205641	35	46	FALSE	Q08043,O43707,P35609
NF-rep1	Alpha-actinin-1 OS=Homo sapiens GN=ACTN1 PE=1 SV=2	P12814	103061	1	43	44	49	0.000656	0.594	possibly correct	TRUE	84285	LAILGIHNEVSK	R	I	0.997	0	7.85	2		647.38	1292.75	1293.75	2	0.0001616	0.1249	2223.71	56849	331307	566	577	TRUE
NF-rep1	Alpha-actinin-1 OS=Homo sapiens GN=ACTN1 PE=1 SV=2	P12814	103061	1	43	44	49	0.000656	0.594	possibly correct	TRUE	89876	LASDLLEWIR	K	R	0.997	4.46	8.87	2		608.343	1214.67	1215.67	2	0.004388	3.61	3406.76	72559	57034	282	291	FALSE	O43707
NF-rep1	Alpha-actinin-1 OS=Homo sapiens GN=ACTN1 PE=1 SV=2	P12814	103061	1	43	44	49	0.000656	0.594	possibly correct	TRUE	89925	LLETIDQLYLEYAK	K	R	0.997	0	8.15	2		856.463	1710.91	1711.92	2	0.003033	1.772	3425.08	18958	178657	503	516	TRUE
NF-rep1	Alpha-actinin-1 OS=Homo sapiens GN=ACTN1 PE=1 SV=2	P12814	103061	1	43	44	49	0.000656	0.594	possibly correct	TRUE	81305	LSNRPAFMPSEGR	R	M	0.997	0	8.13	2		487.919	1460.73	1461.73	3	0.01495	10.23	1742.36	24416	71289	347	359	TRUE
NF-rep1	Alpha-actinin-1 OS=Homo sapiens GN=ACTN1 PE=1 SV=2	P12814	103061	1	43	44	49	0.000656	0.594	possibly correct	TRUE	84727	MLDAEDIVGTARPDEK	K	A	0.997	0	8.61	2		587.295	1758.86	1759.85	3	0.01801	10.24	2310.18	71885	260825	221	236	TRUE
NF-rep1	Alpha-actinin-1 OS=Homo sapiens GN=ACTN1 PE=1 SV=2	P12814	103061	1	43	44	49	0.000656	0.594	possibly correct	TRUE	87989	MVSDINNAWGcLEQVEK	R	G	0.997	0	7.55	2	c11: Carbamidomethyl (+57.02)	996.972	1991.93	1992.92	2	0.0204	10.24	2885.93	25303	123365	360	376	TRUE
NF-rep1	Alpha-actinin-1 OS=Homo sapiens GN=ACTN1 PE=1 SV=2	P12814	103061	1	43	44	49	0.000656	0.594	possibly correct	TRUE	87252	NVNIQNFHISWK	K	D	0.997	0	7.73	2		750.393	1498.77	1499.78	2	0.003096	2.065	2740.2	21705	157243	163	174	TRUE
NF-rep1	Alpha-actinin-1 OS=Homo sapiens GN=ACTN1 PE=1 SV=2	P12814	103061	1	43	44	49	0.000656	0.594	possibly correct	TRUE	84494	NYITMDELR	K	R	0.997	0	7.85	2		577.779	1153.54	1154.55	2	-0.0004868	-0.4217	2268.21	13405	119438	841	849	TRUE
NF-rep1	Alpha-actinin-1 OS=Homo sapiens GN=ACTN1 PE=1 SV=2	P12814	103061	1	43	44	49	0.000656	0.594	possibly correct	TRUE	88088	QFGAQANVIGPWIQTK	K	M	0.997	0	7.47	2		879.477	1756.94	1757.93	2	0.01238	7.041	2903.78	22572	65694	634	649	TRUE
NF-rep1	Alpha-actinin-1 OS=Homo sapiens GN=ACTN1 PE=1 SV=2	P12814	103061	1	43	44	49	0.000656	0.594	possibly correct	TRUE	78195	RDQALTEEHAR	R	Q	0.94	0	6.49	2		442.552	1324.63	1325.66	3	-0.0139	-10.49	1063.4	810	40040	614	624	TRUE
NF-rep1	Alpha-actinin-1 OS=Homo sapiens GN=ACTN1 PE=1 SV=2	P12814	103061	1	43	44	49	0.000656	0.594	possibly correct	TRUE	87529	SFSTALYGESDL	M	-	0.997	0	7.18	1		1289.61	1288.6	1289.59	1	0.01753	13.59	2803.44	1428	155168	881	892	FALSE	O43707
NF-rep1	Alpha-actinin-1 OS=Homo sapiens GN=ACTN1 PE=1 SV=2	P12814	103061	1	43	44	49	0.000656	0.594	possibly correct	TRUE	89041	TEKLLETIDQLYLEYAK	R	R	0.988	0	6.74	2		1035.56	2069.1	2070.1	2	0.005599	2.705	3129.45	16243	233168	500	516	TRUE
NF-rep1	Alpha-actinin-1 OS=Homo sapiens GN=ACTN1 PE=1 SV=2	P12814	103061	1	43	44	49	0.000656	0.594	possibly correct	TRUE	84664	TINEVENQILTR	R	D	0.997	0	8.61	2		715.392	1428.77	1429.76	2	0.01197	8.369	2289.49	65649	142610	727	738	FALSE	O43707
NF-rep1	Alpha-actinin-1 OS=Homo sapiens GN=ACTN1 PE=1 SV=2	P12814	103061	1	43	44	49	0.000656	0.594	possibly correct	TRUE	86181	TIPWLENR	R	V	0.988	0	7.46	2		514.782	1027.55	1028.55	2	0.004683	4.553	2546.42	12849	265572	293	300	FALSE	P35609
NF-rep1	Alpha-actinin-1 OS=Homo sapiens GN=ACTN1 PE=1 SV=2	P12814	103061	1	43	44	49	0.000656	0.594	possibly correct	TRUE	90217	VEQIAAIAQELNELDYYDSPSVNAR	R	C	0.997	0	8.08	2		936.809	2807.41	2808.37	3	0.04361	15.53	3536.83	34441	71875	451	475	TRUE
NF-rep1	Alpha-actinin-1 OS=Homo sapiens GN=ACTN1 PE=1 SV=2	P12814	103061	1	43	44	49	0.000656	0.594	possibly correct	TRUE	90342	VGWEQLLTTIAR	R	T	0.997	4	8.47	2		693.893	1385.77	1386.77	2	0.004907	3.538	3613.88	87228	118617	715	726	FALSE	O43707
NF-rep1	Alpha-actinin-1 OS=Homo sapiens GN=ACTN1 PE=1 SV=2	P12814	103061	1	43	44	49	0.000656	0.594	possibly correct	TRUE	90342	VGWEQLLTTIAR	R	T	0.997	4	8.83	2		693.893	1385.77	1386.77	2	0.004907	3.538	3613.88	87228	118617	715	726	FALSE	O43707
NF-rep1	Alpha-actinin-1 OS=Homo sapiens GN=ACTN1 PE=1 SV=2	P12814	103061	1	43	44	49	0.000656	0.594	possibly correct	TRUE	85218	VLAVNQENEQLMEDYEK	K	L	0.997	0	7.51	2		1026.49	2050.97	2051.96	2	0.01937	9.439	2379.84	40022	389545	265	281	TRUE
NF-rep1	Alpha-actinin-1 OS=Homo sapiens GN=ACTN1 PE=1 SV=2	P12814	103061	1	43	44	49	0.000656	0.594	possibly correct	TRUE	78464	VPENTMHAMQQK	R	L	0.997	0	7.22	2		471.899	1412.68	1413.66	3	0.02166	15.32	1146.4	34891	39686	301	312	TRUE
NF-rep1	Alpha-actinin-1 OS=Homo sapiens GN=ACTN1 PE=1 SV=2	P12814	103061	1	43	44	49	0.000656	0.594	possibly correct	TRUE	86174	VPENTMHAMQQKLEDFR	R	D	0.934	0	6.47	2		692.003	2072.99	2073.98	3	0.01096	5.284	2545.73	2868	226264	301	317	TRUE
NF-rep1	Malate dehydrogenase, mitochondrial OS=Homo sapiens GN=MDH2 PE=1 SV=3	P40926	35503.7	1	10	10	10	0.000134	0.396	possibly correct	TRUE	146704	EGVVEcSFVK	K	S	0.994	0	6.88	2	c6: Carbamidomethyl (+57.02)	577.283	1152.55	1153.56	2	0.003271	2.835	1888.78	8532	183024	270	279	TRUE
NF-rep1	Malate dehydrogenase, mitochondrial OS=Homo sapiens GN=MDH2 PE=1 SV=3	P40926	35503.7	1	10	10	10	0.000134	0.396	possibly correct	TRUE	151912	FVFSLVDAMNGK	R	E	0.978	0	6.61	2		664.341	1326.67	1327.67	2	0.003381	2.546	3238.88	5695	28022	258	269	TRUE
NF-rep1	Malate dehydrogenase, mitochondrial OS=Homo sapiens GN=MDH2 PE=1 SV=3	P40926	35503.7	1	10	10	10	0.000134	0.396	possibly correct	TRUE	148876	GcDVVVIPAGVPR	K	K	0.995	0	6.93	2	c2: Carbamidomethyl (+57.02)	669.864	1337.71	1338.72	2	-0.0002847	-0.2127	2419.67	16448	232968	92	104	TRUE
NF-rep1	Malate dehydrogenase, mitochondrial OS=Homo sapiens GN=MDH2 PE=1 SV=3	P40926	35503.7	1	10	10	10	0.000134	0.396	possibly correct	TRUE	149513	GYLGPEQLPDcLK	K	G	0.997	0	7.37	2	c11: Carbamidomethyl (+57.02)	745.375	1488.74	1489.74	2	0.007619	5.114	2544.27	5435	335822	79	91	TRUE
NF-rep1	Malate dehydrogenase, mitochondrial OS=Homo sapiens GN=MDH2 PE=1 SV=3	P40926	35503.7	1	10	10	10	0.000134	0.396	possibly correct	TRUE	151601	IFGVTTLDIVR	K	A	0.997	0	7.21	2		617.364	1232.71	1233.72	2	0.00109	0.8831	3108.63	19370	37379	166	176	TRUE
NF-rep1	Malate dehydrogenase, mitochondrial OS=Homo sapiens GN=MDH2 PE=1 SV=3	P40926	35503.7	1	10	10	10	0.000134	0.396	possibly correct	TRUE	144368	IQEAGTEVVK	R	A	0.903	0	6.28	2		537.298	1072.58	1073.58	2	0.005143	4.791	1219.49	19190	50216	230	239	TRUE
NF-rep1	Malate dehydrogenase, mitochondrial OS=Homo sapiens GN=MDH2 PE=1 SV=3	P40926	35503.7	1	10	10	10	0.000134	0.396	possibly correct	TRUE	151474	LTLYDIAHTPGVAADLSHIETK	R	A	0.978	0	6.7	2		789.092	2364.26	2365.24	3	0.02231	9.43	3059.24	32057	106971	53	74	TRUE
NF-rep1	Malate dehydrogenase, mitochondrial OS=Homo sapiens GN=MDH2 PE=1 SV=3	P40926	35503.7	1	10	10	10	0.000134	0.396	possibly correct	TRUE	150030	TIIPLISQcTPK	K	V	0.989	0	6.76	2	c9: Carbamidomethyl (+57.02)	685.89	1369.77	1370.77	2	0.0009496	0.6928	2647.66	16505	129782	204	215	TRUE
NF-rep1	Malate dehydrogenase, mitochondrial OS=Homo sapiens GN=MDH2 PE=1 SV=3	P40926	35503.7	1	10	10	10	0.000134	0.396	possibly correct	TRUE	152656	VAVLGASGGIGQPLSLLLK	K	N	0.997	0	7.15	2		897.057	1792.1	1793.09	2	0.01611	8.985	3662.87	19043	15015	27	45	TRUE
NF-rep1	Malate dehydrogenase, mitochondrial OS=Homo sapiens GN=MDH2 PE=1 SV=3	P40926	35503.7	1	10	10	10	0.000134	0.396	possibly correct	TRUE	146246	VNVPVIGGHAGK	R	T	0.996	0	6.95	2		574.335	1146.66	1147.66	2	0.004252	3.705	1754.98	13101	83466	192	203	TRUE
NF-rep1	Malate dehydrogenase, cytoplasmic OS=Homo sapiens GN=MDH1 PE=1 SV=4	P40925	36426.9	1	5	5	5	6.69e-05	0.192	possibly correct	TRUE	151393	ELTEEKESAFEFLSSA	K	-	0.909	0	6.29	2		908.939	1815.86	1816.85	2	0.0221	12.17	3026.74	3076	145025	319	334	TRUE
NF-rep1	Malate dehydrogenase, cytoplasmic OS=Homo sapiens GN=MDH1 PE=1 SV=4	P40925	36426.9	1	5	5	5	6.69e-05	0.192	possibly correct	TRUE	150529	FVEGLPINDFSR	K	E	0.997	0	7.09	2		697.361	1392.71	1393.71	2	0.003698	2.653	2798.15	40896	218078	299	310	TRUE
NF-rep1	Malate dehydrogenase, cytoplasmic OS=Homo sapiens GN=MDH1 PE=1 SV=4	P40925	36426.9	1	5	5	5	6.69e-05	0.192	possibly correct	TRUE	145537	GEFVTTVQQR	K	G	0.983	0	6.67	2		582.805	1163.6	1164.6	2	0.001815	1.559	1565.19	19936	56661	221	230	TRUE
NF-rep1	Malate dehydrogenase, cytoplasmic OS=Homo sapiens GN=MDH1 PE=1 SV=4	P40925	36426.9	1	5	5	5	6.69e-05	0.192	possibly correct	TRUE	144760	LGVTANDVK	K	N	0.946	0	6.42	2		458.762	915.51	916.51	2	0.007754	8.46	1349.6	13091	23024	171	179	TRUE
NF-rep1	Malate dehydrogenase, cytoplasmic OS=Homo sapiens GN=MDH1 PE=1 SV=4	P40925	36426.9	1	5	5	5	6.69e-05	0.192	possibly correct	TRUE	147435	VIVVGNPANTNcLTASK	K	S	0.985	0	6.69	2	c12: Carbamidomethyl (+57.02)	879.474	1756.93	1757.92	2	0.01916	10.9	2091.65	24502	133020	126	142	TRUE
NF-rep1	Procollagen-lysine,2-oxoglutarate 5-dioxygenase 3 OS=Homo sapiens GN=PLOD3 PE=1 SV=1	O60568	84786.8	1	5	5	5	6.69e-05	0.0786	possibly correct	TRUE	87657	LLLLDYPPDR	R	V	0.892	0	6.25	2		607.836	1213.66	1214.68	2	-0.01308	-10.77	2822.71	2387	160987	318	327	TRUE
NF-rep1	Procollagen-lysine,2-oxoglutarate 5-dioxygenase 3 OS=Homo sapiens GN=PLOD3 PE=1 SV=1	O60568	84786.8	1	5	5	5	6.69e-05	0.0786	possibly correct	TRUE	83077	LVGPEEALSPGEAR	K	D	0.981	0	6.64	2		712.874	1423.73	1424.74	2	0.002455	1.723	2041.04	14590	291210	359	372	TRUE
NF-rep1	Procollagen-lysine,2-oxoglutarate 5-dioxygenase 3 OS=Homo sapiens GN=PLOD3 PE=1 SV=1	O60568	84786.8	1	5	5	5	6.69e-05	0.0786	possibly correct	TRUE	84979	TLGLGEEWR	R	G	0.947	0	6.42	2		530.778	1059.54	1060.54	2	0.005628	5.306	2351.51	6381	191096	68	76	TRUE
NF-rep1	Procollagen-lysine,2-oxoglutarate 5-dioxygenase 3 OS=Homo sapiens GN=PLOD3 PE=1 SV=1	O60568	84786.8	1	5	5	5	6.69e-05	0.0786	possibly correct	TRUE	89886	VGVWNVPYISQAYVIR	R	G	0.988	0	6.75	2		932.517	1863.02	1864.01	2	0.01531	8.213	3409.07	4622	45359	453	468	TRUE
NF-rep1	Procollagen-lysine,2-oxoglutarate 5-dioxygenase 3 OS=Homo sapiens GN=PLOD3 PE=1 SV=1	O60568	84786.8	1	5	5	5	6.69e-05	0.0786	possibly correct	TRUE	87626	YImVSFVDP	R	-	0.932	0	6.18	2	m3: Oxidation (+15.99)	1086.52	1085.51	1086.52	1	0.001992	1.834	2820.46	6020	197893	730	738	TRUE
NF-rep1	Keratin, type I cytoskeletal 25 OS=Homo sapiens GN=KRT25 PE=1 SV=1	Q7Z3Z0	49318.9	1	5	5	22	0.000295	0.0867	possibly correct	TRUE	3104	DAEAWFNEK	R	S	0.99	1.6	6.28	2		555.252	1108.49	1109.49	2	0.005882	5.301	2202.95	62942	95647	269	277	FALSE	P13645,Q7Z3Y8,Q7Z3Y7
NF-rep1	Keratin, type I cytoskeletal 25 OS=Homo sapiens GN=KRT25 PE=1 SV=1	Q7Z3Z0	49318.9	1	5	5	22	0.000295	0.0867	possibly correct	TRUE	50105	DAEAWFNEK	R	S	0.98	1.64	5.41	2		555.25	1108.49	1109.49	2	0.002586	2.33	2201.88	35509	55573	269	277	FALSE	P13645,Q7Z3Y8,Q7Z3Y7
NF-rep1	Keratin, type I cytoskeletal 25 OS=Homo sapiens GN=KRT25 PE=1 SV=1	Q7Z3Z0	49318.9	1	5	5	22	0.000295	0.0867	possibly correct	TRUE	121030	DAEAWFNEK	R	S	0.997	1.41	6.77	2		555.253	1108.49	1109.49	2	0.008567	7.722	2192.89	68486	144486	269	277	FALSE	P13645,Q7Z3Y8,Q7Z3Y7
NF-rep1	Keratin, type I cytoskeletal 25 OS=Homo sapiens GN=KRT25 PE=1 SV=1	Q7Z3Z0	49318.9	1	5	5	22	0.000295	0.0867	possibly correct	TRUE	121030	DAEAWFNEK	R	S	0.997	1.41	6.82	2		555.253	1108.49	1109.49	2	0.008567	7.722	2192.89	68486	144486	269	277	FALSE	P13645,Q7Z3Y8,Q7Z3Y7
NF-rep1	Keratin, type I cytoskeletal 25 OS=Homo sapiens GN=KRT25 PE=1 SV=1	Q7Z3Z0	49318.9	1	5	5	22	0.000295	0.0867	possibly correct	TRUE	121030	DAEAWFNEK	R	S	0.997	1.41	6.85	2		555.253	1108.49	1109.49	2	0.008567	7.722	2192.89	68486	144486	269	277	FALSE	P13645,Q7Z3Y8,Q7Z3Y7
NF-rep1	Keratin, type I cytoskeletal 25 OS=Homo sapiens GN=KRT25 PE=1 SV=1	Q7Z3Z0	49318.9	1	5	5	22	0.000295	0.0867	possibly correct	TRUE	101534	DAEAWFNEK	R	S	0.997	1.8	7.58	2		555.252	1108.49	1109.49	2	0.006004	5.411	2166.92	148729	284198	269	277	FALSE	P13645,Q7Z3Y8,Q7Z3Y7
NF-rep1	Keratin, type I cytoskeletal 25 OS=Homo sapiens GN=KRT25 PE=1 SV=1	Q7Z3Z0	49318.9	1	5	5	22	0.000295	0.0867	possibly correct	TRUE	101534	DAEAWFNEK	R	S	0.997	1.8	7.6	2		555.252	1108.49	1109.49	2	0.006004	5.411	2166.92	148729	284198	269	277	FALSE	P13645,Q7Z3Y8,Q7Z3Y7
NF-rep1	Keratin, type I cytoskeletal 25 OS=Homo sapiens GN=KRT25 PE=1 SV=1	Q7Z3Z0	49318.9	1	5	5	22	0.000295	0.0867	possibly correct	TRUE	101534	DAEAWFNEK	R	S	0.997	1.8	7.65	2		555.252	1108.49	1109.49	2	0.006004	5.411	2166.92	148729	284198	269	277	FALSE	P13645,Q7Z3Y8,Q7Z3Y7
NF-rep1	Keratin, type I cytoskeletal 25 OS=Homo sapiens GN=KRT25 PE=1 SV=1	Q7Z3Z0	49318.9	1	5	5	22	0.000295	0.0867	possibly correct	TRUE	101534	DAEAWFNEK	R	S	0.997	1.8	8.73	2		555.252	1108.49	1109.49	2	0.006004	5.411	2166.92	148729	284198	269	277	FALSE	P13645,Q7Z3Y8,Q7Z3Y7
NF-rep1	Keratin, type I cytoskeletal 25 OS=Homo sapiens GN=KRT25 PE=1 SV=1	Q7Z3Z0	49318.9	1	5	5	22	0.000295	0.0867	possibly correct	TRUE	99391	RDAEAWFNEK	R	S	0.938	0	6.39	2		633.301	1264.59	1265.59	2	0.004269	3.373	1902.74	8324	325596	268	277	FALSE	Q7Z3Y8
NF-rep1	Keratin, type I cytoskeletal 25 OS=Homo sapiens GN=KRT25 PE=1 SV=1	Q7Z3Z0	49318.9	1	5	5	22	0.000295	0.0867	possibly correct	TRUE	92930	ScPRPTTGSLR	R	L	0.938	0	6.39	2	c2: Carbamidomethyl (+57.02)	616.31	1230.61	1231.62	2	-0.007664	-6.223	896.01	19250	139901	12	22	TRUE
NF-rep1	Keratin, type I cytoskeletal 25 OS=Homo sapiens GN=KRT25 PE=1 SV=1	Q7Z3Z0	49318.9	1	5	5	22	0.000295	0.0867	possibly correct	TRUE	103001	VLDEITLcR	R	T	0.965	0	6.51	2	c8: Carbamidomethyl (+57.02)	559.795	1117.58	1118.59	2	-0.004359	-3.897	2340.09	3715	203986	192	200	TRUE
NF-rep1	Keratin, type I cytoskeletal 25 OS=Homo sapiens GN=KRT25 PE=1 SV=1	Q7Z3Z0	49318.9	1	5	5	22	0.000295	0.0867	possibly correct	TRUE	1037	VTMQNLNDR	K	L	0.985	1.33	6.19	2		545.77	1089.53	1090.53	2	0.001913	1.754	1377.24	97237	63897	81	89	FALSE	P13645,P02533,P08779,Q7Z3Y8,Q7Z3Y7
NF-rep1	Keratin, type I cytoskeletal 25 OS=Homo sapiens GN=KRT25 PE=1 SV=1	Q7Z3Z0	49318.9	1	5	5	22	0.000295	0.0867	possibly correct	TRUE	1037	VTMQNLNDR	K	L	0.991	1.33	6.31	2		545.77	1089.53	1090.53	2	0.001913	1.754	1377.24	97237	63897	81	89	FALSE	P13645,P02533,P08779,Q7Z3Y8,Q7Z3Y7
NF-rep1	Keratin, type I cytoskeletal 25 OS=Homo sapiens GN=KRT25 PE=1 SV=1	Q7Z3Z0	49318.9	1	5	5	22	0.000295	0.0867	possibly correct	TRUE	1037	VTMQNLNDR	K	L	0.993	1.33	6.36	2		545.77	1089.53	1090.53	2	0.001913	1.754	1377.24	97237	63897	81	89	FALSE	P13645,P02533,P08779,Q7Z3Y8,Q7Z3Y7
NF-rep1	Keratin, type I cytoskeletal 25 OS=Homo sapiens GN=KRT25 PE=1 SV=1	Q7Z3Z0	49318.9	1	5	5	22	0.000295	0.0867	possibly correct	TRUE	1037	VTMQNLNDR	K	L	0.994	1.33	6.39	2		545.77	1089.53	1090.53	2	0.001913	1.754	1377.24	97237	63897	81	89	FALSE	P13645,P02533,P08779,Q7Z3Y8,Q7Z3Y7
NF-rep1	Keratin, type I cytoskeletal 25 OS=Homo sapiens GN=KRT25 PE=1 SV=1	Q7Z3Z0	49318.9	1	5	5	22	0.000295	0.0867	possibly correct	TRUE	48466	VTMQNLNDR	K	L	0.995	2.24	5.79	2		545.772	1089.53	1090.53	2	0.005209	4.776	1388.24	61995	47182	81	89	FALSE	P13645,P02533,P08779,Q7Z3Y8,Q7Z3Y7
NF-rep1	Keratin, type I cytoskeletal 25 OS=Homo sapiens GN=KRT25 PE=1 SV=1	Q7Z3Z0	49318.9	1	5	5	22	0.000295	0.0867	possibly correct	TRUE	48466	VTMQNLNDR	K	L	0.995	2.24	6.11	2		545.772	1089.53	1090.53	2	0.005209	4.776	1388.24	61995	47182	81	89	FALSE	P13645,P02533,P08779,Q7Z3Y8,Q7Z3Y7
NF-rep1	Keratin, type I cytoskeletal 25 OS=Homo sapiens GN=KRT25 PE=1 SV=1	Q7Z3Z0	49318.9	1	5	5	22	0.000295	0.0867	possibly correct	TRUE	48466	VTMQNLNDR	K	L	0.995	2.24	6.01	2		545.772	1089.53	1090.53	2	0.005209	4.776	1388.24	61995	47182	81	89	FALSE	P13645,P02533,P08779,Q7Z3Y8,Q7Z3Y7
NF-rep1	Keratin, type I cytoskeletal 25 OS=Homo sapiens GN=KRT25 PE=1 SV=1	Q7Z3Z0	49318.9	1	5	5	22	0.000295	0.0867	possibly correct	TRUE	1037	VTMQNLNDR	K	L	0.997	1.33	6.53	2		545.77	1089.53	1090.53	2	0.001913	1.754	1377.24	97237	63897	81	89	FALSE	P13645,P02533,P08779,Q7Z3Y8,Q7Z3Y7
NF-rep1	Keratin, type I cytoskeletal 25 OS=Homo sapiens GN=KRT25 PE=1 SV=1	Q7Z3Z0	49318.9	1	5	5	22	0.000295	0.0867	possibly correct	TRUE	95423	VTMQNLNDR	K	L	0.997	0	7.45	2		545.773	1089.53	1090.53	2	0.007406	6.791	1348.99	280789	360571	81	89	FALSE	P13645,P02533,P08779,Q7Z3Y8,Q7Z3Y7
NF-rep1	Keratin, type I cytoskeletal 25 OS=Homo sapiens GN=KRT25 PE=1 SV=1	Q7Z3Z0	49318.9	1	5	5	22	0.000295	0.0867	possibly correct	TRUE	116606	VTMQNLNDR	K	L	0.997	0	7.5	2		545.771	1089.53	1090.53	2	0.00411	3.769	1373.69	88588	129837	81	89	FALSE	P13645,P02533,P08779,Q7Z3Y8,Q7Z3Y7
NF-rep1	Keratin, type I cytoskeletal 27 OS=Homo sapiens GN=KRT27 PE=1 SV=2	Q7Z3Y8	49822.9	1	5	5	31	0.000415	0.085	possibly correct	TRUE	50105	DAEAWFNEK	R	S	0.98	1.64	5.63	2		555.25	1108.49	1109.49	2	0.002586	2.33	2201.88	35509	55573	274	282	FALSE	P13645,Q7Z3Z0,Q7Z3Y7
NF-rep1	Keratin, type I cytoskeletal 27 OS=Homo sapiens GN=KRT27 PE=1 SV=2	Q7Z3Y8	49822.9	1	5	5	31	0.000415	0.085	possibly correct	TRUE	3104	DAEAWFNEK	R	S	0.995	1.6	6.44	2		555.252	1108.49	1109.49	2	0.005882	5.301	2202.95	62942	95647	274	282	FALSE	P13645,Q7Z3Z0,Q7Z3Y7
NF-rep1	Keratin, type I cytoskeletal 27 OS=Homo sapiens GN=KRT27 PE=1 SV=2	Q7Z3Y8	49822.9	1	5	5	31	0.000415	0.085	possibly correct	TRUE	50105	DAEAWFNEK	R	S	0.98	1.64	5.41	2		555.25	1108.49	1109.49	2	0.002586	2.33	2201.88	35509	55573	274	282	FALSE	P13645,Q7Z3Z0,Q7Z3Y7
NF-rep1	Keratin, type I cytoskeletal 27 OS=Homo sapiens GN=KRT27 PE=1 SV=2	Q7Z3Y8	49822.9	1	5	5	31	0.000415	0.085	possibly correct	TRUE	121030	DAEAWFNEK	R	S	0.997	1.41	6.77	2		555.253	1108.49	1109.49	2	0.008567	7.722	2192.89	68486	144486	274	282	FALSE	P13645,Q7Z3Z0,Q7Z3Y7
NF-rep1	Keratin, type I cytoskeletal 27 OS=Homo sapiens GN=KRT27 PE=1 SV=2	Q7Z3Y8	49822.9	1	5	5	31	0.000415	0.085	possibly correct	TRUE	121030	DAEAWFNEK	R	S	0.997	1.41	6.82	2		555.253	1108.49	1109.49	2	0.008567	7.722	2192.89	68486	144486	274	282	FALSE	P13645,Q7Z3Z0,Q7Z3Y7
NF-rep1	Keratin, type I cytoskeletal 27 OS=Homo sapiens GN=KRT27 PE=1 SV=2	Q7Z3Y8	49822.9	1	5	5	31	0.000415	0.085	possibly correct	TRUE	121030	DAEAWFNEK	R	S	0.997	1.41	6.85	2		555.253	1108.49	1109.49	2	0.008567	7.722	2192.89	68486	144486	274	282	FALSE	P13645,Q7Z3Z0,Q7Z3Y7
NF-rep1	Keratin, type I cytoskeletal 27 OS=Homo sapiens GN=KRT27 PE=1 SV=2	Q7Z3Y8	49822.9	1	5	5	31	0.000415	0.085	possibly correct	TRUE	101534	DAEAWFNEK	R	S	0.997	1.8	7.58	2		555.252	1108.49	1109.49	2	0.006004	5.411	2166.92	148729	284198	274	282	FALSE	P13645,Q7Z3Z0,Q7Z3Y7
NF-rep1	Keratin, type I cytoskeletal 27 OS=Homo sapiens GN=KRT27 PE=1 SV=2	Q7Z3Y8	49822.9	1	5	5	31	0.000415	0.085	possibly correct	TRUE	101534	DAEAWFNEK	R	S	0.997	1.8	7.6	2		555.252	1108.49	1109.49	2	0.006004	5.411	2166.92	148729	284198	274	282	FALSE	P13645,Q7Z3Z0,Q7Z3Y7
NF-rep1	Keratin, type I cytoskeletal 27 OS=Homo sapiens GN=KRT27 PE=1 SV=2	Q7Z3Y8	49822.9	1	5	5	31	0.000415	0.085	possibly correct	TRUE	101534	DAEAWFNEK	R	S	0.997	1.8	7.65	2		555.252	1108.49	1109.49	2	0.006004	5.411	2166.92	148729	284198	274	282	FALSE	P13645,Q7Z3Z0,Q7Z3Y7
NF-rep1	Keratin, type I cytoskeletal 27 OS=Homo sapiens GN=KRT27 PE=1 SV=2	Q7Z3Y8	49822.9	1	5	5	31	0.000415	0.085	possibly correct	TRUE	101534	DAEAWFNEK	R	S	0.997	1.8	8.73	2		555.252	1108.49	1109.49	2	0.006004	5.411	2166.92	148729	284198	274	282	FALSE	P13645,Q7Z3Z0,Q7Z3Y7
NF-rep1	Keratin, type I cytoskeletal 27 OS=Homo sapiens GN=KRT27 PE=1 SV=2	Q7Z3Y8	49822.9	1	5	5	31	0.000415	0.085	possibly correct	TRUE	21853	QSVEADINGLR	H	R	0.917	0	6.32	1		601.311	1200.61	1201.62	2	-0.00189	-1.573	1943.59	52316	152706	185	195	FALSE	P13645,Q2M2I5
NF-rep1	Keratin, type I cytoskeletal 27 OS=Homo sapiens GN=KRT27 PE=1 SV=2	Q7Z3Y8	49822.9	1	5	5	31	0.000415	0.085	possibly correct	TRUE	119821	QSVEADINGLR	H	R	0.985	0	6.7	1		601.314	1200.61	1201.62	2	0.002505	2.085	1997.03	18486	17219	185	195	FALSE	P13645,Q2M2I5
NF-rep1	Keratin, type I cytoskeletal 27 OS=Homo sapiens GN=KRT27 PE=1 SV=2	Q7Z3Y8	49822.9	1	5	5	31	0.000415	0.085	possibly correct	TRUE	49675	QSVEADINGLR	H	R	0.995	2.2	5.94	1		601.313	1200.61	1201.62	2	0.002261	1.881	2010.13	21579	70527	185	195	FALSE	P13645,Q2M2I5
NF-rep1	Keratin, type I cytoskeletal 27 OS=Homo sapiens GN=KRT27 PE=1 SV=2	Q7Z3Y8	49822.9	1	5	5	31	0.000415	0.085	possibly correct	TRUE	49675	QSVEADINGLR	H	R	0.995	2.2	5.94	1		601.313	1200.61	1201.62	2	0.002261	1.881	2010.13	21579	70527	185	195	FALSE	P13645,Q2M2I5
NF-rep1	Keratin, type I cytoskeletal 27 OS=Homo sapiens GN=KRT27 PE=1 SV=2	Q7Z3Y8	49822.9	1	5	5	31	0.000415	0.085	possibly correct	TRUE	49675	QSVEADINGLR	H	R	0.995	2.2	5.85	1		601.313	1200.61	1201.62	2	0.002261	1.881	2010.13	21579	70527	185	195	FALSE	P13645,Q2M2I5
NF-rep1	Keratin, type I cytoskeletal 27 OS=Homo sapiens GN=KRT27 PE=1 SV=2	Q7Z3Y8	49822.9	1	5	5	31	0.000415	0.085	possibly correct	TRUE	100067	QSVEADINGLR	H	R	0.997	0	7.17	1		601.317	1200.62	1201.62	2	0.008608	7.164	1987.94	95317	469923	185	195	FALSE	P13645,Q2M2I5
NF-rep1	Keratin, type I cytoskeletal 27 OS=Homo sapiens GN=KRT27 PE=1 SV=2	Q7Z3Y8	49822.9	1	5	5	31	0.000415	0.085	possibly correct	TRUE	49675	QSVEADINGLR	H	R	0.997	2.2	7.01	1		601.313	1200.61	1201.62	2	0.002261	1.881	2010.13	21579	70527	185	195	FALSE	P13645,Q2M2I5
NF-rep1	Keratin, type I cytoskeletal 27 OS=Homo sapiens GN=KRT27 PE=1 SV=2	Q7Z3Y8	49822.9	1	5	5	31	0.000415	0.085	possibly correct	TRUE	2577	QSVEADINGLR	H	R	0.997	3.8	6.64	1		601.313	1200.61	1201.62	2	0.00104	0.8656	2012.72	36664	39789	185	195	FALSE	P13645,Q2M2I5
NF-rep1	Keratin, type I cytoskeletal 27 OS=Homo sapiens GN=KRT27 PE=1 SV=2	Q7Z3Y8	49822.9	1	5	5	31	0.000415	0.085	possibly correct	TRUE	99391	RDAEAWFNEK	R	S	0.927	0	6.35	2		633.301	1264.59	1265.59	2	0.004269	3.373	1902.74	8324	325596	273	282	FALSE	Q7Z3Z0
NF-rep1	Keratin, type I cytoskeletal 27 OS=Homo sapiens GN=KRT27 PE=1 SV=2	Q7Z3Y8	49822.9	1	5	5	31	0.000415	0.085	possibly correct	TRUE	13509	VTMQNLNDR	K	L	0.936	0	6.38	2		545.774	1089.53	1090.53	2	0.01034	9.478	1314.08	155844	534205	86	94	FALSE	P13645,Q7Z3Z0,P02533,P08779,Q7Z3Y7
NF-rep1	Keratin, type I cytoskeletal 27 OS=Homo sapiens GN=KRT27 PE=1 SV=2	Q7Z3Y8	49822.9	1	5	5	31	0.000415	0.085	possibly correct	TRUE	1037	VTMQNLNDR	K	L	0.985	1.33	6.19	2		545.77	1089.53	1090.53	2	0.001913	1.754	1377.24	97237	63897	86	94	FALSE	P13645,Q7Z3Z0,P02533,P08779,Q7Z3Y7
NF-rep1	Keratin, type I cytoskeletal 27 OS=Homo sapiens GN=KRT27 PE=1 SV=2	Q7Z3Y8	49822.9	1	5	5	31	0.000415	0.085	possibly correct	TRUE	1037	VTMQNLNDR	K	L	0.991	1.33	6.31	2		545.77	1089.53	1090.53	2	0.001913	1.754	1377.24	97237	63897	86	94	FALSE	P13645,Q7Z3Z0,P02533,P08779,Q7Z3Y7
NF-rep1	Keratin, type I cytoskeletal 27 OS=Homo sapiens GN=KRT27 PE=1 SV=2	Q7Z3Y8	49822.9	1	5	5	31	0.000415	0.085	possibly correct	TRUE	1037	VTMQNLNDR	K	L	0.993	1.33	6.36	2		545.77	1089.53	1090.53	2	0.001913	1.754	1377.24	97237	63897	86	94	FALSE	P13645,Q7Z3Z0,P02533,P08779,Q7Z3Y7
NF-rep1	Keratin, type I cytoskeletal 27 OS=Homo sapiens GN=KRT27 PE=1 SV=2	Q7Z3Y8	49822.9	1	5	5	31	0.000415	0.085	possibly correct	TRUE	1037	VTMQNLNDR	K	L	0.994	1.33	6.39	2		545.77	1089.53	1090.53	2	0.001913	1.754	1377.24	97237	63897	86	94	FALSE	P13645,Q7Z3Z0,P02533,P08779,Q7Z3Y7
NF-rep1	Keratin, type I cytoskeletal 27 OS=Homo sapiens GN=KRT27 PE=1 SV=2	Q7Z3Y8	49822.9	1	5	5	31	0.000415	0.085	possibly correct	TRUE	48466	VTMQNLNDR	K	L	0.995	2.24	6.11	2		545.772	1089.53	1090.53	2	0.005209	4.776	1388.24	61995	47182	86	94	FALSE	P13645,Q7Z3Z0,P02533,P08779,Q7Z3Y7
NF-rep1	Keratin, type I cytoskeletal 27 OS=Homo sapiens GN=KRT27 PE=1 SV=2	Q7Z3Y8	49822.9	1	5	5	31	0.000415	0.085	possibly correct	TRUE	48466	VTMQNLNDR	K	L	0.995	2.24	6.01	2		545.772	1089.53	1090.53	2	0.005209	4.776	1388.24	61995	47182	86	94	FALSE	P13645,Q7Z3Z0,P02533,P08779,Q7Z3Y7
NF-rep1	Keratin, type I cytoskeletal 27 OS=Homo sapiens GN=KRT27 PE=1 SV=2	Q7Z3Y8	49822.9	1	5	5	31	0.000415	0.085	possibly correct	TRUE	1037	VTMQNLNDR	K	L	0.997	1.33	6.53	2		545.77	1089.53	1090.53	2	0.001913	1.754	1377.24	97237	63897	86	94	FALSE	P13645,Q7Z3Z0,P02533,P08779,Q7Z3Y7
NF-rep1	Keratin, type I cytoskeletal 27 OS=Homo sapiens GN=KRT27 PE=1 SV=2	Q7Z3Y8	49822.9	1	5	5	31	0.000415	0.085	possibly correct	TRUE	1037	VTMQNLNDR	K	L	0.997	1.33	6.53	2		545.77	1089.53	1090.53	2	0.001913	1.754	1377.24	97237	63897	86	94	FALSE	P13645,Q7Z3Z0,P02533,P08779,Q7Z3Y7
NF-rep1	Keratin, type I cytoskeletal 27 OS=Homo sapiens GN=KRT27 PE=1 SV=2	Q7Z3Y8	49822.9	1	5	5	31	0.000415	0.085	possibly correct	TRUE	95423	VTMQNLNDR	K	L	0.997	0	7.5	2		545.773	1089.53	1090.53	2	0.007406	6.791	1348.99	280789	360571	86	94	FALSE	P13645,Q7Z3Z0,P02533,P08779,Q7Z3Y7
NF-rep1	Keratin, type I cytoskeletal 27 OS=Homo sapiens GN=KRT27 PE=1 SV=2	Q7Z3Y8	49822.9	1	5	5	31	0.000415	0.085	possibly correct	TRUE	116606	VTMQNLNDR	K	L	0.997	0	7.56	2		545.771	1089.53	1090.53	2	0.00411	3.769	1373.69	88588	129837	86	94	FALSE	P13645,Q7Z3Z0,P02533,P08779,Q7Z3Y7
NF-rep1	Keratin, type I cytoskeletal 27 OS=Homo sapiens GN=KRT27 PE=1 SV=2	Q7Z3Y8	49822.9	1	5	5	31	0.000415	0.085	possibly correct	TRUE	107375	VTMQNLNDRLASYLENVR	K	A	0.975	0	6.58	2		1068.57	2135.13	2136.09	2	0.04641	21.73	2823.44	3837	423683	86	103	TRUE
NF-rep1	Glyceraldehyde-3-phosphate dehydrogenase OS=Homo sapiens GN=GAPDH PE=1 SV=3	P04406	36053.4	1	7	7	7	9.37e-05	0.355	possibly correct	TRUE	148370	GALQNIIPASTGAAK	R	A	0.997	5.38	7.87	2		706.402	1410.79	1411.79	2	0.005597	3.964	2311.79	124278	118000	201	215	TRUE
NF-rep1	Glyceraldehyde-3-phosphate dehydrogenase OS=Homo sapiens GN=GAPDH PE=1 SV=3	P04406	36053.4	1	7	7	7	9.37e-05	0.355	possibly correct	TRUE	147651	IISNAScTTNcLAPLAK	K	V	0.997	0	7.46	2	c7: Carbamidomethyl (+57.02), c11: Carbamidomethyl (+57.02)	917.471	1832.93	1833.92	2	0.01518	8.278	2148.4	27429	75443	146	162	TRUE
NF-rep1	Glyceraldehyde-3-phosphate dehydrogenase OS=Homo sapiens GN=GAPDH PE=1 SV=3	P04406	36053.4	1	7	7	7	9.37e-05	0.355	possibly correct	TRUE	150804	LISWYDNEFGYSNR	K	V	0.991	0	6.81	2		882.415	1762.82	1763.8	2	0.02041	11.57	2861.87	8061	14688	310	323	TRUE
NF-rep1	Glyceraldehyde-3-phosphate dehydrogenase OS=Homo sapiens GN=GAPDH PE=1 SV=3	P04406	36053.4	1	7	7	7	9.37e-05	0.355	possibly correct	TRUE	151772	LVINGNPITIFQER	K	D	0.997	3.89	7.72	2		807.458	1612.9	1613.9	2	0.0084	5.205	3183.64	84944	124609	67	80	TRUE
NF-rep1	Glyceraldehyde-3-phosphate dehydrogenase OS=Homo sapiens GN=GAPDH PE=1 SV=3	P04406	36053.4	1	7	7	7	9.37e-05	0.355	possibly correct	TRUE	152788	VIHDNFGIVEGLMTTVHAITATQK	K	T	0.983	0	6.76	2		865.802	2594.39	2595.36	3	0.03209	12.36	3784.98	19167	21710	163	186	TRUE
NF-rep1	Glyceraldehyde-3-phosphate dehydrogenase OS=Homo sapiens GN=GAPDH PE=1 SV=3	P04406	36053.4	1	7	7	7	9.37e-05	0.355	possibly correct	TRUE	150931	VIISAPSADAPMFVMGVNHEK	R	Y	0.997	0	7.29	2		738.38	2212.12	2213.11	3	0.01702	7.69	2893.97	54816	129865	119	139	TRUE
NF-rep1	Glyceraldehyde-3-phosphate dehydrogenase OS=Homo sapiens GN=GAPDH PE=1 SV=3	P04406	36053.4	1	7	7	7	9.37e-05	0.355	possibly correct	TRUE	148736	VPTANVSVVDLTcR	R	L	0.997	8.44	7.38	2	c13: Carbamidomethyl (+57.02)	765.899	1529.78	1530.79	2	-0.004106	-2.682	2391.06	61741	28677	235	248	TRUE
NF-rep1	Myosin-14 OS=Homo sapiens GN=MYH14 PE=1 SV=2	Q7Z406	227873	1	5	5	5	6.69e-05	0.0336	possibly correct	TRUE	19373	ALEEEQEAR	R	E	0.919	0	6.32	2		537.761	1073.51	1074.51	2	0.008402	7.82	1764.85	5571	655727	1508	1516	TRUE
NF-rep1	Myosin-14 OS=Homo sapiens GN=MYH14 PE=1 SV=2	Q7Z406	227873	1	5	5	5	6.69e-05	0.0336	possibly correct	TRUE	30997	EAQAALAEAQEDLESER	R	V	0.989	0	6.75	2		930.443	1858.87	1859.86	2	0.01633	8.779	2710.15	33393	867626	1132	1148	TRUE
NF-rep1	Myosin-14 OS=Homo sapiens GN=MYH14 PE=1 SV=2	Q7Z406	227873	1	5	5	5	6.69e-05	0.0336	possibly correct	TRUE	24463	EEIFSQNRESEK	R	R	0.904	0	6.28	2		748.357	1494.7	1495.7	2	0.003709	2.48	2122.86	11898	601672	1686	1697	TRUE
NF-rep1	Myosin-14 OS=Homo sapiens GN=MYH14 PE=1 SV=2	Q7Z406	227873	1	5	5	5	6.69e-05	0.0336	possibly correct	TRUE	26145	LQEELAASDRAR	R	R	0.945	0	6.23	2		1358.7	1357.69	1358.7	1	-0.0004417	-0.3251	2278.58	5049	377885	1709	1720	TRUE
NF-rep1	Myosin-14 OS=Homo sapiens GN=MYH14 PE=1 SV=2	Q7Z406	227873	1	5	5	5	6.69e-05	0.0336	possibly correct	TRUE	17768	TQHERDLQGRDEAGEER	K	R	0.889	0	6.25	2		1013.46	2024.9	2025.93	2	-0.02449	-12.09	1659.44	1862	307230	1591	1607	TRUE
NF-rep1	Transforming growth factor-beta-induced protein ig-h3 OS=Homo sapiens GN=TGFBI PE=1 SV=1	Q15582	74682.9	1	26	28	30	0.000402	0.518	possibly correct	TRUE	110666	AAVAASGLNTMLEGNGQYTLLAPTNEAFEK	R	I	0.997	0	9.14	2		1027.86	3080.55	3081.52	3	0.03669	11.91	3299.3	251095	257333	258	287	TRUE
NF-rep1	Transforming growth factor-beta-induced protein ig-h3 OS=Homo sapiens GN=TGFBI PE=1 SV=1	Q15582	74682.9	1	26	28	30	0.000402	0.518	possibly correct	TRUE	93775	DGTPPIDAHTR	K	N	0.997	6.38	8.98	2		590.297	1178.58	1179.58	2	0.01027	8.706	1076.8	150273	269212	422	432	TRUE
NF-rep1	Transforming growth factor-beta-induced protein ig-h3 OS=Homo sapiens GN=TGFBI PE=1 SV=1	Q15582	74682.9	1	26	28	30	0.000402	0.518	possibly correct	TRUE	113180	DILATNGVIHYIDELLIPDSAK	K	T	0.982	2.82	0	2		804.434	2410.28	2410.29	3	1.001	-0.9211	4151.23	52791	63610	356	377	TRUE
NF-rep1	Transforming growth factor-beta-induced protein ig-h3 OS=Homo sapiens GN=TGFBI PE=1 SV=1	Q15582	74682.9	1	26	28	30	0.000402	0.518	possibly correct	TRUE	113205	DILATNGVIHYIDELLIPDSAK	K	T	0.997	0	9.08	2		804.106	2409.3	2410.29	3	0.01564	6.491	4176.77	64455	60087	356	377	TRUE
NF-rep1	Transforming growth factor-beta-induced protein ig-h3 OS=Homo sapiens GN=TGFBI PE=1 SV=1	Q15582	74682.9	1	26	28	30	0.000402	0.518	possibly correct	TRUE	101317	DLLNNHILK	R	S	0.997	0	8.79	2		540.317	1078.62	1079.62	2	0.005397	4.999	2131.3	136979	1504470	305	313	TRUE
NF-rep1	Transforming growth factor-beta-induced protein ig-h3 OS=Homo sapiens GN=TGFBI PE=1 SV=1	Q15582	74682.9	1	26	28	30	0.000402	0.518	possibly correct	TRUE	107384	EGVYTVFAPTNEAFR	R	A	0.997	0	9.43	2		850.928	1699.84	1700.83	2	0.02054	12.08	2824.26	353149	750787	534	548	TRUE
NF-rep1	Transforming growth factor-beta-induced protein ig-h3 OS=Homo sapiens GN=TGFBI PE=1 SV=1	Q15582	74682.9	1	26	28	30	0.000402	0.518	possibly correct	TRUE	111594	EPVAEPDIMATNGVVHVITNVLQPPANRPQER	K	G	0.997	0	7.41	2		873.722	3490.86	3491.81	4	0.0581	16.64	3482.36	83792	199444	611	642	TRUE
NF-rep1	Transforming growth factor-beta-induced protein ig-h3 OS=Homo sapiens GN=TGFBI PE=1 SV=1	Q15582	74682.9	1	26	28	30	0.000402	0.518	possibly correct	TRUE	110181	FSmLVAAIQSAGLTETLNR	R	E	0.997	0	7.84	2	m3: Oxidation (+15.99)	1019.55	2037.08	2038.06	2	0.02281	11.19	3209.66	31369	155094	515	533	TRUE
NF-rep1	Transforming growth factor-beta-induced protein ig-h3 OS=Homo sapiens GN=TGFBI PE=1 SV=1	Q15582	74682.9	1	26	28	30	0.000402	0.518	possibly correct	TRUE	112270	FSMLVAAIQSAGLTETLNR	R	E	0.997	0	8.05	2		1011.55	2021.09	2022.07	2	0.02871	14.2	3685.21	27431	106393	515	533	TRUE
NF-rep1	Transforming growth factor-beta-induced protein ig-h3 OS=Homo sapiens GN=TGFBI PE=1 SV=1	Q15582	74682.9	1	26	28	30	0.000402	0.518	possibly correct	TRUE	128219	GcPAALPLSNLYETLGVVGSTTTQLYTDR	K	T	0.987	0	6.82	2	c2: Carbamidomethyl (+57.02)	1033.21	3096.59	3097.55	3	0.04917	15.88	4046.41	13672	49676	96	124	TRUE
NF-rep1	Transforming growth factor-beta-induced protein ig-h3 OS=Homo sapiens GN=TGFBI PE=1 SV=1	Q15582	74682.9	1	26	28	30	0.000402	0.518	possibly correct	TRUE	113054	GcPAALPLSNLYETLGVVGSTTTQLYTDR	K	T	0.997	0	9.38	2	c2: Carbamidomethyl (+57.02)	1033.21	3096.61	3097.55	3	0.06236	20.13	4054.13	170222	235218	96	124	TRUE
NF-rep1	Transforming growth factor-beta-induced protein ig-h3 OS=Homo sapiens GN=TGFBI PE=1 SV=1	Q15582	74682.9	1	26	28	30	0.000402	0.518	possibly correct	TRUE	109770	GDELADSALEIFK	R	Q	0.997	0	8.81	2		704.364	1406.71	1407.7	2	0.02111	15	3154.66	230134	369012	643	655	TRUE
NF-rep1	Transforming growth factor-beta-induced protein ig-h3 OS=Homo sapiens GN=TGFBI PE=1 SV=1	Q15582	74682.9	1	26	28	30	0.000402	0.518	possibly correct	TRUE	112157	GDELADSALEIFKQASAFSR	R	A	0.997	0	7.26	2		719.032	2154.07	2155.07	3	0.01529	7.093	3647.44	1312	34518	643	662	TRUE
NF-rep1	Transforming growth factor-beta-induced protein ig-h3 OS=Homo sapiens GN=TGFBI PE=1 SV=1	Q15582	74682.9	1	26	28	30	0.000402	0.518	possibly correct	TRUE	99725	ILGDPEALR	R	D	0.997	0	8.54	2		492.282	982.55	983.552	2	0.004639	4.716	1933.53	216946	300379	296	304	TRUE
NF-rep1	Transforming growth factor-beta-induced protein ig-h3 OS=Homo sapiens GN=TGFBI PE=1 SV=1	Q15582	74682.9	1	26	28	30	0.000402	0.518	possibly correct	TRUE	94763	IPSETLNR	K	I	0.988	0	8.52	2		465.259	928.504	929.505	2	0.005962	6.415	1243.64	269242	336711	288	295	TRUE
NF-rep1	Transforming growth factor-beta-induced protein ig-h3 OS=Homo sapiens GN=TGFBI PE=1 SV=1	Q15582	74682.9	1	26	28	30	0.000402	0.518	possibly correct	TRUE	111829	LTLLAPLNSVFK	R	D	0.997	5	9.59	2		658.407	1314.8	1315.8	2	0.007728	5.874	3549.12	355249	284462	410	421	TRUE
NF-rep1	Transforming growth factor-beta-induced protein ig-h3 OS=Homo sapiens GN=TGFBI PE=1 SV=1	Q15582	74682.9	1	26	28	30	0.000402	0.518	possibly correct	TRUE	95683	NNVVSVNK	K	E	0.988	0	6.78	2		437.212	872.409	873.479	2	-0.06224	-71.26	1389.11	1832	74059	603	610	TRUE
NF-rep1	Transforming growth factor-beta-induced protein ig-h3 OS=Homo sapiens GN=TGFBI PE=1 SV=1	Q15582	74682.9	1	26	28	30	0.000402	0.518	possibly correct	TRUE	109756	NNVVSVNKEPVAEPDImATNGVVHVITNVLQPPANRPQER	K	G	0.997	0	7.34	2	m17: Oxidation (+15.99)	873.27	4361.31	4362.26	5	0.05736	13.15	3153.01	25901	375356	603	642	TRUE
NF-rep1	Transforming growth factor-beta-induced protein ig-h3 OS=Homo sapiens GN=TGFBI PE=1 SV=1	Q15582	74682.9	1	26	28	30	0.000402	0.518	possibly correct	TRUE	110901	NNVVSVNKEPVAEPDIMATNGVVHVITNVLQPPANRPQER	K	G	0.997	0	8.49	2		870.069	4345.31	4346.27	5	0.05081	11.69	3342.17	151253	390334	603	642	TRUE
NF-rep1	Transforming growth factor-beta-induced protein ig-h3 OS=Homo sapiens GN=TGFBI PE=1 SV=1	Q15582	74682.9	1	26	28	30	0.000402	0.518	possibly correct	TRUE	99074	NSLcIENScIAAHDK	R	R	0.979	0	6.62	2	c4: Carbamidomethyl (+57.02), c9: Carbamidomethyl (+57.02)	866.343	1730.67	1731.78	2	-0.1	-57.76	1861.22	11480	94579	470	484	TRUE
NF-rep1	Transforming growth factor-beta-induced protein ig-h3 OS=Homo sapiens GN=TGFBI PE=1 SV=1	Q15582	74682.9	1	26	28	30	0.000402	0.518	possibly correct	TRUE	93776	PPIDAHTR	T	N	0.964	2.35	0	1		453.746	905.477	906.479	2	0.004724	5.211	1076.84	57988	240691	425	432	TRUE
NF-rep1	Transforming growth factor-beta-induced protein ig-h3 OS=Homo sapiens GN=TGFBI PE=1 SV=1	Q15582	74682.9	1	26	28	30	0.000402	0.518	possibly correct	TRUE	93814	QAGLGNHLSGSER	R	L	0.997	5.34	9.02	2		663.333	1324.65	1325.66	2	0.003312	2.498	1080.79	110241	309153	397	409	TRUE
NF-rep1	Transforming growth factor-beta-induced protein ig-h3 OS=Homo sapiens GN=TGFBI PE=1 SV=1	Q15582	74682.9	1	26	28	30	0.000402	0.518	possibly correct	TRUE	96045	RVLTDELK	R	H	0.988	0	8.04	2		487.29	972.565	973.568	2	0.004725	4.853	1446.38	33331	450778	179	186	TRUE
NF-rep1	Transforming growth factor-beta-induced protein ig-h3 OS=Homo sapiens GN=TGFBI PE=1 SV=1	Q15582	74682.9	1	26	28	30	0.000402	0.518	possibly correct	TRUE	100024	SLQGDKLEVSLK	K	N	0.997	0	8.19	2		658.878	1315.74	1316.74	2	0.005557	4.22	1980.83	81060	347448	591	602	TRUE
NF-rep1	Transforming growth factor-beta-induced protein ig-h3 OS=Homo sapiens GN=TGFBI PE=1 SV=1	Q15582	74682.9	1	26	28	30	0.000402	0.518	possibly correct	TRUE	99789	SPYQLVLQHSR	K	L	0.997	0	9.3	2		664.362	1326.71	1327.71	2	0.005783	4.356	1941.95	309243	1784800	28	38	TRUE
NF-rep1	Transforming growth factor-beta-induced protein ig-h3 OS=Homo sapiens GN=TGFBI PE=1 SV=1	Q15582	74682.9	1	26	28	30	0.000402	0.518	possibly correct	TRUE	98713	STVISYEccPGYEK	K	V	0.997	0	9.17	2	c8: Carbamidomethyl (+57.02), c9: Carbamidomethyl (+57.02)	846.874	1691.73	1692.72	2	0.01539	9.093	1814.66	101361	471567	77	90	TRUE
NF-rep1	Transforming growth factor-beta-induced protein ig-h3 OS=Homo sapiens GN=TGFBI PE=1 SV=1	Q15582	74682.9	1	26	28	30	0.000402	0.518	possibly correct	TRUE	113098	VISTITNNIQQIIEIEDTFETLR	K	A	0.997	0	8.71	2		897.493	2689.46	2690.43	3	0.04004	14.88	4084.66	55034	41860	235	257	TRUE
NF-rep1	Transforming growth factor-beta-induced protein ig-h3 OS=Homo sapiens GN=TGFBI PE=1 SV=1	Q15582	74682.9	1	26	28	30	0.000402	0.518	possibly correct	TRUE	110578	VLTPPMGTVMDVLK	R	G	0.997	6.14	9.31	2		750.917	1499.82	1500.82	2	0.00967	6.443	3282.07	368659	355922	497	510	TRUE
NF-rep1	Transforming growth factor-beta-induced protein ig-h3 OS=Homo sapiens GN=TGFBI PE=1 SV=1	Q15582	74682.9	1	26	28	30	0.000402	0.518	possibly correct	TRUE	93236	YFTNcK	K	Q	0.9	2.55	8.5	2	c5: Carbamidomethyl (+57.02)	416.689	831.363	832.366	2	0.004062	4.88	953.838	17194	102618	61	66	TRUE
NF-rep1	Transforming growth factor-beta-induced protein ig-h3 OS=Homo sapiens GN=TGFBI PE=1 SV=1	Q15582	74682.9	1	26	28	30	0.000402	0.518	possibly correct	TRUE	100463	YLYHGQTLETLGGK	K	K	0.997	0	9.13	2		527.281	1578.82	1579.81	3	0.01626	10.29	2034.07	214885	473905	448	461	TRUE
NF-rep1	Protein disulfide-isomerase A6 OS=Homo sapiens GN=PDIA6 PE=1 SV=1	Q15084	48122.3	1	5	5	5	6.69e-05	0.189	possibly correct	TRUE	128295	ALDLFSDNAPPPELLEIINEDIAK	R	R	0.922	0	6.43	2		879.807	2636.4	2637.37	3	0.03976	15.08	4121.16	6264	2664	265	288	TRUE
NF-rep1	Protein disulfide-isomerase A6 OS=Homo sapiens GN=PDIA6 PE=1 SV=1	Q15084	48122.3	1	5	5	5	6.69e-05	0.189	possibly correct	TRUE	124343	GSFSEQGINEFLR	K	E	0.977	0	6.6	2		742.366	1482.72	1483.72	2	0.007818	5.269	2769.64	12116	179189	374	386	TRUE
NF-rep1	Protein disulfide-isomerase A6 OS=Homo sapiens GN=PDIA6 PE=1 SV=1	Q15084	48122.3	1	5	5	5	6.69e-05	0.189	possibly correct	TRUE	122506	GSTAPVGGGAFPTIVER	R	E	0.997	0	7.03	2		808.434	1614.85	1615.84	2	0.01594	9.864	2470.57	19571	108822	393	409	TRUE
NF-rep1	Protein disulfide-isomerase A6 OS=Homo sapiens GN=PDIA6 PE=1 SV=1	Q15084	48122.3	1	5	5	5	6.69e-05	0.189	possibly correct	TRUE	123880	LAAVDATVNQVLASR	K	Y	0.997	0	7.56	2		764.432	1526.85	1527.85	2	0.008232	5.388	2682.19	14603	235669	217	231	TRUE
NF-rep1	Protein disulfide-isomerase A6 OS=Homo sapiens GN=PDIA6 PE=1 SV=1	Q15084	48122.3	1	5	5	5	6.69e-05	0.189	possibly correct	TRUE	122855	NLEPEWAAAASEVK	K	E	0.939	0	6.39	2		757.884	1513.75	1514.75	2	0.01281	8.454	2530.19	13220	93879	195	208	TRUE
NF-rep1	Glutathione S-transferase P OS=Homo sapiens GN=GSTP1 PE=1 SV=2	P09211	23356.7	1	6	6	6	8.03e-05	0.414	possibly correct	TRUE	5825	ALPGQLKPFETLLSQNQGGK	K	T	0.997	0	7.16	2		709.396	2125.17	2126.16	3	0.01225	5.761	2993.08	78164	117180	122	141	TRUE
NF-rep1	Glutathione S-transferase P OS=Homo sapiens GN=GSTP1 PE=1 SV=2	P09211	23356.7	1	6	6	6	8.03e-05	0.414	possibly correct	TRUE	2380	AScLYGQLPK	K	F	0.987	0	6.72	2	c3: Carbamidomethyl (+57.02)	568.793	1135.57	1136.58	2	0.002701	2.376	1936.61	22251	40106	46	55	TRUE
NF-rep1	Glutathione S-transferase P OS=Homo sapiens GN=GSTP1 PE=1 SV=2	P09211	23356.7	1	6	6	6	8.03e-05	0.414	possibly correct	TRUE	6468	DQQEAALVDMVNDGVEDLR	K	C	0.997	0	6.99	2		1059	2115.99	2116.98	2	0.01718	8.114	3317.57	11107	12883	83	101	TRUE
NF-rep1	Glutathione S-transferase P OS=Homo sapiens GN=GSTP1 PE=1 SV=2	P09211	23356.7	1	6	6	6	8.03e-05	0.414	possibly correct	TRUE	5336	FQDGDLTLYQSNTILR	K	H	0.985	0	6.7	2		942.486	1882.96	1883.95	2	0.01541	8.179	2815.78	32163	30479	56	71	TRUE
NF-rep1	Glutathione S-transferase P OS=Homo sapiens GN=GSTP1 PE=1 SV=2	P09211	23356.7	1	6	6	6	8.03e-05	0.414	possibly correct	TRUE	3091	MLLADQGQSWK	R	E	0.993	0	6.86	2		638.823	1275.63	1276.64	2	0.002171	1.701	2199.9	14108	38755	20	30	TRUE
NF-rep1	Glutathione S-transferase P OS=Homo sapiens GN=GSTP1 PE=1 SV=2	P09211	23356.7	1	6	6	6	8.03e-05	0.414	possibly correct	TRUE	5502	PPYTVVYFPVR	M	G	0.997	2.08	6.97	1		669.367	1336.72	1337.73	2	0.002293	1.714	2882.54	26831	26143	2	12	TRUE
NF-rep1	Vimentin OS=Homo sapiens GN=VIM PE=1 SV=4	P08670	53652.7	1	14	16	25	0.000335	0.33	possibly correct	TRUE	131584	DGQVINETSQHHDDLE	R	-	0.952	0	6.44	2		918.912	1835.81	1836.8	2	0.0169	9.203	1439.13	21402	48612	451	466	TRUE
NF-rep1	Vimentin OS=Homo sapiens GN=VIM PE=1 SV=4	P08670	53652.7	1	14	16	25	0.000335	0.33	possibly correct	TRUE	50565	DNLAEDIMR	R	L	0.921	0	6.33	2		538.758	1075.5	1076.5	2	0.005153	4.787	2421.5	11343	60336	176	184	TRUE
NF-rep1	Vimentin OS=Homo sapiens GN=VIM PE=1 SV=4	P08670	53652.7	1	14	16	25	0.000335	0.33	possibly correct	TRUE	133508	EEAENTLQSFR	R	Q	0.994	0	6.88	2		662.312	1322.61	1323.62	2	-0.0002364	-0.1786	1855.16	43305	159685	197	207	TRUE
NF-rep1	Vimentin OS=Homo sapiens GN=VIM PE=1 SV=4	P08670	53652.7	1	14	16	25	0.000335	0.33	possibly correct	TRUE	2232	EEAENTLQSFR	R	Q	0.997	1.89	6.85	2		662.312	1322.61	1323.62	2	-0.001091	-0.8242	1868.91	34871	85631	197	207	TRUE
NF-rep1	Vimentin OS=Homo sapiens GN=VIM PE=1 SV=4	P08670	53652.7	1	14	16	25	0.000335	0.33	possibly correct	TRUE	49410	EEAENTLQSFR	R	Q	0.997	6.14	6.77	2		662.313	1322.61	1323.62	2	0.0007401	0.5592	1868.21	37289	53077	197	207	TRUE
NF-rep1	Vimentin OS=Homo sapiens GN=VIM PE=1 SV=4	P08670	53652.7	1	14	16	25	0.000335	0.33	possibly correct	TRUE	121790	ETNLDSLPLVDTHSK	R	R	0.935	0	6.47	2		556.957	1667.85	1668.84	3	0.0134	8.028	2331.98	16759	169421	425	439	TRUE
NF-rep1	Vimentin OS=Homo sapiens GN=VIM PE=1 SV=4	P08670	53652.7	1	14	16	25	0.000335	0.33	possibly correct	TRUE	136052	ETNLDSLPLVDTHSK	R	R	0.983	0	6.67	2		834.928	1667.84	1668.84	2	0.004975	2.981	2329.61	32025	377058	425	439	TRUE
NF-rep1	Vimentin OS=Homo sapiens GN=VIM PE=1 SV=4	P08670	53652.7	1	14	16	25	0.000335	0.33	possibly correct	TRUE	135402	EYQDLLNVK	R	M	0.992	0	6.82	2		561.297	1120.58	1121.58	2	0.002214	1.974	2211.22	16484	320774	382	390	TRUE
NF-rep1	Vimentin OS=Homo sapiens GN=VIM PE=1 SV=4	P08670	53652.7	1	14	16	25	0.000335	0.33	possibly correct	TRUE	1639	FADLSEAANR	K	N	0.894	0	6.26	2		547.271	1092.53	1093.53	2	0.007178	6.564	1639.79	10170	34592	295	304	TRUE
NF-rep1	Vimentin OS=Homo sapiens GN=VIM PE=1 SV=4	P08670	53652.7	1	14	16	25	0.000335	0.33	possibly correct	TRUE	132472	FADLSEAANR	K	N	0.985	0	6.69	2		547.269	1092.52	1093.53	2	0.004126	3.773	1632.76	36861	57435	295	304	TRUE
NF-rep1	Vimentin OS=Homo sapiens GN=VIM PE=1 SV=4	P08670	53652.7	1	14	16	25	0.000335	0.33	possibly correct	TRUE	51847	ILLAELEQLK	K	G	0.948	0	6.43	2		585.361	1168.71	1169.71	2	0.001208	1.033	3039.63	31655	54378	130	139	TRUE
NF-rep1	Vimentin OS=Homo sapiens GN=VIM PE=1 SV=4	P08670	53652.7	1	14	16	25	0.000335	0.33	possibly correct	TRUE	139814	ILLAELEQLK	K	G	0.986	0	6.71	2		585.362	1168.71	1169.71	2	0.003283	2.807	3029.72	42587	72698	130	139	TRUE
NF-rep1	Vimentin OS=Homo sapiens GN=VIM PE=1 SV=4	P08670	53652.7	1	14	16	25	0.000335	0.33	possibly correct	TRUE	5924	ILLAELEQLK	K	G	0.994	0	6.89	2		585.361	1168.71	1169.71	2	0.0004757	0.4067	3038.04	29180	106568	130	139	TRUE
NF-rep1	Vimentin OS=Homo sapiens GN=VIM PE=1 SV=4	P08670	53652.7	1	14	16	25	0.000335	0.33	possibly correct	TRUE	141624	ISLPLPNFSSLNLR	R	E	0.995	0	6.93	2		785.952	1569.89	1570.9	2	0.002093	1.332	3568.85	43251	164062	411	424	TRUE
NF-rep1	Vimentin OS=Homo sapiens GN=VIM PE=1 SV=4	P08670	53652.7	1	14	16	25	0.000335	0.33	possibly correct	TRUE	132679	LGDLYEEEmR	R	E	0.914	0	6.31	2	m9: Oxidation (+15.99)	635.787	1269.56	1270.56	2	0.003879	3.053	1681.75	13152	161584	146	155	TRUE
NF-rep1	Vimentin OS=Homo sapiens GN=VIM PE=1 SV=4	P08670	53652.7	1	14	16	25	0.000335	0.33	possibly correct	TRUE	2701	LGDLYEEEMR	R	E	0.966	0	6.52	2		627.787	1253.56	1254.57	2	-0.00145	-1.156	2056.88	17888	90328	146	155	TRUE
NF-rep1	Vimentin OS=Homo sapiens GN=VIM PE=1 SV=4	P08670	53652.7	1	14	16	25	0.000335	0.33	possibly correct	TRUE	49780	LGDLYEEEMR	R	E	0.997	3.37	6.62	2		627.788	1253.56	1254.57	2	0.001235	0.9848	2053.51	12445	8946	146	155	TRUE
NF-rep1	Vimentin OS=Homo sapiens GN=VIM PE=1 SV=4	P08670	53652.7	1	14	16	25	0.000335	0.33	possibly correct	TRUE	115404	LLEGEESR	K	I	0.903	0	6.28	2		466.741	931.467	932.468	2	0.006224	6.675	1032.2	2137	46184	403	410	FALSE	Q7Z794,P04264
NF-rep1	Vimentin OS=Homo sapiens GN=VIM PE=1 SV=4	P08670	53652.7	1	14	16	25	0.000335	0.33	possibly correct	TRUE	130200	LLEGEESR	K	I	0.936	0	6.38	2		466.741	931.467	932.468	2	0.006224	6.675	1026.96	5143	60035	403	410	FALSE	Q7Z794,P04264
NF-rep1	Vimentin OS=Homo sapiens GN=VIM PE=1 SV=4	P08670	53652.7	1	14	16	25	0.000335	0.33	possibly correct	TRUE	135098	NLQEAEEWYK	K	S	0.896	0	6.26	2		655.305	1308.6	1309.61	2	-0.002308	-1.763	2162.81	23506	67933	283	292	TRUE
NF-rep1	Vimentin OS=Homo sapiens GN=VIM PE=1 SV=4	P08670	53652.7	1	14	16	25	0.000335	0.33	possibly correct	TRUE	130385	QDVDNASLAR	R	L	0.97	0	6.55	2		544.773	1087.53	1088.53	2	0.004818	4.426	1102.55	19877	34931	208	217	TRUE
NF-rep1	Vimentin OS=Homo sapiens GN=VIM PE=1 SV=4	P08670	53652.7	1	14	16	25	0.000335	0.33	possibly correct	TRUE	48135	QDVDNASLAR	R	L	0.985	0	6.69	2		544.771	1087.53	1088.53	2	0.002132	1.959	1125.19	20592	25316	208	217	TRUE
NF-rep1	Vimentin OS=Homo sapiens GN=VIM PE=1 SV=4	P08670	53652.7	1	14	16	25	0.000335	0.33	possibly correct	TRUE	585	QDVDNASLAR	R	L	0.997	1.85	6.54	2		544.771	1087.53	1088.53	2	0.001888	1.735	1109.97	16469	13834	208	217	TRUE
NF-rep1	Vimentin OS=Homo sapiens GN=VIM PE=1 SV=4	P08670	53652.7	1	14	16	25	0.000335	0.33	possibly correct	TRUE	136100	QVQSLTcEVDALK	R	G	0.992	0	6.82	2	c7: Carbamidomethyl (+57.02)	745.883	1489.75	1490.75	2	0.006189	4.152	2338.83	21572	78239	322	334	TRUE
NF-rep1	Vimentin OS=Homo sapiens GN=VIM PE=1 SV=4	P08670	53652.7	1	14	16	25	0.000335	0.33	possibly correct	TRUE	1915	VELQELNDR	K	F	0.929	0	6.36	2		558.289	1114.56	1115.57	2	0.002165	1.941	1721.24	18728	108592	105	113	TRUE
NF-rep1	Rab GDP dissociation inhibitor beta OS=Homo sapiens GN=GDI2 PE=1 SV=2	P50395	50665.5	1	11	11	11	0.000147	0.306	possibly correct	TRUE	64115	cKQLIcDPsYVK	R	D	0.927	2.05	0	2	c1: Carbamidomethyl (+57.02), c6: Carbamidomethyl (+57.02), s9: Phosphoryl STY (+97.98)	804.86	1607.71	1608.72	2	-0.002996	-1.862	2217.5	1392	109807	277	288	TRUE
NF-rep1	Rab GDP dissociation inhibitor beta OS=Homo sapiens GN=GDI2 PE=1 SV=2	P50395	50665.5	1	11	11	11	0.000147	0.306	possibly correct	TRUE	125433	EIRPALELLEPIEQK	K	F	0.951	0	6.54	2		593.343	1777.01	1778.01	3	0.008258	4.645	2974.03	12041	246912	365	379	TRUE
NF-rep1	Rab GDP dissociation inhibitor beta OS=Homo sapiens GN=GDI2 PE=1 SV=2	P50395	50665.5	1	11	11	11	0.000147	0.306	possibly correct	TRUE	116930	IPGSPPESMGR	K	G	0.997	0	7.22	2		564.283	1126.55	1127.55	2	0.006193	5.493	1449.51	5393	130776	58	68	TRUE
NF-rep1	Rab GDP dissociation inhibitor beta OS=Homo sapiens GN=GDI2 PE=1 SV=2	P50395	50665.5	1	11	11	11	0.000147	0.306	possibly correct	TRUE	116978	LYSESLAR	K	Y	0.988	0	7.37	2		469.752	937.49	938.494	2	0.003046	3.246	1456.73	12518	34791	211	218	FALSE	P31150
NF-rep1	Rab GDP dissociation inhibitor beta OS=Homo sapiens GN=GDI2 PE=1 SV=2	P50395	50665.5	1	11	11	11	0.000147	0.306	possibly correct	TRUE	121807	MLLYTEVTR	K	Y	0.997	0	7.05	2		563.303	1124.59	1125.6	2	0.002141	1.902	2335.28	19546	234538	90	98	FALSE	P31150
NF-rep1	Rab GDP dissociation inhibitor beta OS=Homo sapiens GN=GDI2 PE=1 SV=2	P50395	50665.5	1	11	11	11	0.000147	0.306	possibly correct	TRUE	125313	NPYYGGESASITPLEDLYK	R	R	0.996	0	6.96	2		1059.02	2116.03	2117.01	2	0.02566	12.12	2948.77	13296	90191	36	54	TRUE
NF-rep1	Rab GDP dissociation inhibitor beta OS=Homo sapiens GN=GDI2 PE=1 SV=2	P50395	50665.5	1	11	11	11	0.000147	0.306	possibly correct	TRUE	119629	NTNDANScQIIIPQNQVNR	K	K	0.989	0	6.76	2	c8: Carbamidomethyl (+57.02)	1100.05	2198.08	2199.06	2	0.03288	14.95	1969.19	11662	131310	310	328	FALSE	P31150
NF-rep1	Rab GDP dissociation inhibitor beta OS=Homo sapiens GN=GDI2 PE=1 SV=2	P50395	50665.5	1	11	11	11	0.000147	0.306	possibly correct	TRUE	119349	QLIcDPSYVK	K	D	0.925	0	6.34	2	c4: Carbamidomethyl (+57.02)	611.815	1221.62	1222.61	2	0.009236	7.554	1925.38	10013	204816	279	288	TRUE
NF-rep1	Rab GDP dissociation inhibitor beta OS=Homo sapiens GN=GDI2 PE=1 SV=2	P50395	50665.5	1	11	11	11	0.000147	0.306	possibly correct	TRUE	127666	SPYLYPLYGLGELPQGFAR	K	L	0.997	0	7.83	2		1071.07	2140.12	2141.11	2	0.01767	8.251	3634.45	20725	26866	222	240	FALSE	P31150
NF-rep1	Rab GDP dissociation inhibitor beta OS=Homo sapiens GN=GDI2 PE=1 SV=2	P50395	50665.5	1	11	11	11	0.000147	0.306	possibly correct	TRUE	120803	TDDYLDQPcYETINR	R	I	0.997	0	7.12	2	c9: Carbamidomethyl (+57.02)	951.921	1901.83	1902.82	2	0.01725	9.065	2155.96	10373	136948	194	208	TRUE
NF-rep1	Rab GDP dissociation inhibitor beta OS=Homo sapiens GN=GDI2 PE=1 SV=2	P50395	50665.5	1	11	11	11	0.000147	0.306	possibly correct	TRUE	118034	VTEGSFVYK	K	G	0.995	0	6.91	2		515.27	1028.52	1029.53	2	0.007081	6.877	1671.75	12043	95975	104	112	TRUE
NF-rep1	Glycine N-acyltransferase-like protein 3 OS=Homo sapiens GN=GLYATL3 PE=2 SV=3	Q5SZD4	32704.4	1	3	3	3	4.02e-05	0.177	possibly correct	TRUE	39156	GNPFQKEVVLDSWPDFK	R	A	0.994	0	6.89	2		1003.51	2005	2006	2	0.003325	1.658	3467.11	3622	446985	37	53	TRUE
NF-rep1	Glycine N-acyltransferase-like protein 3 OS=Homo sapiens GN=GLYATL3 PE=2 SV=3	Q5SZD4	32704.4	1	3	3	3	4.02e-05	0.177	possibly correct	TRUE	40869	LQSRGFPSQGNVLDDNTASISLLK	K	S	0.928	0	6.45	2		854.125	2559.35	2560.34	3	0.02424	9.467	3709.87	1717	208039	238	261	TRUE
NF-rep1	Glycine N-acyltransferase-like protein 3 OS=Homo sapiens GN=GLYATL3 PE=2 SV=3	Q5SZD4	32704.4	1	3	3	3	4.02e-05	0.177	possibly correct	TRUE	19954	VYGAVMNINR	K	G	0.987	0	6.72	2		568.806	1135.6	1136.59	2	0.01669	14.68	1806.61	16185	1103910	27	36	TRUE
NF-rep1	Heat shock-related 70 kDa protein 2 OS=Homo sapiens GN=HSPA2 PE=1 SV=1	P54652	70023	0.998	5	5	5	6.69e-05	0.103	possibly correct	TRUE	95935	FEDATVQSDMK	K	H	0.934	0	6.37	2		635.786	1269.56	1270.56	2	0.00304	2.392	1429.04	2731	127415	79	89	TRUE
NF-rep1	Heat shock-related 70 kDa protein 2 OS=Homo sapiens GN=HSPA2 PE=1 SV=1	P54652	70023	0.998	5	5	5	6.69e-05	0.103	possibly correct	TRUE	107092	FEELNADLFR	R	G	0.997	0	7	2		627.314	1252.61	1253.62	2	0.003605	2.876	2790.01	20988	667702	305	314	FALSE	P11142
NF-rep1	Heat shock-related 70 kDa protein 2 OS=Homo sapiens GN=HSPA2 PE=1 SV=1	P54652	70023	0.998	5	5	5	6.69e-05	0.103	possibly correct	TRUE	106402	IINEPTAAAIAYGLDK	R	K	0.997	0	7.15	2		830.455	1658.9	1659.9	2	0.006898	4.156	2704.54	59778	331148	173	188	FALSE	P11142,P34931,P11021
NF-rep1	Heat shock-related 70 kDa protein 2 OS=Homo sapiens GN=HSPA2 PE=1 SV=1	P54652	70023	0.998	5	5	5	6.69e-05	0.103	possibly correct	TRUE	96179	STAGDTHLGGEDFDNR	K	M	0.965	0	6.61	2		564.582	1690.72	1691.73	3	0.00621	3.671	1470.91	31142	70732	224	239	FALSE	P11142
NF-rep1	Heat shock-related 70 kDa protein 2 OS=Homo sapiens GN=HSPA2 PE=1 SV=1	P54652	70023	0.998	5	5	5	6.69e-05	0.103	possibly correct	TRUE	101035	TTPSYVAFTDTER	R	L	0.99	0	6.78	2		744.359	1486.7	1487.7	2	0.008981	6.037	2104.56	38335	235162	38	50	FALSE	P11142,P08107,P34931
NF-rep1	Alpha-actinin-3 OS=Homo sapiens GN=ACTN3 PE=1 SV=2	Q08043	103244	1	7	7	9	0.00012	0.0821	possibly correct	TRUE	86112	AGTQIENIEEDFR	K	N	0.996	0	6.95	2		761.368	1520.72	1521.72	2	0.009759	6.413	2536.58	21302	117266	62	74	FALSE	P12814,P35609
NF-rep1	Alpha-actinin-3 OS=Homo sapiens GN=ACTN3 PE=1 SV=2	Q08043	103244	1	7	7	9	0.00012	0.0821	possibly correct	TRUE	83422	ALDFIASK	K	G	0.997	3.41	7.48	2		864.492	863.484	864.483	1	0.009053	10.47	2096.57	19575	23042	110	117	FALSE	P12814,O43707
NF-rep1	Alpha-actinin-3 OS=Homo sapiens GN=ACTN3 PE=1 SV=2	Q08043	103244	1	7	7	9	0.00012	0.0821	possibly correct	TRUE	83422	ALDFIASK	K	G	0.997	3.41	8.02	2		864.492	863.484	864.483	1	0.009053	10.47	2096.57	19575	23042	110	117	FALSE	P12814,O43707
NF-rep1	Alpha-actinin-3 OS=Homo sapiens GN=ACTN3 PE=1 SV=2	Q08043	103244	1	7	7	9	0.00012	0.0821	possibly correct	TRUE	83422	ALDFIASK	K	G	0.997	3.41	8.5	2		864.492	863.484	864.483	1	0.009053	10.47	2096.57	19575	23042	110	117	FALSE	P12814,O43707
NF-rep1	Alpha-actinin-3 OS=Homo sapiens GN=ACTN3 PE=1 SV=2	Q08043	103244	1	7	7	9	0.00012	0.0821	possibly correct	TRUE	79038	ASFNHFDR	R	K	0.984	0	6.68	2		497.232	992.449	993.454	2	0.002165	2.179	1298.29	21348	91385	767	774	FALSE	P12814,P35609
NF-rep1	Alpha-actinin-3 OS=Homo sapiens GN=ACTN3 PE=1 SV=2	Q08043	103244	1	7	7	9	0.00012	0.0821	possibly correct	TRUE	88190	DLLLDPAWEK	R	Q	0.997	0	7.87	2		600.319	1198.62	1199.63	2	0.0002796	0.2331	2924.24	40800	299249	36	45	FALSE	P12814,O43707,P35609
NF-rep1	Alpha-actinin-3 OS=Homo sapiens GN=ACTN3 PE=1 SV=2	Q08043	103244	1	7	7	9	0.00012	0.0821	possibly correct	TRUE	87716	EGLLLWcQR	K	K	0.997	0	7.64	2	c7: Carbamidomethyl (+57.02)	587.807	1173.6	1174.6	2	0.002046	1.742	2845.26	63372	91415	162	170	FALSE	P12814,O43707,P35609
NF-rep1	Alpha-actinin-3 OS=Homo sapiens GN=ACTN3 PE=1 SV=2	Q08043	103244	1	7	7	9	0.00012	0.0821	possibly correct	TRUE	85788	FAIQDISVEETSAK	R	E	0.997	4.02	8.04	2		769.395	1536.78	1537.77	2	0.008291	5.391	2469.73	75554	193489	148	161	FALSE	P12814,O43707,P35609
NF-rep1	Alpha-actinin-3 OS=Homo sapiens GN=ACTN3 PE=1 SV=2	Q08043	103244	1	7	7	9	0.00012	0.0821	possibly correct	TRUE	81500	KTFTAWcNSHLR	R	K	0.993	0	6.93	2	c7: Carbamidomethyl (+57.02)	507.591	1519.75	1520.74	3	0.01547	10.17	1782.23	4545	205641	49	60	FALSE	P12814,O43707,P35609
NF-rep1	Rab GDP dissociation inhibitor alpha OS=Homo sapiens GN=GDI1 PE=1 SV=2	P31150	50584.1	1	8	8	8	0.000107	0.248	possibly correct	TRUE	126458	EVEPALELLEPIDQK	K	F	0.96	0	6.48	2		861.969	1721.92	1722.92	2	0.01481	8.594	3196.64	4191	92555	365	379	TRUE
NF-rep1	Rab GDP dissociation inhibitor alpha OS=Homo sapiens GN=GDI1 PE=1 SV=2	P31150	50584.1	1	8	8	8	0.000107	0.248	possibly correct	TRUE	122121	FQLLEGPPESmGR	R	G	0.987	0	6.73	2	m11: Oxidation (+15.99)	738.862	1475.71	1476.72	2	0.001924	1.303	2390.69	5432	197526	56	68	TRUE
NF-rep1	Rab GDP dissociation inhibitor alpha OS=Homo sapiens GN=GDI1 PE=1 SV=2	P31150	50584.1	1	8	8	8	0.000107	0.248	possibly correct	TRUE	116978	LYSESLAR	K	Y	0.988	0	7.28	2		469.752	937.49	938.494	2	0.003046	3.246	1456.73	12518	34791	211	218	FALSE	P50395
NF-rep1	Rab GDP dissociation inhibitor alpha OS=Homo sapiens GN=GDI1 PE=1 SV=2	P31150	50584.1	1	8	8	8	0.000107	0.248	possibly correct	TRUE	121807	MLLYTEVTR	K	Y	0.991	0	6.79	2		563.303	1124.59	1125.6	2	0.002141	1.902	2335.28	19546	234538	90	98	FALSE	P50395
NF-rep1	Rab GDP dissociation inhibitor alpha OS=Homo sapiens GN=GDI1 PE=1 SV=2	P31150	50584.1	1	8	8	8	0.000107	0.248	possibly correct	TRUE	119629	NTNDANScQIIIPQNQVNR	K	K	0.994	0	6.89	2	c8: Carbamidomethyl (+57.02)	1100.05	2198.08	2199.06	2	0.03288	14.95	1969.19	11662	131310	310	328	FALSE	P50395
NF-rep1	Rab GDP dissociation inhibitor alpha OS=Homo sapiens GN=GDI1 PE=1 SV=2	P31150	50584.1	1	8	8	8	0.000107	0.248	possibly correct	TRUE	127666	SPYLYPLYGLGELPQGFAR	K	L	0.997	0	7.73	2		1071.07	2140.12	2141.11	2	0.01767	8.251	3634.45	20725	26866	222	240	FALSE	P50395
NF-rep1	Rab GDP dissociation inhibitor alpha OS=Homo sapiens GN=GDI1 PE=1 SV=2	P31150	50584.1	1	8	8	8	0.000107	0.248	possibly correct	TRUE	121368	TDDYLDQPcLETVNR	R	I	0.972	0	6.56	2	c9: Carbamidomethyl (+57.02)	919.93	1837.84	1838.82	2	0.02912	15.83	2253.02	10352	153547	194	208	TRUE
NF-rep1	Rab GDP dissociation inhibitor alpha OS=Homo sapiens GN=GDI1 PE=1 SV=2	P31150	50584.1	1	8	8	8	0.000107	0.248	possibly correct	TRUE	119082	TFEGVDPQTTSMR	K	D	0.993	0	6.85	2		734.847	1467.68	1468.67	2	0.0128	8.715	1868.96	4130	23083	157	169	TRUE
NF-rep1	Procollagen C-endopeptidase enhancer 1 OS=Homo sapiens GN=PCOLCE PE=1 SV=2	Q15113	47972.5	1	15	15	16	0.000214	0.425	possibly correct	TRUE	115014	ATSGTEHQFcGGR	R	L	0.997	3.77	7.8	2	c10: Carbamidomethyl (+57.02)	704.311	1406.61	1407.61	2	0.00678	4.817	841.362	25516	30816	150	162	TRUE
NF-rep1	Procollagen C-endopeptidase enhancer 1 OS=Homo sapiens GN=PCOLCE PE=1 SV=2	Q15113	47972.5	1	15	15	16	0.000214	0.425	possibly correct	TRUE	121820	DLELHPAcR	F	Y	0.997	3.92	0	1	c8: Carbamidomethyl (+57.02)	555.775	1109.53	1110.54	2	0.005537	4.986	2337.08	26861	172548	83	91	TRUE
NF-rep1	Procollagen C-endopeptidase enhancer 1 OS=Homo sapiens GN=PCOLCE PE=1 SV=2	Q15113	47972.5	1	15	15	16	0.000214	0.425	possibly correct	TRUE	123666	FcGTFRPAPLVAPGNQVTLR	R	M	0.997	0	7.96	2	c2: Carbamidomethyl (+57.02)	734.398	2200.17	2201.17	3	0.01492	6.778	2641.77	59498	222236	111	130	TRUE
NF-rep1	Procollagen C-endopeptidase enhancer 1 OS=Homo sapiens GN=PCOLCE PE=1 SV=2	Q15113	47972.5	1	15	15	16	0.000214	0.425	possibly correct	TRUE	120924	FDLEPDTYcR	K	Y	0.997	1.59	8.61	2	c9: Carbamidomethyl (+57.02)	658.291	1314.57	1315.56	2	0.01305	9.92	2179.92	73864	216528	205	214	TRUE
NF-rep1	Procollagen C-endopeptidase enhancer 1 OS=Homo sapiens GN=PCOLCE PE=1 SV=2	Q15113	47972.5	1	15	15	16	0.000214	0.425	possibly correct	TRUE	123554	GESGYVASEGFPNLYPPNK	K	E	0.997	0	8.25	2		1013.49	2024.97	2025.96	2	0.02427	11.98	2622.32	47959	109919	43	61	TRUE
NF-rep1	Procollagen C-endopeptidase enhancer 1 OS=Homo sapiens GN=PCOLCE PE=1 SV=2	Q15113	47972.5	1	15	15	16	0.000214	0.425	possibly correct	TRUE	126328	GFLLWYSGR	R	A	0.997	0	7.15	2		549.789	1097.56	1098.57	2	-0.001491	-1.357	3161.54	32500	197474	141	149	TRUE
NF-rep1	Procollagen C-endopeptidase enhancer 1 OS=Homo sapiens GN=PCOLCE PE=1 SV=2	Q15113	47972.5	1	15	15	16	0.000214	0.425	possibly correct	TRUE	125625	GPVLPPESFVVLHRPNQDQILTNLSK	R	R	0.997	0	7.95	2		725.408	2897.6	2898.58	4	0.02665	9.194	3007.37	200278	203346	409	434	TRUE
NF-rep1	Procollagen C-endopeptidase enhancer 1 OS=Homo sapiens GN=PCOLCE PE=1 SV=2	Q15113	47972.5	1	15	15	16	0.000214	0.425	possibly correct	TRUE	123786	GVSYLLMGQVEENR	K	G	0.997	0	7.64	2		797.897	1593.78	1594.79	2	-0.002703	-1.695	2661.79	22324	290170	395	408	TRUE
NF-rep1	Procollagen C-endopeptidase enhancer 1 OS=Homo sapiens GN=PCOLCE PE=1 SV=2	Q15113	47972.5	1	15	15	16	0.000214	0.425	possibly correct	TRUE	121167	PAPLVAPGNQVTLR	R	M	0.988	2.82	0	1		716.923	1431.83	1432.83	2	0.01187	8.281	2216.23	114502	418070	117	130	TRUE
NF-rep1	Procollagen C-endopeptidase enhancer 1 OS=Homo sapiens GN=PCOLCE PE=1 SV=2	Q15113	47972.5	1	15	15	16	0.000214	0.425	possibly correct	TRUE	116177	SQPPEKTEESPSAPDAPTcPK	K	Q	0.997	6.57	7.07	2	c19: Carbamidomethyl (+57.02)	751.687	2252.04	2253.03	3	0.01208	5.36	1271.18	27891	87034	300	320	TRUE
NF-rep1	Procollagen C-endopeptidase enhancer 1 OS=Homo sapiens GN=PCOLCE PE=1 SV=2	Q15113	47972.5	1	15	15	16	0.000214	0.425	possibly correct	TRUE	116176	TEESPSAPDAPTcPK	K	Q	0.997	3.12	8.71	2	c13: Carbamidomethyl (+57.02)	793.86	1585.7	1586.7	2	0.01165	7.34	1271	38768	77427	306	320	TRUE
NF-rep1	Procollagen C-endopeptidase enhancer 1 OS=Homo sapiens GN=PCOLCE PE=1 SV=2	Q15113	47972.5	1	15	15	16	0.000214	0.425	possibly correct	TRUE	122711	TGGLDLPSPPTGASLK	K	F	0.997	0	8.71	2		755.918	1509.82	1510.81	2	0.01682	11.14	2507.59	175281	234341	366	381	TRUE
NF-rep1	Procollagen C-endopeptidase enhancer 1 OS=Homo sapiens GN=PCOLCE PE=1 SV=2	Q15113	47972.5	1	15	15	16	0.000214	0.425	possibly correct	TRUE	121821	VFDLELHPAcR	R	Y	0.997	4.96	8.44	2	c10: Carbamidomethyl (+57.02)	678.843	1355.67	1356.67	2	0.004723	3.481	2337.14	110008	188864	81	91	TRUE
NF-rep1	Procollagen C-endopeptidase enhancer 1 OS=Homo sapiens GN=PCOLCE PE=1 SV=2	Q15113	47972.5	1	15	15	16	0.000214	0.425	possibly correct	TRUE	123390	YDALEVFAGSGTSGQR	R	L	0.997	0	7.82	2		829.4	1656.78	1657.78	2	0.01037	6.254	2616.66	46048	347819	92	107	TRUE
NF-rep1	Procollagen C-endopeptidase enhancer 1 OS=Homo sapiens GN=PCOLCE PE=1 SV=2	Q15113	47972.5	1	15	15	16	0.000214	0.425	possibly correct	TRUE	135647	YDSVSVFNGAVSDDSR	R	R	0.892	0	6.25	2		859.397	1716.78	1717.77	2	0.02076	12.09	2248.67	10136	269674	215	230	TRUE
NF-rep1	Procollagen C-endopeptidase enhancer 1 OS=Homo sapiens GN=PCOLCE PE=1 SV=2	Q15113	47972.5	1	15	15	16	0.000214	0.425	possibly correct	TRUE	121343	YDSVSVFNGAVSDDSR	R	R	0.997	0	8.36	2		859.395	1716.78	1717.77	2	0.01722	10.03	2249.41	46180	175808	215	230	TRUE
NF-rep1	Plasminogen activator inhibitor 1 OS=Homo sapiens GN=SERPINE1 PE=1 SV=1	P05121	45060.3	1	31	42	76	0.00102	0.724	possibly correct	TRUE	122502	DEISTTDAIFVQR	K	D	0.997	0	7.92	2		747.881	1493.75	1494.74	2	0.01099	7.354	2469.98	23119	164864	112	124	TRUE
NF-rep1	Plasminogen activator inhibitor 1 OS=Homo sapiens GN=SERPINE1 PE=1 SV=1	P05121	45060.3	1	31	42	76	0.00102	0.724	possibly correct	TRUE	136816	DEISTTDAIFVQR	K	D	0.997	2.7	8.08	2		747.88	1493.75	1494.74	2	0.009406	6.293	2471.71	84532	143455	112	124	TRUE
NF-rep1	Plasminogen activator inhibitor 1 OS=Homo sapiens GN=SERPINE1 PE=1 SV=1	P05121	45060.3	1	31	42	76	0.00102	0.724	possibly correct	TRUE	132885	DEISTTDAIFVQRDLK	K	L	0.996	0	7.02	2		617.657	1849.95	1850.95	3	0.007163	3.87	1722.02	1142	36105	112	127	TRUE
NF-rep1	Plasminogen activator inhibitor 1 OS=Homo sapiens GN=SERPINE1 PE=1 SV=1	P05121	45060.3	1	31	42	76	0.00102	0.724	possibly correct	TRUE	135142	ELMGPWNK	K	D	0.988	0	7.71	2		487.745	973.475	974.477	2	0.005754	5.904	2170.63	30626	98795	104	111	TRUE
NF-rep1	Plasminogen activator inhibitor 1 OS=Homo sapiens GN=SERPINE1 PE=1 SV=1	P05121	45060.3	1	31	42	76	0.00102	0.724	possibly correct	TRUE	133594	ELmGPWNK	K	D	0.988	0	7.75	2	m3: Oxidation (+15.99)	495.741	989.467	990.471	2	0.002721	2.747	1874.93	44378	158933	104	111	TRUE
NF-rep1	Plasminogen activator inhibitor 1 OS=Homo sapiens GN=SERPINE1 PE=1 SV=1	P05121	45060.3	1	31	42	76	0.00102	0.724	possibly correct	TRUE	120935	ELMGPWNK	K	D	0.988	0	7.81	2		487.749	973.483	974.477	2	0.01338	13.73	2180.63	10920	191401	104	111	TRUE
NF-rep1	Plasminogen activator inhibitor 1 OS=Homo sapiens GN=SERPINE1 PE=1 SV=1	P05121	45060.3	1	31	42	76	0.00102	0.724	possibly correct	TRUE	124920	ELmGPWNKDEISTTDAIFVQR	K	D	0.997	0	8.09	2	m3: Oxidation (+15.99)	822.747	2465.22	2466.2	3	0.02906	11.78	2877.51	44246	292331	104	124	TRUE
NF-rep1	Plasminogen activator inhibitor 1 OS=Homo sapiens GN=SERPINE1 PE=1 SV=1	P05121	45060.3	1	31	42	76	0.00102	0.724	possibly correct	TRUE	139878	ELMGPWNKDEISTTDAIFVQR	K	D	0.997	0	8.64	2		817.415	2449.22	2450.2	3	0.02959	12.08	3041.63	178968	313177	104	124	TRUE
NF-rep1	Plasminogen activator inhibitor 1 OS=Homo sapiens GN=SERPINE1 PE=1 SV=1	P05121	45060.3	1	31	42	76	0.00102	0.724	possibly correct	TRUE	139081	ELmGPWNKDEISTTDAIFVQR	K	D	0.997	0	8.66	2	m3: Oxidation (+15.99)	822.745	2465.21	2466.2	3	0.02466	10	2879.49	231657	314860	104	124	TRUE
NF-rep1	Plasminogen activator inhibitor 1 OS=Homo sapiens GN=SERPINE1 PE=1 SV=1	P05121	45060.3	1	31	42	76	0.00102	0.724	possibly correct	TRUE	125767	ELMGPWNKDEISTTDAIFVQR	K	D	0.997	0	9.05	2		817.413	2449.22	2450.2	3	0.0208	8.488	3037.93	66395	187230	104	124	TRUE
NF-rep1	Plasminogen activator inhibitor 1 OS=Homo sapiens GN=SERPINE1 PE=1 SV=1	P05121	45060.3	1	31	42	76	0.00102	0.724	possibly correct	TRUE	142314	EVPLSALTNILSAQLISHWK	K	G	0.997	0	9.17	2		740.756	2219.25	2220.24	3	0.01482	6.673	4098	439583	358305	267	286	TRUE
NF-rep1	Plasminogen activator inhibitor 1 OS=Homo sapiens GN=SERPINE1 PE=1 SV=1	P05121	45060.3	1	31	42	76	0.00102	0.724	possibly correct	TRUE	128269	EVPLSALTNILSAQLISHWK	K	G	0.997	0	9.58	2		740.76	2219.26	2220.24	3	0.02727	12.28	4101.08	119470	134039	267	286	TRUE
NF-rep1	Plasminogen activator inhibitor 1 OS=Homo sapiens GN=SERPINE1 PE=1 SV=1	P05121	45060.3	1	31	42	76	0.00102	0.724	possibly correct	TRUE	142309	eVPLSALTNILSAQLISHWK	K	G	0.997	10.5	0	2	n-term: Dehydrated (-18.01)	734.752	2201.23	2202.23	3	0.01366	6.204	4097.84	22942	249816	267	286	TRUE
NF-rep1	Plasminogen activator inhibitor 1 OS=Homo sapiens GN=SERPINE1 PE=1 SV=1	P05121	45060.3	1	31	42	76	0.00102	0.724	possibly correct	TRUE	124841	FIINDWVK	R	T	0.988	0	8.87	2		517.788	1033.56	1034.57	2	0.002534	2.449	2857.97	133544	81231	157	164	TRUE
NF-rep1	Plasminogen activator inhibitor 1 OS=Homo sapiens GN=SERPINE1 PE=1 SV=1	P05121	45060.3	1	31	42	76	0.00102	0.724	possibly correct	TRUE	138980	FIINDWVK	R	T	0.997	2.82	8.57	2		517.789	1033.56	1034.57	2	0.004609	4.455	2858.06	529327	377514	157	164	TRUE
NF-rep1	Plasminogen activator inhibitor 1 OS=Homo sapiens GN=SERPINE1 PE=1 SV=1	P05121	45060.3	1	31	42	76	0.00102	0.724	possibly correct	TRUE	130463	FPDSSTHR	P	R	0.952	2.23	0	1		473.725	945.436	946.438	2	0.005674	5.996	1126.67	36972	278196	202	209	TRUE
NF-rep1	Plasminogen activator inhibitor 1 OS=Homo sapiens GN=SERPINE1 PE=1 SV=1	P05121	45060.3	1	31	42	76	0.00102	0.724	possibly correct	TRUE	130463	FPDSSTHR	P	R	0.952	2.23	0	1		473.725	945.436	946.438	2	0.005674	5.996	1126.67	36972	278196	202	209	TRUE
NF-rep1	Plasminogen activator inhibitor 1 OS=Homo sapiens GN=SERPINE1 PE=1 SV=1	P05121	45060.3	1	31	42	76	0.00102	0.724	possibly correct	TRUE	124766	FSLETEVDLR	K	K	0.997	0	7.33	2		604.817	1207.62	1208.62	2	0.01037	8.584	2849.83	2456	205789	301	310	TRUE
NF-rep1	Plasminogen activator inhibitor 1 OS=Homo sapiens GN=SERPINE1 PE=1 SV=1	P05121	45060.3	1	31	42	76	0.00102	0.724	possibly correct	TRUE	138681	FSLETEVDLR	K	K	0.997	0	7.83	2		604.813	1207.61	1208.62	2	0.002196	1.817	2799.42	12223	182196	301	310	TRUE
NF-rep1	Plasminogen activator inhibitor 1 OS=Homo sapiens GN=SERPINE1 PE=1 SV=1	P05121	45060.3	1	31	42	76	0.00102	0.724	possibly correct	TRUE	125417	FSLETEVDLRKPLENLGMTDmFR	K	Q	0.997	0	7.13	2	m21: Oxidation (+15.99)	919.803	2756.39	2757.36	3	0.0363	13.17	2972.55	3729	222726	301	323	TRUE
NF-rep1	Plasminogen activator inhibitor 1 OS=Homo sapiens GN=SERPINE1 PE=1 SV=1	P05121	45060.3	1	31	42	76	0.00102	0.724	possibly correct	TRUE	130933	GAVDQLTR	K	L	0.988	0	7.81	2		430.238	858.462	859.463	2	0.005526	6.43	1269	207673	311643	178	185	TRUE
NF-rep1	Plasminogen activator inhibitor 1 OS=Homo sapiens GN=SERPINE1 PE=1 SV=1	P05121	45060.3	1	31	42	76	0.00102	0.724	possibly correct	TRUE	116209	GAVDQLTR	K	L	0.988	0	8.41	2		430.238	858.462	859.463	2	0.005831	6.785	1277.84	40225	115594	178	185	TRUE
NF-rep1	Plasminogen activator inhibitor 1 OS=Homo sapiens GN=SERPINE1 PE=1 SV=1	P05121	45060.3	1	31	42	76	0.00102	0.724	possibly correct	TRUE	123118	GMISNLLGK	K	G	0.997	0	8.15	2		466.769	931.523	932.524	2	0.006727	7.214	2566.45	33439	108225	169	177	TRUE
NF-rep1	Plasminogen activator inhibitor 1 OS=Homo sapiens GN=SERPINE1 PE=1 SV=1	P05121	45060.3	1	31	42	76	0.00102	0.724	possibly correct	TRUE	137469	GMISNLLGK	K	G	0.997	0	8.38	2		466.767	931.52	932.524	2	0.003676	3.942	2564.15	46848	181930	169	177	TRUE
NF-rep1	Plasminogen activator inhibitor 1 OS=Homo sapiens GN=SERPINE1 PE=1 SV=1	P05121	45060.3	1	31	42	76	0.00102	0.724	possibly correct	TRUE	134286	GmISNLLGK	K	G	0.997	2.27	8.31	2	m2: Oxidation (+15.99)	474.766	947.517	948.518	2	0.005648	5.954	2005	246205	238644	169	177	TRUE
NF-rep1	Plasminogen activator inhibitor 1 OS=Homo sapiens GN=SERPINE1 PE=1 SV=1	P05121	45060.3	1	31	42	76	0.00102	0.724	possibly correct	TRUE	122945	HNPTGTVLFmGQVmEP	R	-	0.997	0	7.01	2	m10: Oxidation (+15.99), m14: Oxidation (+15.99)	895.417	1788.82	1789.82	2	0.002172	1.214	2536.08	1619	192820	387	402	TRUE
NF-rep1	Plasminogen activator inhibitor 1 OS=Homo sapiens GN=SERPINE1 PE=1 SV=1	P05121	45060.3	1	31	42	76	0.00102	0.724	possibly correct	TRUE	137930	HNPTGTVLFmGQVMEP	R	-	0.997	0	8.16	2	m10: Oxidation (+15.99)	887.425	1772.84	1773.83	2	0.01332	7.511	2638.28	89430	995485	387	402	TRUE
NF-rep1	Plasminogen activator inhibitor 1 OS=Homo sapiens GN=SERPINE1 PE=1 SV=1	P05121	45060.3	1	31	42	76	0.00102	0.724	possibly correct	TRUE	136319	HNPTGTVLFmGQVmEP	R	-	0.997	6.08	8.36	2	m10: Oxidation (+15.99), m14: Oxidation (+15.99)	895.423	1788.83	1789.82	2	0.01365	7.625	2373.05	58635	116697	387	402	TRUE
NF-rep1	Plasminogen activator inhibitor 1 OS=Homo sapiens GN=SERPINE1 PE=1 SV=1	P05121	45060.3	1	31	42	76	0.00102	0.724	possibly correct	TRUE	138447	HNPTGTVLFMGQVmEP	R	-	0.997	5.31	8.71	2	m14: Oxidation (+15.99)	887.425	1772.84	1773.83	2	0.01344	7.58	2752.59	130366	216722	387	402	TRUE
NF-rep1	Plasminogen activator inhibitor 1 OS=Homo sapiens GN=SERPINE1 PE=1 SV=1	P05121	45060.3	1	31	42	76	0.00102	0.724	possibly correct	TRUE	140006	HNPTGTVLFMGQVMEP	R	-	0.997	0	8.97	2		879.429	1756.84	1757.84	2	0.01507	8.575	3075.16	113537	245764	387	402	TRUE
NF-rep1	Plasminogen activator inhibitor 1 OS=Homo sapiens GN=SERPINE1 PE=1 SV=1	P05121	45060.3	1	31	42	76	0.00102	0.724	possibly correct	TRUE	125900	HNPTGTVLFMGQVMEP	R	-	0.997	3	8.9	2		879.427	1756.84	1757.84	2	0.01129	6.422	3076.45	42969	99951	387	402	TRUE
NF-rep1	Plasminogen activator inhibitor 1 OS=Homo sapiens GN=SERPINE1 PE=1 SV=1	P05121	45060.3	1	31	42	76	0.00102	0.724	possibly correct	TRUE	130709	IDDKGmAPALR	K	H	0.997	1.19	7.47	2	m6: Oxidation (+15.99)	601.813	1201.61	1202.62	2	-0.0009204	-0.7653	1206.17	23517	58668	89	99	TRUE
NF-rep1	Plasminogen activator inhibitor 1 OS=Homo sapiens GN=SERPINE1 PE=1 SV=1	P05121	45060.3	1	31	42	76	0.00102	0.724	possibly correct	TRUE	141928	IEVNESGTVASSSTAVIVSAR	K	M	0.995	0	6.94	2		1039.05	2076.08	2077.08	2	0.01426	6.867	3733.28	1794	76031	349	369	TRUE
NF-rep1	Plasminogen activator inhibitor 1 OS=Homo sapiens GN=SERPINE1 PE=1 SV=1	P05121	45060.3	1	31	42	76	0.00102	0.724	possibly correct	TRUE	121018	KPLENLGMTDmFR	R	Q	0.997	0	7.51	2	m11: Oxidation (+15.99)	784.39	1566.77	1567.76	2	0.01199	7.647	2190.74	36666	76343	311	323	TRUE
NF-rep1	Plasminogen activator inhibitor 1 OS=Homo sapiens GN=SERPINE1 PE=1 SV=1	P05121	45060.3	1	31	42	76	0.00102	0.724	possibly correct	TRUE	135261	KPLENLGMTDmFR	R	Q	0.997	0	7.98	2	m11: Oxidation (+15.99)	784.389	1566.76	1567.76	2	0.009059	5.778	2188.84	148120	186831	311	323	TRUE
NF-rep1	Plasminogen activator inhibitor 1 OS=Homo sapiens GN=SERPINE1 PE=1 SV=1	P05121	45060.3	1	31	42	76	0.00102	0.724	possibly correct	TRUE	133455	KPLENLGmTDmFR	R	Q	0.997	0	8.49	2	m8: Oxidation (+15.99), m11: Oxidation (+15.99)	528.595	1582.76	1583.76	3	0.01366	8.622	1846.69	299004	310228	311	323	TRUE
NF-rep1	Plasminogen activator inhibitor 1 OS=Homo sapiens GN=SERPINE1 PE=1 SV=1	P05121	45060.3	1	31	42	76	0.00102	0.724	possibly correct	TRUE	137819	KPLENLGMTDMFR	R	Q	0.997	6.74	8.59	2		776.391	1550.77	1551.77	2	0.008246	5.314	2622.77	118731	255188	311	323	TRUE
NF-rep1	Plasminogen activator inhibitor 1 OS=Homo sapiens GN=SERPINE1 PE=1 SV=1	P05121	45060.3	1	31	42	76	0.00102	0.724	possibly correct	TRUE	123401	KPLENLGMTDMFR	R	Q	0.997	0	9.2	2		776.388	1550.76	1551.77	2	0.00202	1.302	2617.67	56954	364751	311	323	TRUE
NF-rep1	Plasminogen activator inhibitor 1 OS=Homo sapiens GN=SERPINE1 PE=1 SV=1	P05121	45060.3	1	31	42	76	0.00102	0.724	possibly correct	TRUE	122427	LFHKSDGSTVSVPMMAQTNK	R	F	0.997	0	7.28	2		726.707	2177.1	2178.07	3	0.03956	18.16	2454.6	4160	97495	211	230	TRUE
NF-rep1	Plasminogen activator inhibitor 1 OS=Homo sapiens GN=SERPINE1 PE=1 SV=1	P05121	45060.3	1	31	42	76	0.00102	0.724	possibly correct	TRUE	127477	LVLVNALYFNGQWK	R	T	0.997	0	7.6	2		832.951	1663.89	1664.92	2	-0.02056	-12.35	3510.61	817	62694	186	199	TRUE
NF-rep1	Plasminogen activator inhibitor 1 OS=Homo sapiens GN=SERPINE1 PE=1 SV=1	P05121	45060.3	1	31	42	76	0.00102	0.724	possibly correct	TRUE	137443	LVQGFmPHFFR	K	L	0.997	5.26	8.55	2	m6: Oxidation (+15.99)	697.855	1393.7	1394.7	2	-0.0004919	-0.3527	2559.97	167019	386612	128	138	TRUE
NF-rep1	Plasminogen activator inhibitor 1 OS=Homo sapiens GN=SERPINE1 PE=1 SV=1	P05121	45060.3	1	31	42	76	0.00102	0.724	possibly correct	TRUE	139405	LVQGFMPHFFR	K	L	0.997	4.42	8.59	2		689.86	1377.71	1378.71	2	0.004311	3.127	2940.38	201672	291361	128	138	TRUE
NF-rep1	Plasminogen activator inhibitor 1 OS=Homo sapiens GN=SERPINE1 PE=1 SV=1	P05121	45060.3	1	31	42	76	0.00102	0.724	possibly correct	TRUE	123102	LVQGFmPHFFR	K	L	0.997	1.57	8.81	2	m6: Oxidation (+15.99)	697.857	1393.7	1394.7	2	0.00317	2.273	2564.86	45498	219389	128	138	TRUE
NF-rep1	Plasminogen activator inhibitor 1 OS=Homo sapiens GN=SERPINE1 PE=1 SV=1	P05121	45060.3	1	31	42	76	0.00102	0.724	possibly correct	TRUE	125247	LVQGFMPHFFR	K	L	0.997	4.74	9.33	2		689.86	1377.71	1378.71	2	0.004433	3.215	2940.04	80164	196328	128	138	TRUE
NF-rep1	Plasminogen activator inhibitor 1 OS=Homo sapiens GN=SERPINE1 PE=1 SV=1	P05121	45060.3	1	31	42	76	0.00102	0.724	possibly correct	TRUE	141112	mAPEEIImDRPFLFVVR	R	H	0.997	5.39	0	2	m1: Oxidation (+15.99), m8: Oxidation (+15.99)	699.032	2094.07	2095.07	3	0.009623	4.593	3366.05	7318	266230	370	386	TRUE
NF-rep1	Plasminogen activator inhibitor 1 OS=Homo sapiens GN=SERPINE1 PE=1 SV=1	P05121	45060.3	1	31	42	76	0.00102	0.724	possibly correct	TRUE	140521	mAPEEIImDRPFLFVVR	R	H	0.997	3.82	8.51	2	m1: Oxidation (+15.99), m8: Oxidation (+15.99)	699.03	2094.07	2095.07	3	0.002543	1.214	3195.93	252721	307692	370	386	TRUE
NF-rep1	Plasminogen activator inhibitor 1 OS=Homo sapiens GN=SERPINE1 PE=1 SV=1	P05121	45060.3	1	31	42	76	0.00102	0.724	possibly correct	TRUE	141665	MAPEEIIMDRPFLFVVR	R	H	0.997	0	8.88	2		688.37	2062.09	2063.08	3	0.01435	6.953	3594.53	211921	198858	370	386	TRUE
NF-rep1	Plasminogen activator inhibitor 1 OS=Homo sapiens GN=SERPINE1 PE=1 SV=1	P05121	45060.3	1	31	42	76	0.00102	0.724	possibly correct	TRUE	141092	MAPEEIImDRPFLFVVR	R	H	0.997	3.89	8.64	2	m8: Oxidation (+15.99)	693.701	2078.08	2079.08	3	0.01186	5.705	3364.9	208835	401780	370	386	TRUE
NF-rep1	Plasminogen activator inhibitor 1 OS=Homo sapiens GN=SERPINE1 PE=1 SV=1	P05121	45060.3	1	31	42	76	0.00102	0.724	possibly correct	TRUE	141335	mAPEEIIMDRPFLFVVR	R	H	0.997	8.64	8.67	2	m1: Oxidation (+15.99)	693.7	2078.08	2079.08	3	0.008444	4.061	3440.03	174164	175481	370	386	TRUE
NF-rep1	Plasminogen activator inhibitor 1 OS=Homo sapiens GN=SERPINE1 PE=1 SV=1	P05121	45060.3	1	31	42	76	0.00102	0.724	possibly correct	TRUE	127584	MAPEEIIMDRPFLFVVR	R	H	0.997	5.36	8.96	2		688.368	2062.08	2063.08	3	0.008974	4.35	3593.24	110004	96163	370	386	TRUE
NF-rep1	Plasminogen activator inhibitor 1 OS=Homo sapiens GN=SERPINE1 PE=1 SV=1	P05121	45060.3	1	31	42	76	0.00102	0.724	possibly correct	TRUE	141141	NVVFSPYGVASVLAMLQLTTGGETQQQIQAAMGFKIDDK	R	G	0.997	0	7.26	2		832.012	4155.02	4156.11	5	-0.07957	-19.15	3368.33	7093	235164	54	92	TRUE
NF-rep1	Plasminogen activator inhibitor 1 OS=Homo sapiens GN=SERPINE1 PE=1 SV=1	P05121	45060.3	1	31	42	76	0.00102	0.724	possibly correct	TRUE	141664	PEEIIMDRPFLFVVR	A	H	0.974	2.68	0	1		621.008	1860	1861	3	0.006374	3.425	3594.41	5717	122435	372	386	TRUE
NF-rep1	Plasminogen activator inhibitor 1 OS=Homo sapiens GN=SERPINE1 PE=1 SV=1	P05121	45060.3	1	31	42	76	0.00102	0.724	possibly correct	TRUE	115715	PFPDSSTHR	T	R	0.91	1.96	0	1		522.251	1042.49	1043.49	2	0.004449	4.264	1140.47	8521	64600	201	209	TRUE
NF-rep1	Plasminogen activator inhibitor 1 OS=Homo sapiens GN=SERPINE1 PE=1 SV=1	P05121	45060.3	1	31	42	76	0.00102	0.724	possibly correct	TRUE	130462	PFPDSSTHR	T	R	0.996	3.3	0	1		522.251	1042.49	1043.49	2	0.004693	4.498	1126.64	33649	284036	201	209	TRUE
NF-rep1	Plasminogen activator inhibitor 1 OS=Homo sapiens GN=SERPINE1 PE=1 SV=1	P05121	45060.3	1	31	42	76	0.00102	0.724	possibly correct	TRUE	142307	PLSALTNILSAQLISHWK	V	G	0.997	12.3	0	1		664.717	1991.13	1992.13	3	0.007652	3.841	4097.6	19260	245450	269	286	TRUE
NF-rep1	Plasminogen activator inhibitor 1 OS=Homo sapiens GN=SERPINE1 PE=1 SV=1	P05121	45060.3	1	31	42	76	0.00102	0.724	possibly correct	TRUE	139583	QFQADFTSLSDQEPLHVAQALQK	R	V	0.997	0	9.15	2		867.78	2600.32	2601.29	3	0.03201	12.31	2975.68	871010	872553	324	346	TRUE
NF-rep1	Plasminogen activator inhibitor 1 OS=Homo sapiens GN=SERPINE1 PE=1 SV=1	P05121	45060.3	1	31	42	76	0.00102	0.724	possibly correct	TRUE	125447	QFQADFTSLSDQEPLHVAQALQK	R	V	0.997	0	9.4	2		867.78	2600.32	2601.29	3	0.03226	12.4	2975.31	244520	350810	324	346	TRUE
NF-rep1	Plasminogen activator inhibitor 1 OS=Homo sapiens GN=SERPINE1 PE=1 SV=1	P05121	45060.3	1	31	42	76	0.00102	0.724	possibly correct	TRUE	125245	qGFMPHFFR	V	L	0.973	2.48	0	1	n-term: Ammonia-loss (-17.03)	575.275	1148.54	1149.53	2	0.01283	11.16	2939.92	8780	172922	130	138	TRUE
NF-rep1	Plasminogen activator inhibitor 1 OS=Homo sapiens GN=SERPINE1 PE=1 SV=1	P05121	45060.3	1	31	42	76	0.00102	0.724	possibly correct	TRUE	139403	QGFMPHFFR	V	L	0.99	2.89	0	1		583.786	1165.56	1166.56	2	0.009228	7.91	2940.21	69826	259165	130	138	TRUE
NF-rep1	Plasminogen activator inhibitor 1 OS=Homo sapiens GN=SERPINE1 PE=1 SV=1	P05121	45060.3	1	31	42	76	0.00102	0.724	possibly correct	TRUE	125246	QGFMPHFFR	V	L	0.992	3.01	0	1		583.785	1165.56	1166.56	2	0.006786	5.817	2940.01	27764	188129	130	138	TRUE
NF-rep1	Plasminogen activator inhibitor 1 OS=Homo sapiens GN=SERPINE1 PE=1 SV=1	P05121	45060.3	1	31	42	76	0.00102	0.724	possibly correct	TRUE	139407	qGFMPHFFR	V	L	0.997	4.82	0	1	n-term: Ammonia-loss (-17.03)	575.274	1148.53	1149.53	2	0.01002	8.716	2940.56	23015	200557	130	138	TRUE
NF-rep1	Plasminogen activator inhibitor 1 OS=Homo sapiens GN=SERPINE1 PE=1 SV=1	P05121	45060.3	1	31	42	76	0.00102	0.724	possibly correct	TRUE	118603	QVDFSEVER	K	A	0.997	0	8.37	2		554.773	1107.53	1108.53	2	0.01248	11.26	1791.73	129022	200685	146	154	TRUE
NF-rep1	Plasminogen activator inhibitor 1 OS=Homo sapiens GN=SERPINE1 PE=1 SV=1	P05121	45060.3	1	31	42	76	0.00102	0.724	possibly correct	TRUE	133146	QVDFSEVER	K	A	0.997	3.72	8.86	2		554.769	1107.52	1108.53	2	0.004548	4.103	1780.97	543791	451111	146	154	TRUE
NF-rep1	Plasminogen activator inhibitor 1 OS=Homo sapiens GN=SERPINE1 PE=1 SV=1	P05121	45060.3	1	31	42	76	0.00102	0.724	possibly correct	TRUE	132886	SDGSTVSVPmMAQTNK	K	F	0.997	0	7.68	2	m10: Oxidation (+15.99)	834.892	1667.77	1668.76	2	0.02024	12.13	1722.44	51634	90985	215	230	TRUE
NF-rep1	Plasminogen activator inhibitor 1 OS=Homo sapiens GN=SERPINE1 PE=1 SV=1	P05121	45060.3	1	31	42	76	0.00102	0.724	possibly correct	TRUE	118455	SDGSTVSVPMmAQTNK	K	F	0.997	0	8.29	2	m11: Oxidation (+15.99)	834.891	1667.77	1668.76	2	0.01755	10.52	1754.83	19129	101899	215	230	TRUE
NF-rep1	Plasminogen activator inhibitor 1 OS=Homo sapiens GN=SERPINE1 PE=1 SV=1	P05121	45060.3	1	31	42	76	0.00102	0.724	possibly correct	TRUE	117725	SDGSTVSVPmMAQTNK	K	F	0.997	0	8.4	2	m10: Oxidation (+15.99)	834.888	1667.76	1668.76	2	0.01255	7.519	1606.04	27050	183601	215	230	TRUE
NF-rep1	Plasminogen activator inhibitor 1 OS=Homo sapiens GN=SERPINE1 PE=1 SV=1	P05121	45060.3	1	31	42	76	0.00102	0.724	possibly correct	TRUE	131062	SDGSTVSVPmmAQTNK	K	F	0.997	0	8.48	2	m10: Oxidation (+15.99), m11: Oxidation (+15.99)	842.884	1683.75	1684.75	2	0.009088	5.394	1300.15	128078	191044	215	230	TRUE
NF-rep1	Plasminogen activator inhibitor 1 OS=Homo sapiens GN=SERPINE1 PE=1 SV=1	P05121	45060.3	1	31	42	76	0.00102	0.724	possibly correct	TRUE	134377	SDGSTVSVPMMAQTNK	K	F	0.997	0	8.68	2		826.89	1651.77	1652.76	2	0.01149	6.953	2015.67	140955	773749	215	230	TRUE
NF-rep1	Plasminogen activator inhibitor 1 OS=Homo sapiens GN=SERPINE1 PE=1 SV=1	P05121	45060.3	1	31	42	76	0.00102	0.724	possibly correct	TRUE	132317	SDGSTVSVPMmAQTNK	K	F	0.997	3.54	8.5	2	m11: Oxidation (+15.99)	834.887	1667.76	1668.76	2	0.008886	5.325	1601.26	133421	159475	215	230	TRUE
NF-rep1	Plasminogen activator inhibitor 1 OS=Homo sapiens GN=SERPINE1 PE=1 SV=1	P05121	45060.3	1	31	42	76	0.00102	0.724	possibly correct	TRUE	120044	SDGSTVSVPMMAQTNK	K	F	0.997	0	8.96	2		826.894	1651.77	1652.76	2	0.01967	11.9	2033.59	64978	154315	215	230	TRUE
NF-rep1	Plasminogen activator inhibitor 1 OS=Homo sapiens GN=SERPINE1 PE=1 SV=1	P05121	45060.3	1	31	42	76	0.00102	0.724	possibly correct	TRUE	130460	TPFPDSSTHR	K	R	0.997	7.68	8.83	2		572.775	1143.54	1144.54	2	0.004967	4.34	1126.59	489955	345593	200	209	TRUE
NF-rep1	Plasminogen activator inhibitor 1 OS=Homo sapiens GN=SERPINE1 PE=1 SV=1	P05121	45060.3	1	31	42	76	0.00102	0.724	possibly correct	TRUE	115718	TPFPDSSTHR	K	R	0.997	3.52	9.09	2		572.773	1143.53	1144.54	2	0.0002061	0.1801	1140.76	99954	76409	200	209	TRUE
NF-rep1	Plasminogen activator inhibitor 1 OS=Homo sapiens GN=SERPINE1 PE=1 SV=1	P05121	45060.3	1	31	42	76	0.00102	0.724	possibly correct	TRUE	131012	VFQQVAQASK	R	D	0.997	4.11	8.84	2		553.308	1104.6	1105.6	2	0.007986	7.223	1284.89	826307	453613	42	51	TRUE
NF-rep1	Plasminogen activator inhibitor 1 OS=Homo sapiens GN=SERPINE1 PE=1 SV=1	P05121	45060.3	1	31	42	76	0.00102	0.724	possibly correct	TRUE	116274	VFQQVAQASK	R	D	0.997	2.22	9.28	2		553.304	1104.59	1105.6	2	0.000662	0.5988	1295.49	215441	137317	42	51	TRUE
NF-rep1	Plasminogen activator inhibitor 1 OS=Homo sapiens GN=SERPINE1 PE=1 SV=1	P05121	45060.3	1	31	42	76	0.00102	0.724	possibly correct	TRUE	141878	VKIEVNESGTVASSSTAVIVSAR	K	M	0.997	0	7.12	2		768.756	2303.25	2304.24	3	0.01444	6.265	3705.92	2348	104392	347	369	TRUE
NF-rep1	Plasminogen activator inhibitor 1 OS=Homo sapiens GN=SERPINE1 PE=1 SV=1	P05121	45060.3	1	31	42	76	0.00102	0.724	possibly correct	TRUE	139408	VQGFMPHFFR	L	L	0.971	2.44	0	1		633.319	1264.62	1265.62	2	0.005403	4.269	2940.63	14192	207361	129	138	TRUE
NF-rep1	Collagen alpha-1(III) chain OS=Homo sapiens GN=COL3A1 PE=1 SV=4	P02461	138565	1	33	37	54	0.000723	0.377	possibly correct	TRUE	87999	AGGFAPYYGDEPMDFK	K	I	0.935	0	6.37	2		882.892	1763.77	1764.76	2	0.01921	10.88	2887.43	6507	167733	1213	1228	TRUE
NF-rep1	Collagen alpha-1(III) chain OS=Homo sapiens GN=COL3A1 PE=1 SV=4	P02461	138565	1	33	37	54	0.000723	0.377	possibly correct	TRUE	30399	AGGFAPYYGDEPMDFK	K	I	0.997	0	7.81	2		882.89	1763.77	1764.76	2	0.01481	8.395	2656.87	68834	412605	1213	1228	TRUE
NF-rep1	Collagen alpha-1(III) chain OS=Homo sapiens GN=COL3A1 PE=1 SV=4	P02461	138565	1	33	37	54	0.000723	0.377	possibly correct	TRUE	78687	DGNPGSDGLPGR	R	D	0.973	0	6.57	2		571.271	1140.53	1141.52	2	0.01063	9.315	1209.12	12894	92524	1013	1024	TRUE
NF-rep1	Collagen alpha-1(III) chain OS=Homo sapiens GN=COL3A1 PE=1 SV=4	P02461	138565	1	33	37	54	0.000723	0.377	possibly correct	TRUE	11913	DGNPGSDGLPGR	R	D	0.997	0	7.09	2		571.269	1140.52	1141.52	2	0.007094	6.214	1170.62	163113	413186	1013	1024	TRUE
NF-rep1	Collagen alpha-1(III) chain OS=Homo sapiens GN=COL3A1 PE=1 SV=4	P02461	138565	1	33	37	54	0.000723	0.377	possibly correct	TRUE	15301	DGPPGPAGNTGAPGSPGVSGPK	K	G	0.997	0	7.51	2		937.464	1872.91	1873.9	2	0.01692	9.028	1468.13	63113	515578	902	923	TRUE
NF-rep1	Collagen alpha-1(III) chain OS=Homo sapiens GN=COL3A1 PE=1 SV=4	P02461	138565	1	33	37	54	0.000723	0.377	possibly correct	TRUE	16638	DGSPGEPGANGLPGAAGER	K	G	0.997	0	7.24	2		854.905	1707.8	1708.79	2	0.0145	8.485	1579.99	32596	958177	467	485	TRUE
NF-rep1	Collagen alpha-1(III) chain OS=Homo sapiens GN=COL3A1 PE=1 SV=4	P02461	138565	1	33	37	54	0.000723	0.377	possibly correct	TRUE	13815	DGTSGHPGPIGPPGPR	K	G	0.997	0	7.2	2		749.876	1497.74	1498.74	2	0.004239	2.828	1345.37	26219	270612	1151	1166	TRUE
NF-rep1	Collagen alpha-1(III) chain OS=Homo sapiens GN=COL3A1 PE=1 SV=4	P02461	138565	1	33	37	54	0.000723	0.377	possibly correct	TRUE	158605	FTYTVLEDGcTK	K	H	0.968	1.38	6.01	2	c10: Carbamidomethyl (+57.02)	717.339	1432.66	1433.66	2	0.008621	6.013	2225.15	31698	97236	1408	1419	TRUE
NF-rep1	Collagen alpha-1(III) chain OS=Homo sapiens GN=COL3A1 PE=1 SV=4	P02461	138565	1	33	37	54	0.000723	0.377	possibly correct	TRUE	84350	FTYTVLEDGcTK	K	H	0.988	0	6.74	2	c10: Carbamidomethyl (+57.02)	717.338	1432.66	1433.66	2	0.007156	4.991	2237.08	9995	83001	1408	1419	TRUE
NF-rep1	Collagen alpha-1(III) chain OS=Homo sapiens GN=COL3A1 PE=1 SV=4	P02461	138565	1	33	37	54	0.000723	0.377	possibly correct	TRUE	25147	FTYTVLEDGcTK	K	H	0.997	1.96	7.11	2	c10: Carbamidomethyl (+57.02)	717.34	1432.66	1433.66	2	0.01009	7.035	2187.83	114375	472548	1408	1419	TRUE
NF-rep1	Collagen alpha-1(III) chain OS=Homo sapiens GN=COL3A1 PE=1 SV=4	P02461	138565	1	33	37	54	0.000723	0.377	possibly correct	TRUE	148080	FTYTVLEDGcTK	K	H	0.997	4	7.72	2	c10: Carbamidomethyl (+57.02)	717.338	1432.66	1433.66	2	0.006302	4.395	2231.66	116357	479964	1408	1419	TRUE
NF-rep1	Collagen alpha-1(III) chain OS=Homo sapiens GN=COL3A1 PE=1 SV=4	P02461	138565	1	33	37	54	0.000723	0.377	possibly correct	TRUE	24495	GAAGPPGPPGAAGTPGLQGMPGER	K	G	0.997	0	7.04	2		1050.53	2099.05	2100.03	2	0.02651	12.62	2126.4	25861	499131	708	731	TRUE
NF-rep1	Collagen alpha-1(III) chain OS=Homo sapiens GN=COL3A1 PE=1 SV=4	P02461	138565	1	33	37	54	0.000723	0.377	possibly correct	TRUE	21280	GEDGKDGSPGEPGANGLPGAAGER	K	G	0.978	0	6.62	2		1098	2193.98	2195	2	-0.008409	-3.831	1912.58	22734	1148650	462	485	TRUE
NF-rep1	Collagen alpha-1(III) chain OS=Homo sapiens GN=COL3A1 PE=1 SV=4	P02461	138565	1	33	37	54	0.000723	0.377	possibly correct	TRUE	15282	GENGSPGAPGAPGHPGPPGPVGPAGK	R	S	0.997	0	7.22	2		739.37	2215.09	2216.08	3	0.01208	5.45	1465.68	42097	688117	1035	1060	TRUE
NF-rep1	Collagen alpha-1(III) chain OS=Homo sapiens GN=COL3A1 PE=1 SV=4	P02461	138565	1	33	37	54	0.000723	0.377	possibly correct	TRUE	4930	GEPGANGLPGAAGER	P	G	0.886	1.85	0	1		677.334	1352.65	1352.66	2	1.004	1.3	2688.22	1207	122252	471	485	TRUE
NF-rep1	Collagen alpha-1(III) chain OS=Homo sapiens GN=COL3A1 PE=1 SV=4	P02461	138565	1	33	37	54	0.000723	0.377	possibly correct	TRUE	8988	GESGKPGANGLSGER	K	G	0.995	0	6.9	2		708.349	1414.68	1415.69	2	0.002884	2.037	804.108	7354	100128	978	992	TRUE
NF-rep1	Collagen alpha-1(III) chain OS=Homo sapiens GN=COL3A1 PE=1 SV=4	P02461	138565	1	33	37	54	0.000723	0.377	possibly correct	TRUE	37763	GESGPAGPAGAPGPAGSR	R	G	0.892	0	6.25	2		746.876	1491.74	1492.71	2	0.02975	19.93	3304.19	1907	218777	1065	1082	TRUE
NF-rep1	Collagen alpha-1(III) chain OS=Homo sapiens GN=COL3A1 PE=1 SV=4	P02461	138565	1	33	37	54	0.000723	0.377	possibly correct	TRUE	23634	GFPGNPGAPGSPGPAGQQGAIGSPGPAGPR	R	G	0.989	0	6.84	2		870.777	2609.31	2610.28	3	0.03555	13.62	2072.69	30762	1142870	1110	1139	TRUE
NF-rep1	Collagen alpha-1(III) chain OS=Homo sapiens GN=COL3A1 PE=1 SV=4	P02461	138565	1	33	37	54	0.000723	0.377	possibly correct	TRUE	77791	GGPGGPGPQGPPGK	R	N	0.958	0	6.47	2		580.298	1158.58	1159.59	2	0.001945	1.677	904.458	8565	17359	597	610	TRUE
NF-rep1	Collagen alpha-1(III) chain OS=Homo sapiens GN=COL3A1 PE=1 SV=4	P02461	138565	1	33	37	54	0.000723	0.377	possibly correct	TRUE	9432	GGPGGPGPQGPPGK	R	N	0.997	3.32	8.09	2		580.297	1158.58	1159.59	2	0.0017	1.466	887.832	129451	286426	597	610	TRUE
NF-rep1	Collagen alpha-1(III) chain OS=Homo sapiens GN=COL3A1 PE=1 SV=4	P02461	138565	1	33	37	54	0.000723	0.377	possibly correct	TRUE	54455	GGPGGPGPQGPPGK	R	N	0.997	6.05	6.48	2		580.298	1158.58	1159.59	2	0.002799	2.414	891.384	38950	110601	597	610	TRUE
NF-rep1	Collagen alpha-1(III) chain OS=Homo sapiens GN=COL3A1 PE=1 SV=4	P02461	138565	1	33	37	54	0.000723	0.377	possibly correct	TRUE	21187	GPPGLAGAPGLR	R	G	0.975	0	6.59	2		531.805	1061.59	1062.61	2	-0.003817	-3.592	1896.24	148321	113928	684	695	TRUE
NF-rep1	Collagen alpha-1(III) chain OS=Homo sapiens GN=COL3A1 PE=1 SV=4	P02461	138565	1	33	37	54	0.000723	0.377	possibly correct	TRUE	26973	GPPGPQGLPGLAGTAGEPGRDGNPGSDGLPGR	R	D	0.978	0	6.7	2		970.155	2907.44	2908.43	3	0.02024	6.958	2361.8	3929	249720	993	1024	TRUE
NF-rep1	Collagen alpha-1(III) chain OS=Homo sapiens GN=COL3A1 PE=1 SV=4	P02461	138565	1	33	37	54	0.000723	0.377	possibly correct	TRUE	27322	GPTGPIGPPGPAGQPGDKGEGGAPGLPGIAGPR	R	G	0.912	0	6.41	2		962.85	2885.53	2886.49	3	0.04802	16.64	2395.26	50860	326020	762	794	TRUE
NF-rep1	Collagen alpha-1(III) chain OS=Homo sapiens GN=COL3A1 PE=1 SV=4	P02461	138565	1	33	37	54	0.000723	0.377	possibly correct	TRUE	78040	GPVGPSGPPGK	R	D	0.961	0	6.49	2		475.262	948.51	949.51	2	0.006949	7.318	996.996	16268	105020	1140	1150	TRUE
NF-rep1	Collagen alpha-1(III) chain OS=Homo sapiens GN=COL3A1 PE=1 SV=4	P02461	138565	1	33	37	54	0.000723	0.377	possibly correct	TRUE	9973	GPVGPSGPPGK	R	D	0.997	0	7.43	2		475.26	948.506	949.51	2	0.003043	3.205	964.128	211222	96085	1140	1150	TRUE
NF-rep1	Collagen alpha-1(III) chain OS=Homo sapiens GN=COL3A1 PE=1 SV=4	P02461	138565	1	33	37	54	0.000723	0.377	possibly correct	TRUE	46907	GQPGVmGFPGPKGNDGAPGK	R	N	0.995	0	6.99	2	m6: Oxidation (+15.99)	628.644	1882.91	1883.91	3	0.008777	4.659	5769.94	1693	190542	573	592	TRUE
NF-rep1	Collagen alpha-1(III) chain OS=Homo sapiens GN=COL3A1 PE=1 SV=4	P02461	138565	1	33	37	54	0.000723	0.377	possibly correct	TRUE	78642	GRPGLPGAAGAR	R	G	0.945	0	6.41	2		540.309	1078.6	1079.61	2	0.00416	3.853	1195.39	6081	72973	309	320	TRUE
NF-rep1	Collagen alpha-1(III) chain OS=Homo sapiens GN=COL3A1 PE=1 SV=4	P02461	138565	1	33	37	54	0.000723	0.377	possibly correct	TRUE	11426	GRPGLPGAAGAR	R	G	0.997	1.46	7.85	2		540.309	1078.6	1079.61	2	0.00416	3.853	1122.68	114451	378892	309	320	TRUE
NF-rep1	Collagen alpha-1(III) chain OS=Homo sapiens GN=COL3A1 PE=1 SV=4	P02461	138565	1	33	37	54	0.000723	0.377	possibly correct	TRUE	30343	GSPGAQGPPGAPGPLGIAGITGAR	K	G	0.997	0	7.76	2		1028.56	2055.11	2056.09	2	0.02202	10.71	2653.1	74416	569771	933	956	TRUE
NF-rep1	Collagen alpha-1(III) chain OS=Homo sapiens GN=COL3A1 PE=1 SV=4	P02461	138565	1	33	37	54	0.000723	0.377	possibly correct	TRUE	24223	GSPGERGETGPPGPAGFPGAPGQNGEPGGK	R	G	0.937	0	6.48	2		906.107	2715.3	2716.27	3	0.03524	12.97	2100.05	6047	914464	795	824	TRUE
NF-rep1	Collagen alpha-1(III) chain OS=Homo sapiens GN=COL3A1 PE=1 SV=4	P02461	138565	1	33	37	54	0.000723	0.377	possibly correct	TRUE	80613	GSPGGPGAAGFPGAR	R	G	0.925	0	6.34	2		628.314	1254.61	1255.62	2	0.002193	1.747	1615.1	7831	87893	864	878	TRUE
NF-rep1	Collagen alpha-1(III) chain OS=Homo sapiens GN=COL3A1 PE=1 SV=4	P02461	138565	1	33	37	54	0.000723	0.377	possibly correct	TRUE	16215	GSPGGPGAAGFPGAR	R	G	0.997	0	7.06	2		628.315	1254.62	1255.62	2	0.004268	3.399	1543.95	84551	690877	864	878	TRUE
NF-rep1	Collagen alpha-1(III) chain OS=Homo sapiens GN=COL3A1 PE=1 SV=4	P02461	138565	1	33	37	54	0.000723	0.377	possibly correct	TRUE	146905	INTDEImTSLK	K	S	0.997	1.03	6.92	2	m7: Oxidation (+15.99)	640.83	1279.65	1280.64	2	0.01188	9.279	1953.02	59092	65543	1229	1239	TRUE
NF-rep1	Collagen alpha-1(III) chain OS=Homo sapiens GN=COL3A1 PE=1 SV=4	P02461	138565	1	33	37	54	0.000723	0.377	possibly correct	TRUE	27789	INTDEIMTSLK	K	S	0.997	1.52	7.41	2		632.829	1263.64	1264.65	2	0.004478	3.541	2438.53	182822	335064	1229	1239	TRUE
NF-rep1	Collagen alpha-1(III) chain OS=Homo sapiens GN=COL3A1 PE=1 SV=4	P02461	138565	1	33	37	54	0.000723	0.377	possibly correct	TRUE	149123	INTDEIMTSLK	K	S	0.997	4.8	7.53	2		632.829	1263.64	1264.65	2	0.005699	4.506	2478.2	127104	186626	1229	1239	TRUE
NF-rep1	Collagen alpha-1(III) chain OS=Homo sapiens GN=COL3A1 PE=1 SV=4	P02461	138565	1	33	37	54	0.000723	0.377	possibly correct	TRUE	15494	KHWWTDSSAEK	R	K	0.936	0	6.38	2		687.823	1373.63	1374.64	2	-0.005562	-4.046	1483.85	11666	422837	1313	1323	TRUE
NF-rep1	Collagen alpha-1(III) chain OS=Homo sapiens GN=COL3A1 PE=1 SV=4	P02461	138565	1	33	37	54	0.000723	0.377	possibly correct	TRUE	144178	LmGSNEGEFK	K	A	0.991	0	6.79	2	m2: Oxidation (+15.99)	564.258	1126.5	1127.5	2	0.003951	3.505	1146.96	40045	153012	1392	1401	TRUE
NF-rep1	Collagen alpha-1(III) chain OS=Homo sapiens GN=COL3A1 PE=1 SV=4	P02461	138565	1	33	37	54	0.000723	0.377	possibly correct	TRUE	145480	LMGSNEGEFK	K	A	0.997	0	7.03	2		556.26	1110.5	1111.51	2	0.003139	2.824	1551.17	93133	101484	1392	1401	TRUE
NF-rep1	Collagen alpha-1(III) chain OS=Homo sapiens GN=COL3A1 PE=1 SV=4	P02461	138565	1	33	37	54	0.000723	0.377	possibly correct	TRUE	43305	LPIVDIAPYDIGGPDQEFGVDVGPVcFL	R	-	0.997	0	8.02	2	c26: Carbamidomethyl (+57.02)	1001.51	3001.51	3002.49	3	0.03161	10.53	4365.46	33278	317522	1439	1466	TRUE
NF-rep1	Collagen alpha-1(III) chain OS=Homo sapiens GN=COL3A1 PE=1 SV=4	P02461	138565	1	33	37	54	0.000723	0.377	possibly correct	TRUE	11654	NGETGPQGPPGPTGPGGDK	K	G	0.997	0	7.12	2		860.408	1718.8	1719.79	2	0.01389	8.078	1148.42	13321	186612	611	629	TRUE
NF-rep1	Collagen alpha-1(III) chain OS=Homo sapiens GN=COL3A1 PE=1 SV=4	P02461	138565	1	33	37	54	0.000723	0.377	possibly correct	TRUE	144715	NSIAYmDQASGNVK	K	K	0.968	0	6.53	2	m6: Oxidation (+15.99)	757.354	1512.69	1513.7	2	0.006255	4.132	1332.82	17430	104556	1374	1387	TRUE
NF-rep1	Collagen alpha-1(III) chain OS=Homo sapiens GN=COL3A1 PE=1 SV=4	P02461	138565	1	33	37	54	0.000723	0.377	possibly correct	TRUE	23363	NSIAYMDQASGNVK	K	K	0.985	0	6.69	2		749.356	1496.7	1497.7	2	0.003611	2.411	2049.64	2848	381583	1374	1387	TRUE
NF-rep1	Collagen alpha-1(III) chain OS=Homo sapiens GN=COL3A1 PE=1 SV=4	P02461	138565	1	33	37	54	0.000723	0.377	possibly correct	TRUE	146238	NSIAYMDQASGNVK	K	K	0.997	1.26	7.12	2		749.357	1496.7	1497.7	2	0.006785	4.53	1751.3	87894	172201	1374	1387	TRUE
NF-rep1	Collagen alpha-1(III) chain OS=Homo sapiens GN=COL3A1 PE=1 SV=4	P02461	138565	1	33	37	54	0.000723	0.377	possibly correct	TRUE	10626	SGDRGESGPAGPAGAPGPAGSR	K	G	0.982	0	6.75	2		636.638	1906.89	1907.9	3	0.004034	2.115	1041.05	37780	196439	1061	1082	TRUE
NF-rep1	Collagen alpha-1(III) chain OS=Homo sapiens GN=COL3A1 PE=1 SV=4	P02461	138565	1	33	37	54	0.000723	0.377	possibly correct	TRUE	157047	SGEYWVDPNQGcK	K	L	0.983	1.18	6.16	2	c12: Carbamidomethyl (+57.02)	770.335	1538.66	1539.65	2	0.01004	6.521	1888.81	26911	134729	1274	1286	TRUE
NF-rep1	Collagen alpha-1(III) chain OS=Homo sapiens GN=COL3A1 PE=1 SV=4	P02461	138565	1	33	37	54	0.000723	0.377	possibly correct	TRUE	82224	SGEYWVDPNQGcK	K	L	0.997	0	7.03	2	c12: Carbamidomethyl (+57.02)	770.335	1538.66	1539.65	2	0.009675	6.284	1893.77	8242	310050	1274	1286	TRUE
NF-rep1	Collagen alpha-1(III) chain OS=Homo sapiens GN=COL3A1 PE=1 SV=4	P02461	138565	1	33	37	54	0.000723	0.377	possibly correct	TRUE	20301	SGEYWVDPNQGcK	K	L	0.997	0	7.35	2	c12: Carbamidomethyl (+57.02)	770.339	1538.66	1539.65	2	0.01773	11.52	1833.82	100956	1424540	1274	1286	TRUE
NF-rep1	Collagen alpha-1(III) chain OS=Homo sapiens GN=COL3A1 PE=1 SV=4	P02461	138565	1	33	37	54	0.000723	0.377	possibly correct	TRUE	146711	SGEYWVDPNQGcK	K	L	0.997	4.37	7.43	2	c12: Carbamidomethyl (+57.02)	770.332	1538.65	1539.65	2	0.003693	2.399	1890.69	95146	222912	1274	1286	TRUE
NF-rep1	Collagen alpha-1(III) chain OS=Homo sapiens GN=COL3A1 PE=1 SV=4	P02461	138565	1	33	37	54	0.000723	0.377	possibly correct	TRUE	149190	SVNGQIESLISPDGSR	K	K	0.997	6.8	0	2		830.422	1658.83	1658.83	2	1.002	-0.2908	2485.18	81489	128972	1240	1255	TRUE
NF-rep1	Collagen alpha-1(III) chain OS=Homo sapiens GN=COL3A1 PE=1 SV=4	P02461	138565	1	33	37	54	0.000723	0.377	possibly correct	TRUE	149660	SVNGQIESLISPDGSR	K	K	0.997	9.26	7.71	2		829.926	1657.84	1658.83	2	0.01018	6.137	2568.32	89316	205767	1240	1255	TRUE
NF-rep1	Collagen alpha-1(III) chain OS=Homo sapiens GN=COL3A1 PE=1 SV=4	P02461	138565	1	33	37	54	0.000723	0.377	possibly correct	TRUE	149162	VFcNmETGETcISANPLNVPR	K	K	0.949	0	6.53	2	c3: Carbamidomethyl (+57.02), m5: Oxidation (+15.99), c11: Carbamidomethyl (+57.02)	809.044	2424.11	2425.09	3	0.02284	9.418	2480.71	14961	212584	1292	1312	TRUE
NF-rep1	Collagen alpha-1(III) chain OS=Homo sapiens GN=COL3A1 PE=1 SV=4	P02461	138565	1	33	37	54	0.000723	0.377	possibly correct	TRUE	150168	VFcNMETGETcISANPLNVPR	K	K	0.993	0	6.85	2	c3: Carbamidomethyl (+57.02), c11: Carbamidomethyl (+57.02)	1205.07	2408.13	2409.1	2	0.03314	13.75	2689.72	30742	75324	1292	1312	TRUE
NF-rep1	Collagen alpha-1(III) chain OS=Homo sapiens GN=COL3A1 PE=1 SV=4	P02461	138565	1	33	37	54	0.000723	0.377	possibly correct	TRUE	30378	VFcNMETGETcISANPLNVPR	K	K	0.997	0	7.66	2	c3: Carbamidomethyl (+57.02), c11: Carbamidomethyl (+57.02)	1205.07	2408.12	2409.1	2	0.02606	10.82	2655.46	53046	669522	1292	1312	TRUE
NF-rep1	Collagen alpha-1(II) chain OS=Homo sapiens GN=COL2A1 PE=1 SV=3	P02458	141786	1	3	3	6	8.03e-05	0.0269	possibly correct	TRUE	15263	DVWKPEPcR	K	I	0.906	0	6.29	2	c8: Carbamidomethyl (+57.02)	593.789	1185.56	1186.57	2	0.003289	2.772	1463.36	784902	1144280	45	53	FALSE	P02452
NF-rep1	Collagen alpha-1(II) chain OS=Homo sapiens GN=COL2A1 PE=1 SV=3	P02458	141786	1	3	3	6	8.03e-05	0.0269	possibly correct	TRUE	68258	GAQGPPGATGFPGAAGR	R	V	0.899	0	6.27	2		734.881	1467.75	1468.73	2	0.02434	16.57	2748.88	2306	277615	888	904	TRUE
NF-rep1	Collagen alpha-1(II) chain OS=Homo sapiens GN=COL2A1 PE=1 SV=3	P02458	141786	1	3	3	6	8.03e-05	0.0269	possibly correct	TRUE	84661	GFPGLPGPSGEPGK	R	Q	0.997	2.54	6.33	2		648.834	1295.65	1296.66	2	0.002609	2.012	2289.13	49420	144120	993	1006	FALSE	P02452
NF-rep1	Collagen alpha-1(II) chain OS=Homo sapiens GN=COL2A1 PE=1 SV=3	P02458	141786	1	3	3	6	8.03e-05	0.0269	possibly correct	TRUE	64513	GFPGLPGPSGEPGK	R	Q	0.997	2.89	6.44	2		648.836	1295.66	1296.66	2	0.005294	4.083	2276.14	159587	150061	993	1006	FALSE	P02452
NF-rep1	Collagen alpha-1(II) chain OS=Homo sapiens GN=COL2A1 PE=1 SV=3	P02458	141786	1	3	3	6	8.03e-05	0.0269	possibly correct	TRUE	25657	GFPGLPGPSGEPGK	R	Q	0.997	2.92	6.95	2		648.835	1295.65	1296.66	2	0.003219	2.483	2235.35	1032280	632678	993	1006	FALSE	P02452
NF-rep1	Collagen alpha-1(II) chain OS=Homo sapiens GN=COL2A1 PE=1 SV=3	P02458	141786	1	3	3	6	8.03e-05	0.0269	possibly correct	TRUE	25657	GFPGLPGPSGEPGK	R	Q	0.997	2.92	8.93	2		648.835	1295.65	1296.66	2	0.003219	2.483	2235.35	1032280	632678	993	1006	FALSE	P02452
NF-rep1	Collagen alpha-1(I) chain OS=Homo sapiens GN=COL1A1 PE=1 SV=5	P02452	138941	1	91	109	213	0.00285	0.79	possibly correct	TRUE	150767	ALLLQGSNEIEIR	K	A	0.919	0	6.32	2		728.415	1454.81	1455.82	2	0.005398	3.708	2855.44	4204	103753	1387	1399	TRUE
NF-rep1	Collagen alpha-1(I) chain OS=Homo sapiens GN=COL1A1 PE=1 SV=5	P02452	138941	1	91	109	213	0.00285	0.79	possibly correct	TRUE	123994	ALLLQGSNEIEIR	K	A	0.958	0	6.47	2		728.414	1454.81	1455.82	2	0.0032	2.198	2700.27	6969	153270	1387	1399	TRUE
NF-rep1	Collagen alpha-1(I) chain OS=Homo sapiens GN=COL1A1 PE=1 SV=5	P02452	138941	1	91	109	213	0.00285	0.79	possibly correct	TRUE	68238	ALLLQGSNEIEIR	K	A	0.958	0	6.47	2		728.415	1454.82	1455.82	2	0.005886	4.043	2748.74	12550	386834	1387	1399	TRUE
NF-rep1	Collagen alpha-1(I) chain OS=Homo sapiens GN=COL1A1 PE=1 SV=5	P02452	138941	1	91	109	213	0.00285	0.79	possibly correct	TRUE	88223	ALLLQGSNEIEIR	K	A	0.996	0	6.95	2		728.406	1454.8	1455.82	2	-0.01267	-8.702	2926.06	5728	298264	1387	1399	TRUE
NF-rep1	Collagen alpha-1(I) chain OS=Homo sapiens GN=COL1A1 PE=1 SV=5	P02452	138941	1	91	109	213	0.00285	0.79	possibly correct	TRUE	30435	ALLLQGSNEIEIR	K	A	0.997	0	8.82	2		728.415	1454.82	1455.82	2	0.006618	4.546	2660.79	383536	1453620	1387	1399	TRUE
NF-rep1	Collagen alpha-1(I) chain OS=Homo sapiens GN=COL1A1 PE=1 SV=5	P02452	138941	1	91	109	213	0.00285	0.79	possibly correct	TRUE	145279	AYMDQQTGNLKK	V	A	0.997	3.8	0	1		698.849	1395.68	1396.69	2	0.0006733	0.4821	1498.9	12202	115408	1375	1386	TRUE
NF-rep1	Collagen alpha-1(I) chain OS=Homo sapiens GN=COL1A1 PE=1 SV=5	P02452	138941	1	91	109	213	0.00285	0.79	possibly correct	TRUE	94672	DGEAGAQGPPGPAGPAGER	K	G	0.973	0	6.57	2		845.897	1689.78	1690.78	2	0.008031	4.75	1230.11	12607	127838	613	631	TRUE
NF-rep1	Collagen alpha-1(I) chain OS=Homo sapiens GN=COL1A1 PE=1 SV=5	P02452	138941	1	91	109	213	0.00285	0.79	possibly correct	TRUE	56378	DGEAGAQGPPGPAGPAGER	K	G	0.997	0	8.03	2		845.9	1689.78	1690.78	2	0.01389	8.215	1237.22	314357	489299	613	631	TRUE
NF-rep1	Collagen alpha-1(I) chain OS=Homo sapiens GN=COL1A1 PE=1 SV=5	P02452	138941	1	91	109	213	0.00285	0.79	possibly correct	TRUE	78839	DGEAGAQGPPGPAGPAGER	K	G	0.997	9.85	8.88	2		845.899	1689.78	1690.78	2	0.01145	6.771	1249.94	88217	171412	613	631	TRUE
NF-rep1	Collagen alpha-1(I) chain OS=Homo sapiens GN=COL1A1 PE=1 SV=5	P02452	138941	1	91	109	213	0.00285	0.79	possibly correct	TRUE	12287	DGEAGAQGPPGPAGPAGER	K	G	0.997	0	9.67	2		845.9	1689.79	1690.78	2	0.01499	8.865	1208.35	1487200	1492750	613	631	TRUE
NF-rep1	Collagen alpha-1(I) chain OS=Homo sapiens GN=COL1A1 PE=1 SV=5	P02452	138941	1	91	109	213	0.00285	0.79	possibly correct	TRUE	72739	DGIPGQPGLPGPPGPPGPPGPPGLGGNFAPQLSYGYDEK	R	S	0.964	0	6.6	2		1251.3	3750.89	3751.84	3	0.06	15.99	3245.9	5793	111053	132	170	TRUE
NF-rep1	Collagen alpha-1(I) chain OS=Homo sapiens GN=COL1A1 PE=1 SV=5	P02452	138941	1	91	109	213	0.00285	0.79	possibly correct	TRUE	37075	DGIPGQPGLPGPPGPPGPPGPPGLGGNFAPQLSYGYDEK	R	S	0.997	0	8.02	2		1251.3	3750.89	3751.84	3	0.05976	15.93	3228.56	41153	296846	132	170	TRUE
NF-rep1	Collagen alpha-1(I) chain OS=Homo sapiens GN=COL1A1 PE=1 SV=5	P02452	138941	1	91	109	213	0.00285	0.79	possibly correct	TRUE	28669	DGLNGLPGPIGPPGPR	K	G	0.997	0	8.66	2		757.409	1512.8	1513.81	2	-0.002099	-1.387	2515.28	286395	432989	1153	1168	TRUE
NF-rep1	Collagen alpha-1(I) chain OS=Homo sapiens GN=COL1A1 PE=1 SV=5	P02452	138941	1	91	109	213	0.00285	0.79	possibly correct	TRUE	70099	DGVRGLTGPIGPPGPAGAPGDK	K	G	0.952	0	6.44	2		993.536	1985.06	1986.04	2	0.0229	11.53	2975.84	1967	137515	760	781	TRUE
NF-rep1	Collagen alpha-1(I) chain OS=Homo sapiens GN=COL1A1 PE=1 SV=5	P02452	138941	1	91	109	213	0.00285	0.79	possibly correct	TRUE	82664	DLEVDTTLK	R	S	0.983	0	6.67	2		517.28	1032.55	1033.54	2	0.0119	11.51	1977.05	9713	185163	1228	1236	TRUE
NF-rep1	Collagen alpha-1(I) chain OS=Homo sapiens GN=COL1A1 PE=1 SV=5	P02452	138941	1	91	109	213	0.00285	0.79	possibly correct	TRUE	146968	DLEVDTTLK	R	S	0.997	0	7.37	2		517.274	1032.53	1033.54	2	-0.0006745	-0.6526	1973.7	46154	283950	1228	1236	TRUE
NF-rep1	Collagen alpha-1(I) chain OS=Homo sapiens GN=COL1A1 PE=1 SV=5	P02452	138941	1	91	109	213	0.00285	0.79	possibly correct	TRUE	21534	DLEVDTTLK	R	S	0.997	0	8.15	2		517.275	1032.54	1033.54	2	0.002011	1.946	1929.32	159985	242355	1228	1236	TRUE
NF-rep1	Collagen alpha-1(I) chain OS=Homo sapiens GN=COL1A1 PE=1 SV=5	P02452	138941	1	91	109	213	0.00285	0.79	possibly correct	TRUE	60117	DRDLEVDTTLK	R	S	0.997	0	7.37	2		652.84	1303.67	1304.67	2	0.003794	2.908	1730.96	130555	581666	1226	1236	TRUE
NF-rep1	Collagen alpha-1(I) chain OS=Homo sapiens GN=COL1A1 PE=1 SV=5	P02452	138941	1	91	109	213	0.00285	0.79	possibly correct	TRUE	146235	DRDLEVDTTLK	R	S	0.997	0	7.78	2		652.842	1303.67	1304.67	2	0.007212	5.528	1748.48	349488	324569	1226	1236	TRUE
NF-rep1	Collagen alpha-1(I) chain OS=Homo sapiens GN=COL1A1 PE=1 SV=5	P02452	138941	1	91	109	213	0.00285	0.79	possibly correct	TRUE	20247	DRDLEVDTTLK	R	S	0.997	0	8.18	2		652.839	1303.66	1304.67	2	0.00062	0.4752	1832.08	58068	1440390	1226	1236	TRUE
NF-rep1	Collagen alpha-1(I) chain OS=Homo sapiens GN=COL1A1 PE=1 SV=5	P02452	138941	1	91	109	213	0.00285	0.79	possibly correct	TRUE	96470	DVWKPEPcR	R	I	0.885	0	6.24	2	c8: Carbamidomethyl (+57.02)	593.787	1185.56	1186.57	2	-0.001471	-1.24	1509.32	24131	154113	51	59	FALSE	P02458
NF-rep1	Collagen alpha-1(I) chain OS=Homo sapiens GN=COL1A1 PE=1 SV=5	P02452	138941	1	91	109	213	0.00285	0.79	possibly correct	TRUE	58471	DVWKPEPcR	R	I	0.997	0	7.14	2	c8: Carbamidomethyl (+57.02)	593.785	1185.56	1186.57	2	-0.004401	-3.709	1517.66	67470	582408	51	59	FALSE	P02458
NF-rep1	Collagen alpha-1(I) chain OS=Homo sapiens GN=COL1A1 PE=1 SV=5	P02452	138941	1	91	109	213	0.00285	0.79	possibly correct	TRUE	15263	DVWKPEPcR	R	I	0.997	0	8.49	2	c8: Carbamidomethyl (+57.02)	593.789	1185.56	1186.57	2	0.003289	2.772	1463.36	784902	1144280	51	59	FALSE	P02458
NF-rep1	Collagen alpha-1(I) chain OS=Homo sapiens GN=COL1A1 PE=1 SV=5	P02452	138941	1	91	109	213	0.00285	0.79	possibly correct	TRUE	19568	EGAPGAEGSPGR	R	D	0.997	0	7.09	2		1084.48	1083.47	1084.5	1	-0.0227	-20.93	1787.14	36469	1088940	1015	1026	TRUE
NF-rep1	Collagen alpha-1(I) chain OS=Homo sapiens GN=COL1A1 PE=1 SV=5	P02452	138941	1	91	109	213	0.00285	0.79	possibly correct	TRUE	85244	FTYSVTVDGcTSHTGAWGK	R	T	0.985	0	6.79	2	c10: Carbamidomethyl (+57.02)	691.99	2072.95	2073.93	3	0.02147	10.35	2381.18	3262	238457	1406	1424	TRUE
NF-rep1	Collagen alpha-1(I) chain OS=Homo sapiens GN=COL1A1 PE=1 SV=5	P02452	138941	1	91	109	213	0.00285	0.79	possibly correct	TRUE	32852	FTYSVTVDGcTSHTGAWGK	R	T	0.997	0	7.08	2	c10: Carbamidomethyl (+57.02)	691.988	2072.94	2073.93	3	0.01585	7.643	2865.97	11732	676471	1406	1424	TRUE
NF-rep1	Collagen alpha-1(I) chain OS=Homo sapiens GN=COL1A1 PE=1 SV=5	P02452	138941	1	91	109	213	0.00285	0.79	possibly correct	TRUE	56034	GAAGLPGPK	R	G	0.992	0	6.7	2		767.447	766.44	767.441	1	0.005837	7.605	1189.58	5623	62556	734	742	TRUE
NF-rep1	Collagen alpha-1(I) chain OS=Homo sapiens GN=COL1A1 PE=1 SV=5	P02452	138941	1	91	109	213	0.00285	0.79	possibly correct	TRUE	11819	GAAGLPGPK	R	G	0.997	1.09	8.15	2		767.44	766.433	767.441	1	-0.00106	-1.382	1163.98	22785	260594	734	742	TRUE
NF-rep1	Collagen alpha-1(I) chain OS=Homo sapiens GN=COL1A1 PE=1 SV=5	P02452	138941	1	91	109	213	0.00285	0.79	possibly correct	TRUE	24678	GANGAPGIAGAPGFPGAR	K	G	0.997	2.37	8.35	2		769.402	1536.79	1537.79	2	0.008775	5.706	2141.92	110313	301751	398	415	TRUE
NF-rep1	Collagen alpha-1(I) chain OS=Homo sapiens GN=COL1A1 PE=1 SV=5	P02452	138941	1	91	109	213	0.00285	0.79	possibly correct	TRUE	16327	GANGAPGNDGAK	R	G	0.997	0	7.33	2		514.741	1027.47	1028.48	2	-0.001747	-1.699	1549.4	3878	524294	698	709	TRUE
NF-rep1	Collagen alpha-1(I) chain OS=Homo sapiens GN=COL1A1 PE=1 SV=5	P02452	138941	1	91	109	213	0.00285	0.79	possibly correct	TRUE	54216	GAPGPAGAR	P	G	0.891	1.8	4.34	1		753.403	752.395	753.4	1	0.002425	3.219	822.882	10516	91594	314	322	FALSE	P08123
NF-rep1	Collagen alpha-1(I) chain OS=Homo sapiens GN=COL1A1 PE=1 SV=5	P02452	138941	1	91	109	213	0.00285	0.79	possibly correct	TRUE	61547	GDAGAPGAPGSQGAPGLQGmPGER	K	G	0.997	0	7.02	2	m20: Oxidation (+15.99)	1076.01	2150.01	2150.99	2	0.02969	13.8	1896.7	15194	154109	710	733	TRUE
NF-rep1	Collagen alpha-1(I) chain OS=Homo sapiens GN=COL1A1 PE=1 SV=5	P02452	138941	1	91	109	213	0.00285	0.79	possibly correct	TRUE	82289	GDAGAPGAPGSQGAPGLQGmPGER	K	G	0.997	0	7.06	2	m20: Oxidation (+15.99)	1076.01	2150.01	2150.99	2	0.02457	11.42	1909.7	8719	73047	710	733	TRUE
NF-rep1	Collagen alpha-1(I) chain OS=Homo sapiens GN=COL1A1 PE=1 SV=5	P02452	138941	1	91	109	213	0.00285	0.79	possibly correct	TRUE	82829	GDAGAPGAPGSQGAPGLQGMPGER	K	G	0.997	0	7.54	2		1068.02	2134.02	2134.99	2	0.02925	13.7	1999.7	6186	56058	710	733	TRUE
NF-rep1	Collagen alpha-1(I) chain OS=Homo sapiens GN=COL1A1 PE=1 SV=5	P02452	138941	1	91	109	213	0.00285	0.79	possibly correct	TRUE	22608	GDAGAPGAPGSQGAPGLQGMPGER	K	G	0.997	0	7.9	2		1068.01	2134.01	2134.99	2	0.0229	10.73	2000.35	5473	746343	710	733	TRUE
NF-rep1	Collagen alpha-1(I) chain OS=Homo sapiens GN=COL1A1 PE=1 SV=5	P02452	138941	1	91	109	213	0.00285	0.79	possibly correct	TRUE	63410	GDAGPPGPAGPAGPPGPIGNVGAPGAK	K	G	0.95	0	6.53	2		745.058	2232.15	2233.14	3	0.02156	9.653	2133.67	23584	415885	836	862	TRUE
NF-rep1	Collagen alpha-1(I) chain OS=Homo sapiens GN=COL1A1 PE=1 SV=5	P02452	138941	1	91	109	213	0.00285	0.79	possibly correct	TRUE	24298	GDAGPPGPAGPAGPPGPIGNVGAPGAK	K	G	0.997	0	8.05	2		745.056	2232.15	2233.14	3	0.01692	7.576	2103.03	113096	1063210	836	862	TRUE
NF-rep1	Collagen alpha-1(I) chain OS=Homo sapiens GN=COL1A1 PE=1 SV=5	P02452	138941	1	91	109	213	0.00285	0.79	possibly correct	TRUE	59988	GDRGETGPAGPPGAPGAPGAPGPVGPAGK	K	S	0.997	0	7.3	2		817.087	2448.24	2449.22	3	0.02257	9.216	1710.77	46595	230786	1034	1062	TRUE
NF-rep1	Collagen alpha-1(I) chain OS=Homo sapiens GN=COL1A1 PE=1 SV=5	P02452	138941	1	91	109	213	0.00285	0.79	possibly correct	TRUE	81247	GDRGETGPAGPPGAPGAPGAPGPVGPAGK	K	S	0.997	0	7.43	2		817.087	2448.24	2449.22	3	0.02257	9.216	1726.36	16224	46834	1034	1062	TRUE
NF-rep1	Collagen alpha-1(I) chain OS=Homo sapiens GN=COL1A1 PE=1 SV=5	P02452	138941	1	91	109	213	0.00285	0.79	possibly correct	TRUE	17998	GDRGETGPAGPPGAPGAPGAPGPVGPAGK	K	S	0.997	0	8.27	2		817.099	2448.28	2449.22	3	0.06115	24.96	1668.53	106914	111233	1034	1062	TRUE
NF-rep1	Collagen alpha-1(I) chain OS=Homo sapiens GN=COL1A1 PE=1 SV=5	P02452	138941	1	91	109	213	0.00285	0.79	possibly correct	TRUE	20771	GDTGAKGEPGPVGVQGPPGPAGEEGK	K	R	0.997	0	7.32	2		782.379	2344.11	2345.14	3	-0.01611	-6.869	1873.58	3045	475846	443	468	TRUE
NF-rep1	Collagen alpha-1(I) chain OS=Homo sapiens GN=COL1A1 PE=1 SV=5	P02452	138941	1	91	109	213	0.00285	0.79	possibly correct	TRUE	22376	GEPGDAGAKGDAGPPGPAGPAGPPGPIGNVGAPGAK	K	G	0.997	0	7.52	2		1005.84	3014.5	3015.49	3	0.01775	5.887	1977.23	24078	731929	827	862	TRUE
NF-rep1	Collagen alpha-1(I) chain OS=Homo sapiens GN=COL1A1 PE=1 SV=5	P02452	138941	1	91	109	213	0.00285	0.79	possibly correct	TRUE	58398	GEPGPPGPAGAAGPAGNPGADGQPGAK	R	G	0.983	0	6.76	2		751.362	2251.06	2252.07	3	0.0006665	0.2959	1508.7	12391	509945	371	397	TRUE
NF-rep1	Collagen alpha-1(I) chain OS=Homo sapiens GN=COL1A1 PE=1 SV=5	P02452	138941	1	91	109	213	0.00285	0.79	possibly correct	TRUE	80125	GEPGPPGPAGAAGPAGNPGADGQPGAK	R	G	0.996	0	7.05	2		751.366	2251.08	2252.07	3	0.01312	5.825	1522.55	6026	75117	371	397	TRUE
NF-rep1	Collagen alpha-1(I) chain OS=Homo sapiens GN=COL1A1 PE=1 SV=5	P02452	138941	1	91	109	213	0.00285	0.79	possibly correct	TRUE	15342	GEPGPPGPAGAAGPAGNPGADGQPGAK	R	G	0.997	0	8.27	2		1126.55	2251.09	2252.07	2	0.03094	13.74	1471.81	59406	986320	371	397	TRUE
NF-rep1	Collagen alpha-1(I) chain OS=Homo sapiens GN=COL1A1 PE=1 SV=5	P02452	138941	1	91	109	213	0.00285	0.79	possibly correct	TRUE	22161	GEPGPPGPAGFAGPPGADGQPGAK	R	G	0.997	0	8.2	2		1043.52	2085.02	2086	2	0.02863	13.72	1967.95	40461	923369	803	826	TRUE
NF-rep1	Collagen alpha-1(I) chain OS=Homo sapiens GN=COL1A1 PE=1 SV=5	P02452	138941	1	91	109	213	0.00285	0.79	possibly correct	TRUE	80395	GEPGPVGVQGPPGPAGEEGKR	K	G	0.997	0	7.61	2		658.007	1971	1971.99	3	0.01821	9.235	1570.17	31203	99019	449	469	TRUE
NF-rep1	Collagen alpha-1(I) chain OS=Homo sapiens GN=COL1A1 PE=1 SV=5	P02452	138941	1	91	109	213	0.00285	0.79	possibly correct	TRUE	58743	GEPGPVGVQGPPGPAGEEGKR	K	G	0.997	2.77	7.34	2		658.006	1970.99	1971.99	3	0.01333	6.759	1554.51	87057	134910	449	469	TRUE
NF-rep1	Collagen alpha-1(I) chain OS=Homo sapiens GN=COL1A1 PE=1 SV=5	P02452	138941	1	91	109	213	0.00285	0.79	possibly correct	TRUE	15752	GEPGPVGVQGPPGPAGEEGKR	K	G	0.997	0	8.61	2		658.006	1971	1971.99	3	0.01601	8.121	1508.04	317691	608304	449	469	TRUE
NF-rep1	Collagen alpha-1(I) chain OS=Homo sapiens GN=COL1A1 PE=1 SV=5	P02452	138941	1	91	109	213	0.00285	0.79	possibly correct	TRUE	54489	GEPGSPGENGAPGQMGPR	K	G	0.974	0	6.58	2		847.898	1693.78	1694.76	2	0.0324	19.11	900.666	3323	53784	287	304	TRUE
NF-rep1	Collagen alpha-1(I) chain OS=Homo sapiens GN=COL1A1 PE=1 SV=5	P02452	138941	1	91	109	213	0.00285	0.79	possibly correct	TRUE	10246	GEPGSPGENGAPGQmGPR	K	G	0.997	0	7.78	2	m15: Oxidation (+15.99)	855.886	1709.76	1710.75	2	0.01429	8.351	1001.61	21060	303674	287	304	TRUE
NF-rep1	Collagen alpha-1(I) chain OS=Homo sapiens GN=COL1A1 PE=1 SV=5	P02452	138941	1	91	109	213	0.00285	0.79	possibly correct	TRUE	13160	GEPGSPGENGAPGQMGPR	K	G	0.997	0	8.57	2		847.888	1693.76	1694.76	2	0.01274	7.519	1285.99	35463	519616	287	304	TRUE
NF-rep1	Collagen alpha-1(I) chain OS=Homo sapiens GN=COL1A1 PE=1 SV=5	P02452	138941	1	91	109	213	0.00285	0.79	possibly correct	TRUE	60328	GEPGSPGENGAPGQMGPRGLPGER	K	G	0.968	0	6.62	2		768.705	2303.09	2304.08	3	0.02227	9.666	1753.29	11820	450085	287	310	TRUE
NF-rep1	Collagen alpha-1(I) chain OS=Homo sapiens GN=COL1A1 PE=1 SV=5	P02452	138941	1	91	109	213	0.00285	0.79	possibly correct	TRUE	66387	GEQGPAGSPGFQGLPGPAGPPGEAGKPGEQGVPGDLGAPGPSGAR	R	G	0.979	0	6.62	2		1005.01	4016.01	4016.95	4	0.06535	16.27	2518.49	39293	93860	632	676	TRUE
NF-rep1	Collagen alpha-1(I) chain OS=Homo sapiens GN=COL1A1 PE=1 SV=5	P02452	138941	1	91	109	213	0.00285	0.79	possibly correct	TRUE	86094	GEQGPAGSPGFQGLPGPAGPPGEAGKPGEQGVPGDLGAPGPSGAR	R	G	0.997	0	7.32	2		1339.67	4015.98	4016.95	3	0.04215	10.49	2533.94	5739	70691	632	676	TRUE
NF-rep1	Collagen alpha-1(I) chain OS=Homo sapiens GN=COL1A1 PE=1 SV=5	P02452	138941	1	91	109	213	0.00285	0.79	possibly correct	TRUE	28447	GEQGPAGSPGFQGLPGPAGPPGEAGKPGEQGVPGDLGAPGPSGAR	R	G	0.997	0	8.88	2		1339.68	4016.01	4016.95	3	0.06803	16.94	2492.25	183565	480288	632	676	TRUE
NF-rep1	Collagen alpha-1(I) chain OS=Homo sapiens GN=COL1A1 PE=1 SV=5	P02452	138941	1	91	109	213	0.00285	0.79	possibly correct	TRUE	54521	GESGPSGPAGPTGAR	K	G	0.997	0	7.13	2		649.309	1296.6	1297.61	2	-0.001896	-1.461	907.566	28702	107070	782	796	TRUE
NF-rep1	Collagen alpha-1(I) chain OS=Homo sapiens GN=COL1A1 PE=1 SV=5	P02452	138941	1	91	109	213	0.00285	0.79	possibly correct	TRUE	77819	GESGPSGPAGPTGAR	K	G	0.997	0	7.61	2		649.312	1296.61	1297.61	2	0.002987	2.302	920.952	10409	45900	782	796	TRUE
NF-rep1	Collagen alpha-1(I) chain OS=Homo sapiens GN=COL1A1 PE=1 SV=5	P02452	138941	1	91	109	213	0.00285	0.79	possibly correct	TRUE	9514	GESGPSGPAGPTGAR	K	G	0.997	5.46	8.96	2		649.311	1296.61	1297.61	2	0.0007897	0.6086	901.272	290998	270935	782	796	TRUE
NF-rep1	Collagen alpha-1(I) chain OS=Homo sapiens GN=COL1A1 PE=1 SV=5	P02452	138941	1	91	109	213	0.00285	0.79	possibly correct	TRUE	81896	GETGPAGPPGAPGAPGAPGPVGPAGK	R	S	0.997	0	7.92	2		707.702	2120.08	2121.07	3	0.01714	8.082	1843.44	20927	226024	1037	1062	TRUE
NF-rep1	Collagen alpha-1(I) chain OS=Homo sapiens GN=COL1A1 PE=1 SV=5	P02452	138941	1	91	109	213	0.00285	0.79	possibly correct	TRUE	19777	GETGPAGPPGAPGAPGAPGPVGPAGK	R	S	0.997	3.49	8.79	2		1061.04	2120.07	2121.07	2	0.007376	3.478	1794.74	392621	837047	1037	1062	TRUE
NF-rep1	Collagen alpha-1(I) chain OS=Homo sapiens GN=COL1A1 PE=1 SV=5	P02452	138941	1	91	109	213	0.00285	0.79	possibly correct	TRUE	44852	GETGPAGRPGEVGPPGPPGPAGEK	R	G	0.997	0	7.15	2		723.362	2167.07	2168.07	3	-0.001136	-0.5241	4860.58	8109	570145	911	934	TRUE
NF-rep1	Collagen alpha-1(I) chain OS=Homo sapiens GN=COL1A1 PE=1 SV=5	P02452	138941	1	91	109	213	0.00285	0.79	possibly correct	TRUE	76278	GFPGADGVAGPK	R	G	0.959	0	6.48	2		536.775	1071.54	1072.54	2	0.0002786	0.2598	4863.28	7404	231501	494	505	TRUE
NF-rep1	Collagen alpha-1(I) chain OS=Homo sapiens GN=COL1A1 PE=1 SV=5	P02452	138941	1	91	109	213	0.00285	0.79	possibly correct	TRUE	17745	GFPGADGVAGPK	R	G	0.996	3.24	0	2		536.779	1071.54	1072.54	2	0.008457	7.885	1658.93	314642	1542510	494	505	TRUE
NF-rep1	Collagen alpha-1(I) chain OS=Homo sapiens GN=COL1A1 PE=1 SV=5	P02452	138941	1	91	109	213	0.00285	0.79	possibly correct	TRUE	97800	GFPGADGVAGPK	R	G	0.997	0	6.99	2		536.774	1071.53	1072.54	2	-0.001064	-0.9922	1686.89	26426	388656	494	505	TRUE
NF-rep1	Collagen alpha-1(I) chain OS=Homo sapiens GN=COL1A1 PE=1 SV=5	P02452	138941	1	91	109	213	0.00285	0.79	possibly correct	TRUE	17531	GFPGADGVAGPK	R	G	0.997	1.8	8.03	2		536.774	1071.53	1072.54	2	-0.001064	-0.9922	1635.36	180420	708727	494	505	TRUE
NF-rep1	Collagen alpha-1(I) chain OS=Homo sapiens GN=COL1A1 PE=1 SV=5	P02452	138941	1	91	109	213	0.00285	0.79	possibly correct	TRUE	81155	GFPGADGVAGPK	R	G	0.997	2.89	8.14	2		536.774	1071.53	1072.54	2	-0.001552	-1.447	1707.96	47686	149504	494	505	TRUE
NF-rep1	Collagen alpha-1(I) chain OS=Homo sapiens GN=COL1A1 PE=1 SV=5	P02452	138941	1	91	109	213	0.00285	0.79	possibly correct	TRUE	25710	GFPGERGVQGPPGPAGPR	R	G	0.997	0	7.46	2		866.973	1731.93	1732.89	2	0.05021	28.97	2244.44	3443	365245	680	697	TRUE
NF-rep1	Collagen alpha-1(I) chain OS=Homo sapiens GN=COL1A1 PE=1 SV=5	P02452	138941	1	91	109	213	0.00285	0.79	possibly correct	TRUE	25657	GFPGLPGPSGEPGK	R	Q	0.997	2.92	8.93	2		648.835	1295.65	1296.66	2	0.003219	2.483	2235.35	1032280	632678	971	984	FALSE	P02458
NF-rep1	Collagen alpha-1(I) chain OS=Homo sapiens GN=COL1A1 PE=1 SV=5	P02452	138941	1	91	109	213	0.00285	0.79	possibly correct	TRUE	64513	GFPGLPGPSGEPGK	R	Q	0.997	2.89	7.59	2		648.836	1295.66	1296.66	2	0.005294	4.083	2276.14	159587	150061	971	984	FALSE	P02458
NF-rep1	Collagen alpha-1(I) chain OS=Homo sapiens GN=COL1A1 PE=1 SV=5	P02452	138941	1	91	109	213	0.00285	0.79	possibly correct	TRUE	84661	GFPGLPGPSGEPGK	R	Q	0.997	2.54	8.01	2		648.834	1295.65	1296.66	2	0.002609	2.012	2289.13	49420	144120	971	984	FALSE	P02458
NF-rep1	Collagen alpha-1(I) chain OS=Homo sapiens GN=COL1A1 PE=1 SV=5	P02452	138941	1	91	109	213	0.00285	0.79	possibly correct	TRUE	15016	GFSGLDGAK	R	G	0.997	0	7.79	2		851.419	850.412	851.426	1	-0.006818	-8.007	1444.62	249058	718993	269	277	TRUE
NF-rep1	Collagen alpha-1(I) chain OS=Homo sapiens GN=COL1A1 PE=1 SV=5	P02452	138941	1	91	109	213	0.00285	0.79	possibly correct	TRUE	84100	GFSGLQGPPGPPGSPGEQGPSGASGPAGPR	R	G	0.997	0	7.19	2		886.446	2656.32	2657.27	3	0.05313	19.99	2211.35	10757	151770	1112	1141	TRUE
NF-rep1	Collagen alpha-1(I) chain OS=Homo sapiens GN=COL1A1 PE=1 SV=5	P02452	138941	1	91	109	213	0.00285	0.79	possibly correct	TRUE	24982	GFSGLQGPPGPPGSPGEQGPSGASGPAGPR	R	G	0.997	0	8.89	2		886.44	2656.3	2657.27	3	0.03555	13.38	2170.27	175807	783300	1112	1141	TRUE
NF-rep1	Collagen alpha-1(I) chain OS=Homo sapiens GN=COL1A1 PE=1 SV=5	P02452	138941	1	91	109	213	0.00285	0.79	possibly correct	TRUE	12313	GKDGEAGAQGPPGPAGPAGER	A	G	0.997	8.2	0	1		939.457	1876.9	1875.89	2	2.012	3.362	1211.18	194450	1253890	611	631	TRUE
NF-rep1	Collagen alpha-1(I) chain OS=Homo sapiens GN=COL1A1 PE=1 SV=5	P02452	138941	1	91	109	213	0.00285	0.79	possibly correct	TRUE	123028	GLPGPPGAPGPQGFQGPPGEPGEPGASGPMGPR	R	G	0.906	0	6.39	2		1002.16	3003.47	3004.44	3	0.04043	13.46	2559	2178	164156	188	220	TRUE
NF-rep1	Collagen alpha-1(I) chain OS=Homo sapiens GN=COL1A1 PE=1 SV=5	P02452	138941	1	91	109	213	0.00285	0.79	possibly correct	TRUE	66747	GLPGPPGAPGPQGFQGPPGEPGEPGASGPMGPR	R	G	0.985	0	6.78	2		1002.15	3003.44	3004.44	3	0.0104	3.46	2554.64	15043	587360	188	220	TRUE
NF-rep1	Collagen alpha-1(I) chain OS=Homo sapiens GN=COL1A1 PE=1 SV=5	P02452	138941	1	91	109	213	0.00285	0.79	possibly correct	TRUE	65405	GLPGPPGAPGPQGFQGPPGEPGEPGASGPmGPR	R	G	0.996	0	7.03	2	m30: Oxidation (+15.99)	1007.5	3019.48	3020.43	3	0.05113	16.93	2411.5	11661	120055	188	220	TRUE
NF-rep1	Collagen alpha-1(I) chain OS=Homo sapiens GN=COL1A1 PE=1 SV=5	P02452	138941	1	91	109	213	0.00285	0.79	possibly correct	TRUE	85987	GLPGPPGAPGPQGFQGPPGEPGEPGASGPmGPR	R	G	0.997	0	7.24	2	m30: Oxidation (+15.99)	1007.5	3019.47	3020.43	3	0.04624	15.31	2515.96	11315	158654	188	220	TRUE
NF-rep1	Collagen alpha-1(I) chain OS=Homo sapiens GN=COL1A1 PE=1 SV=5	P02452	138941	1	91	109	213	0.00285	0.79	possibly correct	TRUE	86331	GLPGPPGAPGPQGFQGPPGEPGEPGASGPMGPR	R	G	0.997	0	7.39	2		1002.17	3003.48	3004.44	3	0.05044	16.79	2571.02	8131	206720	188	220	TRUE
NF-rep1	Collagen alpha-1(I) chain OS=Homo sapiens GN=COL1A1 PE=1 SV=5	P02452	138941	1	91	109	213	0.00285	0.79	possibly correct	TRUE	28198	GLPGPPGAPGPQGFQGPPGEPGEPGASGPmGPR	R	G	0.997	0	8.3	2	m30: Oxidation (+15.99)	1007.5	3019.47	3020.43	3	0.04551	15.07	2478.46	102830	969791	188	220	TRUE
NF-rep1	Collagen alpha-1(I) chain OS=Homo sapiens GN=COL1A1 PE=1 SV=5	P02452	138941	1	91	109	213	0.00285	0.79	possibly correct	TRUE	28770	GLPGPPGAPGPQGFQGPPGEPGEPGASGPMGPR	R	G	0.997	0	8.63	2		1002.17	3003.48	3004.44	3	0.04824	16.06	2529.29	64775	451126	188	220	TRUE
NF-rep1	Collagen alpha-1(I) chain OS=Homo sapiens GN=COL1A1 PE=1 SV=5	P02452	138941	1	91	109	213	0.00285	0.79	possibly correct	TRUE	39827	GLPGPPGAPGPQGFQGPPGEPGEPGASGPMGPRGPPGPPGK	R	N	0.997	0	7.32	2		1231.28	3690.83	3691.81	3	0.02519	6.824	3559.34	1957	207575	188	228	TRUE
NF-rep1	Collagen alpha-1(I) chain OS=Homo sapiens GN=COL1A1 PE=1 SV=5	P02452	138941	1	91	109	213	0.00285	0.79	possibly correct	TRUE	82739	GLPGTAGLPGMK	R	G	0.969	0	6.54	2		549.803	1097.59	1098.6	2	0.000931	0.8474	1990.28	1153	74135	254	265	TRUE
NF-rep1	Collagen alpha-1(I) chain OS=Homo sapiens GN=COL1A1 PE=1 SV=5	P02452	138941	1	91	109	213	0.00285	0.79	possibly correct	TRUE	44523	GLTGPIGPPGPAGAPGDK	R	G	0.99	0	6.77	2		779.914	1557.81	1558.82	2	-0.002389	-1.533	4816.79	1714	235394	764	781	TRUE
NF-rep1	Collagen alpha-1(I) chain OS=Homo sapiens GN=COL1A1 PE=1 SV=5	P02452	138941	1	91	109	213	0.00285	0.79	possibly correct	TRUE	62767	GLTGPIGPPGPAGAPGDKGESGPSGPAGPTGAR	R	G	0.997	0	7.14	2		946.492	2836.45	2837.42	3	0.042	14.8	2047.2	70007	125727	764	796	TRUE
NF-rep1	Collagen alpha-1(I) chain OS=Homo sapiens GN=COL1A1 PE=1 SV=5	P02452	138941	1	91	109	213	0.00285	0.79	possibly correct	TRUE	22704	GLTGPIGPPGPAGAPGDKGESGPSGPAGPTGAR	R	G	0.997	0	8.3	2		946.491	2836.45	2837.42	3	0.03956	13.94	2005.69	194044	498855	764	796	TRUE
NF-rep1	Collagen alpha-1(I) chain OS=Homo sapiens GN=COL1A1 PE=1 SV=5	P02452	138941	1	91	109	213	0.00285	0.79	possibly correct	TRUE	94022	GLTGSPGSPGPDGK	K	T	0.997	1.43	6.85	2		613.804	1225.59	1226.6	2	0.0001386	0.113	1120.52	21947	162482	539	552	TRUE
NF-rep1	Collagen alpha-1(I) chain OS=Homo sapiens GN=COL1A1 PE=1 SV=5	P02452	138941	1	91	109	213	0.00285	0.79	possibly correct	TRUE	78444	GLTGSPGSPGPDGK	K	T	0.997	6.96	7.82	2		613.807	1225.6	1226.6	2	0.004533	3.696	1138.98	54115	74920	539	552	TRUE
NF-rep1	Collagen alpha-1(I) chain OS=Homo sapiens GN=COL1A1 PE=1 SV=5	P02452	138941	1	91	109	213	0.00285	0.79	possibly correct	TRUE	55578	GLTGSPGSPGPDGK	K	T	0.997	7.51	7.59	2		613.808	1225.6	1226.6	2	0.006975	5.686	1117.43	149778	335268	539	552	TRUE
NF-rep1	Collagen alpha-1(I) chain OS=Homo sapiens GN=COL1A1 PE=1 SV=5	P02452	138941	1	91	109	213	0.00285	0.79	possibly correct	TRUE	11188	GLTGSPGSPGPDGK	K	T	0.997	9.37	8.73	2		613.809	1225.6	1226.6	2	0.008928	7.278	1099.26	605024	1005990	539	552	TRUE
NF-rep1	Collagen alpha-1(I) chain OS=Homo sapiens GN=COL1A1 PE=1 SV=5	P02452	138941	1	91	109	213	0.00285	0.79	possibly correct	TRUE	64638	GNDGATGAAGPPGPTGPAGPPGFPGAVGAK	R	G	0.99	0	6.87	2		834.089	2499.25	2500.22	3	0.0303	12.12	2296.76	10158	236020	323	352	TRUE
NF-rep1	Collagen alpha-1(I) chain OS=Homo sapiens GN=COL1A1 PE=1 SV=5	P02452	138941	1	91	109	213	0.00285	0.79	possibly correct	TRUE	84718	GNDGATGAAGPPGPTGPAGPPGFPGAVGAK	R	G	0.997	0	7.48	2		834.089	2499.24	2500.22	3	0.02932	11.73	2308.96	4169	176041	323	352	TRUE
NF-rep1	Collagen alpha-1(I) chain OS=Homo sapiens GN=COL1A1 PE=1 SV=5	P02452	138941	1	91	109	213	0.00285	0.79	possibly correct	TRUE	26042	GNDGATGAAGPPGPTGPAGPPGFPGAVGAK	R	G	0.997	0	8.01	2		1250.62	2499.23	2500.22	2	0.01833	7.332	2268.92	48249	619377	323	352	TRUE
NF-rep1	Collagen alpha-1(I) chain OS=Homo sapiens GN=COL1A1 PE=1 SV=5	P02452	138941	1	91	109	213	0.00285	0.79	possibly correct	TRUE	68620	GNSGEPGAPGSK	K	G	0.989	0	6.61	2		1057.5	1056.49	1057.49	1	0.005658	5.35	2805.07	4852	56693	431	442	TRUE
NF-rep1	Collagen alpha-1(I) chain OS=Homo sapiens GN=COL1A1 PE=1 SV=5	P02452	138941	1	91	109	213	0.00285	0.79	possibly correct	TRUE	53791	GPAGPQGPR	R	G	0.934	0	6.37	2		418.724	835.433	836.438	2	0.002273	2.718	621.756	6250	99998	1085	1093	TRUE
NF-rep1	Collagen alpha-1(I) chain OS=Homo sapiens GN=COL1A1 PE=1 SV=5	P02452	138941	1	91	109	213	0.00285	0.79	possibly correct	TRUE	82996	GPPGPmGPPGLAGPPGESGR	R	E	0.997	0	7.09	2	m6: Oxidation (+15.99)	900.95	1799.89	1800.87	2	0.0222	12.32	2035.07	22230	81948	995	1014	TRUE
NF-rep1	Collagen alpha-1(I) chain OS=Homo sapiens GN=COL1A1 PE=1 SV=5	P02452	138941	1	91	109	213	0.00285	0.79	possibly correct	TRUE	83684	GPPGPMGPPGLAGPPGESGR	R	E	0.997	0	7.52	2		892.948	1783.88	1784.88	2	0.01333	7.466	2144.35	10838	133465	995	1014	TRUE
NF-rep1	Collagen alpha-1(I) chain OS=Homo sapiens GN=COL1A1 PE=1 SV=5	P02452	138941	1	91	109	213	0.00285	0.79	possibly correct	TRUE	22180	GPPGPmGPPGLAGPPGESGR	R	E	0.997	0	8.18	2	m6: Oxidation (+15.99)	900.946	1799.88	1800.87	2	0.01389	7.715	1968.83	173274	954408	995	1014	TRUE
NF-rep1	Collagen alpha-1(I) chain OS=Homo sapiens GN=COL1A1 PE=1 SV=5	P02452	138941	1	91	109	213	0.00285	0.79	possibly correct	TRUE	23964	GPPGPMGPPGLAGPPGESGR	R	E	0.997	0	8.38	2		892.954	1783.89	1784.88	2	0.02492	13.96	2096.46	77097	2099410	995	1014	TRUE
NF-rep1	Collagen alpha-1(I) chain OS=Homo sapiens GN=COL1A1 PE=1 SV=5	P02452	138941	1	91	109	213	0.00285	0.79	possibly correct	TRUE	8541	GPPGPQGAR	R	G	0.997	0	8.07	2		418.727	835.44	836.438	2	0.009231	11.04	575.634	14454	127008	245	253	FALSE	P02458
NF-rep1	Collagen alpha-1(I) chain OS=Homo sapiens GN=COL1A1 PE=1 SV=5	P02452	138941	1	91	109	213	0.00285	0.79	possibly correct	TRUE	82680	GPPGPQGARGLPGTAGLPGMK	R	G	0.983	0	6.76	2		639.354	1915.04	1916.02	3	0.03069	16.02	1979.04	9830	139857	245	265	TRUE
NF-rep1	Collagen alpha-1(I) chain OS=Homo sapiens GN=COL1A1 PE=1 SV=5	P02452	138941	1	91	109	213	0.00285	0.79	possibly correct	TRUE	8504	GPPGSAGAPGK	R	D	0.997	0	7.1	2		448.239	894.463	895.463	2	0.007257	8.104	562.806	5339	43034	1142	1152	TRUE
NF-rep1	Collagen alpha-1(I) chain OS=Homo sapiens GN=COL1A1 PE=1 SV=5	P02452	138941	1	91	109	213	0.00285	0.79	possibly correct	TRUE	26727	GPPGSAGAPGKDGLNGLPGPIGPPGPR	R	G	0.997	0	7.38	2		797.434	2389.28	2390.26	3	0.02838	11.87	2335.15	23358	947927	1142	1168	TRUE
NF-rep1	Collagen alpha-1(I) chain OS=Homo sapiens GN=COL1A1 PE=1 SV=5	P02452	138941	1	91	109	213	0.00285	0.79	possibly correct	TRUE	23677	GPRGETGPAGRPGEVGPPGPPGPAGEK	K	G	0.997	0	7.9	2		826.752	2477.23	2478.25	3	-0.007835	-3.162	2072.9	4668	676480	908	934	TRUE
NF-rep1	Collagen alpha-1(I) chain OS=Homo sapiens GN=COL1A1 PE=1 SV=5	P02452	138941	1	91	109	213	0.00285	0.79	possibly correct	TRUE	93801	GPSGPQGPGGPPGPK	R	G	0.997	0	7.06	2		643.83	1285.65	1286.65	2	0.003098	2.408	1079.77	31673	282447	416	430	TRUE
NF-rep1	Collagen alpha-1(I) chain OS=Homo sapiens GN=COL1A1 PE=1 SV=5	P02452	138941	1	91	109	213	0.00285	0.79	possibly correct	TRUE	55342	GPSGPQGPGGPPGPK	R	G	0.997	1.8	7.56	2		643.83	1285.65	1286.65	2	0.003464	2.692	1076.04	122150	587476	416	430	TRUE
NF-rep1	Collagen alpha-1(I) chain OS=Homo sapiens GN=COL1A1 PE=1 SV=5	P02452	138941	1	91	109	213	0.00285	0.79	possibly correct	TRUE	78300	GPSGPQGPGGPPGPK	R	G	0.997	1.96	8.58	2		643.83	1285.65	1286.65	2	0.004318	3.356	1094.4	47366	82404	416	430	TRUE
NF-rep1	Collagen alpha-1(I) chain OS=Homo sapiens GN=COL1A1 PE=1 SV=5	P02452	138941	1	91	109	213	0.00285	0.79	possibly correct	TRUE	10781	GPSGPQGPGGPPGPK	R	G	0.997	10.2	9.54	2		643.83	1285.65	1286.65	2	0.004196	3.261	1059.81	543880	609867	416	430	TRUE
NF-rep1	Collagen alpha-1(I) chain OS=Homo sapiens GN=COL1A1 PE=1 SV=5	P02452	138941	1	91	109	213	0.00285	0.79	possibly correct	TRUE	92396	GRPGAPGPAGAR	R	G	0.997	2.28	6.86	2		532.291	1062.57	1063.58	2	-0.0003065	-0.2882	665.856	22710	27416	311	322	TRUE
NF-rep1	Collagen alpha-1(I) chain OS=Homo sapiens GN=COL1A1 PE=1 SV=5	P02452	138941	1	91	109	213	0.00285	0.79	possibly correct	TRUE	53889	GRPGAPGPAGAR	R	G	0.997	0	7.47	2		532.294	1062.57	1063.58	2	0.004698	4.417	663.162	94231	144217	311	322	TRUE
NF-rep1	Collagen alpha-1(I) chain OS=Homo sapiens GN=COL1A1 PE=1 SV=5	P02452	138941	1	91	109	213	0.00285	0.79	possibly correct	TRUE	77521	GRPGAPGPAGAR	R	G	0.997	3.39	8.14	2		532.292	1062.57	1063.58	2	0.001769	1.663	696.75	30966	36711	311	322	TRUE
NF-rep1	Collagen alpha-1(I) chain OS=Homo sapiens GN=COL1A1 PE=1 SV=5	P02452	138941	1	91	109	213	0.00285	0.79	possibly correct	TRUE	19878	GRPGAPGPAGARGNDGATGAAGPPGPTGPAGPPGFPGAVGAK	R	G	0.997	0	7.35	2		1182.26	3543.77	3544.78	3	-0.004167	-1.176	1802.6	7095	471398	311	352	TRUE
NF-rep1	Collagen alpha-1(I) chain OS=Homo sapiens GN=COL1A1 PE=1 SV=5	P02452	138941	1	91	109	213	0.00285	0.79	possibly correct	TRUE	118408	GSAGPPGATGFPGAAGR	R	V	0.943	0	6.4	2		714.358	1426.7	1427.7	2	0.00626	4.385	1741.66	3760	70563	866	882	TRUE
NF-rep1	Collagen alpha-1(I) chain OS=Homo sapiens GN=COL1A1 PE=1 SV=5	P02452	138941	1	91	109	213	0.00285	0.79	possibly correct	TRUE	60122	GSAGPPGATGFPGAAGR	R	V	0.997	1.34	7.25	2		714.357	1426.7	1427.7	2	0.003209	2.247	1731.88	110175	396182	866	882	TRUE
NF-rep1	Collagen alpha-1(I) chain OS=Homo sapiens GN=COL1A1 PE=1 SV=5	P02452	138941	1	91	109	213	0.00285	0.79	possibly correct	TRUE	81322	GSAGPPGATGFPGAAGR	R	V	0.997	2.06	7.72	2		714.356	1426.7	1427.7	2	0.001744	1.221	1745.95	35784	47575	866	882	TRUE
NF-rep1	Collagen alpha-1(I) chain OS=Homo sapiens GN=COL1A1 PE=1 SV=5	P02452	138941	1	91	109	213	0.00285	0.79	possibly correct	TRUE	18060	GSAGPPGATGFPGAAGR	R	V	0.997	0	8.77	2		714.364	1426.71	1427.7	2	0.01871	13.11	1683.95	406787	1382500	866	882	TRUE
NF-rep1	Collagen alpha-1(I) chain OS=Homo sapiens GN=COL1A1 PE=1 SV=5	P02452	138941	1	91	109	213	0.00285	0.79	possibly correct	TRUE	81900	GSAGPPGATGFPGAAGRVGPPGPSGNAGPPGPPGPAGK	R	E	0.91	0	6.4	2		1058.53	3172.57	3173.59	3	-0.008168	-2.574	1844.27	1803	130710	866	903	TRUE
NF-rep1	Collagen alpha-1(I) chain OS=Homo sapiens GN=COL1A1 PE=1 SV=5	P02452	138941	1	91	109	213	0.00285	0.79	possibly correct	TRUE	150309	GSAGPPGATGFPGAAGRVGPPGPSGNAGPPGPPGPAGK	R	E	0.911	0	6.31	2		794.153	3172.58	3173.59	4	0.001354	0.4265	2728.29	10283	229639	866	903	TRUE
NF-rep1	Collagen alpha-1(I) chain OS=Homo sapiens GN=COL1A1 PE=1 SV=5	P02452	138941	1	91	109	213	0.00285	0.79	possibly correct	TRUE	9671	GSPGADGPAGAPGTPGPQGIAGQR	K	G	0.997	0	7.32	2		691.67	2071.99	2073.01	3	-0.01696	-8.182	926.184	148619	339453	935	958	TRUE
NF-rep1	Collagen alpha-1(I) chain OS=Homo sapiens GN=COL1A1 PE=1 SV=5	P02452	138941	1	91	109	213	0.00285	0.79	possibly correct	TRUE	59836	GSPGADGPAGAPGTPGPQGIAGQR	K	G	0.997	0	7.36	2		1037.02	2072.03	2073.01	2	0.02112	10.19	1685.94	58366	275946	935	958	TRUE
NF-rep1	Collagen alpha-1(I) chain OS=Homo sapiens GN=COL1A1 PE=1 SV=5	P02452	138941	1	91	109	213	0.00285	0.79	possibly correct	TRUE	81095	GSPGADGPAGAPGTPGPQGIAGQR	K	G	0.997	0	8.01	2		1037.02	2072.03	2073.01	2	0.02357	11.37	1697.69	18540	73214	935	958	TRUE
NF-rep1	Collagen alpha-1(I) chain OS=Homo sapiens GN=COL1A1 PE=1 SV=5	P02452	138941	1	91	109	213	0.00285	0.79	possibly correct	TRUE	12891	GSPGEAGRPGEAGLPGAK	K	G	0.997	0	8.27	2		804.414	1606.81	1607.81	2	0.007343	4.567	1264.78	80107	516773	521	538	TRUE
NF-rep1	Collagen alpha-1(I) chain OS=Homo sapiens GN=COL1A1 PE=1 SV=5	P02452	138941	1	91	109	213	0.00285	0.79	possibly correct	TRUE	80294	GVPGPPGAVGPAGK	R	D	0.997	4.06	8.37	2		580.827	1159.64	1160.64	2	0.004915	4.235	1553.34	74201	81411	599	612	TRUE
NF-rep1	Collagen alpha-1(I) chain OS=Homo sapiens GN=COL1A1 PE=1 SV=5	P02452	138941	1	91	109	213	0.00285	0.79	possibly correct	TRUE	58634	GVPGPPGAVGPAGK	R	D	0.997	8.49	7.79	2		580.825	1159.64	1160.64	2	0.0001542	0.1329	1537.51	224927	399085	599	612	TRUE
NF-rep1	Collagen alpha-1(I) chain OS=Homo sapiens GN=COL1A1 PE=1 SV=5	P02452	138941	1	91	109	213	0.00285	0.79	possibly correct	TRUE	15540	GVPGPPGAVGPAGK	R	D	0.997	11	9.48	2		580.827	1159.64	1160.64	2	0.004183	3.604	1488.61	942188	1337730	599	612	TRUE
NF-rep1	Collagen alpha-1(I) chain OS=Homo sapiens GN=COL1A1 PE=1 SV=5	P02452	138941	1	91	109	213	0.00285	0.79	possibly correct	TRUE	55822	GVQGPPGPAGPR	R	G	0.997	0	7.56	2		545.297	1088.58	1089.58	2	0.006302	5.784	1153.61	247574	379755	686	697	TRUE
NF-rep1	Collagen alpha-1(I) chain OS=Homo sapiens GN=COL1A1 PE=1 SV=5	P02452	138941	1	91	109	213	0.00285	0.79	possibly correct	TRUE	78567	GVQGPPGPAGPR	R	G	0.997	3.11	8.33	2		545.296	1088.58	1089.58	2	0.003616	3.319	1174.66	65544	111256	686	697	TRUE
NF-rep1	Collagen alpha-1(I) chain OS=Homo sapiens GN=COL1A1 PE=1 SV=5	P02452	138941	1	91	109	213	0.00285	0.79	possibly correct	TRUE	11474	GVQGPPGPAGPR	R	G	0.997	1.8	9.43	2		545.297	1088.58	1089.58	2	0.005936	5.448	1128.2	1004490	1175890	686	697	TRUE
NF-rep1	Collagen alpha-1(I) chain OS=Homo sapiens GN=COL1A1 PE=1 SV=5	P02452	138941	1	91	109	213	0.00285	0.79	possibly correct	TRUE	73866	GVQGPPGPAGPRGANGAPGNDGAK	R	G	0.926	0	6.35	2		1050.03	2098.05	2099.04	2	0.02362	11.25	3535.98	934	34164	686	709	TRUE
NF-rep1	Collagen alpha-1(I) chain OS=Homo sapiens GN=COL1A1 PE=1 SV=5	P02452	138941	1	91	109	213	0.00285	0.79	possibly correct	TRUE	97633	GVVGLPGQR	R	G	0.99	0	6.77	2		441.767	881.52	882.516	2	0.01178	13.35	1667.01	7876	99713	959	967	TRUE
NF-rep1	Collagen alpha-1(I) chain OS=Homo sapiens GN=COL1A1 PE=1 SV=5	P02452	138941	1	91	109	213	0.00285	0.79	possibly correct	TRUE	59611	GVVGLPGQR	R	G	0.997	0	7.18	2		441.764	881.514	882.516	2	0.005067	5.741	1661.06	51786	196812	959	967	TRUE
NF-rep1	Collagen alpha-1(I) chain OS=Homo sapiens GN=COL1A1 PE=1 SV=5	P02452	138941	1	91	109	213	0.00285	0.79	possibly correct	TRUE	81052	GVVGLPGQR	R	G	0.997	0	7.41	2		441.764	881.514	882.516	2	0.00586	6.641	1689.89	14757	91688	959	967	TRUE
NF-rep1	Collagen alpha-1(I) chain OS=Homo sapiens GN=COL1A1 PE=1 SV=5	P02452	138941	1	91	109	213	0.00285	0.79	possibly correct	TRUE	17073	GVVGLPGQR	R	G	0.997	1.96	8.81	2		882.52	881.513	882.516	1	0.004151	4.704	1603.78	300105	1038810	959	967	TRUE
NF-rep1	Collagen alpha-1(I) chain OS=Homo sapiens GN=COL1A1 PE=1 SV=5	P02452	138941	1	91	109	213	0.00285	0.79	possibly correct	TRUE	40803	HVWFGESMTDGFQFEYGGQGSDPADVAIQLTFLRLmSTEASQNITYHcK	R	N	0.887	0	7.13	2	m36: Oxidation (+15.99), c48: Carbamidomethyl (+57.02)	931.77	5584.58	5585.55	6	0.03138	5.618	3707.44	20054	378937	1323	1371	TRUE
NF-rep1	Collagen alpha-1(I) chain OS=Homo sapiens GN=COL1A1 PE=1 SV=5	P02452	138941	1	91	109	213	0.00285	0.79	possibly correct	TRUE	67376	HVWFGESMTDGFQFEYGGQGSDPADVAIQLTFLRLmSTEASQNITYHcK	R	N	0.965	0	6.51	2	m36: Oxidation (+15.99), c48: Carbamidomethyl (+57.02)	1397.14	5584.53	5585.55	4	-0.0111	-1.987	2638.72	4389	169095	1323	1371	TRUE
NF-rep1	Collagen alpha-1(I) chain OS=Homo sapiens GN=COL1A1 PE=1 SV=5	P02452	138941	1	91	109	213	0.00285	0.79	possibly correct	TRUE	77778	IcVcDNGK	R	V	0.988	0	7	2	c2: Carbamidomethyl (+57.02), c4: Carbamidomethyl (+57.02)	483.214	964.413	965.418	2	0.001906	1.975	897.372	15508	36834	60	67	TRUE
NF-rep1	Collagen alpha-1(I) chain OS=Homo sapiens GN=COL1A1 PE=1 SV=5	P02452	138941	1	91	109	213	0.00285	0.79	possibly correct	TRUE	9308	IcVcDNGK	R	V	0.997	2.07	8.73	2	c2: Carbamidomethyl (+57.02), c4: Carbamidomethyl (+57.02)	483.216	964.417	965.418	2	0.005935	6.147	869.106	283931	250771	60	67	TRUE
NF-rep1	Collagen alpha-1(I) chain OS=Homo sapiens GN=COL1A1 PE=1 SV=5	P02452	138941	1	91	109	213	0.00285	0.79	possibly correct	TRUE	61461	KVLcDDVIcDETK	G	N	0.964	2.35	0	1	c4: Carbamidomethyl (+57.02), c9: Carbamidomethyl (+57.02)	798.382	1594.75	1594.75	2	1.012	5.638	1885.54	21461	365719	67	79	TRUE
NF-rep1	Collagen alpha-1(I) chain OS=Homo sapiens GN=COL1A1 PE=1 SV=5	P02452	138941	1	91	109	213	0.00285	0.79	possibly correct	TRUE	55472	LmSTEASQNITYHcK	R	N	0.897	0	6.37	2	m2: Oxidation (+15.99), c14: Carbamidomethyl (+57.02)	600.277	1797.81	1798.81	3	0.007823	4.349	1097.44	5607	189663	1357	1371	TRUE
NF-rep1	Collagen alpha-1(I) chain OS=Homo sapiens GN=COL1A1 PE=1 SV=5	P02452	138941	1	91	109	213	0.00285	0.79	possibly correct	TRUE	85249	LMSTEASQNITYHcK	R	N	0.947	0	6.52	2	c14: Carbamidomethyl (+57.02)	594.914	1781.72	1782.82	3	-0.0865	-48.52	2381.43	14523	389527	1357	1371	TRUE
NF-rep1	Collagen alpha-1(I) chain OS=Homo sapiens GN=COL1A1 PE=1 SV=5	P02452	138941	1	91	109	213	0.00285	0.79	possibly correct	TRUE	9759	LMSTEASQNITYHcK	R	N	0.986	0	6.8	2	c14: Carbamidomethyl (+57.02)	594.927	1781.76	1782.82	3	-0.04975	-27.91	936.378	2777	129485	1357	1371	TRUE
NF-rep1	Collagen alpha-1(I) chain OS=Homo sapiens GN=COL1A1 PE=1 SV=5	P02452	138941	1	91	109	213	0.00285	0.79	possibly correct	TRUE	43755	LPIIDVAPLDVGAPDQEFGFDVGPVcFL	R	-	0.997	0	9.44	2	c26: Carbamidomethyl (+57.02)	1000.85	2999.53	3000.51	3	0.03508	11.69	4632.46	281996	623290	1437	1464	TRUE
NF-rep1	Collagen alpha-1(I) chain OS=Homo sapiens GN=COL1A1 PE=1 SV=5	P02452	138941	1	91	109	213	0.00285	0.79	possibly correct	TRUE	9133	McHSDWK	K	S	0.988	1.52	8.02	2	c2: Carbamidomethyl (+57.02)	482.198	962.381	963.381	2	0.007216	7.491	834.306	183967	356731	1264	1270	TRUE
NF-rep1	Collagen alpha-1(I) chain OS=Homo sapiens GN=COL1A1 PE=1 SV=5	P02452	138941	1	91	109	213	0.00285	0.79	possibly correct	TRUE	21807	NcPGAEVPEGEccPVcPDGSESPTDQETTGVEGPK	K	G	0.997	0	7.7	2	c2: Carbamidomethyl (+57.02), c12: Carbamidomethyl (+57.02), c13: Carbamidomethyl (+57.02), c16: Carbamidomethyl (+57.02)	1249.54	3745.59	3746.52	3	0.07588	20.25	1939.67	59876	1024780	80	114	TRUE
NF-rep1	Collagen alpha-1(I) chain OS=Homo sapiens GN=COL1A1 PE=1 SV=5	P02452	138941	1	91	109	213	0.00285	0.79	possibly correct	TRUE	56896	NSVAYmDQQTGNLK	K	K	0.951	0	6.44	2	m6: Oxidation (+15.99)	792.866	1583.72	1584.73	2	-0.007141	-4.506	1313.78	51059	113287	1372	1385	TRUE
NF-rep1	Collagen alpha-1(I) chain OS=Homo sapiens GN=COL1A1 PE=1 SV=5	P02452	138941	1	91	109	213	0.00285	0.79	possibly correct	TRUE	59994	NSVAYMDQQTGNLK	K	K	0.97	0	6.55	2		784.875	1567.74	1568.74	2	0.006206	3.956	1711.12	40096	210633	1372	1385	TRUE
NF-rep1	Collagen alpha-1(I) chain OS=Homo sapiens GN=COL1A1 PE=1 SV=5	P02452	138941	1	91	109	213	0.00285	0.79	possibly correct	TRUE	118334	NSVAYMDQQTGNLK	K	K	0.98	0	6.64	2		784.878	1567.74	1568.74	2	0.01036	6.602	1719.32	15685	113247	1372	1385	TRUE
NF-rep1	Collagen alpha-1(I) chain OS=Homo sapiens GN=COL1A1 PE=1 SV=5	P02452	138941	1	91	109	213	0.00285	0.79	possibly correct	TRUE	97900	NSVAYMDQQTGNLK	K	K	0.991	0	6.79	2		784.878	1567.74	1568.74	2	0.01097	6.991	1709.17	21970	296006	1372	1385	TRUE
NF-rep1	Collagen alpha-1(I) chain OS=Homo sapiens GN=COL1A1 PE=1 SV=5	P02452	138941	1	91	109	213	0.00285	0.79	possibly correct	TRUE	144692	NSVAYmDQQTGNLK	K	K	0.997	0	7.42	2	m6: Oxidation (+15.99)	792.877	1583.74	1584.73	2	0.01434	9.051	1321.65	57694	117768	1372	1385	TRUE
NF-rep1	Collagen alpha-1(I) chain OS=Homo sapiens GN=COL1A1 PE=1 SV=5	P02452	138941	1	91	109	213	0.00285	0.79	possibly correct	TRUE	81238	NSVAYMDQQTGNLK	K	K	0.997	1.52	7.86	2		784.874	1567.73	1568.74	2	0.002788	1.777	1724.51	45194	53346	1372	1385	TRUE
NF-rep1	Collagen alpha-1(I) chain OS=Homo sapiens GN=COL1A1 PE=1 SV=5	P02452	138941	1	91	109	213	0.00285	0.79	possibly correct	TRUE	146134	NSVAYMDQQTGNLK	K	K	0.997	5.43	8.03	2		784.877	1567.74	1568.74	2	0.009014	5.746	1718.27	199359	175592	1372	1385	TRUE
NF-rep1	Collagen alpha-1(I) chain OS=Homo sapiens GN=COL1A1 PE=1 SV=5	P02452	138941	1	91	109	213	0.00285	0.79	possibly correct	TRUE	17912	NSVAYMDQQTGNLK	K	K	0.997	0	9.42	2		784.881	1567.75	1568.74	2	0.01744	11.12	1662.53	514282	1225040	1372	1385	TRUE
NF-rep1	Collagen alpha-1(I) chain OS=Homo sapiens GN=COL1A1 PE=1 SV=5	P02452	138941	1	91	109	213	0.00285	0.79	possibly correct	TRUE	96257	NSVAYMDQQTGNLKK	K	A	0.918	0	6.42	2		566.285	1695.83	1696.83	3	0.008985	5.295	1480.09	23805	306708	1372	1386	TRUE
NF-rep1	Collagen alpha-1(I) chain OS=Homo sapiens GN=COL1A1 PE=1 SV=5	P02452	138941	1	91	109	213	0.00285	0.79	possibly correct	TRUE	80058	NSVAYMDQQTGNLKK	K	A	0.997	0	8.09	2		566.287	1695.84	1696.83	3	0.01338	7.885	1506.1	42221	263916	1372	1386	TRUE
NF-rep1	Collagen alpha-1(I) chain OS=Homo sapiens GN=COL1A1 PE=1 SV=5	P02452	138941	1	91	109	213	0.00285	0.79	possibly correct	TRUE	145281	NSVAYMDQQTGNLKK	K	A	0.997	8.4	7.61	2		566.285	1695.83	1696.83	3	0.006909	4.072	1499.05	152174	142385	1372	1386	TRUE
NF-rep1	Collagen alpha-1(I) chain OS=Homo sapiens GN=COL1A1 PE=1 SV=5	P02452	138941	1	91	109	213	0.00285	0.79	possibly correct	TRUE	14932	NSVAYMDQQTGNLKK	K	A	0.997	3.07	8.86	2		848.924	1695.83	1696.83	2	0.00813	4.791	1437.23	343132	498106	1372	1386	TRUE
NF-rep1	Collagen alpha-1(I) chain OS=Homo sapiens GN=COL1A1 PE=1 SV=5	P02452	138941	1	91	109	213	0.00285	0.79	possibly correct	TRUE	146375	NWYISK	K	N	0.9	2.7	7.28	2		810.417	809.41	810.414	1	0.002668	3.292	1792.21	96374	280888	1311	1316	TRUE
NF-rep1	Collagen alpha-1(I) chain OS=Homo sapiens GN=COL1A1 PE=1 SV=5	P02452	138941	1	91	109	213	0.00285	0.79	possibly correct	TRUE	81168	PGADGVAGPK	F	G	0.902	1.92	0	1		434.733	867.452	868.453	2	0.006683	7.695	1709.6	30918	142353	496	505	TRUE
NF-rep1	Collagen alpha-1(I) chain OS=Homo sapiens GN=COL1A1 PE=1 SV=5	P02452	138941	1	91	109	213	0.00285	0.79	possibly correct	TRUE	17749	PGADGVAGPK	F	G	0.902	1.92	0	1		434.735	867.455	868.453	2	0.009978	11.49	1658.98	186863	1419460	496	505	TRUE
NF-rep1	Collagen alpha-1(I) chain OS=Homo sapiens GN=COL1A1 PE=1 SV=5	P02452	138941	1	91	109	213	0.00285	0.79	possibly correct	TRUE	58633	PGPPGAVGPAGK	V	D	0.997	4.8	0	1		502.781	1003.55	1004.55	2	0.001248	1.242	1537.48	71964	368930	601	612	TRUE
NF-rep1	Collagen alpha-1(I) chain OS=Homo sapiens GN=COL1A1 PE=1 SV=5	P02452	138941	1	91	109	213	0.00285	0.79	possibly correct	TRUE	58740	PGPVGVQGPPGPAGEEGKR	E	G	0.972	2.64	0	1		595.982	1784.92	1785.92	3	0.00614	3.438	1554.12	10980	105083	451	469	TRUE
NF-rep1	Collagen alpha-1(I) chain OS=Homo sapiens GN=COL1A1 PE=1 SV=5	P02452	138941	1	91	109	213	0.00285	0.79	possibly correct	TRUE	15741	PGPVGVQGPPGPAGEEGKR	E	G	0.997	4.31	0	1		595.983	1784.93	1785.92	3	0.01066	5.967	1507.48	37275	605694	451	469	TRUE
NF-rep1	Collagen alpha-1(I) chain OS=Homo sapiens GN=COL1A1 PE=1 SV=5	P02452	138941	1	91	109	213	0.00285	0.79	possibly correct	TRUE	11478	QGPPGPAGPR	V	G	0.929	2.06	0	1		467.252	932.489	933.49	2	0.005626	6.026	1129.06	70075	876881	688	697	TRUE
NF-rep1	Collagen alpha-1(I) chain OS=Homo sapiens GN=COL1A1 PE=1 SV=5	P02452	138941	1	91	109	213	0.00285	0.79	possibly correct	TRUE	10131	QGPSGASGER	K	G	0.979	0	6.46	2		945.391	944.383	945.439	1	-0.04804	-50.82	986.07	4779	53295	985	994	TRUE
NF-rep1	Collagen alpha-1(I) chain OS=Homo sapiens GN=COL1A1 PE=1 SV=5	P02452	138941	1	91	109	213	0.00285	0.79	possibly correct	TRUE	58614	QGPSGASGERGPPGPMGPPGLAGPPGESGR	K	E	0.961	0	6.58	2		904.459	2710.36	2711.3	3	0.06675	24.62	1535.84	129603	389198	985	1014	TRUE
NF-rep1	Collagen alpha-1(I) chain OS=Homo sapiens GN=COL1A1 PE=1 SV=5	P02452	138941	1	91	109	213	0.00285	0.79	possibly correct	TRUE	80278	QGPSGASGERGPPGPMGPPGLAGPPGESGR	K	E	0.994	0	6.97	2		904.459	2710.35	2711.3	3	0.06528	24.08	1550.47	24158	77052	985	1014	TRUE
NF-rep1	Collagen alpha-1(I) chain OS=Homo sapiens GN=COL1A1 PE=1 SV=5	P02452	138941	1	91	109	213	0.00285	0.79	possibly correct	TRUE	14387	QGPSGASGERGPPGPmGPPGLAGPPGESGR	K	E	0.996	0	7.05	2	m16: Oxidation (+15.99)	909.789	2726.35	2727.29	3	0.06182	22.67	1395.91	147098	449542	985	1014	TRUE
NF-rep1	Collagen alpha-1(I) chain OS=Homo sapiens GN=COL1A1 PE=1 SV=5	P02452	138941	1	91	109	213	0.00285	0.79	possibly correct	TRUE	15603	QGPSGASGERGPPGPMGPPGLAGPPGESGR	K	E	0.997	0	7.47	2		904.456	2710.35	2711.3	3	0.05698	21.02	1493.63	28848	511656	985	1014	TRUE
NF-rep1	Collagen alpha-1(I) chain OS=Homo sapiens GN=COL1A1 PE=1 SV=5	P02452	138941	1	91	109	213	0.00285	0.79	possibly correct	TRUE	123986	SGEYWIDPNQGcNLDAIK	K	V	0.997	0	7.21	2	c12: Carbamidomethyl (+57.02)	1040.49	2078.96	2079.94	2	0.02151	10.34	2699.9	26538	154050	1271	1288	TRUE
NF-rep1	Collagen alpha-1(I) chain OS=Homo sapiens GN=COL1A1 PE=1 SV=5	P02452	138941	1	91	109	213	0.00285	0.79	possibly correct	TRUE	67799	SGEYWIDPNQGcNLDAIK	K	V	0.997	0	7.66	2	c12: Carbamidomethyl (+57.02)	1040.49	2078.96	2079.94	2	0.02371	11.4	2694.01	98412	273059	1271	1288	TRUE
NF-rep1	Collagen alpha-1(I) chain OS=Homo sapiens GN=COL1A1 PE=1 SV=5	P02452	138941	1	91	109	213	0.00285	0.79	possibly correct	TRUE	150219	SGEYWIDPNQGcNLDAIK	K	V	0.997	0	8.16	2	c12: Carbamidomethyl (+57.02)	1040.49	2078.97	2079.94	2	0.0281	13.51	2701.63	360787	371902	1271	1288	TRUE
NF-rep1	Collagen alpha-1(I) chain OS=Homo sapiens GN=COL1A1 PE=1 SV=5	P02452	138941	1	91	109	213	0.00285	0.79	possibly correct	TRUE	87123	SGEYWIDPNQGcNLDAIK	K	V	0.997	0	8.3	2	c12: Carbamidomethyl (+57.02)	1040.49	2078.96	2079.94	2	0.02053	9.872	2711.03	75759	208695	1271	1288	TRUE
NF-rep1	Collagen alpha-1(I) chain OS=Homo sapiens GN=COL1A1 PE=1 SV=5	P02452	138941	1	91	109	213	0.00285	0.79	possibly correct	TRUE	30497	SGEYWIDPNQGcNLDAIK	K	V	0.997	0	9.72	2	c12: Carbamidomethyl (+57.02)	1040.49	2078.96	2079.94	2	0.02664	12.81	2666.36	1645620	1687740	1271	1288	TRUE
NF-rep1	Collagen alpha-1(I) chain OS=Homo sapiens GN=COL1A1 PE=1 SV=5	P02452	138941	1	91	109	213	0.00285	0.79	possibly correct	TRUE	120212	SLSQQIENIR	K	S	0.997	2.22	6.84	2		594.327	1186.64	1187.64	2	0.007928	6.675	2051.53	42769	129618	1237	1246	TRUE
NF-rep1	Collagen alpha-1(I) chain OS=Homo sapiens GN=COL1A1 PE=1 SV=5	P02452	138941	1	91	109	213	0.00285	0.79	possibly correct	TRUE	100492	SLSQQIENIR	K	S	0.997	1.64	7.37	2		594.327	1186.64	1187.64	2	0.009393	7.909	2037.67	63928	226164	1237	1246	TRUE
NF-rep1	Collagen alpha-1(I) chain OS=Homo sapiens GN=COL1A1 PE=1 SV=5	P02452	138941	1	91	109	213	0.00285	0.79	possibly correct	TRUE	62704	SLSQQIENIR	K	S	0.997	1.22	7.74	2		594.324	1186.63	1187.64	2	0.002923	2.461	2038.33	235085	554275	1237	1246	TRUE
NF-rep1	Collagen alpha-1(I) chain OS=Homo sapiens GN=COL1A1 PE=1 SV=5	P02452	138941	1	91	109	213	0.00285	0.79	possibly correct	TRUE	147281	SLSQQIENIR	K	S	0.997	3.3	7.97	2		594.326	1186.64	1187.64	2	0.007196	6.059	2050.69	692230	472990	1237	1246	TRUE
NF-rep1	Collagen alpha-1(I) chain OS=Homo sapiens GN=COL1A1 PE=1 SV=5	P02452	138941	1	91	109	213	0.00285	0.79	possibly correct	TRUE	83166	SLSQQIENIR	K	S	0.997	1.21	8.31	2		594.325	1186.64	1187.64	2	0.005365	4.517	2057.35	116349	32674	1237	1246	TRUE
NF-rep1	Collagen alpha-1(I) chain OS=Homo sapiens GN=COL1A1 PE=1 SV=5	P02452	138941	1	91	109	213	0.00285	0.79	possibly correct	TRUE	22479	SLSQQIENIR	K	S	0.997	3.64	9.38	2		594.32	1186.63	1187.64	2	-0.004401	-3.706	1996.94	979397	1416090	1237	1246	TRUE
NF-rep1	Collagen alpha-1(I) chain OS=Homo sapiens GN=COL1A1 PE=1 SV=5	P02452	138941	1	91	109	213	0.00285	0.79	possibly correct	TRUE	19209	SPGEQGPSGASGPAGPR	G	G	0.997	4.06	0	1		755.862	1509.71	1508.71	2	2.007	0.9526	1757.32	17898	339793	1125	1141	TRUE
NF-rep1	Collagen alpha-1(I) chain OS=Homo sapiens GN=COL1A1 PE=1 SV=5	P02452	138941	1	91	109	213	0.00285	0.79	possibly correct	TRUE	101187	STGGISVPGPMGPSGPR	K	G	0.95	0	6.43	2		777.395	1552.78	1553.77	2	0.008125	5.229	2122.24	84563	313874	171	187	TRUE
NF-rep1	Collagen alpha-1(I) chain OS=Homo sapiens GN=COL1A1 PE=1 SV=5	P02452	138941	1	91	109	213	0.00285	0.79	possibly correct	TRUE	98688	STGGISVPGPmGPSGPR	K	G	0.974	0	6.58	2	m11: Oxidation (+15.99)	785.392	1568.77	1569.77	2	0.006984	4.449	1812.6	30931	415306	171	187	TRUE
NF-rep1	Collagen alpha-1(I) chain OS=Homo sapiens GN=COL1A1 PE=1 SV=5	P02452	138941	1	91	109	213	0.00285	0.79	possibly correct	TRUE	72482	STGGISVPGPmGPSGPR	K	G	0.975	0	6.58	2	m11: Oxidation (+15.99)	785.39	1568.77	1569.77	2	0.004299	2.738	3198.97	16359	632799	171	187	TRUE
NF-rep1	Collagen alpha-1(I) chain OS=Homo sapiens GN=COL1A1 PE=1 SV=5	P02452	138941	1	91	109	213	0.00285	0.79	possibly correct	TRUE	147656	STGGISVPGPMGPSGPR	K	G	0.997	0	7.14	2		777.393	1552.77	1553.77	2	0.003974	2.558	2149.37	25040	66925	171	187	TRUE
NF-rep1	Collagen alpha-1(I) chain OS=Homo sapiens GN=COL1A1 PE=1 SV=5	P02452	138941	1	91	109	213	0.00285	0.79	possibly correct	TRUE	44437	STGGISVPGPmGPSGPR	K	G	0.997	0	7.46	2	m11: Oxidation (+15.99)	785.394	1568.77	1569.77	2	0.01089	6.938	4816.55	19589	351551	171	187	TRUE
NF-rep1	Collagen alpha-1(I) chain OS=Homo sapiens GN=COL1A1 PE=1 SV=5	P02452	138941	1	91	109	213	0.00285	0.79	possibly correct	TRUE	81828	STGGISVPGPmGPSGPR	K	G	0.997	0	7.7	2	m11: Oxidation (+15.99)	785.391	1568.77	1569.77	2	0.005153	3.283	1834.08	33606	133335	171	187	TRUE
NF-rep1	Collagen alpha-1(I) chain OS=Homo sapiens GN=COL1A1 PE=1 SV=5	P02452	138941	1	91	109	213	0.00285	0.79	possibly correct	TRUE	120752	STGGISVPGPMGPSGPR	K	G	0.997	1.51	7.29	2		777.397	1552.78	1553.77	2	0.01191	7.664	2147.06	43316	73552	171	187	TRUE
NF-rep1	Collagen alpha-1(I) chain OS=Homo sapiens GN=COL1A1 PE=1 SV=5	P02452	138941	1	91	109	213	0.00285	0.79	possibly correct	TRUE	63469	STGGISVPGPMGPSGPR	K	G	0.997	1.29	7.75	2		777.396	1552.78	1553.77	2	0.009467	6.093	2139.34	116182	313170	171	187	TRUE
NF-rep1	Collagen alpha-1(I) chain OS=Homo sapiens GN=COL1A1 PE=1 SV=5	P02452	138941	1	91	109	213	0.00285	0.79	possibly correct	TRUE	83755	STGGISVPGPMGPSGPR	K	G	0.997	4.21	8.46	2		777.394	1552.77	1553.77	2	0.005561	3.579	2152.42	116119	305796	171	187	TRUE
NF-rep1	Collagen alpha-1(I) chain OS=Homo sapiens GN=COL1A1 PE=1 SV=5	P02452	138941	1	91	109	213	0.00285	0.79	possibly correct	TRUE	24015	STGGISVPGPMGPSGPR	K	G	0.997	6.01	9.46	2		777.395	1552.78	1553.77	2	0.009345	6.015	2097.54	1649880	2752510	171	187	TRUE
NF-rep1	Collagen alpha-1(I) chain OS=Homo sapiens GN=COL1A1 PE=1 SV=5	P02452	138941	1	91	109	213	0.00285	0.79	possibly correct	TRUE	39065	TGDAGPVGPPGPPGPPGPPGPPSAGFDFSFLPQPPQEK	R	A	0.997	0	8.57	2		1216.62	3646.83	3647.78	3	0.05522	15.14	3456.73	39375	169906	1171	1208	TRUE
NF-rep1	Collagen alpha-1(I) chain OS=Homo sapiens GN=COL1A1 PE=1 SV=5	P02452	138941	1	91	109	213	0.00285	0.79	possibly correct	TRUE	37550	TGDAGPVGPPGPPGPPGPPGPPSAGFDFSFLPQPPQEKAHDGGR	R	Y	0.997	0	7.23	2		849.014	4240.04	4241.05	5	-0.006066	-1.43	3278.26	2842	396874	1171	1214	TRUE
NF-rep1	Collagen alpha-1(I) chain OS=Homo sapiens GN=COL1A1 PE=1 SV=5	P02452	138941	1	91	109	213	0.00285	0.79	possibly correct	TRUE	57629	TGPPGPAGQDGRPGPPGPPGAR	K	G	0.997	0	7.5	2		665.01	1992.01	1993	3	0.01591	7.984	1411.22	200522	410545	553	574	TRUE
NF-rep1	Collagen alpha-1(I) chain OS=Homo sapiens GN=COL1A1 PE=1 SV=5	P02452	138941	1	91	109	213	0.00285	0.79	possibly correct	TRUE	79621	TGPPGPAGQDGRPGPPGPPGAR	K	G	0.997	0	7.63	2		665.011	1992.01	1993	3	0.01774	8.902	1425.71	71339	136751	553	574	TRUE
NF-rep1	Collagen alpha-1(I) chain OS=Homo sapiens GN=COL1A1 PE=1 SV=5	P02452	138941	1	91	109	213	0.00285	0.79	possibly correct	TRUE	14003	TGPPGPAGQDGRPGPPGPPGAR	K	G	0.997	5.4	8.98	2		665.009	1992.01	1993	3	0.01249	6.269	1362.9	657622	720604	553	574	TRUE
NF-rep1	Collagen alpha-1(I) chain OS=Homo sapiens GN=COL1A1 PE=1 SV=5	P02452	138941	1	91	109	213	0.00285	0.79	possibly correct	TRUE	144490	TVIEYK	K	T	0.9	1.52	7.41	2		752.42	751.413	752.419	1	0.001281	1.703	1261.47	85096	103196	1425	1430	TRUE
NF-rep1	Collagen alpha-1(I) chain OS=Homo sapiens GN=COL1A1 PE=1 SV=5	P02452	138941	1	91	109	213	0.00285	0.79	possibly correct	TRUE	12179	TVIEYK	K	T	0.9	1.6	8.63	2		752.417	751.409	752.419	1	-0.002442	-3.246	1197.46	495609	620268	1425	1430	TRUE
NF-rep1	Collagen alpha-1(I) chain OS=Homo sapiens GN=COL1A1 PE=1 SV=5	P02452	138941	1	91	109	213	0.00285	0.79	possibly correct	TRUE	145283	VAYMDQQTGNLKK	S	A	0.997	4.47	0	1		748.383	1494.75	1495.76	2	0.001853	1.239	1499.08	9201	118487	1374	1386	TRUE
NF-rep1	Collagen alpha-1(I) chain OS=Homo sapiens GN=COL1A1 PE=1 SV=5	P02452	138941	1	91	109	213	0.00285	0.79	possibly correct	TRUE	147076	VFcNmETGETcVYPTQPSVAQK	K	N	0.945	0	6.51	2	c3: Carbamidomethyl (+57.02), m5: Oxidation (+15.99), c11: Carbamidomethyl (+57.02)	854.727	2561.16	2562.13	3	0.03395	13.25	1998.85	69928	109653	1289	1310	TRUE
NF-rep1	Collagen alpha-1(I) chain OS=Homo sapiens GN=COL1A1 PE=1 SV=5	P02452	138941	1	91	109	213	0.00285	0.79	possibly correct	TRUE	148138	VFcNMETGETcVYPTQPSVAQK	K	N	0.997	0	7.49	2	c3: Carbamidomethyl (+57.02), c11: Carbamidomethyl (+57.02)	1273.59	2545.16	2546.14	2	0.03179	12.49	2241.49	158932	136358	1289	1310	TRUE
NF-rep1	Collagen alpha-1(I) chain OS=Homo sapiens GN=COL1A1 PE=1 SV=5	P02452	138941	1	91	109	213	0.00285	0.79	possibly correct	TRUE	84415	VFcNMETGETcVYPTQPSVAQK	K	N	0.997	0	7.65	2	c3: Carbamidomethyl (+57.02), c11: Carbamidomethyl (+57.02)	1273.59	2545.17	2546.14	2	0.03838	15.08	2244.53	27986	239820	1289	1310	TRUE
NF-rep1	Collagen alpha-1(I) chain OS=Homo sapiens GN=COL1A1 PE=1 SV=5	P02452	138941	1	91	109	213	0.00285	0.79	possibly correct	TRUE	25318	VFcNMETGETcVYPTQPSVAQK	K	N	0.997	0	8.98	2	c3: Carbamidomethyl (+57.02), c11: Carbamidomethyl (+57.02)	1273.59	2545.17	2546.14	2	0.03692	14.5	2202.67	477082	865265	1289	1310	TRUE
NF-rep1	Collagen alpha-1(I) chain OS=Homo sapiens GN=COL1A1 PE=1 SV=5	P02452	138941	1	91	109	213	0.00285	0.79	possibly correct	TRUE	61673	VFcNMETGETcVYPTQPSVAQKNWYISK	K	N	0.92	0	6.43	2	c3: Carbamidomethyl (+57.02), c11: Carbamidomethyl (+57.02)	1113.2	3336.57	3337.53	3	0.04266	12.78	1915.39	3117	319574	1289	1316	TRUE
NF-rep1	Collagen alpha-1(I) chain OS=Homo sapiens GN=COL1A1 PE=1 SV=5	P02452	138941	1	91	109	213	0.00285	0.79	possibly correct	TRUE	16107	VGPPGPSGNAGPPGPPGPAGK	R	E	0.997	0	8.34	2		882.962	1763.91	1764.9	2	0.01265	7.166	1537.59	151112	751081	883	903	TRUE
NF-rep1	Collagen alpha-1(I) chain OS=Homo sapiens GN=COL1A1 PE=1 SV=5	P02452	138941	1	91	109	213	0.00285	0.79	possibly correct	TRUE	146740	VLcDDVIcDETK	K	N	0.975	0	6.58	2	c3: Carbamidomethyl (+57.02), c8: Carbamidomethyl (+57.02)	733.83	1465.64	1466.65	2	0.001257	0.8569	1899.11	10813	33575	68	79	TRUE
NF-rep1	Collagen alpha-1(I) chain OS=Homo sapiens GN=COL1A1 PE=1 SV=5	P02452	138941	1	91	109	213	0.00285	0.79	possibly correct	TRUE	99258	VLcDDVIcDETK	K	N	0.986	1.24	6.2	2	c3: Carbamidomethyl (+57.02), c8: Carbamidomethyl (+57.02)	733.832	1465.65	1466.65	2	0.006872	4.686	1887.16	37078	70610	68	79	TRUE
NF-rep1	Collagen alpha-1(I) chain OS=Homo sapiens GN=COL1A1 PE=1 SV=5	P02452	138941	1	91	109	213	0.00285	0.79	possibly correct	TRUE	119233	VLcDDVIcDETK	K	N	0.996	1.47	6.47	2	c3: Carbamidomethyl (+57.02), c8: Carbamidomethyl (+57.02)	733.833	1465.65	1466.65	2	0.009191	6.267	1898.51	24411	37568	68	79	TRUE
NF-rep1	Collagen alpha-1(I) chain OS=Homo sapiens GN=COL1A1 PE=1 SV=5	P02452	138941	1	91	109	213	0.00285	0.79	possibly correct	TRUE	157075	VLcDDVIcDETK	K	N	0.997	2.55	5.96	2	c3: Carbamidomethyl (+57.02), c8: Carbamidomethyl (+57.02)	733.83	1465.65	1466.65	2	0.002966	2.022	1896.84	29609	71435	68	79	TRUE
NF-rep1	Collagen alpha-1(I) chain OS=Homo sapiens GN=COL1A1 PE=1 SV=5	P02452	138941	1	91	109	213	0.00285	0.79	possibly correct	TRUE	82261	VLcDDVIcDETK	K	N	0.997	1.51	6.91	2	c3: Carbamidomethyl (+57.02), c8: Carbamidomethyl (+57.02)	733.829	1465.64	1466.65	2	0.001135	0.7737	1901.79	58017	44877	68	79	TRUE
NF-rep1	Collagen alpha-1(I) chain OS=Homo sapiens GN=COL1A1 PE=1 SV=5	P02452	138941	1	91	109	213	0.00285	0.79	possibly correct	TRUE	61479	VLcDDVIcDETK	K	N	0.997	0	7.6	2	c3: Carbamidomethyl (+57.02), c8: Carbamidomethyl (+57.02)	733.833	1465.65	1466.65	2	0.007727	5.268	1888.51	127177	468722	68	79	TRUE
NF-rep1	Collagen alpha-1(I) chain OS=Homo sapiens GN=COL1A1 PE=1 SV=5	P02452	138941	1	91	109	213	0.00285	0.79	possibly correct	TRUE	20463	VLcDDVIcDETK	K	N	0.997	0	9.42	2	c3: Carbamidomethyl (+57.02), c8: Carbamidomethyl (+57.02)	733.82	1465.63	1466.65	2	-0.01718	-11.71	1847.83	789473	1165900	68	79	TRUE
NF-rep1	Collagen alpha-1(I) chain OS=Homo sapiens GN=COL1A1 PE=1 SV=5	P02452	138941	1	91	109	213	0.00285	0.79	possibly correct	TRUE	145285	YMDQQTGNLKK	A	A	0.996	3.29	0	1		663.328	1324.64	1325.65	2	-0.003853	-2.906	1499.35	3794	93176	1376	1386	TRUE
NF-rep1	Peroxiredoxin-1 OS=Homo sapiens GN=PRDX1 PE=1 SV=1	Q06830	22110.9	1	10	11	12	0.000161	0.568	possibly correct	TRUE	1723	ADEGISFR	K	G	0.988	0	7.19	2		447.719	893.423	894.432	2	-0.00147	-1.644	1671.32	14936	194787	121	128	TRUE
NF-rep1	Peroxiredoxin-1 OS=Homo sapiens GN=PRDX1 PE=1 SV=1	Q06830	22110.9	1	10	11	12	0.000161	0.568	possibly correct	TRUE	1101	ATAVmPDGQFK	K	D	0.992	0	6.82	2	m5: Oxidation (+15.99)	590.789	1179.56	1180.57	2	0.003329	2.82	1390.32	11206	170127	17	27	TRUE
NF-rep1	Peroxiredoxin-1 OS=Homo sapiens GN=PRDX1 PE=1 SV=1	Q06830	22110.9	1	10	11	12	0.000161	0.568	possibly correct	TRUE	2044	ATAVMPDGQFK	K	D	0.997	1.49	7.37	2		582.79	1163.57	1164.57	2	0.0008079	0.6937	1789.62	24926	32978	17	27	TRUE
NF-rep1	Peroxiredoxin-1 OS=Homo sapiens GN=PRDX1 PE=1 SV=1	Q06830	22110.9	1	10	11	12	0.000161	0.568	possibly correct	TRUE	2291	DISLSDYK	K	G	0.988	0	6.71	2		940.475	939.468	940.462	1	0.01293	13.75	1894.19	8588	118809	28	35	TRUE
NF-rep1	Peroxiredoxin-1 OS=Homo sapiens GN=PRDX1 PE=1 SV=1	Q06830	22110.9	1	10	11	12	0.000161	0.568	possibly correct	TRUE	4573	GLFIIDDK	R	G	0.997	1.28	6.81	2		920.511	919.504	920.509	1	0.002429	2.638	2613.36	13561	22003	129	136	TRUE
NF-rep1	Peroxiredoxin-1 OS=Homo sapiens GN=PRDX1 PE=1 SV=1	Q06830	22110.9	1	10	11	12	0.000161	0.568	possibly correct	TRUE	2102	HGEVcPAGWKPGSDTIKPDVQK	K	S	0.969	0	6.54	2	c5: Carbamidomethyl (+57.02)	602.304	2405.19	2406.19	4	0.006336	2.633	1801.76	45851	112217	169	190	TRUE
NF-rep1	Peroxiredoxin-1 OS=Homo sapiens GN=PRDX1 PE=1 SV=1	Q06830	22110.9	1	10	11	12	0.000161	0.568	possibly correct	TRUE	822	IGHPAPNFK	K	A	0.997	1.22	7.28	2		490.771	979.527	980.531	2	0.002467	2.516	1250.88	19622	41909	8	16	TRUE
NF-rep1	Peroxiredoxin-1 OS=Homo sapiens GN=PRDX1 PE=1 SV=1	Q06830	22110.9	1	10	11	12	0.000161	0.568	possibly correct	TRUE	3686	LVQAFQFTDK	R	H	0.997	1.44	7.56	2		598.82	1195.63	1196.63	2	0.001911	1.597	2377.09	48799	131528	159	168	TRUE
NF-rep1	Peroxiredoxin-1 OS=Homo sapiens GN=PRDX1 PE=1 SV=1	Q06830	22110.9	1	10	11	12	0.000161	0.568	possibly correct	TRUE	5603	QGGLGPMNIPLVSDPK	K	R	0.997	0	7.03	2		811.936	1621.86	1622.86	2	0.007544	4.649	2912.29	15393	97762	94	109	TRUE
NF-rep1	Peroxiredoxin-1 OS=Homo sapiens GN=PRDX1 PE=1 SV=1	Q06830	22110.9	1	10	11	12	0.000161	0.568	possibly correct	TRUE	3136	QITVNDLPVGR	R	S	0.997	1.31	6.55	2		606.343	1210.67	1211.67	2	0.003899	3.218	2211.46	72860	197679	141	151	TRUE
NF-rep1	Peroxiredoxin-1 OS=Homo sapiens GN=PRDX1 PE=1 SV=1	Q06830	22110.9	1	10	11	12	0.000161	0.568	possibly correct	TRUE	3136	QITVNDLPVGR	R	S	0.997	1.31	7.25	2		606.343	1210.67	1211.67	2	0.003899	3.218	2211.46	72860	197679	141	151	TRUE
NF-rep1	Peroxiredoxin-1 OS=Homo sapiens GN=PRDX1 PE=1 SV=1	Q06830	22110.9	1	10	11	12	0.000161	0.568	possibly correct	TRUE	2619	TIAQDYGVLK	R	A	0.997	0	7.27	2		554.306	1106.6	1107.6	2	0.0007007	0.6326	2026.21	50930	150408	111	120	TRUE
NF-rep1	Collagen alpha-2(IV) chain OS=Homo sapiens GN=COL4A2 PE=1 SV=4	P08572	167558	1	26	26	26	0.000348	0.3	possibly correct	TRUE	25647	AGFPGLPGSPGAR	R	G	0.997	0	7.24	2		592.318	1182.62	1183.62	2	0.007226	6.105	2230.71	107935	249277	459	471	TRUE
NF-rep1	Collagen alpha-2(IV) chain OS=Homo sapiens GN=COL4A2 PE=1 SV=4	P08572	167558	1	26	26	26	0.000348	0.3	possibly correct	TRUE	17174	cSVcEAPAIAIAVHSQDVSIPHcPAGWR	R	S	0.981	0	6.64	2	c1: Carbamidomethyl (+57.02), c4: Carbamidomethyl (+57.02), c23: Carbamidomethyl (+57.02)	772.881	3087.5	3088.46	4	0.04852	15.71	1623.93	2628	129026	1590	1617	TRUE
NF-rep1	Collagen alpha-2(IV) chain OS=Homo sapiens GN=COL4A2 PE=1 SV=4	P08572	167558	1	26	26	26	0.000348	0.3	possibly correct	TRUE	34793	DGLDGFPGLPGPPGDGIK	R	G	0.997	0	7	2		854.938	1707.86	1708.85	2	0.01439	8.423	3022.04	16636	273714	580	597	TRUE
NF-rep1	Collagen alpha-2(IV) chain OS=Homo sapiens GN=COL4A2 PE=1 SV=4	P08572	167558	1	26	26	26	0.000348	0.3	possibly correct	TRUE	30355	EGFPGPPGFIGPR	R	G	0.997	0	7.48	2		664.357	1326.7	1327.68	2	0.02641	19.89	2653.62	157945	429027	728	740	TRUE
NF-rep1	Collagen alpha-2(IV) chain OS=Homo sapiens GN=COL4A2 PE=1 SV=4	P08572	167558	1	26	26	26	0.000348	0.3	possibly correct	TRUE	27437	EGFPGPPGFIGPRGSK	R	G	0.913	0	6.31	2		800.415	1598.82	1599.83	2	-0.004538	-2.836	2404.64	18863	265496	728	743	TRUE
NF-rep1	Collagen alpha-2(IV) chain OS=Homo sapiens GN=COL4A2 PE=1 SV=4	P08572	167558	1	26	26	26	0.000348	0.3	possibly correct	TRUE	10048	FDVPcGGR	K	D	0.97	0	6.37	2	c5: Carbamidomethyl (+57.02)	907.38	906.372	907.409	1	-0.02969	-32.73	974.502	2820	278235	38	45	TRUE
NF-rep1	Collagen alpha-2(IV) chain OS=Homo sapiens GN=COL4A2 PE=1 SV=4	P08572	167558	1	26	26	26	0.000348	0.3	possibly correct	TRUE	25082	GDEGPIGHQGPIGQEGAPGRPGSPGLPGMPGR	R	S	0.962	0	6.5	2		758.882	3031.5	3032.48	4	0.03049	10.05	2180.72	64340	420037	1453	1484	TRUE
NF-rep1	Collagen alpha-2(IV) chain OS=Homo sapiens GN=COL4A2 PE=1 SV=4	P08572	167558	1	26	26	26	0.000348	0.3	possibly correct	TRUE	42703	GDIGVPGIPGLPGFPGVAGPPGITGFPGFIGSR	K	G	0.975	0	6.68	2		1020.9	3059.68	3060.63	3	0.05591	18.27	4113.31	6620	221485	1037	1069	TRUE
NF-rep1	Collagen alpha-2(IV) chain OS=Homo sapiens GN=COL4A2 PE=1 SV=4	P08572	167558	1	26	26	26	0.000348	0.3	possibly correct	TRUE	31142	GDPGPPGPPPVILPGMK	R	D	0.996	0	6.98	2		813.448	1624.88	1625.87	2	0.01613	9.918	2731.16	73038	103111	971	987	TRUE
NF-rep1	Collagen alpha-2(IV) chain OS=Homo sapiens GN=COL4A2 PE=1 SV=4	P08572	167558	1	26	26	26	0.000348	0.3	possibly correct	TRUE	26342	GFPGSPGSDIHGDPGFPGPPGER	K	G	0.987	0	6.81	2		745.352	2233.03	2234.03	3	0.01486	6.651	2300.69	6299	222101	1206	1228	TRUE
NF-rep1	Collagen alpha-2(IV) chain OS=Homo sapiens GN=COL4A2 PE=1 SV=4	P08572	167558	1	26	26	26	0.000348	0.3	possibly correct	TRUE	23527	GIPGFAGADGGPGPR	R	G	0.996	0	6.99	2		663.337	1324.66	1325.66	2	0.006702	5.056	2071.52	34230	988022	705	719	TRUE
NF-rep1	Collagen alpha-2(IV) chain OS=Homo sapiens GN=COL4A2 PE=1 SV=4	P08572	167558	1	26	26	26	0.000348	0.3	possibly correct	TRUE	38686	GISLKGEEGIMGFPGLR	R	G	0.993	0	6.85	2		880.98	1759.95	1760.94	2	0.01675	9.509	3406.22	5277	250455	288	304	TRUE
NF-rep1	Collagen alpha-2(IV) chain OS=Homo sapiens GN=COL4A2 PE=1 SV=4	P08572	167558	1	26	26	26	0.000348	0.3	possibly correct	TRUE	15371	GLDGYQGPDGPR	R	G	0.997	0	7.31	2		616.294	1230.57	1231.57	2	0.01014	8.235	1475.18	89839	1126940	323	334	TRUE
NF-rep1	Collagen alpha-2(IV) chain OS=Homo sapiens GN=COL4A2 PE=1 SV=4	P08572	167558	1	26	26	26	0.000348	0.3	possibly correct	TRUE	23533	GPPGAPGEMGPQGPPGEPGFR	R	G	0.997	0	7.37	2		994.978	1987.94	1988.93	2	0.01891	9.506	2071.63	20921	1012860	1411	1431	TRUE
NF-rep1	Collagen alpha-2(IV) chain OS=Homo sapiens GN=COL4A2 PE=1 SV=4	P08572	167558	1	26	26	26	0.000348	0.3	possibly correct	TRUE	23726	GPPGFRGSQGMPGMPGLK	R	G	0.991	0	6.88	2		590.968	1769.88	1770.88	3	0.01152	6.508	2073.16	3041	485264	803	820	TRUE
NF-rep1	Collagen alpha-2(IV) chain OS=Homo sapiens GN=COL4A2 PE=1 SV=4	P08572	167558	1	26	26	26	0.000348	0.3	possibly correct	TRUE	32700	GQPGPVGPQGYNGPPGLQGFPGLQGR	R	K	0.997	0	7.75	2		844.773	2531.3	2532.27	3	0.03057	12.07	2862.88	90789	736277	61	86	TRUE
NF-rep1	Collagen alpha-2(IV) chain OS=Homo sapiens GN=COL4A2 PE=1 SV=4	P08572	167558	1	26	26	26	0.000348	0.3	possibly correct	TRUE	10224	GRPGFPGSK	K	G	0.994	0	6.88	2		451.748	901.482	902.484	2	0.004446	4.926	998.604	119083	226961	938	946	TRUE
NF-rep1	Collagen alpha-2(IV) chain OS=Homo sapiens GN=COL4A2 PE=1 SV=4	P08572	167558	1	26	26	26	0.000348	0.3	possibly correct	TRUE	35954	GSKGAVGLPGPDGSPGPIGLPGPDGPPGER	R	G	0.994	0	6.87	2		1346.71	2691.41	2692.37	2	0.04505	16.73	3127.4	1169570	1654690	741	770	TRUE
NF-rep1	Collagen alpha-2(IV) chain OS=Homo sapiens GN=COL4A2 PE=1 SV=4	P08572	167558	1	26	26	26	0.000348	0.3	possibly correct	TRUE	40187	GSQGMPGMPGLKGQPGLPGPSGQPGLYGPPGLHGFPGAPGQEGPLGLPGIPGR	R	E	0.964	0	6.51	2		1245.38	4977.51	4978.53	4	-0.0111	-2.229	3601	912	115128	809	861	TRUE
NF-rep1	Collagen alpha-2(IV) chain OS=Homo sapiens GN=COL4A2 PE=1 SV=4	P08572	167558	1	26	26	26	0.000348	0.3	possibly correct	TRUE	15070	GVSGFPGADGIPGHPGQGGPR	R	G	0.995	0	6.98	2		639.649	1915.92	1916.94	3	-0.004761	-2.484	1448.56	4242	342202	109	129	TRUE
NF-rep1	Collagen alpha-2(IV) chain OS=Homo sapiens GN=COL4A2 PE=1 SV=4	P08572	167558	1	26	26	26	0.000348	0.3	possibly correct	TRUE	34269	GWAGDSGPQGRPGVFGLPGEK	K	G	0.937	0	6.48	2		690.342	2068	2069.02	3	-0.01034	-4.996	2982.02	901	153470	1326	1346	TRUE
NF-rep1	Collagen alpha-2(IV) chain OS=Homo sapiens GN=COL4A2 PE=1 SV=4	P08572	167558	1	26	26	26	0.000348	0.3	possibly correct	TRUE	15507	IAVQPGTVGPQGR	K	R	0.993	0	6.86	2		640.364	1278.71	1279.71	2	0.007781	6.08	1484.93	60702	507055	1397	1409	TRUE
NF-rep1	Collagen alpha-2(IV) chain OS=Homo sapiens GN=COL4A2 PE=1 SV=4	P08572	167558	1	26	26	26	0.000348	0.3	possibly correct	TRUE	20573	RGPPGAPGEMGPQGPPGEPGFR	R	G	0.969	0	6.63	2		715.69	2144.05	2145.03	3	0.02401	11.19	1852.64	1117	34554	1410	1431	TRUE
NF-rep1	Collagen alpha-2(IV) chain OS=Homo sapiens GN=COL4A2 PE=1 SV=4	P08572	167558	1	26	26	26	0.000348	0.3	possibly correct	TRUE	18601	SLWIGYSFLmHTAAGDEGGGQSLVSPGScLEDFR	R	A	0.902	0	6.38	2	m10: Oxidation (+15.99), c29: Carbamidomethyl (+57.02)	1220.9	3659.69	3660.67	3	0.01988	5.43	1715.35	1895	305591	1618	1651	TRUE
NF-rep1	Collagen alpha-2(IV) chain OS=Homo sapiens GN=COL4A2 PE=1 SV=4	P08572	167558	1	26	26	26	0.000348	0.3	possibly correct	TRUE	40078	SYWLSTTAPLPMMPVAEDEIKPYISR	K	C	0.997	0	7.39	2		999.183	2994.53	2995.49	3	0.03953	13.2	3597.85	25397	185243	1564	1589	TRUE
NF-rep1	Collagen alpha-2(IV) chain OS=Homo sapiens GN=COL4A2 PE=1 SV=4	P08572	167558	1	26	26	26	0.000348	0.3	possibly correct	TRUE	39064	YSFWLTTIPEQSFQGSPSADTLK	K	A	0.997	0	7.25	2		1302.16	2602.3	2603.27	2	0.04415	16.96	3456.41	28942	69846	1672	1694	TRUE
NF-rep1	Putative heat shock protein HSP 90-beta-3 OS=Homo sapiens GN=HSP90AB3P PE=5 SV=1	Q58FF7	68326.5	1	9	9	10	0.000134	0.186	possibly correct	TRUE	87150	APFDLFENK	R	K	0.973	0	6.57	2		540.773	1079.53	1080.54	2	0.002306	2.134	2717.41	5593	133275	281	289	FALSE	P08238
NF-rep1	Putative heat shock protein HSP 90-beta-3 OS=Homo sapiens GN=HSP90AB3P PE=5 SV=1	Q58FF7	68326.5	1	9	9	10	0.000134	0.186	possibly correct	TRUE	80090	EDQTEYLEER	K	R	0.997	0	7.16	2		656.289	1310.56	1311.57	2	0.0009989	0.7616	1514.38	23999	64651	166	175	FALSE	P07900,P08238
NF-rep1	Putative heat shock protein HSP 90-beta-3 OS=Homo sapiens GN=HSP90AB3P PE=5 SV=1	Q58FF7	68326.5	1	9	9	10	0.000134	0.186	possibly correct	TRUE	82598	EGLELPEDEEEK	K	K	0.995	0	6.93	2		708.831	1415.65	1416.64	2	0.01769	12.49	1963.66	18240	119596	412	423	FALSE	P07900,P08238,Q58FG0
NF-rep1	Putative heat shock protein HSP 90-beta-3 OS=Homo sapiens GN=HSP90AB3P PE=5 SV=1	Q58FF7	68326.5	1	9	9	10	0.000134	0.186	possibly correct	TRUE	82452	ELISNASDALDK	Q	I	0.997	0	7.63	1		638.326	1274.64	1275.64	2	0.001441	1.13	1939.55	52664	93230	42	53	FALSE	Q58FF8,P08238,P14625
NF-rep1	Putative heat shock protein HSP 90-beta-3 OS=Homo sapiens GN=HSP90AB3P PE=5 SV=1	Q58FF7	68326.5	1	9	9	10	0.000134	0.186	possibly correct	TRUE	89417	GFEVVYMTEPIDEYcVQQLK	Q	E	0.983	0	6.66	1	c15: Carbamidomethyl (+57.02)	1224.6	2447.18	2448.15	2	0.0384	15.69	3243.64	5073	160902	380	399	FALSE	P08238
NF-rep1	Putative heat shock protein HSP 90-beta-3 OS=Homo sapiens GN=HSP90AB3P PE=5 SV=1	Q58FF7	68326.5	1	9	9	10	0.000134	0.186	possibly correct	TRUE	86316	GVVDSEDLPLNISR	H	E	0.997	6.27	8.18	1		757.401	1512.79	1513.79	2	0.008588	5.673	2567.74	78545	197519	321	334	FALSE	P07900,P08238
NF-rep1	Putative heat shock protein HSP 90-beta-3 OS=Homo sapiens GN=HSP90AB3P PE=5 SV=1	Q58FF7	68326.5	1	9	9	10	0.000134	0.186	possibly correct	TRUE	89156	HSQFIGYPITLYLEK	K	E	0.997	0	7.17	2		904.989	1807.96	1808.96	2	0.01199	6.629	3161.09	9557	104405	184	198	FALSE	P08238
NF-rep1	Putative heat shock protein HSP 90-beta-3 OS=Homo sapiens GN=HSP90AB3P PE=5 SV=1	Q58FF7	68326.5	1	9	9	10	0.000134	0.186	possibly correct	TRUE	85103	IDIIPNPQER	K	T	0.889	0	6.25	2		597.826	1193.64	1194.65	2	-0.004147	-3.471	2356.15	1017	141432	73	82	TRUE
NF-rep1	Putative heat shock protein HSP 90-beta-3 OS=Homo sapiens GN=HSP90AB3P PE=5 SV=1	Q58FF7	68326.5	1	9	9	10	0.000134	0.186	possibly correct	TRUE	84065	IDIIPNPQER	K	T	0.997	0	7.38	2		597.828	1193.64	1194.65	2	0.001346	1.127	2198.26	23776	32138	73	82	TRUE
NF-rep1	Putative heat shock protein HSP 90-beta-3 OS=Homo sapiens GN=HSP90AB3P PE=5 SV=1	Q58FF7	68326.5	1	9	9	10	0.000134	0.186	possibly correct	TRUE	78962	YESLTDPSK	R	L	0.996	0	6.97	2		520.254	1038.49	1039.49	2	0.006508	6.261	1281.48	13982	144982	56	64	FALSE	P07900,Q58FF8,P08238
NF-rep1	Thrombospondin-1 OS=Homo sapiens GN=THBS1 PE=1 SV=2	P07996	129382	1	3	3	3	4.02e-05	0.0368	possibly correct	TRUE	151585	FVFGTTPEDILR	R	N	0.997	2.68	6.66	2		697.872	1393.73	1394.73	2	0.005048	3.62	3102.6	32066	50242	217	228	TRUE
NF-rep1	Thrombospondin-1 OS=Homo sapiens GN=THBS1 PE=1 SV=2	P07996	129382	1	3	3	3	4.02e-05	0.0368	possibly correct	TRUE	28491	GGVNDNFQGVLQNVR	K	F	0.946	0	6.42	2		808.916	1615.82	1616.81	2	0.01127	6.971	2498.9	33949	221590	202	216	TRUE
NF-rep1	Thrombospondin-1 OS=Homo sapiens GN=THBS1 PE=1 SV=2	P07996	129382	1	3	3	3	4.02e-05	0.0368	possibly correct	TRUE	151559	MENAELDVPIQSVFTR	K	D	0.97	0	6.55	2		924.971	1847.93	1848.92	2	0.01781	9.635	3094.9	14492	70268	174	189	TRUE
NF-rep1	Laminin subunit beta-1 OS=Homo sapiens GN=LAMB1 PE=1 SV=2	P07942	198035	1	30	31	32	0.000428	0.25	possibly correct	TRUE	12392	AAQNSGEAEYIEK	K	V	0.997	0	7.04	2		705.334	1408.65	1409.65	2	0.005688	4.035	1218.92	67447	241120	1662	1674	TRUE
NF-rep1	Laminin subunit beta-1 OS=Homo sapiens GN=LAMB1 PE=1 SV=2	P07942	198035	1	30	31	32	0.000428	0.25	possibly correct	TRUE	22815	AEMLLEEAK	R	R	0.986	0	6.7	2		517.276	1032.54	1033.52	2	0.02174	21.04	2011.06	9646	576688	1571	1579	TRUE
NF-rep1	Laminin subunit beta-1 OS=Homo sapiens GN=LAMB1 PE=1 SV=2	P07942	198035	1	30	31	32	0.000428	0.25	possibly correct	TRUE	42762	AmDLDQDVLSALAEVEQLSK	K	M	0.997	0	7.78	2	m2: Oxidation (+15.99)	1096.06	2190.1	2191.08	2	0.02628	12	4138.54	60893	140587	1444	1463	TRUE
NF-rep1	Laminin subunit beta-1 OS=Homo sapiens GN=LAMB1 PE=1 SV=2	P07942	198035	1	30	31	32	0.000428	0.25	possibly correct	TRUE	43117	AMDLDQDVLSALAEVEQLSK	K	M	0.997	0	8.05	2		1088.06	2174.11	2175.09	2	0.02706	12.44	4260.61	81138	122181	1444	1463	TRUE
NF-rep1	Laminin subunit beta-1 OS=Homo sapiens GN=LAMB1 PE=1 SV=2	P07942	198035	1	30	31	32	0.000428	0.25	possibly correct	TRUE	19736	ATGQcLcLPNVIGQNcDR	K	C	0.92	0	6.33	2	c5: Carbamidomethyl (+57.02), c7: Carbamidomethyl (+57.02), c16: Carbamidomethyl (+57.02)	1038.45	2074.88	2075.94	2	-0.0587	-28.28	1792.69	9105	838777	1050	1067	TRUE
NF-rep1	Laminin subunit beta-1 OS=Homo sapiens GN=LAMB1 PE=1 SV=2	P07942	198035	1	30	31	32	0.000428	0.25	possibly correct	TRUE	36075	cGGPGcGGLVTVAHNAWQKAMDLDQDVLSALAEVEQLSK	K	M	0.989	0	6.85	2	c1: Carbamidomethyl (+57.02), c6: Carbamidomethyl (+57.02)	1375.69	4124.05	4124.98	3	0.07519	18.23	3139.99	2663	307652	1425	1463	TRUE
NF-rep1	Laminin subunit beta-1 OS=Homo sapiens GN=LAMB1 PE=1 SV=2	P07942	198035	1	30	31	32	0.000428	0.25	possibly correct	TRUE	23946	cGNTIPDDDNQVVSLSPGSR	R	Y	0.997	0	7.2	2	c1: Carbamidomethyl (+57.02)	1066.01	2130	2130.97	2	0.03159	14.83	2095.99	18713	1657280	643	662	TRUE
NF-rep1	Laminin subunit beta-1 OS=Homo sapiens GN=LAMB1 PE=1 SV=2	P07942	198035	1	30	31	32	0.000428	0.25	possibly correct	TRUE	31617	cTcDPAGSQNEGIcDSYTDFSTGLIAGQcR	R	C	0.966	0	6.62	2	c1: Carbamidomethyl (+57.02), c3: Carbamidomethyl (+57.02), c14: Carbamidomethyl (+57.02), c29: Carbamidomethyl (+57.02)	1114.14	3339.41	3340.36	3	0.05095	15.25	2769.14	20262	692267	398	427	TRUE
NF-rep1	Laminin subunit beta-1 OS=Homo sapiens GN=LAMB1 PE=1 SV=2	P07942	198035	1	30	31	32	0.000428	0.25	possibly correct	TRUE	24811	DILAQSPAAEPLK	K	N	0.997	0	7.66	2		676.876	1351.74	1352.74	2	0.003359	2.483	2152.43	95392	915908	1232	1244	TRUE
NF-rep1	Laminin subunit beta-1 OS=Homo sapiens GN=LAMB1 PE=1 SV=2	P07942	198035	1	30	31	32	0.000428	0.25	possibly correct	TRUE	42848	DILAQSPAAEPLKNIGNLFEEAEK	K	L	0.989	0	6.75	2		1299.2	2596.39	2597.35	2	0.04726	18.2	4162.52	4315	64037	1232	1255	TRUE
NF-rep1	Laminin subunit beta-1 OS=Homo sapiens GN=LAMB1 PE=1 SV=2	P07942	198035	1	30	31	32	0.000428	0.25	possibly correct	TRUE	15807	DIRDPNFcER	R	C	0.996	0	6.95	2	c8: Carbamidomethyl (+57.02)	661.307	1320.6	1321.6	2	0.01093	8.273	1515.37	46978	483991	388	397	TRUE
NF-rep1	Laminin subunit beta-1 OS=Homo sapiens GN=LAMB1 PE=1 SV=2	P07942	198035	1	30	31	32	0.000428	0.25	possibly correct	TRUE	39995	EALEEAEK	K	A	0.889	0	6.05	2		918.413	917.406	918.442	1	-0.02864	-31.19	3581.94	763	98898	1597	1604	TRUE
NF-rep1	Laminin subunit beta-1 OS=Homo sapiens GN=LAMB1 PE=1 SV=2	P07942	198035	1	30	31	32	0.000428	0.25	possibly correct	TRUE	33929	EALEEAEKAQVAAEK	K	A	0.997	0	7.55	2		808.418	1614.82	1615.82	2	0.01153	7.138	2952.59	5840	669617	1597	1611	TRUE
NF-rep1	Laminin subunit beta-1 OS=Homo sapiens GN=LAMB1 PE=1 SV=2	P07942	198035	1	30	31	32	0.000428	0.25	possibly correct	TRUE	32655	EGFYDLSSEDPFGcK	K	S	0.997	0	7.02	2	c14: Carbamidomethyl (+57.02)	875.887	1749.76	1750.73	2	0.03989	22.78	2848.02	83325	157863	442	456	TRUE
NF-rep1	Laminin subunit beta-1 OS=Homo sapiens GN=LAMB1 PE=1 SV=2	P07942	198035	1	30	31	32	0.000428	0.25	possibly correct	TRUE	29966	ELAEQLEFIK	K	N	0.995	0	6.9	2		610.336	1218.66	1219.66	2	0.007383	6.053	2626.99	126099	746973	1301	1310	TRUE
NF-rep1	Laminin subunit beta-1 OS=Homo sapiens GN=LAMB1 PE=1 SV=2	P07942	198035	1	30	31	32	0.000428	0.25	possibly correct	TRUE	29370	ELDSLQTEAESLDNTVK	K	E	0.997	0	8.12	2		946.469	1890.92	1891.91	2	0.01671	8.831	2566.69	115139	611034	1284	1300	TRUE
NF-rep1	Laminin subunit beta-1 OS=Homo sapiens GN=LAMB1 PE=1 SV=2	P07942	198035	1	30	31	32	0.000428	0.25	possibly correct	TRUE	29422	IPSWTGAGFVR	R	V	0.995	0	6.93	2		595.824	1189.63	1190.63	2	0.008269	6.945	2581.98	154591	291629	580	590	TRUE
NF-rep1	Laminin subunit beta-1 OS=Homo sapiens GN=LAMB1 PE=1 SV=2	P07942	198035	1	30	31	32	0.000428	0.25	possibly correct	TRUE	19852	ISGVIGPYR	K	E	0.997	0	7.15	2		481.28	960.546	961.547	2	0.00676	7.03	1801.3	41716	430577	1209	1217	TRUE
NF-rep1	Laminin subunit beta-1 OS=Homo sapiens GN=LAMB1 PE=1 SV=2	P07942	198035	1	30	31	32	0.000428	0.25	possibly correct	TRUE	17389	KAEMLQNEAK	R	T	0.997	0	7.23	2		581.302	1160.59	1161.59	2	0.004066	3.5	1630.06	6608	625668	1718	1727	TRUE
NF-rep1	Laminin subunit beta-1 OS=Homo sapiens GN=LAMB1 PE=1 SV=2	P07942	198035	1	30	31	32	0.000428	0.25	possibly correct	TRUE	83998	LHTLGDNLLDSR	K	M	0.923	0	6.34	2		677.363	1352.71	1353.71	2	0.006648	4.911	2187.95	10005	231910	240	251	TRUE
NF-rep1	Laminin subunit beta-1 OS=Homo sapiens GN=LAMB1 PE=1 SV=2	P07942	198035	1	30	31	32	0.000428	0.25	possibly correct	TRUE	34838	MEMPSTPQQLQNLTEDIR	K	E	0.997	0	7.55	2		1066.03	2130.04	2131.02	2	0.02926	13.73	3028.08	45341	680585	1531	1548	TRUE
NF-rep1	Laminin subunit beta-1 OS=Homo sapiens GN=LAMB1 PE=1 SV=2	P07942	198035	1	30	31	32	0.000428	0.25	possibly correct	TRUE	33762	MEMPSTPQQLQNLTEDIRER	K	V	0.983	0	6.66	2		1208.6	2415.19	2416.16	2	0.03644	15.08	2940.22	9845	392521	1531	1550	TRUE
NF-rep1	Laminin subunit beta-1 OS=Homo sapiens GN=LAMB1 PE=1 SV=2	P07942	198035	1	30	31	32	0.000428	0.25	possibly correct	TRUE	42264	NFLTQDSADLDSIEAVANEVLK	R	M	0.997	0	8.58	2		1196.61	2391.21	2392.19	2	0.02851	11.92	3988.85	134767	224641	1509	1530	TRUE
NF-rep1	Laminin subunit beta-1 OS=Homo sapiens GN=LAMB1 PE=1 SV=2	P07942	198035	1	30	31	32	0.000428	0.25	possibly correct	TRUE	28646	NIGNLFEEAEK	K	L	0.997	0	8.17	2		632.318	1262.62	1263.62	2	0.007626	6.035	2512.97	138383	546416	1245	1255	TRUE
NF-rep1	Laminin subunit beta-1 OS=Homo sapiens GN=LAMB1 PE=1 SV=2	P07942	198035	1	30	31	32	0.000428	0.25	possibly correct	TRUE	42232	QcNEVEPGYYFATLDHYLYEAEEANLGPGVSIVER	R	Q	0.997	0	7.39	2	c2: Carbamidomethyl (+57.02)	1344.97	4031.9	4032.86	3	0.04839	12	3982.51	22951	289008	539	573	TRUE
NF-rep1	Laminin subunit beta-1 OS=Homo sapiens GN=LAMB1 PE=1 SV=2	P07942	198035	1	30	31	32	0.000428	0.25	possibly correct	TRUE	33813	ScYQDPVTLQLAcVcDPGYIGSR	R	C	0.997	0	7.43	2	c2: Carbamidomethyl (+57.02), c13: Carbamidomethyl (+57.02), c15: Carbamidomethyl (+57.02)	887.074	2658.2	2659.2	3	0.01301	4.892	2943.94	63263	623034	932	954	TRUE
NF-rep1	Laminin subunit beta-1 OS=Homo sapiens GN=LAMB1 PE=1 SV=2	P07942	198035	1	30	31	32	0.000428	0.25	possibly correct	TRUE	39047	SLDIFTVGGSGDGVVTNSAWETFQR	K	Y	0.997	0	7.2	2		1322.16	2642.3	2643.27	2	0.03985	15.07	3447.34	48113	315509	712	736	TRUE
NF-rep1	Laminin subunit beta-1 OS=Homo sapiens GN=LAMB1 PE=1 SV=2	P07942	198035	1	30	31	32	0.000428	0.25	possibly correct	TRUE	12117	TLLAQANSK	K	L	0.997	0	7.13	2		473.274	944.533	945.536	2	0.003837	4.058	1191.4	25173	44441	1728	1736	TRUE
NF-rep1	Laminin subunit beta-1 OS=Homo sapiens GN=LAMB1 PE=1 SV=2	P07942	198035	1	30	31	32	0.000428	0.25	possibly correct	TRUE	37610	VEDVMMERESQFKEK	R	Q	0.968	0	6.53	2		942.939	1883.86	1884.88	2	-0.0134	-7.107	3280.31	1967	295612	1356	1370	TRUE
NF-rep1	Laminin subunit beta-1 OS=Homo sapiens GN=LAMB1 PE=1 SV=2	P07942	198035	1	30	31	32	0.000428	0.25	possibly correct	TRUE	73129	VESLSQVEVILQHSAADIAR	R	A	0.987	1.96	5.79	2		722.394	2164.16	2165.16	3	0.01109	5.122	3354.29	38198	48276	1551	1570	TRUE
NF-rep1	Laminin subunit beta-1 OS=Homo sapiens GN=LAMB1 PE=1 SV=2	P07942	198035	1	30	31	32	0.000428	0.25	possibly correct	TRUE	37947	VESLSQVEVILQHSAADIAR	R	A	0.997	0	7.64	2		722.393	2164.16	2165.16	3	0.007184	3.318	3330.62	160225	505464	1551	1570	TRUE
NF-rep1	Laminin subunit beta-1 OS=Homo sapiens GN=LAMB1 PE=1 SV=2	P07942	198035	1	30	31	32	0.000428	0.25	possibly correct	TRUE	28437	YSDIEPSTEGEVIFR	R	A	0.997	0	7.23	2		871.434	1740.85	1741.83	2	0.0317	18.2	2491.19	105244	626986	194	208	TRUE
NF-rep1	Tryptophan--tRNA ligase, cytoplasmic OS=Homo sapiens GN=WARS PE=1 SV=2	P23381	53167.6	1	3	3	3	4.02e-05	0.121	possibly correct	TRUE	126270	ALIEVLQPLIAEHQAR	K	R	0.986	0	6.79	2		601.017	1800.03	1801.03	3	0.003497	1.942	3153.92	13026	113262	433	448	TRUE
NF-rep1	Tryptophan--tRNA ligase, cytoplasmic OS=Homo sapiens GN=WARS PE=1 SV=2	P23381	53167.6	1	3	3	3	4.02e-05	0.121	possibly correct	TRUE	126572	DRTDIQcLIPcAIDQDPYFR	R	M	0.974	0	6.67	2	c7: Carbamidomethyl (+57.02), c11: Carbamidomethyl (+57.02)	832.735	2495.18	2496.17	3	0.02657	10.65	3222.78	1637	153312	299	318	TRUE
NF-rep1	Tryptophan--tRNA ligase, cytoplasmic OS=Homo sapiens GN=WARS PE=1 SV=2	P23381	53167.6	1	3	3	3	4.02e-05	0.121	possibly correct	TRUE	127909	ISFPAIQAAPSFSNSFPQIFR	K	D	0.994	0	6.89	2		1163.12	2324.22	2325.2	2	0.0266	11.44	3782.44	8015	16024	278	298	TRUE
NF-rep1	Heat shock protein HSP 90-alpha OS=Homo sapiens GN=HSP90AA1 PE=1 SV=5	P07900	84663.2	1	15	15	15	0.000201	0.283	possibly correct	TRUE	86196	ADLINNLGTIAK	K	S	0.997	0	8.1	2		621.859	1241.7	1242.71	2	0.004515	3.633	2548.18	39503	258799	101	112	FALSE	Q58FF8,P08238
NF-rep1	Heat shock protein HSP 90-alpha OS=Homo sapiens GN=HSP90AA1 PE=1 SV=5	P07900	84663.2	1	15	15	15	0.000201	0.283	possibly correct	TRUE	87355	APFDLFENR	R	K	0.973	0	6.57	2		554.778	1107.54	1108.54	2	0.006704	6.048	2764.66	4288	42089	347	355	TRUE
NF-rep1	Heat shock protein HSP 90-alpha OS=Homo sapiens GN=HSP90AA1 PE=1 SV=5	P07900	84663.2	1	15	15	15	0.000201	0.283	possibly correct	TRUE	84982	DNSTMGYMAAK	R	K	0.931	0	6.36	2		594.777	1187.54	1188.5	2	0.0448	37.69	2351.95	3021	188949	621	631	TRUE
NF-rep1	Heat shock protein HSP 90-alpha OS=Homo sapiens GN=HSP90AA1 PE=1 SV=5	P07900	84663.2	1	15	15	15	0.000201	0.283	possibly correct	TRUE	80548	DQVANSAFVER	K	L	0.997	0	7.19	2		618.305	1234.6	1235.6	2	0.001215	0.9834	1600.82	15934	34248	500	510	TRUE
NF-rep1	Heat shock protein HSP 90-alpha OS=Homo sapiens GN=HSP90AA1 PE=1 SV=5	P07900	84663.2	1	15	15	15	0.000201	0.283	possibly correct	TRUE	80090	EDQTEYLEER	K	R	0.997	0	7.35	2		656.289	1310.56	1311.57	2	0.0009989	0.7616	1514.38	23999	64651	192	201	FALSE	P08238,Q58FF7
NF-rep1	Heat shock protein HSP 90-alpha OS=Homo sapiens GN=HSP90AA1 PE=1 SV=5	P07900	84663.2	1	15	15	15	0.000201	0.283	possibly correct	TRUE	82598	EGLELPEDEEEK	K	K	0.997	0	7.11	2		708.831	1415.65	1416.64	2	0.01769	12.49	1963.66	18240	119596	547	558	FALSE	P08238,Q58FF7,Q58FG0
NF-rep1	Heat shock protein HSP 90-alpha OS=Homo sapiens GN=HSP90AA1 PE=1 SV=5	P07900	84663.2	1	15	15	15	0.000201	0.283	possibly correct	TRUE	85071	ELHINLIPNK	K	Q	0.95	0	6.43	2		595.847	1189.68	1190.69	2	-0.003067	-2.576	2355.53	5967	240484	75	84	TRUE
NF-rep1	Heat shock protein HSP 90-alpha OS=Homo sapiens GN=HSP90AA1 PE=1 SV=5	P07900	84663.2	1	15	15	15	0.000201	0.283	possibly correct	TRUE	86316	GVVDSEDLPLNISR	R	E	0.997	6.27	8.36	2		757.401	1512.79	1513.79	2	0.008588	5.673	2567.74	78545	197519	387	400	FALSE	P08238,Q58FF7
NF-rep1	Heat shock protein HSP 90-alpha OS=Homo sapiens GN=HSP90AA1 PE=1 SV=5	P07900	84663.2	1	15	15	15	0.000201	0.283	possibly correct	TRUE	85817	HLEINPDHSIIETLR	K	Q	0.997	0	7.14	2		596.325	1785.95	1786.94	3	0.01426	7.98	2476.58	17348	185520	633	647	TRUE
NF-rep1	Heat shock protein HSP 90-alpha OS=Homo sapiens GN=HSP90AA1 PE=1 SV=5	P07900	84663.2	1	15	15	15	0.000201	0.283	possibly correct	TRUE	88448	LGLGIDEDDPTADDTSAAVTEEMPPLEGDDDTSR	K	M	0.993	0	6.92	2		1183.21	3546.6	3547.54	3	0.07071	19.93	2978.6	7625	89482	694	727	TRUE
NF-rep1	Heat shock protein HSP 90-alpha OS=Homo sapiens GN=HSP90AA1 PE=1 SV=5	P07900	84663.2	1	15	15	15	0.000201	0.283	possibly correct	TRUE	88977	LVTSPccIVTSTYGWTANMER	R	I	0.961	0	6.49	2	c6: Carbamidomethyl (+57.02), c7: Carbamidomethyl (+57.02)	1223.59	2445.16	2446.12	2	0.04814	19.68	3110.7	3554	52881	592	612	TRUE
NF-rep1	Heat shock protein HSP 90-alpha OS=Homo sapiens GN=HSP90AA1 PE=1 SV=5	P07900	84663.2	1	15	15	15	0.000201	0.283	possibly correct	TRUE	84759	NPDDITNEEYGEFYK	R	S	0.995	0	6.91	2		917.408	1832.8	1833.78	2	0.02644	14.42	2313.03	1145	146528	300	314	TRUE
NF-rep1	Heat shock protein HSP 90-alpha OS=Homo sapiens GN=HSP90AA1 PE=1 SV=5	P07900	84663.2	1	15	15	15	0.000201	0.283	possibly correct	TRUE	86478	SLIINTFYSNK	M	E	0.994	0	6.89	1		650.35	1298.69	1299.69	2	-0.001475	-1.135	2599.51	4353	296099	31	41	FALSE	Q58FF8,P08238
NF-rep1	Heat shock protein HSP 90-alpha OS=Homo sapiens GN=HSP90AA1 PE=1 SV=5	P07900	84663.2	1	15	15	15	0.000201	0.283	possibly correct	TRUE	86346	TLTIVDTGIGMTK	R	A	0.997	0	7.91	2		675.372	1348.73	1349.73	2	0.002092	1.55	2573.75	15127	179934	88	100	TRUE
NF-rep1	Heat shock protein HSP 90-alpha OS=Homo sapiens GN=HSP90AA1 PE=1 SV=5	P07900	84663.2	1	15	15	15	0.000201	0.283	possibly correct	TRUE	78962	YESLTDPSK	R	L	0.997	0	7.15	2		520.254	1038.49	1039.49	2	0.006508	6.261	1281.48	13982	144982	61	69	FALSE	Q58FF8,P08238,Q58FF7
NF-rep1	Tubulin alpha-4A chain OS=Homo sapiens GN=TUBA4A PE=1 SV=1	P68366	49924.6	0.996	5	5	5	6.69e-05	0.167	possibly correct	TRUE	125270	IHFPLATYAPVISAEK	R	A	0.996	0	7.03	2		586.329	1755.96	1756.96	3	0.0087	4.952	2943.33	18016	289378	265	280	FALSE	Q9BQE3
NF-rep1	Tubulin alpha-4A chain OS=Homo sapiens GN=TUBA4A PE=1 SV=1	P68366	49924.6	0.996	5	5	5	6.69e-05	0.167	possibly correct	TRUE	127773	LISQIVSSITASLR	R	F	0.921	0	6.33	2		744.444	1486.87	1487.88	2	0.002468	1.659	3699.31	7959	80933	230	243	FALSE	Q9BQE3
NF-rep1	Tubulin alpha-4A chain OS=Homo sapiens GN=TUBA4A PE=1 SV=1	P68366	49924.6	0.996	5	5	5	6.69e-05	0.167	possibly correct	TRUE	120208	NLDIERPTYTNLNR	R	L	0.914	0	6.41	2		573.635	1717.88	1718.88	3	0.007991	4.649	2051.31	17450	149332	216	229	FALSE	Q9BQE3
NF-rep1	Tubulin alpha-4A chain OS=Homo sapiens GN=TUBA4A PE=1 SV=1	P68366	49924.6	0.996	5	5	5	6.69e-05	0.167	possibly correct	TRUE	126088	SIQFVDWcPTGFK	R	V	0.987	0	6.73	2	c8: Carbamidomethyl (+57.02)	792.884	1583.75	1584.75	2	0.009031	5.699	3110.45	8673	83436	340	352	TRUE
NF-rep1	Tubulin alpha-4A chain OS=Homo sapiens GN=TUBA4A PE=1 SV=1	P68366	49924.6	0.996	5	5	5	6.69e-05	0.167	possibly correct	TRUE	123091	VGINYQPPTVVPGGDLAK	K	V	0.981	0	6.65	2		913.004	1823.99	1824.99	2	0.01474	8.078	2563.89	26551	246354	353	370	FALSE	Q9BQE3
NF-rep1	Sarcalumenin OS=Homo sapiens GN=SRL PE=2 SV=2	Q86TD4	100790	1	3	3	3	4.02e-05	0.0644	possibly correct	TRUE	40702	AITQELPGLLGSLGLGKNPGALNcDK	R	T	0.92	0	6.33	2	c24: Carbamidomethyl (+57.02)	1318.73	2635.44	2636.41	2	0.03979	15.09	3685.39	28869	983608	893	918	TRUE
NF-rep1	Sarcalumenin OS=Homo sapiens GN=SRL PE=2 SV=2	Q86TD4	100790	1	3	3	3	4.02e-05	0.0644	possibly correct	TRUE	28667	IYHSSIKPLEQSYK	K	Y	0.907	0	6.29	2		846.957	1691.9	1692.9	2	0.01048	6.192	2515.24	23961	436787	522	535	TRUE
NF-rep1	Sarcalumenin OS=Homo sapiens GN=SRL PE=2 SV=2	Q86TD4	100790	1	3	3	3	4.02e-05	0.0644	possibly correct	TRUE	40947	MTFFSDGELVFKDIVEDPDK	K	F	0.921	0	6.33	2		1166.59	2331.17	2332.11	2	0.07052	30.24	3730.97	23103	501461	817	836	TRUE
NF-rep1	Periostin OS=Homo sapiens GN=POSTN PE=1 SV=2	Q15063	93318	1	41	43	62	0.00083	0.575	possibly correct	TRUE	110890	AAAITSDILEALGR	R	D	0.997	3.49	8.2	2		700.889	1399.76	1400.77	2	-0.00294	-2.099	3338.95	106478	142379	252	265	TRUE
NF-rep1	Periostin OS=Homo sapiens GN=POSTN PE=1 SV=2	Q15063	93318	1	41	43	62	0.00083	0.575	possibly correct	TRUE	89756	AAAITSDILEALGR	R	D	0.997	9.89	8.9	2		700.892	1399.77	1400.77	2	0.001821	1.3	3353.3	147850	154199	252	265	TRUE
NF-rep1	Periostin OS=Homo sapiens GN=POSTN PE=1 SV=2	Q15063	93318	1	41	43	62	0.00083	0.575	possibly correct	TRUE	107024	DGHFTLFAPTNEAFEK	R	L	0.997	0	8.27	2		912.443	1822.87	1823.86	2	0.01788	9.805	2787.19	63761	737900	266	281	TRUE
NF-rep1	Periostin OS=Homo sapiens GN=POSTN PE=1 SV=2	Q15063	93318	1	41	43	62	0.00083	0.575	possibly correct	TRUE	87535	DGHFTLFAPTNEAFEK	R	L	0.997	0	9.2	2		608.63	1822.87	1823.86	3	0.01447	7.931	2804.08	89394	283185	266	281	TRUE
NF-rep1	Periostin OS=Homo sapiens GN=POSTN PE=1 SV=2	Q15063	93318	1	41	43	62	0.00083	0.575	possibly correct	TRUE	112818	DIVTNNGVIHLIDQVLIPDSAK	K	Q	0.997	0	8.41	2		792.113	2373.32	2374.3	3	0.02715	11.43	3906.04	49193	38653	350	371	TRUE
NF-rep1	Periostin OS=Homo sapiens GN=POSTN PE=1 SV=2	Q15063	93318	1	41	43	62	0.00083	0.575	possibly correct	TRUE	90699	DIVTNNGVIHLIDQVLIPDSAK	K	Q	0.997	0	8.91	2		792.113	2373.32	2374.3	3	0.02764	11.64	3914.42	37753	45874	350	371	TRUE
NF-rep1	Periostin OS=Homo sapiens GN=POSTN PE=1 SV=2	Q15063	93318	1	41	43	62	0.00083	0.575	possibly correct	TRUE	111818	DKNALQNIILYHLTPGVFIGK	R	G	0.997	0	7.63	2		785.448	2353.32	2354.32	3	0.006144	2.61	3548.09	62764	319858	555	575	TRUE
NF-rep1	Periostin OS=Homo sapiens GN=POSTN PE=1 SV=2	Q15063	93318	1	41	43	62	0.00083	0.575	possibly correct	TRUE	90251	DKNALQNIILYHLTPGVFIGK	R	G	0.997	0	8.79	2		785.456	2353.34	2354.32	3	0.0286	12.15	3557	73744	58305	555	575	TRUE
NF-rep1	Periostin OS=Homo sapiens GN=POSTN PE=1 SV=2	Q15063	93318	1	41	43	62	0.00083	0.575	possibly correct	TRUE	108947	DQGPNVcALQQILGTK	R	K	0.997	0	7.63	2	c7: Carbamidomethyl (+57.02)	871.455	1740.9	1741.89	2	0.0122	7.003	3037.12	43193	254429	38	53	TRUE
NF-rep1	Periostin OS=Homo sapiens GN=POSTN PE=1 SV=2	Q15063	93318	1	41	43	62	0.00083	0.575	possibly correct	TRUE	88777	DQGPNVcALQQILGTK	R	K	0.997	0	8.43	2	c7: Carbamidomethyl (+57.02)	871.457	1740.9	1741.89	2	0.01708	9.806	3047.02	52492	116875	38	53	TRUE
NF-rep1	Periostin OS=Homo sapiens GN=POSTN PE=1 SV=2	Q15063	93318	1	41	43	62	0.00083	0.575	possibly correct	TRUE	86564	EGETITEVIHGEPIIK	K	K	0.997	0	8.48	2		588.989	1763.95	1764.94	3	0.01522	8.625	2609.75	106852	148517	716	731	TRUE
NF-rep1	Periostin OS=Homo sapiens GN=POSTN PE=1 SV=2	Q15063	93318	1	41	43	62	0.00083	0.575	possibly correct	TRUE	92962	EIIKPAEK	R	S	0.988	0	7.11	2		464.28	926.546	927.551	2	0.002077	2.239	902.406	32720	194901	490	497	TRUE
NF-rep1	Periostin OS=Homo sapiens GN=POSTN PE=1 SV=2	Q15063	93318	1	41	43	62	0.00083	0.575	possibly correct	TRUE	77815	EIIKPAEK	R	S	0.988	0	7.36	2		464.283	926.552	927.551	2	0.008058	8.687	919.884	51169	48146	490	497	TRUE
NF-rep1	Periostin OS=Homo sapiens GN=POSTN PE=1 SV=2	Q15063	93318	1	41	43	62	0.00083	0.575	possibly correct	TRUE	112296	ELLTQPGDWTLFVPTNDAFK	K	G	0.997	0	7.98	2		1146.6	2291.18	2292.16	2	0.03123	13.63	3700.16	35923	104424	523	542	TRUE
NF-rep1	Periostin OS=Homo sapiens GN=POSTN PE=1 SV=2	Q15063	93318	1	41	43	62	0.00083	0.575	possibly correct	TRUE	90479	ELLTQPGDWTLFVPTNDAFK	K	G	0.997	0	8.9	2		1146.6	2291.18	2292.16	2	0.0305	13.31	3707.42	32377	103393	523	542	TRUE
NF-rep1	Periostin OS=Homo sapiens GN=POSTN PE=1 SV=2	Q15063	93318	1	41	43	62	0.00083	0.575	possibly correct	TRUE	85403	FIEGGDGHLFEDEEIK	K	R	0.941	0	6.4	2		917.906	1833.8	1834.85	2	-0.04555	-24.82	2396.29	826	108117	790	805	TRUE
NF-rep1	Periostin OS=Homo sapiens GN=POSTN PE=1 SV=2	Q15063	93318	1	41	43	62	0.00083	0.575	possibly correct	TRUE	84027	FIEGGDGHLFEDEEIKR	K	L	0.997	0	7.59	2		664.328	1989.96	1990.95	3	0.01888	9.483	2192.69	15139	149555	790	806	TRUE
NF-rep1	Periostin OS=Homo sapiens GN=POSTN PE=1 SV=2	Q15063	93318	1	41	43	62	0.00083	0.575	possibly correct	TRUE	112883	FSTFLSLLEAADLK	R	E	0.997	3.64	7.67	2		777.928	1553.84	1554.84	2	0.007209	4.636	3940.22	16333	5687	509	522	TRUE
NF-rep1	Periostin OS=Homo sapiens GN=POSTN PE=1 SV=2	Q15063	93318	1	41	43	62	0.00083	0.575	possibly correct	TRUE	90730	FSTFLSLLEAADLK	R	E	0.997	1.39	8.22	2		777.928	1553.84	1554.84	2	0.007331	4.715	3951.4	10702	14861	509	522	TRUE
NF-rep1	Periostin OS=Homo sapiens GN=POSTN PE=1 SV=2	Q15063	93318	1	41	43	62	0.00083	0.575	possibly correct	TRUE	109639	GcPAVLPIDHVYGTLGIVGATTTQR	K	Y	0.997	0	7.03	2	c2: Carbamidomethyl (+57.02)	1298.69	2595.37	2596.36	2	0.02232	8.596	3136.72	2996	149710	91	115	TRUE
NF-rep1	Periostin OS=Homo sapiens GN=POSTN PE=1 SV=2	Q15063	93318	1	41	43	62	0.00083	0.575	possibly correct	TRUE	89138	GcPAVLPIDHVYGTLGIVGATTTQR	K	Y	0.997	0	9	2	c2: Carbamidomethyl (+57.02)	866.138	2595.39	2596.36	3	0.04307	16.59	3157.08	103656	187785	91	115	TRUE
NF-rep1	Periostin OS=Homo sapiens GN=POSTN PE=1 SV=2	Q15063	93318	1	41	43	62	0.00083	0.575	possibly correct	TRUE	104717	GFEPGVTNILK	K	T	0.997	0	7.82	2		587.829	1173.64	1174.65	2	0.0033	2.81	2537.24	64863	365887	576	586	TRUE
NF-rep1	Periostin OS=Homo sapiens GN=POSTN PE=1 SV=2	Q15063	93318	1	41	43	62	0.00083	0.575	possibly correct	TRUE	86227	GFEPGVTNILK	K	T	0.997	0	8.74	2		587.828	1173.64	1174.65	2	0.001103	0.9392	2553.49	116608	136891	576	586	TRUE
NF-rep1	Periostin OS=Homo sapiens GN=POSTN PE=1 SV=2	Q15063	93318	1	41	43	62	0.00083	0.575	possibly correct	TRUE	108898	GLESNVNVELLNALHSHMINK	R	R	0.997	0	7.57	2		778.079	2331.22	2332.21	3	0.01554	6.664	3030.17	37656	416690	152	172	TRUE
NF-rep1	Periostin OS=Homo sapiens GN=POSTN PE=1 SV=2	Q15063	93318	1	41	43	62	0.00083	0.575	possibly correct	TRUE	88782	GLESNVNVELLNALHSHMINK	R	R	0.997	0	8.28	2		778.083	2331.23	2332.21	3	0.02628	11.27	3047.93	47856	107833	152	172	TRUE
NF-rep1	Periostin OS=Homo sapiens GN=POSTN PE=1 SV=2	Q15063	93318	1	41	43	62	0.00083	0.575	possibly correct	TRUE	87454	GRDQGPNVcALQQILGTK	R	K	0.997	0	7.63	2	c9: Carbamidomethyl (+57.02)	652.35	1954.03	1955.01	3	0.02204	11.28	2787.77	17024	132048	36	53	TRUE
NF-rep1	Periostin OS=Homo sapiens GN=POSTN PE=1 SV=2	Q15063	93318	1	41	43	62	0.00083	0.575	possibly correct	TRUE	110349	GSFTYFAPSNEAWDNLDSDIR	K	R	0.997	0	7.53	2		1203.05	2404.09	2405.07	2	0.0322	13.39	3235.75	24089	307699	130	150	TRUE
NF-rep1	Periostin OS=Homo sapiens GN=POSTN PE=1 SV=2	Q15063	93318	1	41	43	62	0.00083	0.575	possibly correct	TRUE	89430	GSFTYFAPSNEAWDNLDSDIR	K	R	0.997	0	8.34	2		1203.06	2404.1	2405.07	2	0.03488	14.5	3245.69	42939	311944	130	150	TRUE
NF-rep1	Periostin OS=Homo sapiens GN=POSTN PE=1 SV=2	Q15063	93318	1	41	43	62	0.00083	0.575	possibly correct	TRUE	109098	GSFTYFAPSNEAWDNLDSDIRR	K	G	0.997	0	8.12	2		854.405	2560.19	2561.17	3	0.03046	11.89	3054.61	43695	87376	130	151	TRUE
NF-rep1	Periostin OS=Homo sapiens GN=POSTN PE=1 SV=2	Q15063	93318	1	41	43	62	0.00083	0.575	possibly correct	TRUE	88843	GSFTYFAPSNEAWDNLDSDIRR	K	G	0.997	0	8.6	2		854.406	2560.2	2561.17	3	0.0351	13.7	3068.95	55937	126481	130	151	TRUE
NF-rep1	Periostin OS=Homo sapiens GN=POSTN PE=1 SV=2	Q15063	93318	1	41	43	62	0.00083	0.575	possibly correct	TRUE	80481	IEGEPEFR	K	L	0.988	0	8.26	2		488.742	975.47	976.474	2	0.003444	3.527	1585.13	57916	172425	705	712	TRUE
NF-rep1	Periostin OS=Homo sapiens GN=POSTN PE=1 SV=2	Q15063	93318	1	41	43	62	0.00083	0.575	possibly correct	TRUE	103209	IIDGVPVEITEK	K	E	0.997	0	7.99	2		656.874	1311.73	1312.74	2	0.004699	3.579	2368.26	89944	343117	736	747	TRUE
NF-rep1	Periostin OS=Homo sapiens GN=POSTN PE=1 SV=2	Q15063	93318	1	41	43	62	0.00083	0.575	possibly correct	TRUE	85340	IIDGVPVEITEK	K	E	0.997	1.74	8.76	2		656.872	1311.73	1312.74	2	0.001403	1.069	2391.91	145041	173629	736	747	TRUE
NF-rep1	Periostin OS=Homo sapiens GN=POSTN PE=1 SV=2	Q15063	93318	1	41	43	62	0.00083	0.575	possibly correct	TRUE	100610	IIHGNQIATNGVVHVIDR	R	V	0.997	2	7.01	2		652.702	1955.08	1956.08	3	0.01266	6.474	2055.64	43039	253271	211	228	TRUE
NF-rep1	Periostin OS=Homo sapiens GN=POSTN PE=1 SV=2	Q15063	93318	1	41	43	62	0.00083	0.575	possibly correct	TRUE	83324	IIHGNQIATNGVVHVIDR	R	V	0.997	3.59	8.01	2		652.699	1955.07	1956.08	3	0.004607	2.355	2080.78	93718	75203	211	228	TRUE
NF-rep1	Periostin OS=Homo sapiens GN=POSTN PE=1 SV=2	Q15063	93318	1	41	43	62	0.00083	0.575	possibly correct	TRUE	97573	IITGPEIK	R	Y	0.988	0	7.68	2		435.772	869.53	870.53	2	0.00718	8.248	1658.33	16004	423241	754	761	TRUE
NF-rep1	Periostin OS=Homo sapiens GN=POSTN PE=1 SV=2	Q15063	93318	1	41	43	62	0.00083	0.575	possibly correct	TRUE	81005	IITGPEIK	R	Y	0.988	0	8.26	2		435.771	869.528	870.53	2	0.005044	5.794	1682.6	33191	194780	754	761	TRUE
NF-rep1	Periostin OS=Homo sapiens GN=POSTN PE=1 SV=2	Q15063	93318	1	41	43	62	0.00083	0.575	possibly correct	TRUE	94723	ISTGGGETEETLK	R	K	0.911	0	6.3	2		661.331	1320.65	1321.65	2	0.005485	4.15	1239.48	3695	86593	765	777	TRUE
NF-rep1	Periostin OS=Homo sapiens GN=POSTN PE=1 SV=2	Q15063	93318	1	41	43	62	0.00083	0.575	possibly correct	TRUE	78341	ISTGGGETEETLKK	R	L	0.997	3.43	8.69	2		725.378	1448.74	1449.74	2	0.005089	3.51	1104.52	60902	80107	765	778	TRUE
NF-rep1	Periostin OS=Homo sapiens GN=POSTN PE=1 SV=2	Q15063	93318	1	41	43	62	0.00083	0.575	possibly correct	TRUE	83186	LILQNHILK	K	V	0.997	0	8.07	2		546.352	1090.69	1091.69	2	0.003398	3.112	2065.86	73520	155379	427	435	TRUE
NF-rep1	Periostin OS=Homo sapiens GN=POSTN PE=1 SV=2	Q15063	93318	1	41	43	62	0.00083	0.575	possibly correct	TRUE	78778	LLQEEVTK	K	V	0.988	0	6.89	2		480.283	958.551	959.541	2	0.01753	18.26	1234.42	3845	61567	779	786	TRUE
NF-rep1	Periostin OS=Homo sapiens GN=POSTN PE=1 SV=2	Q15063	93318	1	41	43	62	0.00083	0.575	possibly correct	TRUE	79964	LLQGDTPVR	R	K	0.997	0	7.31	2		499.788	997.562	998.563	2	0.006068	6.077	1486.96	16138	86663	807	815	TRUE
NF-rep1	Periostin OS=Homo sapiens GN=POSTN PE=1 SV=2	Q15063	93318	1	41	43	62	0.00083	0.575	possibly correct	TRUE	111632	LLYPADTPVGNDQLLEILNK	K	L	0.997	0	8.31	2		1113.62	2225.22	2226.2	2	0.02818	12.66	3496.9	88366	155018	627	646	TRUE
NF-rep1	Periostin OS=Homo sapiens GN=POSTN PE=1 SV=2	Q15063	93318	1	41	43	62	0.00083	0.575	possibly correct	TRUE	90155	LLYPADTPVGNDQLLEILNK	K	L	0.997	0	9.13	2		1113.62	2225.22	2226.2	2	0.02745	12.33	3506.05	151599	184611	627	646	TRUE
NF-rep1	Periostin OS=Homo sapiens GN=POSTN PE=1 SV=2	Q15063	93318	1	41	43	62	0.00083	0.575	possibly correct	TRUE	78049	LREEIEGK	K	G	0.988	0	7.55	2		487.271	972.527	973.531	2	0.002429	2.495	1000.26	47800	164279	122	129	TRUE
NF-rep1	Periostin OS=Homo sapiens GN=POSTN PE=1 SV=2	Q15063	93318	1	41	43	62	0.00083	0.575	possibly correct	TRUE	112293	NALQNIILYHLTPGVFIGK	K	G	0.997	0	7.71	2		704.409	2110.21	2111.2	3	0.01218	5.768	3697.9	35250	57231	557	575	TRUE
NF-rep1	Periostin OS=Homo sapiens GN=POSTN PE=1 SV=2	Q15063	93318	1	41	43	62	0.00083	0.575	possibly correct	TRUE	90480	NALQNIILYHLTPGVFIGK	K	G	0.997	0	8.7	2		704.413	2110.22	2111.2	3	0.02341	11.09	3708.25	40725	57962	557	575	TRUE
NF-rep1	Periostin OS=Homo sapiens GN=POSTN PE=1 SV=2	Q15063	93318	1	41	43	62	0.00083	0.575	possibly correct	TRUE	81664	NGAIHIFR	R	E	0.988	0	7.64	2		464.265	926.515	927.516	2	0.006454	6.958	1802.17	20895	111238	482	489	TRUE
NF-rep1	Periostin OS=Homo sapiens GN=POSTN PE=1 SV=2	Q15063	93318	1	41	43	62	0.00083	0.575	possibly correct	TRUE	90382	NGMIIPSMYNNLGLFINHYPNGVVTVNcAR	K	I	0.979	0	6.71	2	c28: Carbamidomethyl (+57.02)	1126.92	3377.73	3378.65	3	0.08328	24.65	3641.71	2904	18600	181	210	TRUE
NF-rep1	Periostin OS=Homo sapiens GN=POSTN PE=1 SV=2	Q15063	93318	1	41	43	62	0.00083	0.575	possibly correct	TRUE	80715	QVIELAGK	K	Q	0.997	1.11	8.15	2		429.261	856.507	857.509	2	0.005525	6.442	1632.38	24101	67781	372	379	TRUE
NF-rep1	Periostin OS=Homo sapiens GN=POSTN PE=1 SV=2	Q15063	93318	1	41	43	62	0.00083	0.575	possibly correct	TRUE	88040	RGLESNVNVELLNALHSHMINK	R	R	0.997	0	7.11	2		622.834	2487.31	2488.31	4	0.006484	2.606	2894.84	15703	178062	151	172	TRUE
NF-rep1	Periostin OS=Homo sapiens GN=POSTN PE=1 SV=2	Q15063	93318	1	41	43	62	0.00083	0.575	possibly correct	TRUE	78338	STGGGETEETLKK	I	L	0.997	5.05	0	1		668.836	1335.66	1336.66	2	0.005571	4.168	1104.23	12008	70889	766	778	TRUE
NF-rep1	Periostin OS=Homo sapiens GN=POSTN PE=1 SV=2	Q15063	93318	1	41	43	62	0.00083	0.575	possibly correct	TRUE	95855	TAVcIENScMEK	R	G	0.96	0	6.48	2	c4: Carbamidomethyl (+57.02), c9: Carbamidomethyl (+57.02)	721.321	1440.63	1441.61	2	0.02183	15.15	1419.83	7727	93594	464	475	TRUE
NF-rep1	Periostin OS=Homo sapiens GN=POSTN PE=1 SV=2	Q15063	93318	1	41	43	62	0.00083	0.575	possibly correct	TRUE	80474	TAVcIENScMEK	R	G	0.997	0	7.9	2	c4: Carbamidomethyl (+57.02), c9: Carbamidomethyl (+57.02)	721.312	1440.61	1441.61	2	0.004256	2.953	1584.76	27191	208450	464	475	TRUE
NF-rep1	Periostin OS=Homo sapiens GN=POSTN PE=1 SV=2	Q15063	93318	1	41	43	62	0.00083	0.575	possibly correct	TRUE	78335	TGGGETEETLKK	S	L	0.997	4.92	0	1		625.316	1248.62	1249.63	2	-0.002102	-1.682	1104.1	11820	68289	767	778	TRUE
NF-rep1	Periostin OS=Homo sapiens GN=POSTN PE=1 SV=2	Q15063	93318	1	41	43	62	0.00083	0.575	possibly correct	TRUE	101167	TTVLYEccPGYMR	K	M	0.997	0	7.39	2	c7: Carbamidomethyl (+57.02), c8: Carbamidomethyl (+57.02)	825.373	1648.73	1649.71	2	0.02708	16.42	2121.17	30872	467871	73	85	TRUE
NF-rep1	Periostin OS=Homo sapiens GN=POSTN PE=1 SV=2	Q15063	93318	1	41	43	62	0.00083	0.575	possibly correct	TRUE	83853	TTVLYEccPGYMR	K	M	0.997	0	8.16	2	c7: Carbamidomethyl (+57.02), c8: Carbamidomethyl (+57.02)	825.367	1648.72	1649.71	2	0.01536	9.312	2160.84	32482	51170	73	85	TRUE
NF-rep1	Periostin OS=Homo sapiens GN=POSTN PE=1 SV=2	Q15063	93318	1	41	43	62	0.00083	0.575	possibly correct	TRUE	79073	VASEALMK	K	Y	0.988	0	8.17	2		424.733	847.452	848.455	2	0.004949	5.833	1306.13	23708	96013	295	302	TRUE
NF-rep1	Periostin OS=Homo sapiens GN=POSTN PE=1 SV=2	Q15063	93318	1	41	43	62	0.00083	0.575	possibly correct	TRUE	110352	VGLNELYNGQILETIGGK	K	Q	0.997	0	7.64	2		959.526	1917.04	1918.03	2	0.01609	8.387	3236.74	51281	315795	438	455	TRUE
NF-rep1	Periostin OS=Homo sapiens GN=POSTN PE=1 SV=2	Q15063	93318	1	41	43	62	0.00083	0.575	possibly correct	TRUE	89444	VGLNELYNGQILETIGGK	K	Q	0.997	0	8.79	2		959.528	1917.04	1918.03	2	0.02121	11.06	3246.73	77985	308359	438	455	TRUE
NF-rep1	Periostin OS=Homo sapiens GN=POSTN PE=1 SV=2	Q15063	93318	1	41	43	62	0.00083	0.575	possibly correct	TRUE	81259	VKIEGEPEFR	K	L	0.997	0	7.48	2		602.318	1202.62	1203.64	2	-0.008284	-6.882	1731.31	9609	47201	703	712	TRUE
NF-rep1	Periostin OS=Homo sapiens GN=POSTN PE=1 SV=2	Q15063	93318	1	41	43	62	0.00083	0.575	possibly correct	TRUE	113006	VLTQIGTSIQDFIEAEDDLSSFR	R	A	0.997	0	7.58	2		862.111	2583.31	2584.28	3	0.04007	15.5	4023.48	23908	64746	229	251	TRUE
NF-rep1	Procollagen-lysine,2-oxoglutarate 5-dioxygenase 2 OS=Homo sapiens GN=PLOD2 PE=1 SV=2	O00469	84687.4	1	4	4	4	5.36e-05	0.0706	possibly correct	TRUE	85829	EFIAPVTLK	R	V	0.942	0	6.4	2		509.305	1016.6	1017.6	2	0.004554	4.475	2478.79	4784	104208	628	636	TRUE
NF-rep1	Procollagen-lysine,2-oxoglutarate 5-dioxygenase 2 OS=Homo sapiens GN=PLOD2 PE=1 SV=2	O00469	84687.4	1	4	4	4	5.36e-05	0.0706	possibly correct	TRUE	78741	GGDGINSIGGGQK	R	V	0.937	0	6.38	2		580.29	1158.56	1159.57	2	0.001353	1.167	1223.51	11894	59139	77	89	TRUE
NF-rep1	Procollagen-lysine,2-oxoglutarate 5-dioxygenase 2 OS=Homo sapiens GN=PLOD2 PE=1 SV=2	O00469	84687.4	1	4	4	4	5.36e-05	0.0706	possibly correct	TRUE	81613	IVGPEENLSQAEAR	K	N	0.912	0	6.3	2		756.889	1511.76	1512.77	2	0.00565	3.735	1790.31	22692	81947	359	372	TRUE
NF-rep1	Procollagen-lysine,2-oxoglutarate 5-dioxygenase 2 OS=Homo sapiens GN=PLOD2 PE=1 SV=2	O00469	84687.4	1	4	4	4	5.36e-05	0.0706	possibly correct	TRUE	90368	VGVWNVPYMANVYLIK	R	G	0.973	0	6.57	2		933.515	1865.02	1866	2	0.02446	13.11	3627.86	5492	25910	453	468	TRUE
NF-rep1	Phosphoglycerate mutase 1 OS=Homo sapiens GN=PGAM1 PE=1 SV=2	P18669	28804.8	1	6	6	8	0.000107	0.315	possibly correct	TRUE	164490	ALPFWNEEIVPQIK	R	E	0.997	3.68	7.2	2		842.465	1682.92	1683.91	2	0.01269	7.538	3421.47	51014	147941	163	176	TRUE
NF-rep1	Phosphoglycerate mutase 1 OS=Homo sapiens GN=PGAM1 PE=1 SV=2	P18669	28804.8	1	6	6	8	0.000107	0.315	possibly correct	TRUE	164490	ALPFWNEEIVPQIK	R	E	0.997	3.68	7.26	2		842.465	1682.92	1683.91	2	0.01269	7.538	3421.47	51014	147941	163	176	TRUE
NF-rep1	Phosphoglycerate mutase 1 OS=Homo sapiens GN=PGAM1 PE=1 SV=2	P18669	28804.8	1	6	6	8	0.000107	0.315	possibly correct	TRUE	164490	ALPFWNEEIVPQIK	R	E	0.997	3.68	7.91	2		842.465	1682.92	1683.91	2	0.01269	7.538	3421.47	51014	147941	163	176	TRUE
NF-rep1	Phosphoglycerate mutase 1 OS=Homo sapiens GN=PGAM1 PE=1 SV=2	P18669	28804.8	1	6	6	8	0.000107	0.315	possibly correct	TRUE	160766	FSGWYDADLSPAGHEEAK	R	R	0.997	0	7.25	2		660.636	1978.89	1979.88	3	0.01629	8.226	2563.74	26294	666115	22	39	TRUE
NF-rep1	Phosphoglycerate mutase 1 OS=Homo sapiens GN=PGAM1 PE=1 SV=2	P18669	28804.8	1	6	6	8	0.000107	0.315	possibly correct	TRUE	156135	HGESAWNLENR	R	F	0.997	0	7.17	2		656.807	1311.6	1312.6	2	0.003599	2.742	1639.76	24572	71040	11	21	TRUE
NF-rep1	Phosphoglycerate mutase 1 OS=Homo sapiens GN=PGAM1 PE=1 SV=2	P18669	28804.8	1	6	6	8	0.000107	0.315	possibly correct	TRUE	155546	HYGGLTGLNK	R	A	0.997	0	7.1	2		530.284	1058.55	1059.56	2	0.001468	1.386	1453.51	36823	72484	91	100	TRUE
NF-rep1	Phosphoglycerate mutase 1 OS=Homo sapiens GN=PGAM1 PE=1 SV=2	P18669	28804.8	1	6	6	8	0.000107	0.315	possibly correct	TRUE	155753	VLIAAHGNSLR	R	G	0.997	0	7.03	2		575.837	1149.66	1150.67	2	-0.001421	-1.235	1531.22	23515	124327	181	191	TRUE
NF-rep1	Phosphoglycerate mutase 1 OS=Homo sapiens GN=PGAM1 PE=1 SV=2	P18669	28804.8	1	6	6	8	0.000107	0.315	possibly correct	TRUE	158931	YADLTEDQLPScESLK	R	D	0.995	0	6.92	2	c12: Carbamidomethyl (+57.02)	934.941	1867.87	1868.86	2	0.01624	8.692	2276.63	24227	128613	142	157	TRUE
NF-rep1	Negative elongation factor E OS=Homo sapiens GN=NELFE PE=1 SV=3	P18615	43241.1	1	4	4	4	5.36e-05	0.126	possibly correct	TRUE	14940	DRERDRDRDRDR	R	D	0.924	0	6.34	2		830.412	1658.81	1659.8	2	0.01497	9.019	1438.07	24219	752397	201	212	TRUE
NF-rep1	Negative elongation factor E OS=Homo sapiens GN=NELFE PE=1 SV=3	P18615	43241.1	1	4	4	4	5.36e-05	0.126	possibly correct	TRUE	40939	LVIPPGLSEEEEALQK	M	K	0.97	0	6.55	1		876.48	1750.94	1751.94	2	0.009302	5.31	3729.51	2417	288953	2	17	TRUE
NF-rep1	Negative elongation factor E OS=Homo sapiens GN=NELFE PE=1 SV=3	P18615	43241.1	1	4	4	4	5.36e-05	0.126	possibly correct	TRUE	10056	RSDSFPER	R	R	0.934	0	6.37	2		497.243	992.471	993.475	2	0.003364	3.387	975.792	24121	584563	248	255	TRUE
NF-rep1	Negative elongation factor E OS=Homo sapiens GN=NELFE PE=1 SV=3	P18615	43241.1	1	4	4	4	5.36e-05	0.126	possibly correct	TRUE	23842	RTQIVYSDDVYK	K	E	0.969	0	6.54	2		743.882	1485.75	1486.75	2	0.002602	1.75	2073.94	7141	769437	362	373	TRUE
NF-rep1	Cathepsin B OS=Homo sapiens GN=CTSB PE=1 SV=3	P07858	37821.2	1	4	4	4	5.36e-05	0.127	possibly correct	TRUE	134118	EQWPQcPTIK	R	E	0.925	0	6.34	2	c6: Carbamidomethyl (+57.02)	643.814	1285.61	1286.62	2	0.0008383	0.6516	1968.04	51522	189693	88	97	TRUE
NF-rep1	Cathepsin B OS=Homo sapiens GN=CTSB PE=1 SV=3	P07858	37821.2	1	4	4	4	5.36e-05	0.127	possibly correct	TRUE	132251	IcEPGYSPTYK	K	Q	0.973	0	6.57	2	c2: Carbamidomethyl (+57.02)	657.808	1313.6	1314.6	2	0.004299	3.27	1587.87	40291	49534	210	220	TRUE
NF-rep1	Cathepsin B OS=Homo sapiens GN=CTSB PE=1 SV=3	P07858	37821.2	1	4	4	4	5.36e-05	0.127	possibly correct	TRUE	133888	LcGTFLGGPKPPQR	R	V	0.95	0	6.53	2	c2: Carbamidomethyl (+57.02)	509.946	1526.82	1527.81	3	0.01259	8.238	1932.41	55315	87207	58	71	TRUE
NF-rep1	Cathepsin B OS=Homo sapiens GN=CTSB PE=1 SV=3	P07858	37821.2	1	4	4	4	5.36e-05	0.127	possibly correct	TRUE	134934	VMFTEDLK	R	L	0.888	0	6.25	2		491.752	981.49	982.492	2	0.005952	6.058	2127.78	9922	130932	72	79	TRUE
NF-rep1	Peptidyl-prolyl cis-trans isomerase B OS=Homo sapiens GN=PPIB PE=1 SV=2	P23284	23743.2	1	12	12	12	0.000161	0.486	possibly correct	TRUE	50741	DFMIQGGDFTR	K	G	0.997	3.17	7.62	2		643.796	1285.58	1286.58	2	0.001071	0.8323	2519.62	56746	54858	99	109	TRUE
NF-rep1	Peptidyl-prolyl cis-trans isomerase B OS=Homo sapiens GN=PPIB PE=1 SV=2	P23284	23743.2	1	12	12	12	0.000161	0.486	possibly correct	TRUE	49391	DKPLKDVIIADcGK	R	I	0.989	0	6.85	2	c12: Carbamidomethyl (+57.02)	524.623	1570.85	1571.85	3	0.008735	5.557	1855.49	22945	51454	191	204	TRUE
NF-rep1	Peptidyl-prolyl cis-trans isomerase B OS=Homo sapiens GN=PPIB PE=1 SV=2	P23284	23743.2	1	12	12	12	0.000161	0.486	possibly correct	TRUE	50897	DTNGSQFFITTVK	K	T	0.997	1.43	7.64	2		729.373	1456.73	1457.73	2	0.0114	7.821	2575.16	54419	121801	146	158	TRUE
NF-rep1	Peptidyl-prolyl cis-trans isomerase B OS=Homo sapiens GN=PPIB PE=1 SV=2	P23284	23743.2	1	12	12	12	0.000161	0.486	possibly correct	TRUE	48701	DVIIADcGK	K	I	0.997	2.85	7.64	2	c7: Carbamidomethyl (+57.02)	495.752	989.489	990.493	2	0.003505	3.538	1509.33	10901	31103	196	204	TRUE
NF-rep1	Peptidyl-prolyl cis-trans isomerase B OS=Homo sapiens GN=PPIB PE=1 SV=2	P23284	23743.2	1	12	12	12	0.000161	0.486	possibly correct	TRUE	49757	HYGPGWVSMANAGK	K	D	0.997	1.43	7.51	2		737.852	1473.69	1474.69	2	0.006155	4.174	2046.08	20980	106493	132	145	TRUE
NF-rep1	Peptidyl-prolyl cis-trans isomerase B OS=Homo sapiens GN=PPIB PE=1 SV=2	P23284	23743.2	1	12	12	12	0.000161	0.486	possibly correct	TRUE	49885	IEVEKPFAIAK	K	-	0.997	2.74	8.27	2		622.867	1243.72	1244.73	2	0.001761	1.414	2105.03	91584	69257	205	215	TRUE
NF-rep1	Peptidyl-prolyl cis-trans isomerase B OS=Homo sapiens GN=PPIB PE=1 SV=2	P23284	23743.2	1	12	12	12	0.000161	0.486	possibly correct	TRUE	49992	IEVEKPFAIAKE	K	-	0.997	0	7.16	2		687.388	1372.76	1373.77	2	0.001641	1.195	2148.26	27525	34171	205	216	TRUE
NF-rep1	Peptidyl-prolyl cis-trans isomerase B OS=Homo sapiens GN=PPIB PE=1 SV=2	P23284	23743.2	1	12	12	12	0.000161	0.486	possibly correct	TRUE	47943	IGDEDVGR	R	V	0.997	1.47	7.49	2		430.712	859.41	860.411	2	0.005824	6.769	932.046	19395	24492	52	59	TRUE
NF-rep1	Peptidyl-prolyl cis-trans isomerase B OS=Homo sapiens GN=PPIB PE=1 SV=2	P23284	23743.2	1	12	12	12	0.000161	0.486	possibly correct	TRUE	51066	TVDNFVALATGEK	K	G	0.997	3.8	7.96	2		682.856	1363.7	1364.71	2	-5.752e-05	-0.04215	2634.61	131428	98715	72	84	TRUE
NF-rep1	Peptidyl-prolyl cis-trans isomerase B OS=Homo sapiens GN=PPIB PE=1 SV=2	P23284	23743.2	1	12	12	12	0.000161	0.486	possibly correct	TRUE	51876	VIFGLFGK	R	T	0.988	0	7.23	2		440.771	879.528	880.529	2	0.00646	7.336	3060.6	28529	65798	60	67	TRUE
NF-rep1	Peptidyl-prolyl cis-trans isomerase B OS=Homo sapiens GN=PPIB PE=1 SV=2	P23284	23743.2	1	12	12	12	0.000161	0.486	possibly correct	TRUE	50286	VIKDFmIQGGDFTR	R	G	0.997	1.17	6.83	2	m6: Oxidation (+15.99)	548.279	1641.82	1642.83	3	-0.002208	-1.344	2285.5	2814	8288	96	109	TRUE
NF-rep1	Peptidyl-prolyl cis-trans isomerase B OS=Homo sapiens GN=PPIB PE=1 SV=2	P23284	23743.2	1	12	12	12	0.000161	0.486	possibly correct	TRUE	49731	VLEGMEVVR	K	K	0.997	3.96	7.77	2		516.282	1030.55	1031.56	2	0.001805	1.75	2041.72	52416	84770	172	180	TRUE
NF-rep1	Nucleoside diphosphate kinase A OS=Homo sapiens GN=NME1 PE=1 SV=1	P15531	17148.8	1	7	8	10	0.000134	0.401	possibly correct	TRUE	50327	FMQASEDLLK	K	E	0.93	0	6.36	2		591.298	1180.58	1181.59	2	0.002354	1.992	2296.08	14128	45361	40	49	TRUE
NF-rep1	Nucleoside diphosphate kinase A OS=Homo sapiens GN=NME1 PE=1 SV=1	P15531	17148.8	1	7	8	10	0.000134	0.401	possibly correct	TRUE	50363	GLVGEIIK	R	R	0.951	0	6.26	2		828.528	827.521	828.519	1	0.00893	10.78	2321.33	11642	45086	19	26	FALSE	P22392
NF-rep1	Nucleoside diphosphate kinase A OS=Homo sapiens GN=NME1 PE=1 SV=1	P15531	17148.8	1	7	8	10	0.000134	0.401	possibly correct	TRUE	49676	IAIKPDGVQR	F	G	0.997	4.41	0	1		548.827	1095.64	1096.65	2	-0.001062	-0.9681	2010.28	29098	66261	9	18	FALSE	P22392
NF-rep1	Nucleoside diphosphate kinase A OS=Homo sapiens GN=NME1 PE=1 SV=1	P15531	17148.8	1	7	8	10	0.000134	0.401	possibly correct	TRUE	49266	LGETNPADSKPGTIR	M	G	0.92	2.01	0	1		778.409	1554.8	1555.81	2	0.0039	2.506	1795.34	2305	31460	91	105	FALSE	P22392
NF-rep1	Nucleoside diphosphate kinase A OS=Homo sapiens GN=NME1 PE=1 SV=1	P15531	17148.8	1	7	8	10	0.000134	0.401	possibly correct	TRUE	48371	NIIHGSDSVESAEK	R	E	0.901	0	6.28	2		743.364	1484.71	1485.72	2	0.001925	1.295	1316.61	9536	45224	115	128	TRUE
NF-rep1	Nucleoside diphosphate kinase A OS=Homo sapiens GN=NME1 PE=1 SV=1	P15531	17148.8	1	7	8	10	0.000134	0.401	possibly correct	TRUE	49677	TFIAIKPDGVQR	R	G	0.997	3.85	7.12	2		672.885	1343.76	1344.76	2	-9.62e-05	-0.07153	2010.52	50946	75782	7	18	FALSE	P22392
NF-rep1	Nucleoside diphosphate kinase A OS=Homo sapiens GN=NME1 PE=1 SV=1	P15531	17148.8	1	7	8	10	0.000134	0.401	possibly correct	TRUE	49269	VmLGETNPADSKPGTIR	R	G	0.971	2.62	0	2	m2: Oxidation (+15.99)	601.313	1800.92	1801.91	3	0.01349	7.485	1796.12	2944	42826	89	105	FALSE	P22392
NF-rep1	Nucleoside diphosphate kinase A OS=Homo sapiens GN=NME1 PE=1 SV=1	P15531	17148.8	1	7	8	10	0.000134	0.401	possibly correct	TRUE	49267	VMLGETNPADSKPGTIR	R	G	0.997	2.37	7.16	2		595.981	1784.92	1785.92	3	0.0106	5.935	1795.43	54668	56820	89	105	FALSE	P22392
NF-rep1	Nucleoside diphosphate kinase A OS=Homo sapiens GN=NME1 PE=1 SV=1	P15531	17148.8	1	7	8	10	0.000134	0.401	possibly correct	TRUE	48974	VmLGETNPADSKPGTIR	R	G	0.98	0	6.73	2	m2: Oxidation (+15.99)	601.313	1800.92	1801.91	3	0.01215	6.74	1645.41	27696	38842	89	105	FALSE	P22392
NF-rep1	Nucleoside diphosphate kinase A OS=Homo sapiens GN=NME1 PE=1 SV=1	P15531	17148.8	1	7	8	10	0.000134	0.401	possibly correct	TRUE	49267	VMLGETNPADSKPGTIR	R	G	0.997	2.37	6.89	2		595.981	1784.92	1785.92	3	0.0106	5.935	1795.43	54668	56820	89	105	FALSE	P22392
NF-rep1	Keratin, type II cytoskeletal 2 epidermal OS=Homo sapiens GN=KRT2 PE=1 SV=2	P35908	65433.9	1	40	41	135	0.00181	0.67	possibly correct	TRUE	72228	AAFGGSGGR	K	G	0.888	0	6.05	2		779.382	778.375	779.38	1	0.002778	3.565	3198.21	1712	224663	516	524	TRUE
NF-rep1	Keratin, type II cytoskeletal 2 epidermal OS=Homo sapiens GN=KRT2 PE=1 SV=2	P35908	65433.9	1	40	41	135	0.00181	0.67	possibly correct	TRUE	79064	AQYEEIAQR	K	S	0.901	0	6.28	2		554.277	1106.54	1107.54	2	0.004051	3.658	1303.45	9977	84872	354	362	FALSE	Q01546,P04259,P19013,P48668
NF-rep1	Keratin, type II cytoskeletal 2 epidermal OS=Homo sapiens GN=KRT2 PE=1 SV=2	P35908	65433.9	1	40	41	135	0.00181	0.67	possibly correct	TRUE	56707	AQYEEIAQR	K	S	0.917	0	6.32	2		554.28	1106.55	1107.54	2	0.009788	8.838	1288.07	58387	203666	354	362	FALSE	Q01546,P04259,P19013,P48668
NF-rep1	Keratin, type II cytoskeletal 2 epidermal OS=Homo sapiens GN=KRT2 PE=1 SV=2	P35908	65433.9	1	40	41	135	0.00181	0.67	possibly correct	TRUE	12712	AQYEEIAQR	K	S	0.945	0	6.41	2		554.279	1106.54	1107.54	2	0.007347	6.634	1250.41	65321	305712	354	362	FALSE	Q01546,P04259,P19013,P48668
NF-rep1	Keratin, type II cytoskeletal 2 epidermal OS=Homo sapiens GN=KRT2 PE=1 SV=2	P35908	65433.9	1	40	41	135	0.00181	0.67	possibly correct	TRUE	919	AQYEEIAQR	K	S	0.997	0	7.01	2		554.277	1106.54	1107.54	2	0.004539	4.099	1303.81	45683	42271	354	362	FALSE	Q01546,P04259,P19013,P48668
NF-rep1	Keratin, type II cytoskeletal 2 epidermal OS=Homo sapiens GN=KRT2 PE=1 SV=2	P35908	65433.9	1	40	41	135	0.00181	0.67	possibly correct	TRUE	48368	AQYEEIAQR	K	S	0.997	0	7.11	2		554.277	1106.54	1107.54	2	0.00283	2.556	1316.21	21238	43200	354	362	FALSE	Q01546,P04259,P19013,P48668
NF-rep1	Keratin, type II cytoskeletal 2 epidermal OS=Homo sapiens GN=KRT2 PE=1 SV=2	P35908	65433.9	1	40	41	135	0.00181	0.67	possibly correct	TRUE	94933	AQYEEIAQR	K	S	0.997	0	8.7	2		554.278	1106.54	1107.54	2	0.006615	5.972	1268.4	121638	645080	354	362	FALSE	Q01546,P04259,P19013,P48668
NF-rep1	Keratin, type II cytoskeletal 2 epidermal OS=Homo sapiens GN=KRT2 PE=1 SV=2	P35908	65433.9	1	40	41	135	0.00181	0.67	possibly correct	TRUE	98730	DVDNAYMIK	K	V	0.997	0	7.66	2		534.758	1067.5	1068.5	2	0.006498	6.081	1818.04	33143	192672	288	296	TRUE
NF-rep1	Keratin, type II cytoskeletal 2 epidermal OS=Homo sapiens GN=KRT2 PE=1 SV=2	P35908	65433.9	1	40	41	135	0.00181	0.67	possibly correct	TRUE	2882	DYQELMNVK	R	L	0.996	0	6.94	2		570.273	1138.53	1139.54	2	-0.0008173	-0.7172	2122.06	10810	35203	462	470	FALSE	Q01546,P12035,Q5XKE5
NF-rep1	Keratin, type II cytoskeletal 2 epidermal OS=Homo sapiens GN=KRT2 PE=1 SV=2	P35908	65433.9	1	40	41	135	0.00181	0.67	possibly correct	TRUE	120550	DYQELMNVK	R	L	0.997	0	7.04	2		570.275	1138.53	1139.54	2	0.001624	1.425	2113.92	9027	104243	462	470	FALSE	Q01546,P12035,Q5XKE5
NF-rep1	Keratin, type II cytoskeletal 2 epidermal OS=Homo sapiens GN=KRT2 PE=1 SV=2	P35908	65433.9	1	40	41	135	0.00181	0.67	possibly correct	TRUE	100998	DYQELMNVK	R	L	0.997	0	7.98	2		570.278	1138.54	1139.54	2	0.007972	6.996	2100.05	61889	647771	462	470	FALSE	Q01546,P12035,Q5XKE5
NF-rep1	Keratin, type II cytoskeletal 2 epidermal OS=Homo sapiens GN=KRT2 PE=1 SV=2	P35908	65433.9	1	40	41	135	0.00181	0.67	possibly correct	TRUE	73794	FGGFGGPGGVGGLGGPGGFGPGGYPGGIHEVSVNQSLLQPLNVK	R	V	0.949	0	6.53	2		1364.72	4091.13	4092.07	3	0.06254	15.28	3505.39	25995	169965	123	166	TRUE
NF-rep1	Keratin, type II cytoskeletal 2 epidermal OS=Homo sapiens GN=KRT2 PE=1 SV=2	P35908	65433.9	1	40	41	135	0.00181	0.67	possibly correct	TRUE	6703	FGGFGGPGGVGGLGGPGGFGPGGYPGGIHEVSVNQSLLQPLNVK	R	V	0.994	0	6.95	2		1364.71	4091.12	4092.07	3	0.05619	13.73	3507.49	30724	69712	123	166	TRUE
NF-rep1	Keratin, type II cytoskeletal 2 epidermal OS=Homo sapiens GN=KRT2 PE=1 SV=2	P35908	65433.9	1	40	41	135	0.00181	0.67	possibly correct	TRUE	127428	FGGFGGPGGVGGLGGPGGFGPGGYPGGIHEVSVNQSLLQPLNVK	R	V	0.997	0	7.41	2		1364.72	4091.13	4092.07	3	0.05985	14.63	3501.58	38360	84001	123	166	TRUE
NF-rep1	Keratin, type II cytoskeletal 2 epidermal OS=Homo sapiens GN=KRT2 PE=1 SV=2	P35908	65433.9	1	40	41	135	0.00181	0.67	possibly correct	TRUE	39302	FGGFGGPGGVGGLGGPGGFGPGGYPGGIHEVSVNQSLLQPLNVK	R	V	0.997	0	7.9	2		1364.71	4091.11	4092.07	3	0.0435	10.63	3487.46	68187	187929	123	166	TRUE
NF-rep1	Keratin, type II cytoskeletal 2 epidermal OS=Homo sapiens GN=KRT2 PE=1 SV=2	P35908	65433.9	1	40	41	135	0.00181	0.67	possibly correct	TRUE	111655	FGGFGGPGGVGGLGGPGGFGPGGYPGGIHEVSVNQSLLQPLNVK	R	V	0.997	0	8.71	2		1364.72	4091.13	4092.07	3	0.06742	16.48	3501.22	219285	428693	123	166	TRUE
NF-rep1	Keratin, type II cytoskeletal 2 epidermal OS=Homo sapiens GN=KRT2 PE=1 SV=2	P35908	65433.9	1	40	41	135	0.00181	0.67	possibly correct	TRUE	43126	FGGFGGPGGVGGLGGPGGFGPGGYPGGIHEVSVNQSLLQPLNVKVDPEIQNVK	R	A	0.918	0	6.33	2		1279.38	5113.5	5114.61	4	-0.1025	-20.04	4269.82	1827	33000	123	175	TRUE
NF-rep1	Keratin, type II cytoskeletal 2 epidermal OS=Homo sapiens GN=KRT2 PE=1 SV=2	P35908	65433.9	1	40	41	135	0.00181	0.67	possibly correct	TRUE	82227	FLEQQNQVLQTK	R	W	0.997	0	6.99	2		738.399	1474.78	1475.79	2	0.005081	3.443	1893.88	55061	318410	198	209	FALSE	Q7Z794,P04264
NF-rep1	Keratin, type II cytoskeletal 2 epidermal OS=Homo sapiens GN=KRT2 PE=1 SV=2	P35908	65433.9	1	40	41	135	0.00181	0.67	possibly correct	TRUE	20341	FLEQQNQVLQTK	R	W	0.997	0	7.64	2		738.402	1474.79	1475.79	2	0.01216	8.241	1836.69	397748	1129770	198	209	FALSE	Q7Z794,P04264
NF-rep1	Keratin, type II cytoskeletal 2 epidermal OS=Homo sapiens GN=KRT2 PE=1 SV=2	P35908	65433.9	1	40	41	135	0.00181	0.67	possibly correct	TRUE	61427	FLEQQNQVLQTK	R	W	0.997	2.96	7.35	2		738.401	1474.79	1475.79	2	0.009476	6.421	1880.51	199486	334547	198	209	FALSE	Q7Z794,P04264
NF-rep1	Keratin, type II cytoskeletal 2 epidermal OS=Homo sapiens GN=KRT2 PE=1 SV=2	P35908	65433.9	1	40	41	135	0.00181	0.67	possibly correct	TRUE	157046	FLEQQNQVLQTK	R	W	0.997	4.6	7	2		738.4	1474.78	1475.79	2	0.006302	4.27	1888.63	85473	102006	198	209	FALSE	Q7Z794,P04264
NF-rep1	Keratin, type II cytoskeletal 2 epidermal OS=Homo sapiens GN=KRT2 PE=1 SV=2	P35908	65433.9	1	40	41	135	0.00181	0.67	possibly correct	TRUE	146713	FLEQQNQVLQTK	R	W	0.997	6.92	7.34	2		738.399	1474.78	1475.79	2	0.005203	3.526	1890.79	135566	198853	198	209	FALSE	Q7Z794,P04264
NF-rep1	Keratin, type II cytoskeletal 2 epidermal OS=Homo sapiens GN=KRT2 PE=1 SV=2	P35908	65433.9	1	40	41	135	0.00181	0.67	possibly correct	TRUE	49455	FLEQQNQVLQTK	R	W	0.997	7.54	7.89	2		738.398	1474.78	1475.79	2	0.00325	2.202	1897.64	168949	129791	198	209	FALSE	Q7Z794,P04264
NF-rep1	Keratin, type II cytoskeletal 2 epidermal OS=Homo sapiens GN=KRT2 PE=1 SV=2	P35908	65433.9	1	40	41	135	0.00181	0.67	possibly correct	TRUE	99185	FLEQQNQVLQTK	R	W	0.997	8.33	8.97	2		738.4	1474.79	1475.79	2	0.007401	5.015	1874.23	585353	583156	198	209	FALSE	Q7Z794,P04264
NF-rep1	Keratin, type II cytoskeletal 2 epidermal OS=Homo sapiens GN=KRT2 PE=1 SV=2	P35908	65433.9	1	40	41	135	0.00181	0.67	possibly correct	TRUE	133649	FLEQQNQVLQTK	R	W	0.997	4.64	7.05	2		738.398	1474.78	1475.79	2	0.002884	1.954	1884.88	111283	173582	198	209	FALSE	Q7Z794,P04264
NF-rep1	Keratin, type II cytoskeletal 2 epidermal OS=Homo sapiens GN=KRT2 PE=1 SV=2	P35908	65433.9	1	40	41	135	0.00181	0.67	possibly correct	TRUE	133649	FLEQQNQVLQTK	R	W	0.997	4.64	7.14	2		738.398	1474.78	1475.79	2	0.002884	1.954	1884.88	111283	173582	198	209	FALSE	Q7Z794,P04264
NF-rep1	Keratin, type II cytoskeletal 2 epidermal OS=Homo sapiens GN=KRT2 PE=1 SV=2	P35908	65433.9	1	40	41	135	0.00181	0.67	possibly correct	TRUE	157046	FLEQQNQVLQTK	R	W	0.997	4.6	7.57	2		738.4	1474.78	1475.79	2	0.006302	4.27	1888.63	85473	102006	198	209	FALSE	Q7Z794,P04264
NF-rep1	Keratin, type II cytoskeletal 2 epidermal OS=Homo sapiens GN=KRT2 PE=1 SV=2	P35908	65433.9	1	40	41	135	0.00181	0.67	possibly correct	TRUE	133649	FLEQQNQVLQTK	R	W	0.997	4.64	7.7	2		738.398	1474.78	1475.79	2	0.002884	1.954	1884.88	111283	173582	198	209	FALSE	Q7Z794,P04264
NF-rep1	Keratin, type II cytoskeletal 2 epidermal OS=Homo sapiens GN=KRT2 PE=1 SV=2	P35908	65433.9	1	40	41	135	0.00181	0.67	possibly correct	TRUE	119140	FLEQQNQVLQTK	R	W	0.997	5.17	7.85	2		738.402	1474.79	1475.79	2	0.0118	7.992	1889.41	236884	318600	198	209	FALSE	Q7Z794,P04264
NF-rep1	Keratin, type II cytoskeletal 2 epidermal OS=Homo sapiens GN=KRT2 PE=1 SV=2	P35908	65433.9	1	40	41	135	0.00181	0.67	possibly correct	TRUE	61427	FLEQQNQVLQTK	R	W	0.997	2.96	7.87	2		738.401	1474.79	1475.79	2	0.009476	6.421	1880.51	199486	334547	198	209	FALSE	Q7Z794,P04264
NF-rep1	Keratin, type II cytoskeletal 2 epidermal OS=Homo sapiens GN=KRT2 PE=1 SV=2	P35908	65433.9	1	40	41	135	0.00181	0.67	possibly correct	TRUE	119140	FLEQQNQVLQTK	R	W	0.997	5.17	8.3	2		738.402	1474.79	1475.79	2	0.0118	7.992	1889.41	236884	318600	198	209	FALSE	Q7Z794,P04264
NF-rep1	Keratin, type II cytoskeletal 2 epidermal OS=Homo sapiens GN=KRT2 PE=1 SV=2	P35908	65433.9	1	40	41	135	0.00181	0.67	possibly correct	TRUE	2299	FLEQQNQVLQTK	R	W	0.997	6.64	7.56	2		738.399	1474.78	1475.79	2	0.004471	3.03	1897.63	282816	228274	198	209	FALSE	Q7Z794,P04264
NF-rep1	Keratin, type II cytoskeletal 2 epidermal OS=Homo sapiens GN=KRT2 PE=1 SV=2	P35908	65433.9	1	40	41	135	0.00181	0.67	possibly correct	TRUE	2299	FLEQQNQVLQTK	R	W	0.997	6.64	7.92	2		738.399	1474.78	1475.79	2	0.004471	3.03	1897.63	282816	228274	198	209	FALSE	Q7Z794,P04264
NF-rep1	Keratin, type II cytoskeletal 2 epidermal OS=Homo sapiens GN=KRT2 PE=1 SV=2	P35908	65433.9	1	40	41	135	0.00181	0.67	possibly correct	TRUE	2299	FLEQQNQVLQTK	R	W	0.997	6.64	8.29	2		738.399	1474.78	1475.79	2	0.004471	3.03	1897.63	282816	228274	198	209	FALSE	Q7Z794,P04264
NF-rep1	Keratin, type II cytoskeletal 2 epidermal OS=Homo sapiens GN=KRT2 PE=1 SV=2	P35908	65433.9	1	40	41	135	0.00181	0.67	possibly correct	TRUE	99185	FLEQQNQVLQTK	R	W	0.997	8.33	8.21	2		738.4	1474.79	1475.79	2	0.007401	5.015	1874.23	585353	583156	198	209	FALSE	Q7Z794,P04264
NF-rep1	Keratin, type II cytoskeletal 2 epidermal OS=Homo sapiens GN=KRT2 PE=1 SV=2	P35908	65433.9	1	40	41	135	0.00181	0.67	possibly correct	TRUE	49455	FLEQQNQVLQTK	R	W	0.997	7.54	8.36	2		738.398	1474.78	1475.79	2	0.00325	2.202	1897.64	168949	129791	198	209	FALSE	Q7Z794,P04264
NF-rep1	Keratin, type II cytoskeletal 2 epidermal OS=Homo sapiens GN=KRT2 PE=1 SV=2	P35908	65433.9	1	40	41	135	0.00181	0.67	possibly correct	TRUE	99185	FLEQQNQVLQTK	R	W	0.997	8.33	9.03	2		738.4	1474.79	1475.79	2	0.007401	5.015	1874.23	585353	583156	198	209	FALSE	Q7Z794,P04264
NF-rep1	Keratin, type II cytoskeletal 2 epidermal OS=Homo sapiens GN=KRT2 PE=1 SV=2	P35908	65433.9	1	40	41	135	0.00181	0.67	possibly correct	TRUE	155411	GFSSGSAVVSGGSR	R	R	0.894	0	6.26	2		627.808	1253.6	1254.61	2	0.001397	1.113	1400.21	12895	66314	21	34	TRUE
NF-rep1	Keratin, type II cytoskeletal 2 epidermal OS=Homo sapiens GN=KRT2 PE=1 SV=2	P35908	65433.9	1	40	41	135	0.00181	0.67	possibly correct	TRUE	79528	GFSSGSAVVSGGSR	R	R	0.936	0	6.38	2		627.809	1253.6	1254.61	2	0.003472	2.767	1406.41	12161	103009	21	34	TRUE
NF-rep1	Keratin, type II cytoskeletal 2 epidermal OS=Homo sapiens GN=KRT2 PE=1 SV=2	P35908	65433.9	1	40	41	135	0.00181	0.67	possibly correct	TRUE	144943	GFSSGSAVVSGGSR	R	R	0.956	0	6.46	2		627.807	1253.6	1254.61	2	-0.0008007	-0.6382	1401.09	18818	104244	21	34	TRUE
NF-rep1	Keratin, type II cytoskeletal 2 epidermal OS=Homo sapiens GN=KRT2 PE=1 SV=2	P35908	65433.9	1	40	41	135	0.00181	0.67	possibly correct	TRUE	48537	GFSSGSAVVSGGSR	R	R	0.993	0	6.86	2		627.809	1253.6	1254.61	2	0.00335	2.67	1415.08	25325	58266	21	34	TRUE
NF-rep1	Keratin, type II cytoskeletal 2 epidermal OS=Homo sapiens GN=KRT2 PE=1 SV=2	P35908	65433.9	1	40	41	135	0.00181	0.67	possibly correct	TRUE	1124	GFSSGSAVVSGGSR	R	R	0.997	0	7.19	2		627.809	1253.6	1254.61	2	0.002739	2.183	1406.36	47176	92943	21	34	TRUE
NF-rep1	Keratin, type II cytoskeletal 2 epidermal OS=Homo sapiens GN=KRT2 PE=1 SV=2	P35908	65433.9	1	40	41	135	0.00181	0.67	possibly correct	TRUE	116723	GFSSGSAVVSGGSR	R	R	0.997	0	7.68	2		627.807	1253.6	1254.61	2	-0.0009228	-0.7355	1403.66	34192	60412	21	34	TRUE
NF-rep1	Keratin, type II cytoskeletal 2 epidermal OS=Homo sapiens GN=KRT2 PE=1 SV=2	P35908	65433.9	1	40	41	135	0.00181	0.67	possibly correct	TRUE	95646	GFSSGSAVVSGGSR	R	R	0.997	4.66	8.52	2		627.809	1253.6	1254.61	2	0.004204	3.351	1382.9	133688	377406	21	34	TRUE
NF-rep1	Keratin, type II cytoskeletal 2 epidermal OS=Homo sapiens GN=KRT2 PE=1 SV=2	P35908	65433.9	1	40	41	135	0.00181	0.67	possibly correct	TRUE	124226	GGGFGGGSSFGGGSGFSGGGFGGGGFGGGR	R	F	0.969	0	6.54	2		1200.04	2398.07	2399.02	2	0.05723	23.85	2741.54	846	82997	93	122	TRUE
NF-rep1	Keratin, type II cytoskeletal 2 epidermal OS=Homo sapiens GN=KRT2 PE=1 SV=2	P35908	65433.9	1	40	41	135	0.00181	0.67	possibly correct	TRUE	68835	GGGGGGFR	R	G	0.976	0	6.43	2		664.326	663.319	664.316	1	0.009948	14.97	2816.44	1083	134290	13	20	TRUE
NF-rep1	Keratin, type II cytoskeletal 2 epidermal OS=Homo sapiens GN=KRT2 PE=1 SV=2	P35908	65433.9	1	40	41	135	0.00181	0.67	possibly correct	TRUE	16554	GGGGGGFRGFSSGSAVVSGGSR	R	R	0.997	0	7.33	2		633.982	1898.92	1899.91	3	0.02431	12.79	1576.91	6524	627551	13	34	TRUE
NF-rep1	Keratin, type II cytoskeletal 2 epidermal OS=Homo sapiens GN=KRT2 PE=1 SV=2	P35908	65433.9	1	40	41	135	0.00181	0.67	possibly correct	TRUE	92821	GGSISGGGYGSGGGK	K	H	0.997	0	7.79	2		599.275	1196.54	1197.55	2	-0.007388	-6.169	859.752	18374	119760	581	595	TRUE
NF-rep1	Keratin, type II cytoskeletal 2 epidermal OS=Homo sapiens GN=KRT2 PE=1 SV=2	P35908	65433.9	1	40	41	135	0.00181	0.67	possibly correct	TRUE	4926	GGSISGGGYGSGGGKHSSGGGSR	K	G	0.888	0	6.25	2		961.946	1921.88	1922.87	2	0.01403	7.297	2687.92	1208	126426	581	603	TRUE
NF-rep1	Keratin, type II cytoskeletal 2 epidermal OS=Homo sapiens GN=KRT2 PE=1 SV=2	P35908	65433.9	1	40	41	135	0.00181	0.67	possibly correct	TRUE	9223	GSSSGGGYSSGSSSYGSGGR	R	Q	0.93	0	6.36	2		870.862	1739.71	1740.71	2	0.01211	6.954	851.118	8918	47791	525	544	TRUE
NF-rep1	Keratin, type II cytoskeletal 2 epidermal OS=Homo sapiens GN=KRT2 PE=1 SV=2	P35908	65433.9	1	40	41	135	0.00181	0.67	possibly correct	TRUE	92785	GSSSGGGYSSGSSSYGSGGR	R	Q	0.997	0	7.3	2		870.862	1739.71	1740.71	2	0.01101	6.323	851.118	9283	94842	525	544	TRUE
NF-rep1	Keratin, type II cytoskeletal 2 epidermal OS=Homo sapiens GN=KRT2 PE=1 SV=2	P35908	65433.9	1	40	41	135	0.00181	0.67	possibly correct	TRUE	48630	HGGGGGGFGGGGFGSR	R	S	0.891	0	6.25	2		660.802	1319.59	1320.58	2	0.01292	9.786	1458.82	11853	47027	46	61	TRUE
NF-rep1	Keratin, type II cytoskeletal 2 epidermal OS=Homo sapiens GN=KRT2 PE=1 SV=2	P35908	65433.9	1	40	41	135	0.00181	0.67	possibly correct	TRUE	1204	HGGGGGGFGGGGFGSR	R	S	0.986	0	6.71	2		660.801	1319.59	1320.58	2	0.01195	9.047	1444.53	22145	114063	46	61	TRUE
NF-rep1	Keratin, type II cytoskeletal 2 epidermal OS=Homo sapiens GN=KRT2 PE=1 SV=2	P35908	65433.9	1	40	41	135	0.00181	0.67	possibly correct	TRUE	116803	HGGGGGGFGGGGFGSR	R	S	0.997	0	7.56	2		660.795	1319.58	1320.58	2	-0.0007485	-0.5668	1420.76	12705	149334	46	61	TRUE
NF-rep1	Keratin, type II cytoskeletal 2 epidermal OS=Homo sapiens GN=KRT2 PE=1 SV=2	P35908	65433.9	1	40	41	135	0.00181	0.67	possibly correct	TRUE	95618	HGGGGGGFGGGGFGSR	R	S	0.997	0	8.36	2		660.797	1319.58	1320.58	2	0.002914	2.206	1379.56	64601	329536	46	61	TRUE
NF-rep1	Keratin, type II cytoskeletal 2 epidermal OS=Homo sapiens GN=KRT2 PE=1 SV=2	P35908	65433.9	1	40	41	135	0.00181	0.67	possibly correct	TRUE	133531	IEISELNR	K	V	0.912	0	6.31	2		487.271	972.527	973.531	2	0.003078	3.161	1860.97	36920	57682	394	401	FALSE	P04264
NF-rep1	Keratin, type II cytoskeletal 2 epidermal OS=Homo sapiens GN=KRT2 PE=1 SV=2	P35908	65433.9	1	40	41	135	0.00181	0.67	possibly correct	TRUE	156989	IEISELNR	K	V	0.937	0	6.38	2		487.271	972.527	973.531	2	0.002467	2.535	1867.76	27702	42688	394	401	FALSE	P04264
NF-rep1	Keratin, type II cytoskeletal 2 epidermal OS=Homo sapiens GN=KRT2 PE=1 SV=2	P35908	65433.9	1	40	41	135	0.00181	0.67	possibly correct	TRUE	146638	IEISELNR	K	V	0.959	0	6.48	2		487.27	972.525	973.531	2	0.001064	1.093	1866.82	38966	54956	394	401	FALSE	P04264
NF-rep1	Keratin, type II cytoskeletal 2 epidermal OS=Homo sapiens GN=KRT2 PE=1 SV=2	P35908	65433.9	1	40	41	135	0.00181	0.67	possibly correct	TRUE	82084	IEISELNR	K	V	0.977	0	6.6	2		487.272	972.529	973.531	2	0.004726	4.854	1868.68	10743	31141	394	401	FALSE	P04264
NF-rep1	Keratin, type II cytoskeletal 2 epidermal OS=Homo sapiens GN=KRT2 PE=1 SV=2	P35908	65433.9	1	40	41	135	0.00181	0.67	possibly correct	TRUE	49421	IEISELNR	K	V	0.985	0	6.69	2		487.272	972.529	973.531	2	0.004726	4.854	1873.05	40556	42465	394	401	FALSE	P04264
NF-rep1	Keratin, type II cytoskeletal 2 epidermal OS=Homo sapiens GN=KRT2 PE=1 SV=2	P35908	65433.9	1	40	41	135	0.00181	0.67	possibly correct	TRUE	61225	IEISELNR	K	V	0.988	0	6.76	2		487.271	972.528	973.531	2	0.003749	3.851	1853.41	70916	300419	394	401	FALSE	P04264
NF-rep1	Keratin, type II cytoskeletal 2 epidermal OS=Homo sapiens GN=KRT2 PE=1 SV=2	P35908	65433.9	1	40	41	135	0.00181	0.67	possibly correct	TRUE	2245	IEISELNR	K	V	0.988	0	6.77	2		487.27	972.525	973.531	2	0.0005754	0.591	1873.79	77547	99482	394	401	FALSE	P04264
NF-rep1	Keratin, type II cytoskeletal 2 epidermal OS=Homo sapiens GN=KRT2 PE=1 SV=2	P35908	65433.9	1	40	41	135	0.00181	0.67	possibly correct	TRUE	119049	IEISELNR	K	V	0.988	0	7.43	2		487.273	972.532	973.531	2	0.007655	7.864	1864.72	55075	208644	394	401	FALSE	P04264
NF-rep1	Keratin, type II cytoskeletal 2 epidermal OS=Homo sapiens GN=KRT2 PE=1 SV=2	P35908	65433.9	1	40	41	135	0.00181	0.67	possibly correct	TRUE	98972	IEISELNR	K	V	0.988	0	8.07	2		487.272	972.529	973.531	2	0.004482	4.603	1844.14	192615	241597	394	401	FALSE	P04264
NF-rep1	Keratin, type II cytoskeletal 2 epidermal OS=Homo sapiens GN=KRT2 PE=1 SV=2	P35908	65433.9	1	40	41	135	0.00181	0.67	possibly correct	TRUE	92733	KYEDEINKR	K	T	0.902	1.92	0	2		597.811	1193.61	1194.61	2	0.00391	3.273	831.12	46611	120365	267	275	FALSE	Q7Z794,Q01546,P04259,P12035,P13647,P48668,P04264
NF-rep1	Keratin, type II cytoskeletal 2 epidermal OS=Homo sapiens GN=KRT2 PE=1 SV=2	P35908	65433.9	1	40	41	135	0.00181	0.67	possibly correct	TRUE	115680	LLEGEEcR	K	M	0.988	0	6.82	2	c7: Carbamidomethyl (+57.02)	503.244	1004.47	1005.47	2	0.01317	13.1	1129.73	5020	19945	483	490	FALSE	Q01546,P04259,P13647,P48668,O95678
NF-rep1	Keratin, type II cytoskeletal 2 epidermal OS=Homo sapiens GN=KRT2 PE=1 SV=2	P35908	65433.9	1	40	41	135	0.00181	0.67	possibly correct	TRUE	3948	LNDLEEALQQAK	K	E	0.901	0	6.28	2		686.361	1370.71	1371.71	2	0.003564	2.598	2457.82	23769	1754	442	453	TRUE
NF-rep1	Keratin, type II cytoskeletal 2 epidermal OS=Homo sapiens GN=KRT2 PE=1 SV=2	P35908	65433.9	1	40	41	135	0.00181	0.67	possibly correct	TRUE	148978	LNDLEEALQQAK	K	E	0.92	0	6.33	2		686.361	1370.71	1371.71	2	0.002709	1.975	2450.83	10041	84139	442	453	TRUE
NF-rep1	Keratin, type II cytoskeletal 2 epidermal OS=Homo sapiens GN=KRT2 PE=1 SV=2	P35908	65433.9	1	40	41	135	0.00181	0.67	possibly correct	TRUE	105973	LNDLEEALQQAK	K	E	0.975	0	6.59	2		686.363	1370.71	1371.71	2	0.006738	4.912	2668.88	1378	222751	442	453	TRUE
NF-rep1	Keratin, type II cytoskeletal 2 epidermal OS=Homo sapiens GN=KRT2 PE=1 SV=2	P35908	65433.9	1	40	41	135	0.00181	0.67	possibly correct	TRUE	50630	LNDLEEALQQAK	K	E	0.994	0	6.89	2		686.361	1370.71	1371.71	2	0.002954	2.153	2453.96	15636	21361	442	453	TRUE
NF-rep1	Keratin, type II cytoskeletal 2 epidermal OS=Homo sapiens GN=KRT2 PE=1 SV=2	P35908	65433.9	1	40	41	135	0.00181	0.67	possibly correct	TRUE	27427	LNDLEEALQQAK	K	E	0.997	0	7.26	2		686.361	1370.71	1371.71	2	0.002099	1.53	2404.21	73025	391677	442	453	TRUE
NF-rep1	Keratin, type II cytoskeletal 2 epidermal OS=Homo sapiens GN=KRT2 PE=1 SV=2	P35908	65433.9	1	40	41	135	0.00181	0.67	possibly correct	TRUE	122383	LNDLEEALQQAK	K	E	0.997	1.55	7.91	2		686.362	1370.71	1371.71	2	0.004907	3.577	2445.13	32803	73471	442	453	TRUE
NF-rep1	Keratin, type II cytoskeletal 2 epidermal OS=Homo sapiens GN=KRT2 PE=1 SV=2	P35908	65433.9	1	40	41	135	0.00181	0.67	possibly correct	TRUE	115748	LQGEIAHVK	R	K	0.997	0	7.01	2		497.789	993.564	994.568	2	0.003326	3.344	1154.7	12338	58851	406	414	TRUE
NF-rep1	Keratin, type II cytoskeletal 2 epidermal OS=Homo sapiens GN=KRT2 PE=1 SV=2	P35908	65433.9	1	40	41	135	0.00181	0.67	possibly correct	TRUE	94046	LQGEIAHVK	R	K	0.997	0	7.36	2		497.79	993.565	994.568	2	0.004547	4.572	1123.85	65457	144341	406	414	TRUE
NF-rep1	Keratin, type II cytoskeletal 2 epidermal OS=Homo sapiens GN=KRT2 PE=1 SV=2	P35908	65433.9	1	40	41	135	0.00181	0.67	possibly correct	TRUE	126947	NLDLDSIIAEVK	R	A	0.996	2.33	6.37	2		665.369	1328.72	1329.73	2	0.003734	2.808	3336.17	10490	100738	342	353	FALSE	P04259,P13647,P48668,Q5XKE5,O95678
NF-rep1	Keratin, type II cytoskeletal 2 epidermal OS=Homo sapiens GN=KRT2 PE=1 SV=2	P35908	65433.9	1	40	41	135	0.00181	0.67	possibly correct	TRUE	126947	NLDLDSIIAEVK	R	A	0.996	2.33	5.31	2		665.369	1328.72	1329.73	2	0.003734	2.808	3336.17	10490	100738	342	353	FALSE	P04259,P13647,P48668,Q5XKE5,O95678
NF-rep1	Keratin, type II cytoskeletal 2 epidermal OS=Homo sapiens GN=KRT2 PE=1 SV=2	P35908	65433.9	1	40	41	135	0.00181	0.67	possibly correct	TRUE	126947	NLDLDSIIAEVK	R	A	0.996	2.33	5.23	2		665.369	1328.72	1329.73	2	0.003734	2.808	3336.17	10490	100738	342	353	FALSE	P04259,P13647,P48668,Q5XKE5,O95678
NF-rep1	Keratin, type II cytoskeletal 2 epidermal OS=Homo sapiens GN=KRT2 PE=1 SV=2	P35908	65433.9	1	40	41	135	0.00181	0.67	possibly correct	TRUE	126947	NLDLDSIIAEVK	R	A	0.996	2.33	4.96	2		665.369	1328.72	1329.73	2	0.003734	2.808	3336.17	10490	100738	342	353	FALSE	P04259,P13647,P48668,Q5XKE5,O95678
NF-rep1	Keratin, type II cytoskeletal 2 epidermal OS=Homo sapiens GN=KRT2 PE=1 SV=2	P35908	65433.9	1	40	41	135	0.00181	0.67	possibly correct	TRUE	110822	NLDLDSIIAEVK	R	A	0.997	4.38	6.38	2		665.367	1328.72	1329.73	2	0.0001944	0.1462	3322.47	182642	144469	342	353	FALSE	P04259,P13647,P48668,Q5XKE5,O95678
NF-rep1	Keratin, type II cytoskeletal 2 epidermal OS=Homo sapiens GN=KRT2 PE=1 SV=2	P35908	65433.9	1	40	41	135	0.00181	0.67	possibly correct	TRUE	152099	NLDLDSIIAEVK	R	A	0.922	0	6.33	2		665.369	1328.72	1329.73	2	0.003979	2.992	3326.64	20786	64380	342	353	FALSE	P04259,P13647,P48668,Q5XKE5,O95678
NF-rep1	Keratin, type II cytoskeletal 2 epidermal OS=Homo sapiens GN=KRT2 PE=1 SV=2	P35908	65433.9	1	40	41	135	0.00181	0.67	possibly correct	TRUE	6477	NLDLDSIIAEVK	R	A	0.945	0	6.41	2		665.367	1328.72	1329.73	2	-0.0004159	-0.3128	3332.48	56319	32935	342	353	FALSE	P04259,P13647,P48668,Q5XKE5,O95678
NF-rep1	Keratin, type II cytoskeletal 2 epidermal OS=Homo sapiens GN=KRT2 PE=1 SV=2	P35908	65433.9	1	40	41	135	0.00181	0.67	possibly correct	TRUE	110822	NLDLDSIIAEVK	R	A	0.997	4.38	8.22	2		665.367	1328.72	1329.73	2	0.0001944	0.1462	3322.47	182642	144469	342	353	FALSE	P04259,P13647,P48668,Q5XKE5,O95678
NF-rep1	Keratin, type II cytoskeletal 2 epidermal OS=Homo sapiens GN=KRT2 PE=1 SV=2	P35908	65433.9	1	40	41	135	0.00181	0.67	possibly correct	TRUE	100764	NMQDLVEDYK	N	K	0.997	0	7.54	1		627.794	1253.57	1254.57	2	0.0143	11.4	2078.26	15587	394784	256	265	TRUE
NF-rep1	Keratin, type II cytoskeletal 2 epidermal OS=Homo sapiens GN=KRT2 PE=1 SV=2	P35908	65433.9	1	40	41	135	0.00181	0.67	possibly correct	TRUE	49356	NVQDAIADAEQR	K	G	0.997	0	7.04	2		665.324	1328.63	1329.64	2	0.001179	0.8867	1840.84	15308	36292	419	430	TRUE
NF-rep1	Keratin, type II cytoskeletal 2 epidermal OS=Homo sapiens GN=KRT2 PE=1 SV=2	P35908	65433.9	1	40	41	135	0.00181	0.67	possibly correct	TRUE	19526	NVQDAIADAEQR	K	G	0.997	0	7.62	2		665.325	1328.63	1329.64	2	0.002766	2.08	1786.19	53275	1220450	419	430	TRUE
NF-rep1	Keratin, type II cytoskeletal 2 epidermal OS=Homo sapiens GN=KRT2 PE=1 SV=2	P35908	65433.9	1	40	41	135	0.00181	0.67	possibly correct	TRUE	2180	NVQDAIADAEQR	K	G	0.997	2.42	7.19	2		665.324	1328.63	1329.64	2	0.002156	1.621	1842.29	33774	65932	419	430	TRUE
NF-rep1	Keratin, type II cytoskeletal 2 epidermal OS=Homo sapiens GN=KRT2 PE=1 SV=2	P35908	65433.9	1	40	41	135	0.00181	0.67	possibly correct	TRUE	118815	NVQDAIADAEQR	K	G	0.997	0	7.66	2		665.326	1328.64	1329.64	2	0.005451	4.1	1838.83	21852	278957	419	430	TRUE
NF-rep1	Keratin, type II cytoskeletal 2 epidermal OS=Homo sapiens GN=KRT2 PE=1 SV=2	P35908	65433.9	1	40	41	135	0.00181	0.67	possibly correct	TRUE	98753	NVQDAIADAEQR	K	G	0.997	3.72	8.5	2		665.326	1328.64	1329.64	2	0.006184	4.651	1820.75	112621	183430	419	430	TRUE
NF-rep1	Keratin, type II cytoskeletal 2 epidermal OS=Homo sapiens GN=KRT2 PE=1 SV=2	P35908	65433.9	1	40	41	135	0.00181	0.67	possibly correct	TRUE	51144	QcKNVQDAIADAEQR	K	G	0.896	0	6.26	2	c2: Carbamidomethyl (+57.02)	873.413	1744.81	1745.82	2	-0.004253	-2.436	2658.93	3409	30581	416	430	TRUE
NF-rep1	Keratin, type II cytoskeletal 2 epidermal OS=Homo sapiens GN=KRT2 PE=1 SV=2	P35908	65433.9	1	40	41	135	0.00181	0.67	possibly correct	TRUE	116471	RSTSSFScLSR	R	H	0.971	0	6.56	2	c8: Carbamidomethyl (+57.02)	644.311	1286.61	1287.61	2	0.003347	2.599	1337.7	2381	46739	35	45	TRUE
NF-rep1	Keratin, type II cytoskeletal 2 epidermal OS=Homo sapiens GN=KRT2 PE=1 SV=2	P35908	65433.9	1	40	41	135	0.00181	0.67	possibly correct	TRUE	108297	SISISVAGGGGGFGAAGGFGGR	K	G	0.997	0	7.28	2		919.968	1837.92	1838.91	2	0.01468	7.98	2940.52	6870	225037	71	92	TRUE
NF-rep1	Keratin, type II cytoskeletal 2 epidermal OS=Homo sapiens GN=KRT2 PE=1 SV=2	P35908	65433.9	1	40	41	135	0.00181	0.67	possibly correct	TRUE	93644	SKEEAEALYHSK	R	Y	0.997	0	8.36	2		464.569	1390.68	1391.68	3	0.01211	8.705	1044.07	128282	163224	363	374	TRUE
NF-rep1	Keratin, type II cytoskeletal 2 epidermal OS=Homo sapiens GN=KRT2 PE=1 SV=2	P35908	65433.9	1	40	41	135	0.00181	0.67	possibly correct	TRUE	1809	SLVGLGGTK	R	S	0.926	0	6.34	2		416.257	830.5	831.494	2	0.01343	16.16	1686.24	11256	50582	62	70	TRUE
NF-rep1	Keratin, type II cytoskeletal 2 epidermal OS=Homo sapiens GN=KRT2 PE=1 SV=2	P35908	65433.9	1	40	41	135	0.00181	0.67	possibly correct	TRUE	118164	SLVGLGGTK	R	S	0.959	0	6.3	2		831.499	830.491	831.494	1	0.005072	6.1	1683.49	2079	24237	62	70	TRUE
NF-rep1	Keratin, type II cytoskeletal 2 epidermal OS=Homo sapiens GN=KRT2 PE=1 SV=2	P35908	65433.9	1	40	41	135	0.00181	0.67	possibly correct	TRUE	49103	SLVGLGGTK	R	S	0.959	0	6.48	2		416.255	830.495	831.494	2	0.008979	10.8	1697.95	6914	23337	62	70	TRUE
NF-rep1	Keratin, type II cytoskeletal 2 epidermal OS=Homo sapiens GN=KRT2 PE=1 SV=2	P35908	65433.9	1	40	41	135	0.00181	0.67	possibly correct	TRUE	97625	SLVGLGGTK	R	S	0.997	0	8.1	2		831.5	830.493	831.494	1	0.006354	7.642	1665.02	35037	150701	62	70	TRUE
NF-rep1	Keratin, type II cytoskeletal 2 epidermal OS=Homo sapiens GN=KRT2 PE=1 SV=2	P35908	65433.9	1	40	41	135	0.00181	0.67	possibly correct	TRUE	48838	STSSFScLSR	R	H	0.967	0	6.53	2	c7: Carbamidomethyl (+57.02)	566.261	1130.51	1131.51	2	0.003983	3.52	1583.69	7490	28012	36	45	TRUE
NF-rep1	Keratin, type II cytoskeletal 2 epidermal OS=Homo sapiens GN=KRT2 PE=1 SV=2	P35908	65433.9	1	40	41	135	0.00181	0.67	possibly correct	TRUE	1474	STSSFScLSR	R	H	0.994	0	6.89	2	c7: Carbamidomethyl (+57.02)	566.26	1130.5	1131.51	2	0.00203	1.794	1575.85	15860	42254	36	45	TRUE
NF-rep1	Keratin, type II cytoskeletal 2 epidermal OS=Homo sapiens GN=KRT2 PE=1 SV=2	P35908	65433.9	1	40	41	135	0.00181	0.67	possibly correct	TRUE	15696	STSSFScLSR	R	H	0.996	0	6.98	2	c7: Carbamidomethyl (+57.02)	566.262	1130.51	1131.51	2	0.006424	5.677	1502.91	16530	283921	36	45	TRUE
NF-rep1	Keratin, type II cytoskeletal 2 epidermal OS=Homo sapiens GN=KRT2 PE=1 SV=2	P35908	65433.9	1	40	41	135	0.00181	0.67	possibly correct	TRUE	96727	STSSFScLSR	R	H	0.997	0	8	2	c7: Carbamidomethyl (+57.02)	566.262	1130.51	1131.51	2	0.006546	5.785	1544.13	30031	108605	36	45	TRUE
NF-rep1	Keratin, type II cytoskeletal 2 epidermal OS=Homo sapiens GN=KRT2 PE=1 SV=2	P35908	65433.9	1	40	41	135	0.00181	0.67	possibly correct	TRUE	119790	STSSFScLSRHGGGGGGFGGGGFGSR	R	S	0.901	0	6.38	2	c7: Carbamidomethyl (+57.02)	811.711	2432.11	2433.08	3	0.04305	17.69	1990.62	4563	201648	36	61	TRUE
NF-rep1	Keratin, type II cytoskeletal 2 epidermal OS=Homo sapiens GN=KRT2 PE=1 SV=2	P35908	65433.9	1	40	41	135	0.00181	0.67	possibly correct	TRUE	120172	TAAENDFVTLK	R	K	0.997	0	7.51	2		604.813	1207.61	1208.62	2	0.003539	2.928	2048.8	38336	181307	276	286	TRUE
NF-rep1	Keratin, type II cytoskeletal 2 epidermal OS=Homo sapiens GN=KRT2 PE=1 SV=2	P35908	65433.9	1	40	41	135	0.00181	0.67	possibly correct	TRUE	2714	TAAENDFVTLK	R	K	0.997	1.21	7.06	2		604.811	1207.61	1208.62	2	-0.0002454	-0.2031	2060.51	53957	152308	276	286	TRUE
NF-rep1	Keratin, type II cytoskeletal 2 epidermal OS=Homo sapiens GN=KRT2 PE=1 SV=2	P35908	65433.9	1	40	41	135	0.00181	0.67	possibly correct	TRUE	100440	TAAENDFVTLK	R	K	0.997	1.47	8.58	2		604.817	1207.62	1208.62	2	0.01062	8.786	2031.48	146994	539305	276	286	TRUE
NF-rep1	Keratin, type II cytoskeletal 2 epidermal OS=Homo sapiens GN=KRT2 PE=1 SV=2	P35908	65433.9	1	40	41	135	0.00181	0.67	possibly correct	TRUE	97666	TAAENDFVTLKK	R	D	0.997	0	7.65	2		668.86	1335.7	1336.71	2	0.001068	0.799	1672.96	52981	129070	276	287	TRUE
NF-rep1	Keratin, type II cytoskeletal 2 epidermal OS=Homo sapiens GN=KRT2 PE=1 SV=2	P35908	65433.9	1	40	41	135	0.00181	0.67	possibly correct	TRUE	104406	TSQNSELNNMQDLVEDYK	R	K	0.997	0	7.51	2		1064.49	2126.97	2127.95	2	0.02334	10.97	2507.75	1964	279847	248	265	TRUE
NF-rep1	Keratin, type II cytoskeletal 2 epidermal OS=Homo sapiens GN=KRT2 PE=1 SV=2	P35908	65433.9	1	40	41	135	0.00181	0.67	possibly correct	TRUE	4178	TSQNSELNNMQDLVEDYKK	R	K	0.929	0	6.46	2		752.694	2255.06	2256.05	3	0.02209	9.793	2519.87	46156	179412	248	266	TRUE
NF-rep1	Keratin, type II cytoskeletal 2 epidermal OS=Homo sapiens GN=KRT2 PE=1 SV=2	P35908	65433.9	1	40	41	135	0.00181	0.67	possibly correct	TRUE	104368	TSQNSELNNMQDLVEDYKK	R	K	0.997	0	8.37	2		752.695	2255.06	2256.05	3	0.02453	10.87	2505.81	200478	328134	248	266	TRUE
NF-rep1	Keratin, type II cytoskeletal 2 epidermal OS=Homo sapiens GN=KRT2 PE=1 SV=2	P35908	65433.9	1	40	41	135	0.00181	0.67	possibly correct	TRUE	152001	VDLLNQEIEFLK	K	V	0.935	0	6.38	2		730.906	1459.8	1460.8	2	0.005796	3.968	3274.36	11438	31116	303	314	TRUE
NF-rep1	Keratin, type II cytoskeletal 2 epidermal OS=Homo sapiens GN=KRT2 PE=1 SV=2	P35908	65433.9	1	40	41	135	0.00181	0.67	possibly correct	TRUE	72854	VDLLNQEIEFLK	K	V	0.948	0	6.43	2		730.902	1459.79	1460.8	2	-0.002627	-1.798	3271.13	20419	228497	303	314	TRUE
NF-rep1	Keratin, type II cytoskeletal 2 epidermal OS=Homo sapiens GN=KRT2 PE=1 SV=2	P35908	65433.9	1	40	41	135	0.00181	0.67	possibly correct	TRUE	52175	VDLLNQEIEFLK	K	V	0.995	0	6.92	2		730.904	1459.79	1460.8	2	0.001401	0.9594	3279.4	18695	78817	303	314	TRUE
NF-rep1	Keratin, type II cytoskeletal 2 epidermal OS=Homo sapiens GN=KRT2 PE=1 SV=2	P35908	65433.9	1	40	41	135	0.00181	0.67	possibly correct	TRUE	6417	VDLLNQEIEFLK	K	V	0.997	2.14	6.71	2		730.906	1459.8	1460.8	2	0.00543	3.717	3276.08	27984	12303	303	314	TRUE
NF-rep1	Keratin, type II cytoskeletal 2 epidermal OS=Homo sapiens GN=KRT2 PE=1 SV=2	P35908	65433.9	1	40	41	135	0.00181	0.67	possibly correct	TRUE	126774	VDLLNQEIEFLK	K	V	0.997	0	7.31	2		730.905	1459.8	1460.8	2	0.003599	2.464	3268.15	30753	9052	303	314	TRUE
NF-rep1	Keratin, type II cytoskeletal 2 epidermal OS=Homo sapiens GN=KRT2 PE=1 SV=2	P35908	65433.9	1	40	41	135	0.00181	0.67	possibly correct	TRUE	110508	VDLLNQEIEFLK	K	V	0.997	5.25	8.75	2		730.906	1459.8	1460.8	2	0.004697	3.216	3267.48	157658	103846	303	314	TRUE
NF-rep1	Keratin, type II cytoskeletal 2 epidermal OS=Homo sapiens GN=KRT2 PE=1 SV=2	P35908	65433.9	1	40	41	135	0.00181	0.67	possibly correct	TRUE	13716	VDPEIQNVK	K	A	0.993	0	6.84	2		521.289	1040.56	1041.56	2	0.01242	11.93	1335.86	40411	180728	167	175	TRUE
NF-rep1	Keratin, type II cytoskeletal 2 epidermal OS=Homo sapiens GN=KRT2 PE=1 SV=2	P35908	65433.9	1	40	41	135	0.00181	0.67	possibly correct	TRUE	48520	VDPEIQNVK	K	A	0.994	0	6.89	2		521.285	1040.56	1041.56	2	0.004854	4.66	1400.65	20371	168285	167	175	TRUE
NF-rep1	Keratin, type II cytoskeletal 2 epidermal OS=Homo sapiens GN=KRT2 PE=1 SV=2	P35908	65433.9	1	40	41	135	0.00181	0.67	possibly correct	TRUE	1102	VDPEIQNVK	K	A	0.997	0	7.41	2		521.283	1040.55	1041.56	2	0.00168	1.613	1390.45	39713	213371	167	175	TRUE
NF-rep1	Keratin, type II cytoskeletal 2 epidermal OS=Homo sapiens GN=KRT2 PE=1 SV=2	P35908	65433.9	1	40	41	135	0.00181	0.67	possibly correct	TRUE	116691	VDPEIQNVK	K	A	0.997	0	7.62	2		521.281	1040.55	1041.56	2	-0.003203	-3.075	1388.52	30755	160728	167	175	TRUE
NF-rep1	Keratin, type II cytoskeletal 2 epidermal OS=Homo sapiens GN=KRT2 PE=1 SV=2	P35908	65433.9	1	40	41	135	0.00181	0.67	possibly correct	TRUE	95561	VDPEIQNVK	K	A	0.997	1.42	8.38	2		521.285	1040.56	1041.56	2	0.005831	5.598	1367.69	103736	161246	167	175	TRUE
NF-rep1	Keratin, type II cytoskeletal 2 epidermal OS=Homo sapiens GN=KRT2 PE=1 SV=2	P35908	65433.9	1	40	41	135	0.00181	0.67	possibly correct	TRUE	6074	VLYDAEISQIHQSVTDTNVILSMDNSR	K	N	0.985	0	6.79	2		1016.85	3047.54	3048.49	3	0.05389	17.68	3118.51	12507	143065	315	341	TRUE
NF-rep1	Keratin, type II cytoskeletal 2 epidermal OS=Homo sapiens GN=KRT2 PE=1 SV=2	P35908	65433.9	1	40	41	135	0.00181	0.67	possibly correct	TRUE	35571	VLYDAEISQIHQSVTDTNVILSMDNSR	K	N	0.993	0	6.94	2		1016.85	3047.53	3048.49	3	0.04657	15.28	3086.21	37274	286692	315	341	TRUE
NF-rep1	Keratin, type II cytoskeletal 2 epidermal OS=Homo sapiens GN=KRT2 PE=1 SV=2	P35908	65433.9	1	40	41	135	0.00181	0.67	possibly correct	TRUE	126078	VLYDAEISQIHQSVTDTNVILSMDNSR	K	N	0.997	0	7.24	2		1016.85	3047.53	3048.49	3	0.04559	14.96	3108.1	30039	84833	315	341	TRUE
NF-rep1	Keratin, type II cytoskeletal 2 epidermal OS=Homo sapiens GN=KRT2 PE=1 SV=2	P35908	65433.9	1	40	41	135	0.00181	0.67	possibly correct	TRUE	109435	VLYDAEISQIHQSVTDTNVILSMDNSR	K	N	0.997	0	8.07	2		1016.85	3047.53	3048.49	3	0.04047	13.27	3106.34	68754	223370	315	341	TRUE
NF-rep1	Keratin, type II cytoskeletal 2 epidermal OS=Homo sapiens GN=KRT2 PE=1 SV=2	P35908	65433.9	1	40	41	135	0.00181	0.67	possibly correct	TRUE	326	YEDEINKR	K	T	0.968	0	6.54	2		533.764	1065.51	1066.52	2	0.004794	4.495	834.504	10721	20144	268	275	FALSE	Q7Z794,Q01546,P04259,P12035,P13647,P48668,P04264,O95678
NF-rep1	Keratin, type II cytoskeletal 2 epidermal OS=Homo sapiens GN=KRT2 PE=1 SV=2	P35908	65433.9	1	40	41	135	0.00181	0.67	possibly correct	TRUE	114999	YEDEINKR	K	T	0.988	0	6.99	2		533.765	1065.52	1066.52	2	0.006503	6.098	828.072	8999	21473	268	275	FALSE	Q7Z794,Q01546,P04259,P12035,P13647,P48668,P04264,O95678
NF-rep1	Keratin, type II cytoskeletal 2 epidermal OS=Homo sapiens GN=KRT2 PE=1 SV=2	P35908	65433.9	1	40	41	135	0.00181	0.67	possibly correct	TRUE	10311	YEDEINKR	K	T	0.988	0	7.11	2		533.771	1065.53	1066.52	2	0.01737	16.28	1007.26	10808	218864	268	275	FALSE	Q7Z794,Q01546,P04259,P12035,P13647,P48668,P04264,O95678
NF-rep1	Keratin, type II cytoskeletal 2 epidermal OS=Homo sapiens GN=KRT2 PE=1 SV=2	P35908	65433.9	1	40	41	135	0.00181	0.67	possibly correct	TRUE	92655	YEDEINKR	K	T	0.988	0	7.95	2		533.765	1065.51	1066.52	2	0.005527	5.182	801.408	34109	59052	268	275	FALSE	Q7Z794,Q01546,P04259,P12035,P13647,P48668,P04264,O95678
NF-rep1	Keratin, type II cytoskeletal 2 epidermal OS=Homo sapiens GN=KRT2 PE=1 SV=2	P35908	65433.9	1	40	41	135	0.00181	0.67	possibly correct	TRUE	8924	YEDEINKR	K	T	0.997	1.59	7.31	2		533.766	1065.52	1066.52	2	0.007846	7.357	781.272	76164	155342	268	275	FALSE	Q7Z794,Q01546,P04259,P12035,P13647,P48668,P04264,O95678
NF-rep1	Keratin, type II cytoskeletal 2 epidermal OS=Homo sapiens GN=KRT2 PE=1 SV=2	P35908	65433.9	1	40	41	135	0.00181	0.67	possibly correct	TRUE	8924	YEDEINKR	K	T	0.991	1.59	6.3	2		533.766	1065.52	1066.52	2	0.007846	7.357	781.272	76164	155342	268	275	FALSE	Q7Z794,Q01546,P04259,P12035,P13647,P48668,P04264,O95678
NF-rep1	Keratin, type II cytoskeletal 2 epidermal OS=Homo sapiens GN=KRT2 PE=1 SV=2	P35908	65433.9	1	40	41	135	0.00181	0.67	possibly correct	TRUE	3767	YEELQVTVGR	K	H	0.886	0	6.24	2		597.311	1192.61	1193.62	2	-0.0007896	-0.6615	2406.38	1056	77404	375	384	TRUE
NF-rep1	Keratin, type II cytoskeletal 2 epidermal OS=Homo sapiens GN=KRT2 PE=1 SV=2	P35908	65433.9	1	40	41	135	0.00181	0.67	possibly correct	TRUE	101507	YEELQVTVGR	K	H	0.997	0	7.17	2		597.315	1192.61	1193.62	2	0.00568	4.759	2164.35	13985	255222	375	384	TRUE
NF-rep1	Keratin, type II cytoskeletal 2 epidermal OS=Homo sapiens GN=KRT2 PE=1 SV=2	P35908	65433.9	1	40	41	135	0.00181	0.67	possibly correct	TRUE	49437	YLDGLTAER	R	T	0.974	0	6.58	2		519.27	1036.52	1037.53	2	0.005636	5.433	1885.55	17195	16574	239	247	TRUE
NF-rep1	Keratin, type II cytoskeletal 2 epidermal OS=Homo sapiens GN=KRT2 PE=1 SV=2	P35908	65433.9	1	40	41	135	0.00181	0.67	possibly correct	TRUE	120574	YLDGLTAER	R	T	0.992	0	6.82	2		519.26	1036.51	1037.53	2	-0.01304	-12.57	2117.63	8230	194520	239	247	TRUE
NF-rep1	Keratin, type II cytoskeletal 2 epidermal OS=Homo sapiens GN=KRT2 PE=1 SV=2	P35908	65433.9	1	40	41	135	0.00181	0.67	possibly correct	TRUE	2273	YLDGLTAER	R	T	0.995	0	6.91	2		519.268	1036.52	1037.53	2	0.001974	1.903	1885.65	36021	79060	239	247	TRUE
NF-rep1	Keratin, type II cytoskeletal 2 epidermal OS=Homo sapiens GN=KRT2 PE=1 SV=2	P35908	65433.9	1	40	41	135	0.00181	0.67	possibly correct	TRUE	95614	YLDGLTAER	R	T	0.996	0	6.97	2		519.271	1036.53	1037.53	2	0.007956	7.668	1379.06	13928	142127	239	247	TRUE
NF-rep1	Sulfhydryl oxidase 1 OS=Homo sapiens GN=QSOX1 PE=1 SV=3	O00391	82578.7	1	42	47	73	0.000977	0.584	possibly correct	TRUE	78639	AAPGQEPPEHmAELQR	R	N	0.997	0	7.73	2	m11: Oxidation (+15.99)	592.954	1775.84	1776.83	3	0.01348	7.589	1195.24	33175	109564	615	630	TRUE
NF-rep1	Sulfhydryl oxidase 1 OS=Homo sapiens GN=QSOX1 PE=1 SV=3	O00391	82578.7	1	42	47	73	0.000977	0.584	possibly correct	TRUE	80483	AAPGQEPPEHMAELQR	R	N	0.997	0	9.36	2		587.623	1759.85	1760.84	3	0.01475	8.375	1585.25	152058	231522	615	630	TRUE
NF-rep1	Sulfhydryl oxidase 1 OS=Homo sapiens GN=QSOX1 PE=1 SV=3	O00391	82578.7	1	42	47	73	0.000977	0.584	possibly correct	TRUE	125752	AHFSPSNIILDFPAAGSAAR	K	R	0.981	0	6.74	2		681.358	2041.05	2042.05	3	0.01278	6.259	3035.79	7633	154732	533	552	TRUE
NF-rep1	Sulfhydryl oxidase 1 OS=Homo sapiens GN=QSOX1 PE=1 SV=3	O00391	82578.7	1	42	47	73	0.000977	0.584	possibly correct	TRUE	108882	AHFSPSNIILDFPAAGSAAR	K	R	0.997	0	8.92	2		681.359	2041.05	2042.05	3	0.01632	7.993	3027.93	174046	254777	533	552	TRUE
NF-rep1	Sulfhydryl oxidase 1 OS=Homo sapiens GN=QSOX1 PE=1 SV=3	O00391	82578.7	1	42	47	73	0.000977	0.584	possibly correct	TRUE	88755	AHFSPSNIILDFPAAGSAAR	K	R	0.997	0	9.43	2		681.36	2041.06	2042.05	3	0.0212	10.38	3043.55	296843	314586	533	552	TRUE
NF-rep1	Sulfhydryl oxidase 1 OS=Homo sapiens GN=QSOX1 PE=1 SV=3	O00391	82578.7	1	42	47	73	0.000977	0.584	possibly correct	TRUE	81038	AKEVLPAIR	K	G	0.997	0	8.38	2		498.815	995.616	996.62	2	0.003267	3.278	1687.82	23887	165790	432	440	TRUE
NF-rep1	Sulfhydryl oxidase 1 OS=Homo sapiens GN=QSOX1 PE=1 SV=3	O00391	82578.7	1	42	47	73	0.000977	0.584	possibly correct	TRUE	77963	ALAEDVK	K	A	0.988	2.03	8.52	2		745.412	744.405	745.409	1	0.002841	3.812	973.41	41258	103819	82	88	TRUE
NF-rep1	Sulfhydryl oxidase 1 OS=Homo sapiens GN=QSOX1 PE=1 SV=3	O00391	82578.7	1	42	47	73	0.000977	0.584	possibly correct	TRUE	110169	AWRPALYLAALDcAEETNSAVcR	K	D	0.997	0	7.84	2	c13: Carbamidomethyl (+57.02), c22: Carbamidomethyl (+57.02)	879.767	2636.28	2637.25	3	0.03272	12.41	3207.63	41045	151580	89	111	TRUE
NF-rep1	Sulfhydryl oxidase 1 OS=Homo sapiens GN=QSOX1 PE=1 SV=3	O00391	82578.7	1	42	47	73	0.000977	0.584	possibly correct	TRUE	89384	AWRPALYLAALDcAEETNSAVcR	K	D	0.997	0	9.19	2	c13: Carbamidomethyl (+57.02), c22: Carbamidomethyl (+57.02)	879.769	2636.28	2637.25	3	0.03687	13.98	3220.77	54809	191545	89	111	TRUE
NF-rep1	Sulfhydryl oxidase 1 OS=Homo sapiens GN=QSOX1 PE=1 SV=3	O00391	82578.7	1	42	47	73	0.000977	0.584	possibly correct	TRUE	101754	DcASHFEQMAAASMHR	R	V	0.997	0	7.57	2	c2: Carbamidomethyl (+57.02)	616.926	1847.76	1848.76	3	0.006993	3.783	2192.67	73210	617811	451	466	TRUE
NF-rep1	Sulfhydryl oxidase 1 OS=Homo sapiens GN=QSOX1 PE=1 SV=3	O00391	82578.7	1	42	47	73	0.000977	0.584	possibly correct	TRUE	81667	DcASHFEQMAAASmHR	R	V	0.997	0	7.79	2	c2: Carbamidomethyl (+57.02), m14: Oxidation (+15.99)	622.261	1863.76	1864.75	3	0.01489	7.983	1802.59	34409	154226	451	466	TRUE
NF-rep1	Sulfhydryl oxidase 1 OS=Homo sapiens GN=QSOX1 PE=1 SV=3	O00391	82578.7	1	42	47	73	0.000977	0.584	possibly correct	TRUE	84127	DcASHFEQMAAASMHR	R	V	0.997	0	8.69	2	c2: Carbamidomethyl (+57.02)	616.93	1847.77	1848.76	3	0.0181	9.791	2213.37	157727	565422	451	466	TRUE
NF-rep1	Sulfhydryl oxidase 1 OS=Homo sapiens GN=QSOX1 PE=1 SV=3	O00391	82578.7	1	42	47	73	0.000977	0.584	possibly correct	TRUE	109597	DFNIPGFPTVR	R	F	0.997	1.72	8.35	2		631.832	1261.65	1262.65	2	0.004403	3.487	3130.35	87988	239239	112	122	TRUE
NF-rep1	Sulfhydryl oxidase 1 OS=Homo sapiens GN=QSOX1 PE=1 SV=3	O00391	82578.7	1	42	47	73	0.000977	0.584	possibly correct	TRUE	81705	DTGAALLAESR	R	A	0.997	0	8.55	2		552.289	1102.56	1103.57	2	0.001677	1.519	1808.42	11952	90749	646	656	TRUE
NF-rep1	Sulfhydryl oxidase 1 OS=Homo sapiens GN=QSOX1 PE=1 SV=3	O00391	82578.7	1	42	47	73	0.000977	0.584	possibly correct	TRUE	88468	DVQNVAAAPELAmGALELESR	R	N	0.997	0	7.65	2	m13: Oxidation (+15.99)	1100.56	2199.11	2200.09	2	0.02123	9.65	2983.75	8249	97343	554	574	TRUE
NF-rep1	Sulfhydryl oxidase 1 OS=Homo sapiens GN=QSOX1 PE=1 SV=3	O00391	82578.7	1	42	47	73	0.000977	0.584	possibly correct	TRUE	111030	DVQNVAAAPELAMGALELESR	R	N	0.997	0	8.42	2		1092.57	2183.12	2184.1	2	0.02665	12.2	3369.19	51200	348841	554	574	TRUE
NF-rep1	Sulfhydryl oxidase 1 OS=Homo sapiens GN=QSOX1 PE=1 SV=3	O00391	82578.7	1	42	47	73	0.000977	0.584	possibly correct	TRUE	89824	DVQNVAAAPELAMGALELESR	R	N	0.997	0	9.48	2		1092.56	2183.12	2184.1	2	0.02567	11.75	3379.04	60727	159731	554	574	TRUE
NF-rep1	Sulfhydryl oxidase 1 OS=Homo sapiens GN=QSOX1 PE=1 SV=3	O00391	82578.7	1	42	47	73	0.000977	0.584	possibly correct	TRUE	79696	EAAQTTVAPTTANK	R	I	0.996	0	6.96	2		701.851	1401.69	1402.72	2	-0.02179	-15.53	1440.59	3012	48326	272	285	TRUE
NF-rep1	Sulfhydryl oxidase 1 OS=Homo sapiens GN=QSOX1 PE=1 SV=3	O00391	82578.7	1	42	47	73	0.000977	0.584	possibly correct	TRUE	92234	ELcSAcHNER	R	L	0.997	0	7.44	2	c3: Carbamidomethyl (+57.02), c6: Carbamidomethyl (+57.02)	638.267	1274.52	1275.52	2	0.005646	4.427	601.224	13791	54903	507	516	TRUE
NF-rep1	Sulfhydryl oxidase 1 OS=Homo sapiens GN=QSOX1 PE=1 SV=3	O00391	82578.7	1	42	47	73	0.000977	0.584	possibly correct	TRUE	77460	ELcSAcHNER	R	L	0.997	3.14	8.83	2	c3: Carbamidomethyl (+57.02), c6: Carbamidomethyl (+57.02)	638.267	1274.52	1275.52	2	0.005524	4.331	620.448	39683	30043	507	516	TRUE
NF-rep1	Sulfhydryl oxidase 1 OS=Homo sapiens GN=QSOX1 PE=1 SV=3	O00391	82578.7	1	42	47	73	0.000977	0.584	possibly correct	TRUE	97087	EVALDLSQHK	R	G	0.997	0	8.66	2		570.308	1138.6	1139.61	2	0.003607	3.165	1593.61	78776	545968	202	211	TRUE
NF-rep1	Sulfhydryl oxidase 1 OS=Homo sapiens GN=QSOX1 PE=1 SV=3	O00391	82578.7	1	42	47	73	0.000977	0.584	possibly correct	TRUE	80635	EVALDLSQHK	R	G	0.997	3.06	9.24	2		570.308	1138.6	1139.61	2	0.002386	2.094	1619.26	155711	268864	202	211	TRUE
NF-rep1	Sulfhydryl oxidase 1 OS=Homo sapiens GN=QSOX1 PE=1 SV=3	O00391	82578.7	1	42	47	73	0.000977	0.584	possibly correct	TRUE	82313	EVLPAIR	K	G	0.988	4.49	9	2		797.492	796.485	797.488	1	0.004264	5.346	1916.01	17103	97555	434	440	TRUE
NF-rep1	Sulfhydryl oxidase 1 OS=Homo sapiens GN=QSOX1 PE=1 SV=3	O00391	82578.7	1	42	47	73	0.000977	0.584	possibly correct	TRUE	127683	FGVTDFPScYLLFR	K	N	0.997	0	7.13	2	c9: Carbamidomethyl (+57.02)	861.425	1720.84	1721.84	2	0.007062	4.101	3640.56	9395	87742	229	242	TRUE
NF-rep1	Sulfhydryl oxidase 1 OS=Homo sapiens GN=QSOX1 PE=1 SV=3	O00391	82578.7	1	42	47	73	0.000977	0.584	possibly correct	TRUE	112147	FGVTDFPScYLLFR	K	N	0.997	3.15	8.71	2	c9: Carbamidomethyl (+57.02)	861.427	1720.84	1721.84	2	0.01097	6.37	3643.42	66605	143609	229	242	TRUE
NF-rep1	Sulfhydryl oxidase 1 OS=Homo sapiens GN=QSOX1 PE=1 SV=3	O00391	82578.7	1	42	47	73	0.000977	0.584	possibly correct	TRUE	90400	FGVTDFPScYLLFR	K	N	0.997	10.9	9.48	2	c9: Carbamidomethyl (+57.02)	861.427	1720.84	1721.84	2	0.0106	6.157	3649.14	107954	109926	229	242	TRUE
NF-rep1	Sulfhydryl oxidase 1 OS=Homo sapiens GN=QSOX1 PE=1 SV=3	O00391	82578.7	1	42	47	73	0.000977	0.584	possibly correct	TRUE	119365	FPVLEGQR	R	L	0.955	0	6.46	2		473.266	944.518	945.515	2	0.01035	10.95	1926.37	15437	220844	319	326	TRUE
NF-rep1	Sulfhydryl oxidase 1 OS=Homo sapiens GN=QSOX1 PE=1 SV=3	O00391	82578.7	1	42	47	73	0.000977	0.584	possibly correct	TRUE	99425	FPVLEGQR	R	L	0.988	0	6.97	2		473.264	944.514	945.515	2	0.005528	5.847	1906.91	100224	430976	319	326	TRUE
NF-rep1	Sulfhydryl oxidase 1 OS=Homo sapiens GN=QSOX1 PE=1 SV=3	O00391	82578.7	1	42	47	73	0.000977	0.584	possibly correct	TRUE	82404	FPVLEGQR	R	L	0.997	1.19	8.26	2		473.264	944.513	945.515	2	0.00504	5.33	1928.02	215768	206544	319	326	TRUE
NF-rep1	Sulfhydryl oxidase 1 OS=Homo sapiens GN=QSOX1 PE=1 SV=3	O00391	82578.7	1	42	47	73	0.000977	0.584	possibly correct	TRUE	99021	FVAVLAK	K	Y	0.988	0.886	7.87	2		747.477	746.47	747.476	1	0.0007658	1.025	1853.84	13380	59795	333	339	TRUE
NF-rep1	Sulfhydryl oxidase 1 OS=Homo sapiens GN=QSOX1 PE=1 SV=3	O00391	82578.7	1	42	47	73	0.000977	0.584	possibly correct	TRUE	82098	FVAVLAK	K	Y	0.988	0.699	8.28	2		747.48	746.473	747.476	1	0.003634	4.862	1874.35	21625	25644	333	339	TRUE
NF-rep1	Sulfhydryl oxidase 1 OS=Homo sapiens GN=QSOX1 PE=1 SV=3	O00391	82578.7	1	42	47	73	0.000977	0.584	possibly correct	TRUE	85193	GYVHYFFGcR	R	D	0.997	0	7.69	2	c9: Carbamidomethyl (+57.02)	653.298	1304.58	1305.58	2	0.004579	3.507	2378.08	57415	321706	441	450	TRUE
NF-rep1	Sulfhydryl oxidase 1 OS=Homo sapiens GN=QSOX1 PE=1 SV=3	O00391	82578.7	1	42	47	73	0.000977	0.584	possibly correct	TRUE	85809	IEVGRFPVLEGQR	R	L	0.997	0	7.72	2		500.619	1498.83	1499.83	3	0.008995	5.997	2475.32	15790	194124	314	326	TRUE
NF-rep1	Sulfhydryl oxidase 1 OS=Homo sapiens GN=QSOX1 PE=1 SV=3	O00391	82578.7	1	42	47	73	0.000977	0.584	possibly correct	TRUE	90223	IYmADLESALHYILR	K	I	0.997	0	8.06	2	m3: Oxidation (+15.99)	608.656	1822.95	1823.94	3	0.01648	9.033	3538.83	16410	63360	299	313	TRUE
NF-rep1	Sulfhydryl oxidase 1 OS=Homo sapiens GN=QSOX1 PE=1 SV=3	O00391	82578.7	1	42	47	73	0.000977	0.584	possibly correct	TRUE	90681	IYMADLESALHYILR	K	I	0.997	0	8.13	2		603.322	1806.94	1807.94	3	0.01078	5.963	3894.01	6581	7050	299	313	TRUE
NF-rep1	Sulfhydryl oxidase 1 OS=Homo sapiens GN=QSOX1 PE=1 SV=3	O00391	82578.7	1	42	47	73	0.000977	0.584	possibly correct	TRUE	112763	IYMADLESALHYILR	K	I	0.997	2.85	8.33	2		603.323	1806.95	1807.94	3	0.0131	7.246	3884.74	25548	40145	299	313	TRUE
NF-rep1	Sulfhydryl oxidase 1 OS=Homo sapiens GN=QSOX1 PE=1 SV=3	O00391	82578.7	1	42	47	73	0.000977	0.584	possibly correct	TRUE	77535	KEGAVLAK	R	K	0.988	0	7.52	2		408.254	814.493	815.499	2	0.001476	1.81	710.646	6091	22227	379	386	TRUE
NF-rep1	Sulfhydryl oxidase 1 OS=Homo sapiens GN=QSOX1 PE=1 SV=3	O00391	82578.7	1	42	47	73	0.000977	0.584	possibly correct	TRUE	89721	KFGVTDFPScYLLFR	R	N	0.997	0	7.99	2	c10: Carbamidomethyl (+57.02)	617.32	1848.94	1849.93	3	0.01472	7.959	3336.34	10283	46912	228	242	TRUE
NF-rep1	Sulfhydryl oxidase 1 OS=Homo sapiens GN=QSOX1 PE=1 SV=3	O00391	82578.7	1	42	47	73	0.000977	0.584	possibly correct	TRUE	80919	KFVAVLAK	K	Y	0.988	0	7.91	2		438.291	874.568	875.571	2	0.003544	4.048	1669.6	20289	26169	332	339	TRUE
NF-rep1	Sulfhydryl oxidase 1 OS=Homo sapiens GN=QSOX1 PE=1 SV=3	O00391	82578.7	1	42	47	73	0.000977	0.584	possibly correct	TRUE	100023	KVNWIGcQGSEPHFR	K	G	0.997	0	7.5	2	c7: Carbamidomethyl (+57.02)	605.633	1813.88	1814.88	3	0.007567	4.17	1980.4	20798	252256	387	401	TRUE
NF-rep1	Sulfhydryl oxidase 1 OS=Homo sapiens GN=QSOX1 PE=1 SV=3	O00391	82578.7	1	42	47	73	0.000977	0.584	possibly correct	TRUE	119189	LAGAPSEDPQFPK	R	V	0.997	0	7.49	2		678.845	1355.68	1356.68	2	0.003582	2.64	1891.9	12544	288337	488	500	TRUE
NF-rep1	Sulfhydryl oxidase 1 OS=Homo sapiens GN=QSOX1 PE=1 SV=3	O00391	82578.7	1	42	47	73	0.000977	0.584	possibly correct	TRUE	99208	LAGAPSEDPQFPK	R	V	0.997	2.55	8.58	2		678.846	1355.68	1356.68	2	0.004314	3.18	1879.01	176992	181573	488	500	TRUE
NF-rep1	Sulfhydryl oxidase 1 OS=Homo sapiens GN=QSOX1 PE=1 SV=3	O00391	82578.7	1	42	47	73	0.000977	0.584	possibly correct	TRUE	82244	LAGAPSEDPQFPK	R	V	0.997	7.32	9.38	2		678.843	1355.67	1356.68	2	-0.0002026	-0.1494	1895.59	366030	271538	488	500	TRUE
NF-rep1	Sulfhydryl oxidase 1 OS=Homo sapiens GN=QSOX1 PE=1 SV=3	O00391	82578.7	1	42	47	73	0.000977	0.584	possibly correct	TRUE	113055	LDVPVWDVEATLNFLK	R	A	0.997	0	7.73	2		930.013	1858.01	1859	2	0.02341	12.59	4055.23	8717	136537	517	532	TRUE
NF-rep1	Sulfhydryl oxidase 1 OS=Homo sapiens GN=QSOX1 PE=1 SV=3	O00391	82578.7	1	42	47	73	0.000977	0.584	possibly correct	TRUE	87375	LEEIDGFFAR	K	N	0.997	4.64	9.47	2		598.804	1195.59	1196.59	2	0.005474	4.574	2768.43	155275	135992	173	182	TRUE
NF-rep1	Sulfhydryl oxidase 1 OS=Homo sapiens GN=QSOX1 PE=1 SV=3	O00391	82578.7	1	42	47	73	0.000977	0.584	possibly correct	TRUE	86835	LIDALESHHDTWPPAcPPLEPAK	R	L	0.996	0	7.06	2	c16: Carbamidomethyl (+57.02)	865.44	2593.3	2594.27	3	0.03396	13.09	2653.21	16681	87125	150	172	TRUE
NF-rep1	Sulfhydryl oxidase 1 OS=Homo sapiens GN=QSOX1 PE=1 SV=3	O00391	82578.7	1	42	47	73	0.000977	0.584	possibly correct	TRUE	87021	LWGPLEVR	R	R	0.988	0	7.95	2		485.282	968.55	969.552	2	0.005261	5.426	2693.29	15963	50586	662	669	TRUE
NF-rep1	Sulfhydryl oxidase 1 OS=Homo sapiens GN=QSOX1 PE=1 SV=3	O00391	82578.7	1	42	47	73	0.000977	0.584	possibly correct	TRUE	87280	NGSGAVFPVAGADVQTLR	K	E	0.997	4.68	0	2		880.46	1758.91	1758.91	2	0.9995	-1.824	2744.26	106907	240430	130	147	TRUE
NF-rep1	Sulfhydryl oxidase 1 OS=Homo sapiens GN=QSOX1 PE=1 SV=3	O00391	82578.7	1	42	47	73	0.000977	0.584	possibly correct	TRUE	105044	NGSGAVFPVAGADVQTLR	K	E	0.997	0	8.12	2		879.969	1757.92	1758.91	2	0.01636	9.303	2569.9	46515	117437	130	147	TRUE
NF-rep1	Sulfhydryl oxidase 1 OS=Homo sapiens GN=QSOX1 PE=1 SV=3	O00391	82578.7	1	42	47	73	0.000977	0.584	possibly correct	TRUE	86402	NGSGAVFPVAGADVQTLR	K	E	0.997	3.7	9.08	2		879.967	1757.92	1758.91	2	0.0127	7.221	2585.69	79881	91160	130	147	TRUE
NF-rep1	Sulfhydryl oxidase 1 OS=Homo sapiens GN=QSOX1 PE=1 SV=3	O00391	82578.7	1	42	47	73	0.000977	0.584	possibly correct	TRUE	104687	NGSGAVFPVAGADVQTLRER	K	L	0.995	0	7.01	2		682.028	2043.06	2044.06	3	0.01256	6.143	2534.92	24665	316299	130	149	TRUE
NF-rep1	Sulfhydryl oxidase 1 OS=Homo sapiens GN=QSOX1 PE=1 SV=3	O00391	82578.7	1	42	47	73	0.000977	0.584	possibly correct	TRUE	110341	NNEEYLALIFEK	R	G	0.997	0	7.89	2		741.881	1481.75	1482.75	2	0.007703	5.195	3235.22	68464	361900	183	194	TRUE
NF-rep1	Sulfhydryl oxidase 1 OS=Homo sapiens GN=QSOX1 PE=1 SV=3	O00391	82578.7	1	42	47	73	0.000977	0.584	possibly correct	TRUE	89495	NNEEYLALIFEK	R	G	0.997	8.06	9.32	2		741.882	1481.75	1482.75	2	0.00868	5.854	3249.41	121533	258557	183	194	TRUE
NF-rep1	Sulfhydryl oxidase 1 OS=Homo sapiens GN=QSOX1 PE=1 SV=3	O00391	82578.7	1	42	47	73	0.000977	0.584	possibly correct	TRUE	104092	NSTLDPGKPEMMK	R	S	0.995	0	6.92	2		724.355	1446.7	1447.69	2	0.01137	7.852	2475.44	5156	416209	575	587	TRUE
NF-rep1	Sulfhydryl oxidase 1 OS=Homo sapiens GN=QSOX1 PE=1 SV=3	O00391	82578.7	1	42	47	73	0.000977	0.584	possibly correct	TRUE	80480	PGQEPPEHMAELQR	A	N	0.997	5.03	0	1		540.263	1617.77	1618.76	3	0.00948	5.856	1585.12	63597	254678	617	630	TRUE
NF-rep1	Sulfhydryl oxidase 1 OS=Homo sapiens GN=QSOX1 PE=1 SV=3	O00391	82578.7	1	42	47	73	0.000977	0.584	possibly correct	TRUE	88830	RDVQNVAAAPELAMGALELESR	R	N	0.997	0	8.29	2		780.749	2339.23	2340.2	3	0.03565	15.23	3065.62	22537	121631	553	574	TRUE
NF-rep1	Sulfhydryl oxidase 1 OS=Homo sapiens GN=QSOX1 PE=1 SV=3	O00391	82578.7	1	42	47	73	0.000977	0.584	possibly correct	TRUE	79517	RVLNTEANVVR	R	K	0.997	0	7.9	2		635.865	1269.72	1270.72	2	0.0001103	0.08676	1403.83	20281	75971	217	227	TRUE
NF-rep1	Sulfhydryl oxidase 1 OS=Homo sapiens GN=QSOX1 PE=1 SV=3	O00391	82578.7	1	42	47	73	0.000977	0.584	possibly correct	TRUE	126996	SALYSPSDPLTLLQADTVR	R	G	0.997	0	7.1	2		1024.05	2046.08	2047.07	2	0.0201	9.817	3349.87	21172	36969	33	51	TRUE
NF-rep1	Sulfhydryl oxidase 1 OS=Homo sapiens GN=QSOX1 PE=1 SV=3	O00391	82578.7	1	42	47	73	0.000977	0.584	possibly correct	TRUE	110921	SALYSPSDPLTLLQADTVR	R	G	0.997	0	9.05	2		1024.05	2046.08	2047.07	2	0.02095	10.23	3346.68	134851	242845	33	51	TRUE
NF-rep1	Sulfhydryl oxidase 1 OS=Homo sapiens GN=QSOX1 PE=1 SV=3	O00391	82578.7	1	42	47	73	0.000977	0.584	possibly correct	TRUE	89768	SALYSPSDPLTLLQADTVR	R	G	0.997	0	9.91	2		1024.05	2046.09	2047.07	2	0.02498	12.2	3356.23	276825	276502	33	51	TRUE
NF-rep1	Sulfhydryl oxidase 1 OS=Homo sapiens GN=QSOX1 PE=1 SV=3	O00391	82578.7	1	42	47	73	0.000977	0.584	possibly correct	TRUE	103090	SFYTAYLQR	R	L	0.997	0	8.21	2		574.795	1147.58	1148.57	2	0.009562	8.325	2362.25	58391	228277	257	265	TRUE
NF-rep1	Sulfhydryl oxidase 1 OS=Homo sapiens GN=QSOX1 PE=1 SV=3	O00391	82578.7	1	42	47	73	0.000977	0.584	possibly correct	TRUE	85300	SFYTAYLQR	R	L	0.997	2.32	8.42	2		574.793	1147.57	1148.57	2	0.004313	3.755	2387.06	135782	189598	257	265	TRUE
NF-rep1	Sulfhydryl oxidase 1 OS=Homo sapiens GN=QSOX1 PE=1 SV=3	O00391	82578.7	1	42	47	73	0.000977	0.584	possibly correct	TRUE	109476	VGSPNAAVLWLWSSHNR	R	V	0.997	0	8.27	2		632.009	1893.01	1893.97	3	0.04156	21.94	3111.74	112744	302273	467	483	TRUE
NF-rep1	Sulfhydryl oxidase 1 OS=Homo sapiens GN=QSOX1 PE=1 SV=3	O00391	82578.7	1	42	47	73	0.000977	0.584	possibly correct	TRUE	89028	VGSPNAAVLWLWSSHNR	R	V	0.997	0	9.53	2		947.499	1892.98	1893.97	2	0.01824	9.633	3126.57	15189	191631	467	483	TRUE
NF-rep1	Sulfhydryl oxidase 1 OS=Homo sapiens GN=QSOX1 PE=1 SV=3	O00391	82578.7	1	42	47	73	0.000977	0.584	possibly correct	TRUE	88359	VGSPNAAVLWLWSSHNRVNAR	R	L	0.997	0	7.44	2		584.314	2333.23	2334.22	4	0.01459	6.252	2956.53	1680	191237	467	487	TRUE
NF-rep1	Sulfhydryl oxidase 1 OS=Homo sapiens GN=QSOX1 PE=1 SV=3	O00391	82578.7	1	42	47	73	0.000977	0.584	possibly correct	TRUE	117176	VLNTEANVVR	R	K	0.983	0	6.67	2		557.816	1113.62	1114.62	2	0.002577	2.312	1502.74	12925	40492	218	227	TRUE
NF-rep1	Sulfhydryl oxidase 1 OS=Homo sapiens GN=QSOX1 PE=1 SV=3	O00391	82578.7	1	42	47	73	0.000977	0.584	possibly correct	TRUE	96304	VLNTEANVVR	R	K	0.997	0	8.23	2		557.816	1113.62	1114.62	2	0.004042	3.627	1483.77	99221	357850	218	227	TRUE
NF-rep1	Sulfhydryl oxidase 1 OS=Homo sapiens GN=QSOX1 PE=1 SV=3	O00391	82578.7	1	42	47	73	0.000977	0.584	possibly correct	TRUE	80043	VLNTEANVVR	R	K	0.997	1.66	8.77	2		557.815	1113.62	1114.62	2	0.002211	1.984	1503.77	222738	234222	218	227	TRUE
NF-rep1	Sulfhydryl oxidase 1 OS=Homo sapiens GN=QSOX1 PE=1 SV=3	O00391	82578.7	1	42	47	73	0.000977	0.584	possibly correct	TRUE	121169	VNWIGcQGSEPHFR	K	G	0.977	0	6.7	2	c6: Carbamidomethyl (+57.02)	562.936	1685.79	1686.78	3	0.01333	7.905	2216.32	9051	175089	388	401	TRUE
NF-rep1	Sulfhydryl oxidase 1 OS=Homo sapiens GN=QSOX1 PE=1 SV=3	O00391	82578.7	1	42	47	73	0.000977	0.584	possibly correct	TRUE	101727	VNWIGcQGSEPHFR	K	G	0.997	0	8.55	2	c6: Carbamidomethyl (+57.02)	562.937	1685.79	1686.78	3	0.01626	9.642	2190.52	60926	635252	388	401	TRUE
NF-rep1	Sulfhydryl oxidase 1 OS=Homo sapiens GN=QSOX1 PE=1 SV=3	O00391	82578.7	1	42	47	73	0.000977	0.584	possibly correct	TRUE	84252	VNWIGcQGSEPHFR	K	G	0.997	0	9.12	2	c6: Carbamidomethyl (+57.02)	562.938	1685.79	1686.78	3	0.01834	10.87	2220.47	118001	615103	388	401	TRUE
NF-rep1	Sulfhydryl oxidase 1 OS=Homo sapiens GN=QSOX1 PE=1 SV=3	O00391	82578.7	1	42	47	73	0.000977	0.584	possibly correct	TRUE	98583	VPVLMESR	R	S	0.988	0	7.83	2		465.765	929.515	930.508	2	0.01453	15.62	1796.38	72614	368906	249	256	TRUE
NF-rep1	Sulfhydryl oxidase 1 OS=Homo sapiens GN=QSOX1 PE=1 SV=3	O00391	82578.7	1	42	47	73	0.000977	0.584	possibly correct	TRUE	81750	VPVLMESR	R	S	0.997	3	8.5	2		465.763	929.511	930.508	2	0.01063	11.42	1816.21	165139	668469	249	256	TRUE
NF-rep1	Antithrombin-III OS=Homo sapiens GN=SERPINC1 PE=1 SV=1	P01008	52604.1	1	3	3	3	4.02e-05	0.0582	possibly correct	TRUE	118578	LPGIVAEGR	K	D	0.981	0	6.64	2		456.274	910.534	911.531	2	0.01064	11.67	1787.66	83689	93710	383	391	TRUE
NF-rep1	Antithrombin-III OS=Homo sapiens GN=SERPINC1 PE=1 SV=1	P01008	52604.1	1	3	3	3	4.02e-05	0.0582	possibly correct	TRUE	120985	LQPLDFK	K	E	0.988	1.92	7.01	2		430.751	859.487	860.488	2	0.006661	7.741	2184.69	48096	124770	202	208	TRUE
NF-rep1	Antithrombin-III OS=Homo sapiens GN=SERPINC1 PE=1 SV=1	P01008	52604.1	1	3	3	3	4.02e-05	0.0582	possibly correct	TRUE	123600	TSDQIHFFFAK	K	L	0.997	0	7.44	2		670.84	1339.66	1340.66	2	0.008673	6.469	2635.71	74670	836095	147	157	TRUE
NF-rep1	Interstitial collagenase OS=Homo sapiens GN=MMP1 PE=1 SV=3	P03956	54007.9	1	18	20	20	0.000268	0.465	possibly correct	TRUE	115132	ADVDHAIEK	R	A	0.997	0	8.72	2		499.256	996.497	997.495	2	0.008738	8.76	907.866	65694	56063	128	136	TRUE
NF-rep1	Interstitial collagenase OS=Homo sapiens GN=MMP1 PE=1 SV=3	P03956	54007.9	1	18	20	20	0.000268	0.465	possibly correct	TRUE	127423	AFQLWSNVTPLTFTK	K	V	0.997	3.14	8.23	2		876.972	1751.93	1752.93	2	0.00521	2.972	3492.85	53168	23422	137	151	TRUE
NF-rep1	Interstitial collagenase OS=Homo sapiens GN=MMP1 PE=1 SV=3	P03956	54007.9	1	18	20	20	0.000268	0.465	possibly correct	TRUE	127548	cGVPDVAQFVLTEGNPR	R	W	0.991	2.96	0	2	n-term: Ammonia-loss (-17.03), c1: Carbamidomethyl (+57.02)	921.453	1840.89	1841.89	2	0.01256	6.821	3577.64	36202	44911	92	108	TRUE
NF-rep1	Interstitial collagenase OS=Homo sapiens GN=MMP1 PE=1 SV=3	P03956	54007.9	1	18	20	20	0.000268	0.465	possibly correct	TRUE	126092	cGVPDVAQFVLTEGNPR	R	W	0.997	0	8.55	2	c1: Carbamidomethyl (+57.02)	929.967	1857.92	1858.91	2	0.01421	7.646	3111.76	51064	126037	92	108	TRUE
NF-rep1	Interstitial collagenase OS=Homo sapiens GN=MMP1 PE=1 SV=3	P03956	54007.9	1	18	20	20	0.000268	0.465	possibly correct	TRUE	126193	DGFFYFFHGTR	K	Q	0.997	0	8.01	2		697.321	1392.63	1393.63	2	0.001831	1.314	3131.85	43352	220722	433	443	TRUE
NF-rep1	Interstitial collagenase OS=Homo sapiens GN=MMP1 PE=1 SV=3	P03956	54007.9	1	18	20	20	0.000268	0.465	possibly correct	TRUE	125113	DIYSSFGFPR	K	T	0.997	1.57	8.63	2		594.79	1187.56	1188.57	2	0.003575	3.008	2912.29	85409	297003	363	372	TRUE
NF-rep1	Interstitial collagenase OS=Homo sapiens GN=MMP1 PE=1 SV=3	P03956	54007.9	1	18	20	20	0.000268	0.465	possibly correct	TRUE	124692	DNSPFDGPGGNLAHAFQPGPGIGGDAHFDEDER	R	W	0.997	0	8.06	2		849.138	3392.52	3393.48	4	0.0515	15.18	2844.55	105561	267982	170	202	TRUE
NF-rep1	Interstitial collagenase OS=Homo sapiens GN=MMP1 PE=1 SV=3	P03956	54007.9	1	18	20	20	0.000268	0.465	possibly correct	TRUE	116928	HIDAALSEENTGK	K	T	0.997	0	7.26	2		692.832	1383.65	1384.67	2	-0.0131	-9.459	1449.41	1404	95491	376	388	TRUE
NF-rep1	Interstitial collagenase OS=Homo sapiens GN=MMP1 PE=1 SV=3	P03956	54007.9	1	18	20	20	0.000268	0.465	possibly correct	TRUE	119767	IENYTPDLPR	R	A	0.997	4.57	9.08	2		609.312	1216.61	1217.62	2	0.0002091	0.1717	1989.58	120259	229005	118	127	TRUE
NF-rep1	Interstitial collagenase OS=Homo sapiens GN=MMP1 PE=1 SV=3	P03956	54007.9	1	18	20	20	0.000268	0.465	possibly correct	TRUE	123607	MIAHDFPGIGHK	K	V	0.997	0	7.23	2		441.56	1321.66	1322.67	3	-0.00102	-0.7712	2635.98	4938	423472	414	425	TRUE
NF-rep1	Interstitial collagenase OS=Homo sapiens GN=MMP1 PE=1 SV=3	P03956	54007.9	1	18	20	20	0.000268	0.465	possibly correct	TRUE	123682	QMQEFFGLK	K	V	0.997	0	7.4	2		564.283	1126.55	1127.56	2	0.002193	1.945	2643.64	54657	77201	66	74	TRUE
NF-rep1	Interstitial collagenase OS=Homo sapiens GN=MMP1 PE=1 SV=3	P03956	54007.9	1	18	20	20	0.000268	0.465	possibly correct	TRUE	121990	QmQEFFGLK	K	V	0.997	0	7.73	2	m2: Oxidation (+15.99)	572.279	1142.54	1143.55	2	-0.0004122	-0.3604	2368.49	34275	63669	66	74	TRUE
NF-rep1	Interstitial collagenase OS=Homo sapiens GN=MMP1 PE=1 SV=3	P03956	54007.9	1	18	20	20	0.000268	0.465	possibly correct	TRUE	116036	SMDPGYPK	R	M	0.988	0	7.22	2		447.708	893.401	894.403	2	0.005457	6.101	1234.94	9372	30145	406	413	TRUE
NF-rep1	Interstitial collagenase OS=Homo sapiens GN=MMP1 PE=1 SV=3	P03956	54007.9	1	18	20	20	0.000268	0.465	possibly correct	TRUE	117626	SQNPVQPIGPQTPK	R	A	0.997	2.27	8.83	2		745.905	1489.8	1490.8	2	0.007021	4.709	1596.82	128540	42819	263	276	TRUE
NF-rep1	Interstitial collagenase OS=Homo sapiens GN=MMP1 PE=1 SV=3	P03956	54007.9	1	18	20	20	0.000268	0.465	possibly correct	TRUE	121216	TYFFVANK	K	Y	0.988	0	8.07	2		495.264	988.514	989.509	2	0.01238	12.51	2223.56	57197	345869	389	396	TRUE
NF-rep1	Interstitial collagenase OS=Homo sapiens GN=MMP1 PE=1 SV=3	P03956	54007.9	1	18	20	20	0.000268	0.465	possibly correct	TRUE	125371	VSEGQADIMISFVR	K	G	0.987	0	6.72	2		776.406	1550.8	1551.78	2	0.02031	13.09	2965.74	8742	177676	152	165	TRUE
NF-rep1	Interstitial collagenase OS=Homo sapiens GN=MMP1 PE=1 SV=3	P03956	54007.9	1	18	20	20	0.000268	0.465	possibly correct	TRUE	115278	VTGKPDAETLK	K	V	0.997	2.41	8.33	2		579.822	1157.63	1158.64	2	-0.0002714	-0.2342	979.104	59273	65200	75	85	TRUE
NF-rep1	Interstitial collagenase OS=Homo sapiens GN=MMP1 PE=1 SV=3	P03956	54007.9	1	18	20	20	0.000268	0.465	possibly correct	TRUE	117661	WEQTHLTYR	R	I	0.997	0	8.95	2		617.307	1232.6	1233.6	2	0.00591	4.791	1602.58	58741	282064	109	117	TRUE
NF-rep1	Interstitial collagenase OS=Homo sapiens GN=MMP1 PE=1 SV=3	P03956	54007.9	1	18	20	20	0.000268	0.465	possibly correct	TRUE	121844	YWAVQGQNVLHGYPK	K	D	0.997	0	8.59	2		587.306	1758.9	1759.89	3	0.013	7.384	2340.53	140809	256232	348	362	TRUE
NF-rep1	Interstitial collagenase OS=Homo sapiens GN=MMP1 PE=1 SV=3	P03956	54007.9	1	18	20	20	0.000268	0.465	possibly correct	TRUE	125855	YWAVQGQNVLHGYPKDIYSSFGFPR	K	T	0.997	0	7.12	2		977.17	2928.49	2929.44	3	0.05322	18.17	3053.32	1193	122789	348	372	TRUE
NF-rep1	Protein disulfide-isomerase OS=Homo sapiens GN=P4HB PE=1 SV=3	P07237	57118.1	1	16	16	16	0.000214	0.352	possibly correct	TRUE	116137	ALAPEYAK	K	A	0.988	0	7.17	2		862.474	861.466	862.467	1	0.006626	7.682	1258.72	9226	165492	58	65	TRUE
NF-rep1	Protein disulfide-isomerase OS=Homo sapiens GN=P4HB PE=1 SV=3	P07237	57118.1	1	16	16	16	0.000214	0.352	possibly correct	TRUE	125187	EADDIVNWLK	R	K	0.997	0	7.16	2		601.807	1201.6	1202.61	2	0.0008552	0.7111	2923.42	45785	18302	121	130	TRUE
NF-rep1	Protein disulfide-isomerase OS=Homo sapiens GN=P4HB PE=1 SV=3	P07237	57118.1	1	16	16	16	0.000214	0.352	possibly correct	TRUE	126220	ENLLDFIK	K	H	0.988	0	7.36	2		496.278	990.54	991.546	2	0.001683	1.698	3135.86	21929	81983	223	230	TRUE
NF-rep1	Protein disulfide-isomerase OS=Homo sapiens GN=P4HB PE=1 SV=3	P07237	57118.1	1	16	16	16	0.000214	0.352	possibly correct	TRUE	117782	FFPASADR	K	T	0.988	0	7.38	2		455.736	909.458	910.442	2	0.02377	26.11	1618.1	5214	196207	445	452	TRUE
NF-rep1	Protein disulfide-isomerase OS=Homo sapiens GN=P4HB PE=1 SV=3	P07237	57118.1	1	16	16	16	0.000214	0.352	possibly correct	TRUE	125569	HNQLPLVIEFTEQTAPK	K	I	0.997	1.64	7.57	2		655.69	1964.05	1965.04	3	0.01154	5.873	3001.52	45388	163119	231	247	TRUE
NF-rep1	Protein disulfide-isomerase OS=Homo sapiens GN=P4HB PE=1 SV=3	P07237	57118.1	1	16	16	16	0.000214	0.352	possibly correct	TRUE	126444	ILEFFGLK	R	K	0.988	0	7.58	2		483.788	965.562	966.566	2	0.003473	3.593	3194.12	27212	81519	301	308	TRUE
NF-rep1	Protein disulfide-isomerase OS=Homo sapiens GN=P4HB PE=1 SV=3	P07237	57118.1	1	16	16	16	0.000214	0.352	possibly correct	TRUE	121904	LITLEEEMTK	R	Y	0.997	0	7.55	2		603.816	1205.62	1206.63	2	-0.004212	-3.491	2351.66	37620	122270	317	326	TRUE
NF-rep1	Protein disulfide-isomerase OS=Homo sapiens GN=P4HB PE=1 SV=3	P07237	57118.1	1	16	16	16	0.000214	0.352	possibly correct	TRUE	116793	MDSTANEVEAVK	K	V	0.997	0	7.02	2		647.304	1292.59	1293.6	2	0.002294	1.774	1418.48	28973	76497	425	436	TRUE
NF-rep1	Protein disulfide-isomerase OS=Homo sapiens GN=P4HB PE=1 SV=3	P07237	57118.1	1	16	16	16	0.000214	0.352	possibly correct	TRUE	120852	NFEDVAFDEK	K	K	0.997	0	7.24	2		607.277	1212.54	1213.54	2	0.009507	7.834	2162.68	27253	55365	376	385	TRUE
NF-rep1	Protein disulfide-isomerase OS=Homo sapiens GN=P4HB PE=1 SV=3	P07237	57118.1	1	16	16	16	0.000214	0.352	possibly correct	TRUE	116086	NNFEGEVTK	R	E	0.997	0	7.61	2		519.25	1036.49	1037.49	2	0.002708	2.61	1251.18	23371	41578	214	222	TRUE
NF-rep1	Protein disulfide-isomerase OS=Homo sapiens GN=P4HB PE=1 SV=3	P07237	57118.1	1	16	16	16	0.000214	0.352	possibly correct	TRUE	127775	QFLQAAEAIDDIPFGITSNSDVFSK	K	Y	0.997	0	8.27	2		905.126	2712.36	2713.34	3	0.02646	9.751	3699.78	38244	84098	171	195	TRUE
NF-rep1	Protein disulfide-isomerase OS=Homo sapiens GN=P4HB PE=1 SV=3	P07237	57118.1	1	16	16	16	0.000214	0.352	possibly correct	TRUE	121479	QLAPIWDK	K	L	0.988	0	7.35	2		485.775	969.535	970.536	2	0.006146	6.333	2273.53	20146	74333	402	409	TRUE
NF-rep1	Protein disulfide-isomerase OS=Homo sapiens GN=P4HB PE=1 SV=3	P07237	57118.1	1	16	16	16	0.000214	0.352	possibly correct	TRUE	124397	THILLFLPK	K	S	0.997	0	7.17	2		541.343	1080.67	1081.68	2	0.001909	1.765	2779.81	33865	203093	255	263	TRUE
NF-rep1	Protein disulfide-isomerase OS=Homo sapiens GN=P4HB PE=1 SV=3	P07237	57118.1	1	16	16	16	0.000214	0.352	possibly correct	TRUE	116786	TVIDYNGER	R	T	0.997	2.64	7.82	2		533.763	1065.51	1066.52	2	0.001865	1.748	1416.35	21147	51232	453	461	TRUE
NF-rep1	Protein disulfide-isomerase OS=Homo sapiens GN=P4HB PE=1 SV=3	P07237	57118.1	1	16	16	16	0.000214	0.352	possibly correct	TRUE	120919	VDATEESDLAQQYGVR	K	G	0.943	0	6.4	2		890.925	1779.83	1780.83	2	0.006973	3.916	2179.63	1163	109105	82	97	TRUE
NF-rep1	Protein disulfide-isomerase OS=Homo sapiens GN=P4HB PE=1 SV=3	P07237	57118.1	1	16	16	16	0.000214	0.352	possibly correct	TRUE	116419	YKPESEELTAER	K	I	0.997	4.02	7.82	2		726.357	1450.7	1451.7	2	0.004709	3.244	1329.76	29162	80705	327	338	TRUE
NF-rep1	Insulin-like growth factor-binding protein 4 OS=Homo sapiens GN=IGFBP4 PE=1 SV=2	P22692	27933.7	1	9	10	19	0.000254	0.388	possibly correct	TRUE	156101	cRPPVGcEELVR	R	E	0.994	0	6.96	2	c1: Carbamidomethyl (+57.02), c7: Carbamidomethyl (+57.02)	491.248	1470.72	1471.71	3	0.01516	10.3	1629.71	43963	57202	38	49	TRUE
NF-rep1	Insulin-like growth factor-binding protein 4 OS=Homo sapiens GN=IGFBP4 PE=1 SV=2	P22692	27933.7	1	9	10	19	0.000254	0.388	possibly correct	TRUE	145752	cRPPVGcEELVR	R	E	0.997	1.62	7.4	2	c1: Carbamidomethyl (+57.02), c7: Carbamidomethyl (+57.02)	491.247	1470.72	1471.71	3	0.01211	8.227	1624.59	50501	72764	38	49	TRUE
NF-rep1	Insulin-like growth factor-binding protein 4 OS=Homo sapiens GN=IGFBP4 PE=1 SV=2	P22692	27933.7	1	9	10	19	0.000254	0.388	possibly correct	TRUE	154703	EDARPVPQGScQSELHR	R	A	0.997	0	7.86	2	c11: Carbamidomethyl (+57.02)	655.984	1964.93	1965.92	3	0.01877	9.545	1140.2	100481	106768	164	180	TRUE
NF-rep1	Insulin-like growth factor-binding protein 4 OS=Homo sapiens GN=IGFBP4 PE=1 SV=2	P22692	27933.7	1	9	10	19	0.000254	0.388	possibly correct	TRUE	144173	EDARPVPQGScQSELHR	R	A	0.997	0	7.89	2	c11: Carbamidomethyl (+57.02)	655.983	1964.93	1965.92	3	0.01437	7.31	1145.61	123642	138655	164	180	TRUE
NF-rep1	Insulin-like growth factor-binding protein 4 OS=Homo sapiens GN=IGFBP4 PE=1 SV=2	P22692	27933.7	1	9	10	19	0.000254	0.388	possibly correct	TRUE	149192	EPGcGccATcALGLGmPcGVYTPR	R	C	0.994	0	6.95	2	c4: Carbamidomethyl (+57.02), c6: Carbamidomethyl (+57.02), c7: Carbamidomethyl (+57.02), c10: Carbamidomethyl (+57.02), m16: Oxidation (+15.99), c18: Carbamidomethyl (+57.02)	887.378	2659.11	2660.09	3	0.03492	13.13	2485.61	13983	101969	50	73	TRUE
NF-rep1	Insulin-like growth factor-binding protein 4 OS=Homo sapiens GN=IGFBP4 PE=1 SV=2	P22692	27933.7	1	9	10	19	0.000254	0.388	possibly correct	TRUE	162242	EPGcGccATcALGLGMPcGVYTPR	R	C	0.997	0	7.2	2	c4: Carbamidomethyl (+57.02), c6: Carbamidomethyl (+57.02), c7: Carbamidomethyl (+57.02), c10: Carbamidomethyl (+57.02), c18: Carbamidomethyl (+57.02)	882.046	2643.12	2644.09	3	0.03252	12.3	2799.13	44768	229366	50	73	TRUE
NF-rep1	Insulin-like growth factor-binding protein 4 OS=Homo sapiens GN=IGFBP4 PE=1 SV=2	P22692	27933.7	1	9	10	19	0.000254	0.388	possibly correct	TRUE	150533	EPGcGccATcALGLGMPcGVYTPR	R	C	0.997	0	7.63	2	c4: Carbamidomethyl (+57.02), c6: Carbamidomethyl (+57.02), c7: Carbamidomethyl (+57.02), c10: Carbamidomethyl (+57.02), c18: Carbamidomethyl (+57.02)	882.048	2643.12	2644.09	3	0.03813	14.42	2798.8	45956	267021	50	73	TRUE
NF-rep1	Insulin-like growth factor-binding protein 4 OS=Homo sapiens GN=IGFBP4 PE=1 SV=2	P22692	27933.7	1	9	10	19	0.000254	0.388	possibly correct	TRUE	157894	GELDcHQLADSFRE	K	-	0.997	0	7.45	2	c5: Carbamidomethyl (+57.02)	559.589	1675.74	1676.73	3	0.01844	11	2095.73	90585	163102	245	258	TRUE
NF-rep1	Insulin-like growth factor-binding protein 4 OS=Homo sapiens GN=IGFBP4 PE=1 SV=2	P22692	27933.7	1	9	10	19	0.000254	0.388	possibly correct	TRUE	147468	GELDcHQLADSFRE	K	-	0.997	0	7.69	2	c5: Carbamidomethyl (+57.02)	559.588	1675.74	1676.73	3	0.01576	9.397	2097.67	99265	188257	245	258	TRUE
NF-rep1	Insulin-like growth factor-binding protein 4 OS=Homo sapiens GN=IGFBP4 PE=1 SV=2	P22692	27933.7	1	9	10	19	0.000254	0.388	possibly correct	TRUE	144162	GScQSELHR	Q	A	0.97	2.43	0	1	c3: Carbamidomethyl (+57.02)	537.242	1072.47	1073.48	2	-0.001894	-1.765	1144.88	6751	101750	172	180	TRUE
NF-rep1	Insulin-like growth factor-binding protein 4 OS=Homo sapiens GN=IGFBP4 PE=1 SV=2	P22692	27933.7	1	9	10	19	0.000254	0.388	possibly correct	TRUE	145554	LPGGLEPK	K	G	0.988	0	7.17	2		405.742	809.47	810.472	2	0.005354	6.606	1571.9	87131	73008	237	244	TRUE
NF-rep1	Insulin-like growth factor-binding protein 4 OS=Homo sapiens GN=IGFBP4 PE=1 SV=2	P22692	27933.7	1	9	10	19	0.000254	0.388	possibly correct	TRUE	155927	LPGGLEPK	K	G	0.988	0	7.58	2		405.742	809.47	810.472	2	0.005476	6.757	1577.84	83642	80019	237	244	TRUE
NF-rep1	Insulin-like growth factor-binding protein 4 OS=Homo sapiens GN=IGFBP4 PE=1 SV=2	P22692	27933.7	1	9	10	19	0.000254	0.388	possibly correct	TRUE	154242	QcHPALDGQR	K	G	0.997	0	7.47	2	c2: Carbamidomethyl (+57.02)	591.278	1180.54	1181.55	2	-0.0003597	-0.3045	825.36	22900	46755	214	223	TRUE
NF-rep1	Insulin-like growth factor-binding protein 4 OS=Homo sapiens GN=IGFBP4 PE=1 SV=2	P22692	27933.7	1	9	10	19	0.000254	0.388	possibly correct	TRUE	143607	QcHPALDGQR	K	G	0.997	1.54	7.65	2	c2: Carbamidomethyl (+57.02)	591.279	1180.54	1181.55	2	0.001593	1.349	831.288	28819	31397	214	223	TRUE
NF-rep1	Insulin-like growth factor-binding protein 4 OS=Homo sapiens GN=IGFBP4 PE=1 SV=2	P22692	27933.7	1	9	10	19	0.000254	0.388	possibly correct	TRUE	144168	QGScQSELHR	P	A	0.966	2.38	0	1	c4: Carbamidomethyl (+57.02)	601.276	1200.54	1201.54	2	0.007011	5.835	1145.32	3264	97386	171	180	TRUE
NF-rep1	Insulin-like growth factor-binding protein 4 OS=Homo sapiens GN=IGFBP4 PE=1 SV=2	P22692	27933.7	1	9	10	19	0.000254	0.388	possibly correct	TRUE	154696	QGScQSELHR	P	A	0.997	3.96	0	1	c4: Carbamidomethyl (+57.02)	601.277	1200.54	1201.54	2	0.009452	7.867	1139.87	2895	73079	171	180	TRUE
NF-rep1	Insulin-like growth factor-binding protein 4 OS=Homo sapiens GN=IGFBP4 PE=1 SV=2	P22692	27933.7	1	9	10	19	0.000254	0.388	possibly correct	TRUE	104448	THEDLYIIPIPNcDR	R	N	0.904	0	6.28	2	c13: Carbamidomethyl (+57.02)	928.461	1854.91	1855.9	2	0.01293	6.966	2508.77	17088	554354	192	206	TRUE
NF-rep1	Insulin-like growth factor-binding protein 4 OS=Homo sapiens GN=IGFBP4 PE=1 SV=2	P22692	27933.7	1	9	10	19	0.000254	0.388	possibly correct	TRUE	161809	THEDLYIIPIPNcDR	R	N	0.997	0	7.77	2	c13: Carbamidomethyl (+57.02)	928.462	1854.91	1855.9	2	0.01476	7.953	2727.73	56455	94511	192	206	TRUE
NF-rep1	Insulin-like growth factor-binding protein 4 OS=Homo sapiens GN=IGFBP4 PE=1 SV=2	P22692	27933.7	1	9	10	19	0.000254	0.388	possibly correct	TRUE	150312	THEDLYIIPIPNcDR	R	N	0.997	0	8.24	2	c13: Carbamidomethyl (+57.02)	928.462	1854.91	1855.9	2	0.01623	8.742	2728.61	80390	271312	192	206	TRUE
NF-rep1	Keratin, type I cytoskeletal 19 OS=Homo sapiens GN=KRT19 PE=1 SV=4	P08727	44107.1	1	5	5	29	0.000388	0.138	possibly correct	TRUE	40646	FVSSSSSGAYGGGYGGVLTASDGLLAGNEK	R	L	0.921	0	6.43	2		936.792	2807.35	2808.33	3	0.02913	10.37	3682.03	3229	353101	52	81	TRUE
NF-rep1	Keratin, type I cytoskeletal 19 OS=Homo sapiens GN=KRT19 PE=1 SV=4	P08727	44107.1	1	5	5	29	0.000388	0.138	possibly correct	TRUE	117191	LAADDFR	R	T	0.988	2.46	6.14	2		404.207	806.399	807.4	2	0.006543	8.104	1508.86	39966	84209	160	166	FALSE	Q14525,Q04695,P19012,P08779,Q2M2I5,P13645,Q15323,P02533,O76014,Q7Z3Y7,Q92764
NF-rep1	Keratin, type I cytoskeletal 19 OS=Homo sapiens GN=KRT19 PE=1 SV=4	P08727	44107.1	1	5	5	29	0.000388	0.138	possibly correct	TRUE	117191	LAADDFR	R	T	0.988	2.46	6.11	2		404.207	806.399	807.4	2	0.006543	8.104	1508.86	39966	84209	160	166	FALSE	Q14525,Q04695,P19012,P08779,Q2M2I5,P13645,Q15323,P02533,O76014,Q7Z3Y7,Q92764
NF-rep1	Keratin, type I cytoskeletal 19 OS=Homo sapiens GN=KRT19 PE=1 SV=4	P08727	44107.1	1	5	5	29	0.000388	0.138	possibly correct	TRUE	117191	LAADDFR	R	T	0.988	2.46	6.04	2		404.207	806.399	807.4	2	0.006543	8.104	1508.86	39966	84209	160	166	FALSE	Q14525,Q04695,P19012,P08779,Q2M2I5,P13645,Q15323,P02533,O76014,Q7Z3Y7,Q92764
NF-rep1	Keratin, type I cytoskeletal 19 OS=Homo sapiens GN=KRT19 PE=1 SV=4	P08727	44107.1	1	5	5	29	0.000388	0.138	possibly correct	TRUE	48722	LAADDFR	R	T	0.988	2.74	6.14	2		404.206	806.398	807.4	2	0.005261	6.516	1521.74	20502	64919	160	166	FALSE	Q14525,Q04695,P19012,P08779,Q2M2I5,P13645,Q15323,P02533,O76014,Q7Z3Y7,Q92764
NF-rep1	Keratin, type I cytoskeletal 19 OS=Homo sapiens GN=KRT19 PE=1 SV=4	P08727	44107.1	1	5	5	29	0.000388	0.138	possibly correct	TRUE	48722	LAADDFR	R	T	0.988	2.74	6.07	2		404.206	806.398	807.4	2	0.005261	6.516	1521.74	20502	64919	160	166	FALSE	Q14525,Q04695,P19012,P08779,Q2M2I5,P13645,Q15323,P02533,O76014,Q7Z3Y7,Q92764
NF-rep1	Keratin, type I cytoskeletal 19 OS=Homo sapiens GN=KRT19 PE=1 SV=4	P08727	44107.1	1	5	5	29	0.000388	0.138	possibly correct	TRUE	48722	LAADDFR	R	T	0.988	2.74	6.05	2		404.206	806.398	807.4	2	0.005261	6.516	1521.74	20502	64919	160	166	FALSE	Q14525,Q04695,P19012,P08779,Q2M2I5,P13645,Q15323,P02533,O76014,Q7Z3Y7,Q92764
NF-rep1	Keratin, type I cytoskeletal 19 OS=Homo sapiens GN=KRT19 PE=1 SV=4	P08727	44107.1	1	5	5	29	0.000388	0.138	possibly correct	TRUE	48722	LAADDFR	R	T	0.988	2.74	6.02	2		404.206	806.398	807.4	2	0.005261	6.516	1521.74	20502	64919	160	166	FALSE	Q14525,Q04695,P19012,P08779,Q2M2I5,P13645,Q15323,P02533,O76014,Q7Z3Y7,Q92764
NF-rep1	Keratin, type I cytoskeletal 19 OS=Homo sapiens GN=KRT19 PE=1 SV=4	P08727	44107.1	1	5	5	29	0.000388	0.138	possibly correct	TRUE	117191	LAADDFR	R	T	0.988	2.46	6.48	2		404.207	806.399	807.4	2	0.006543	8.104	1508.86	39966	84209	160	166	FALSE	Q14525,Q04695,P19012,P08779,Q2M2I5,P13645,Q15323,P02533,O76014,Q7Z3Y7,Q92764
NF-rep1	Keratin, type I cytoskeletal 19 OS=Homo sapiens GN=KRT19 PE=1 SV=4	P08727	44107.1	1	5	5	29	0.000388	0.138	possibly correct	TRUE	117191	LAADDFR	R	T	0.988	2.46	6.55	2		404.207	806.399	807.4	2	0.006543	8.104	1508.86	39966	84209	160	166	FALSE	Q14525,Q04695,P19012,P08779,Q2M2I5,P13645,Q15323,P02533,O76014,Q7Z3Y7,Q92764
NF-rep1	Keratin, type I cytoskeletal 19 OS=Homo sapiens GN=KRT19 PE=1 SV=4	P08727	44107.1	1	5	5	29	0.000388	0.138	possibly correct	TRUE	117191	LAADDFR	R	T	0.988	2.46	6.6	2		404.207	806.399	807.4	2	0.006543	8.104	1508.86	39966	84209	160	166	FALSE	Q14525,Q04695,P19012,P08779,Q2M2I5,P13645,Q15323,P02533,O76014,Q7Z3Y7,Q92764
NF-rep1	Keratin, type I cytoskeletal 19 OS=Homo sapiens GN=KRT19 PE=1 SV=4	P08727	44107.1	1	5	5	29	0.000388	0.138	possibly correct	TRUE	117191	LAADDFR	R	T	0.988	2.46	6.76	2		404.207	806.399	807.4	2	0.006543	8.104	1508.86	39966	84209	160	166	FALSE	Q14525,Q04695,P19012,P08779,Q2M2I5,P13645,Q15323,P02533,O76014,Q7Z3Y7,Q92764
NF-rep1	Keratin, type I cytoskeletal 19 OS=Homo sapiens GN=KRT19 PE=1 SV=4	P08727	44107.1	1	5	5	29	0.000388	0.138	possibly correct	TRUE	12014	LAADDFRTK	R	F	0.989	0	6.76	2		518.777	1035.54	1036.54	2	0.004407	4.252	1180.43	170687	1118300	160	168	FALSE	Q04695,P02533,P08779,Q92764
NF-rep1	Keratin, type I cytoskeletal 19 OS=Homo sapiens GN=KRT19 PE=1 SV=4	P08727	44107.1	1	5	5	29	0.000388	0.138	possibly correct	TRUE	131538	LASYLDK	R	V	0.978	1.6	5.64	2		405.227	808.439	809.44	2	0.006026	7.445	1428.69	28996	91630	91	97	FALSE	P13645,Q04695,P19012,P02533,P35527,P08779
NF-rep1	Keratin, type I cytoskeletal 19 OS=Homo sapiens GN=KRT19 PE=1 SV=4	P08727	44107.1	1	5	5	29	0.000388	0.138	possibly correct	TRUE	131538	LASYLDK	R	V	0.978	1.6	5.81	2		405.227	808.439	809.44	2	0.006026	7.445	1428.69	28996	91630	91	97	FALSE	P13645,Q04695,P19012,P02533,P35527,P08779
NF-rep1	Keratin, type I cytoskeletal 19 OS=Homo sapiens GN=KRT19 PE=1 SV=4	P08727	44107.1	1	5	5	29	0.000388	0.138	possibly correct	TRUE	131538	LASYLDK	R	V	0.978	1.6	5.66	2		405.227	808.439	809.44	2	0.006026	7.445	1428.69	28996	91630	91	97	FALSE	P13645,Q04695,P19012,P02533,P35527,P08779
NF-rep1	Keratin, type I cytoskeletal 19 OS=Homo sapiens GN=KRT19 PE=1 SV=4	P08727	44107.1	1	5	5	29	0.000388	0.138	possibly correct	TRUE	131538	LASYLDK	R	V	0.978	1.6	5.55	2		405.227	808.439	809.44	2	0.006026	7.445	1428.69	28996	91630	91	97	FALSE	P13645,Q04695,P19012,P02533,P35527,P08779
NF-rep1	Keratin, type I cytoskeletal 19 OS=Homo sapiens GN=KRT19 PE=1 SV=4	P08727	44107.1	1	5	5	29	0.000388	0.138	possibly correct	TRUE	131538	LASYLDK	R	V	0.978	1.6	5.55	2		405.227	808.439	809.44	2	0.006026	7.445	1428.69	28996	91630	91	97	FALSE	P13645,Q04695,P19012,P02533,P35527,P08779
NF-rep1	Keratin, type I cytoskeletal 19 OS=Homo sapiens GN=KRT19 PE=1 SV=4	P08727	44107.1	1	5	5	29	0.000388	0.138	possibly correct	TRUE	131538	LASYLDK	R	V	0.988	1.6	6.42	2		405.227	808.439	809.44	2	0.006026	7.445	1428.69	28996	91630	91	97	FALSE	P13645,Q04695,P19012,P02533,P35527,P08779
NF-rep1	Keratin, type I cytoskeletal 19 OS=Homo sapiens GN=KRT19 PE=1 SV=4	P08727	44107.1	1	5	5	29	0.000388	0.138	possibly correct	TRUE	131538	LASYLDK	R	V	0.988	1.6	6.54	2		405.227	808.439	809.44	2	0.006026	7.445	1428.69	28996	91630	91	97	FALSE	P13645,Q04695,P19012,P02533,P35527,P08779
NF-rep1	Keratin, type I cytoskeletal 19 OS=Homo sapiens GN=KRT19 PE=1 SV=4	P08727	44107.1	1	5	5	29	0.000388	0.138	possibly correct	TRUE	95750	LASYLDK	R	V	0.988	2.54	6.76	2		405.227	808.439	809.44	2	0.005965	7.369	1401.88	126223	333615	91	97	FALSE	P13645,Q04695,P19012,P02533,P35527,P08779
NF-rep1	Keratin, type I cytoskeletal 19 OS=Homo sapiens GN=KRT19 PE=1 SV=4	P08727	44107.1	1	5	5	29	0.000388	0.138	possibly correct	TRUE	116864	LASYLDK	R	V	0.988	1.12	6.82	2		405.226	808.438	809.44	2	0.005233	6.465	1428.24	36959	97744	91	97	FALSE	P13645,Q04695,P19012,P02533,P35527,P08779
NF-rep1	Keratin, type I cytoskeletal 19 OS=Homo sapiens GN=KRT19 PE=1 SV=4	P08727	44107.1	1	5	5	29	0.000388	0.138	possibly correct	TRUE	95750	LASYLDK	R	V	0.988	2.54	6.88	2		405.227	808.439	809.44	2	0.005965	7.369	1401.88	126223	333615	91	97	FALSE	P13645,Q04695,P19012,P02533,P35527,P08779
NF-rep1	Keratin, type I cytoskeletal 19 OS=Homo sapiens GN=KRT19 PE=1 SV=4	P08727	44107.1	1	5	5	29	0.000388	0.138	possibly correct	TRUE	95750	LASYLDK	R	V	0.988	2.54	6.95	2		405.227	808.439	809.44	2	0.005965	7.369	1401.88	126223	333615	91	97	FALSE	P13645,Q04695,P19012,P02533,P35527,P08779
NF-rep1	Keratin, type I cytoskeletal 19 OS=Homo sapiens GN=KRT19 PE=1 SV=4	P08727	44107.1	1	5	5	29	0.000388	0.138	possibly correct	TRUE	95750	LASYLDK	R	V	0.988	2.54	6.95	2		405.227	808.439	809.44	2	0.005965	7.369	1401.88	126223	333615	91	97	FALSE	P13645,Q04695,P19012,P02533,P35527,P08779
NF-rep1	Keratin, type I cytoskeletal 19 OS=Homo sapiens GN=KRT19 PE=1 SV=4	P08727	44107.1	1	5	5	29	0.000388	0.138	possibly correct	TRUE	116864	LASYLDK	R	V	0.988	1.12	7.02	2		405.226	808.438	809.44	2	0.005233	6.465	1428.24	36959	97744	91	97	FALSE	P13645,Q04695,P19012,P02533,P35527,P08779
NF-rep1	Keratin, type I cytoskeletal 19 OS=Homo sapiens GN=KRT19 PE=1 SV=4	P08727	44107.1	1	5	5	29	0.000388	0.138	possibly correct	TRUE	116864	LASYLDK	R	V	0.988	1.12	7.09	2		405.226	808.438	809.44	2	0.005233	6.465	1428.24	36959	97744	91	97	FALSE	P13645,Q04695,P19012,P02533,P35527,P08779
NF-rep1	Keratin, type I cytoskeletal 19 OS=Homo sapiens GN=KRT19 PE=1 SV=4	P08727	44107.1	1	5	5	29	0.000388	0.138	possibly correct	TRUE	116864	LASYLDK	R	V	0.988	1.12	8.58	2		405.226	808.438	809.44	2	0.005233	6.465	1428.24	36959	97744	91	97	FALSE	P13645,Q04695,P19012,P02533,P35527,P08779
NF-rep1	Keratin, type I cytoskeletal 19 OS=Homo sapiens GN=KRT19 PE=1 SV=4	P08727	44107.1	1	5	5	29	0.000388	0.138	possibly correct	TRUE	121630	VLDELTLAR	R	T	0.971	0	6.56	2		515.304	1028.59	1029.59	2	0.006174	5.996	2302.39	7128	69100	189	197	FALSE	Q04695,P19012,P02533,P08779
NF-rep1	Thioredoxin reductase 1, cytoplasmic OS=Homo sapiens GN=TXNRD1 PE=1 SV=3	Q16881	70906.9	1	3	3	3	4.02e-05	0.0586	possibly correct	TRUE	115460	LYAGSTVK	R	C	0.961	0	6.49	2		419.741	837.467	838.467	2	0.007541	8.994	1053.24	3365	16576	507	514	TRUE
NF-rep1	Thioredoxin reductase 1, cytoplasmic OS=Homo sapiens GN=TXNRD1 PE=1 SV=3	Q16881	70906.9	1	3	3	3	4.02e-05	0.0586	possibly correct	TRUE	127047	VMVLDFVTPTPLGTR	K	W	0.997	0	6.99	2		823.457	1644.9	1645.9	2	0.00817	4.964	3359.68	20091	145293	188	202	TRUE
NF-rep1	Thioredoxin reductase 1, cytoplasmic OS=Homo sapiens GN=TXNRD1 PE=1 SV=3	Q16881	70906.9	1	3	3	3	4.02e-05	0.0586	possibly correct	TRUE	121301	VVYENAYGQFIGPHR	K	I	0.918	0	6.42	2		583.965	1748.87	1749.87	3	0.009991	5.71	2240.44	17225	58861	275	289	TRUE
NF-rep1	Elongation factor 2 OS=Homo sapiens GN=EEF2 PE=1 SV=4	P13639	95340.1	1	3	3	3	4.02e-05	0.035	possibly correct	TRUE	82659	FSVSPVVR	K	V	0.972	0	6.56	2		445.762	889.509	890.509	2	0.006767	7.599	1976.56	5622	132844	499	506	TRUE
NF-rep1	Elongation factor 2 OS=Homo sapiens GN=EEF2 PE=1 SV=4	P13639	95340.1	1	3	3	3	4.02e-05	0.035	possibly correct	TRUE	80247	GGGQIIPTAR	R	R	0.984	0	6.68	2		485.278	968.541	969.548	2	6.66e-05	0.06869	1545.27	6751	39631	717	726	TRUE
NF-rep1	Elongation factor 2 OS=Homo sapiens GN=EEF2 PE=1 SV=4	P13639	95340.1	1	3	3	3	4.02e-05	0.035	possibly correct	TRUE	90294	TFcQLILDPIFK	R	V	0.987	0	6.72	2	c3: Carbamidomethyl (+57.02)	747.909	1493.8	1494.8	2	0.007369	4.93	3593.8	6191	37405	288	299	TRUE
NF-rep1	Pigment epithelium-derived factor OS=Homo sapiens GN=SERPINF1 PE=1 SV=4	P36955	46314.3	1	12	12	19	0.000254	0.366	possibly correct	TRUE	138384	ALYYDLISSPDIHGTYK	R	E	0.916	0	6.42	2		652.665	1954.97	1955.98	3	0.006299	3.221	2735.09	33991	66235	107	123	TRUE
NF-rep1	Pigment epithelium-derived factor OS=Homo sapiens GN=SERPINF1 PE=1 SV=4	P36955	46314.3	1	12	12	19	0.000254	0.366	possibly correct	TRUE	124165	ALYYDLISSPDIHGTYK	R	E	0.997	3.3	7.62	2		652.666	1954.98	1955.98	3	0.008252	4.219	2732.31	44774	140863	107	123	TRUE
NF-rep1	Pigment epithelium-derived factor OS=Homo sapiens GN=SERPINF1 PE=1 SV=4	P36955	46314.3	1	12	12	19	0.000254	0.366	possibly correct	TRUE	138947	DTDTGALLFIGK	R	I	0.944	0	6.41	2		625.836	1249.66	1250.66	2	0.001871	1.496	2852.75	26031	198152	400	411	TRUE
NF-rep1	Pigment epithelium-derived factor OS=Homo sapiens GN=SERPINF1 PE=1 SV=4	P36955	46314.3	1	12	12	19	0.000254	0.366	possibly correct	TRUE	124777	DTDTGALLFIGK	R	I	0.996	0	6.95	2		625.836	1249.66	1250.66	2	0.001016	0.8128	2850.17	32628	219675	400	411	TRUE
NF-rep1	Pigment epithelium-derived factor OS=Homo sapiens GN=SERPINF1 PE=1 SV=4	P36955	46314.3	1	12	12	19	0.000254	0.366	possibly correct	TRUE	133956	ELLDTVTAPQK	K	N	0.987	0	6.72	2		607.836	1213.66	1214.66	2	0.001971	1.623	1946	35370	80242	124	134	TRUE
NF-rep1	Pigment epithelium-derived factor OS=Homo sapiens GN=SERPINF1 PE=1 SV=4	P36955	46314.3	1	12	12	19	0.000254	0.366	possibly correct	TRUE	119489	ELLDTVTAPQK	K	N	0.997	0	7.81	2		607.839	1213.66	1214.66	2	0.007098	5.844	1951.12	44406	165195	124	134	TRUE
NF-rep1	Pigment epithelium-derived factor OS=Homo sapiens GN=SERPINF1 PE=1 SV=4	P36955	46314.3	1	12	12	19	0.000254	0.366	possibly correct	TRUE	122004	KTSLEDFYLDEER	R	T	0.993	0	6.85	2		822.897	1643.78	1644.78	2	0.01152	7.003	2371.85	19172	126801	225	237	TRUE
NF-rep1	Pigment epithelium-derived factor OS=Homo sapiens GN=SERPINF1 PE=1 SV=4	P36955	46314.3	1	12	12	19	0.000254	0.366	possibly correct	TRUE	136309	KTSLEDFYLDEER	R	T	0.995	0	6.91	2		822.899	1643.78	1644.78	2	0.01457	8.859	2371.06	10474	167856	225	237	TRUE
NF-rep1	Pigment epithelium-derived factor OS=Homo sapiens GN=SERPINF1 PE=1 SV=4	P36955	46314.3	1	12	12	19	0.000254	0.366	possibly correct	TRUE	138465	LAAAVSNFGYDLYR	K	V	0.997	0	7.02	2		780.399	1558.78	1559.79	2	0.005648	3.621	2757.37	42986	170009	54	67	TRUE
NF-rep1	Pigment epithelium-derived factor OS=Homo sapiens GN=SERPINF1 PE=1 SV=4	P36955	46314.3	1	12	12	19	0.000254	0.366	possibly correct	TRUE	124273	LAAAVSNFGYDLYR	K	V	0.997	3.21	7.99	2		780.4	1558.78	1559.79	2	0.006502	4.169	2754.01	42175	22269	54	67	TRUE
NF-rep1	Pigment epithelium-derived factor OS=Homo sapiens GN=SERPINF1 PE=1 SV=4	P36955	46314.3	1	12	12	19	0.000254	0.366	possibly correct	TRUE	127580	LDLQEINNWVQAQMK	R	G	0.989	0	6.76	2		915.471	1828.93	1829.92	2	0.0128	6.996	3591.71	9963	68997	175	189	TRUE
NF-rep1	Pigment epithelium-derived factor OS=Homo sapiens GN=SERPINF1 PE=1 SV=4	P36955	46314.3	1	12	12	19	0.000254	0.366	possibly correct	TRUE	138063	LQSLFDSPDFSK	K	I	0.972	0	6.56	2		692.344	1382.67	1383.68	2	0.002028	1.466	2665.53	34627	104206	334	345	TRUE
NF-rep1	Pigment epithelium-derived factor OS=Homo sapiens GN=SERPINF1 PE=1 SV=4	P36955	46314.3	1	12	12	19	0.000254	0.366	possibly correct	TRUE	123779	LQSLFDSPDFSK	K	I	0.997	0	7.26	2		692.343	1382.67	1383.68	2	-0.0001689	-0.122	2661.01	45601	199661	334	345	TRUE
NF-rep1	Pigment epithelium-derived factor OS=Homo sapiens GN=SERPINF1 PE=1 SV=4	P36955	46314.3	1	12	12	19	0.000254	0.366	possibly correct	TRUE	134166	SSFVAPLEK	K	S	0.973	0	6.57	2		489.27	976.526	977.53	2	0.003079	3.15	1978.03	12154	100470	152	160	TRUE
NF-rep1	Pigment epithelium-derived factor OS=Homo sapiens GN=SERPINF1 PE=1 SV=4	P36955	46314.3	1	12	12	19	0.000254	0.366	possibly correct	TRUE	142495	SSTSPTTNVLLSPLSVATALSALSLGAEQR	R	T	0.926	0	6.45	2		991.216	2970.63	2971.59	3	0.03758	12.65	4357.88	10751	38111	70	99	TRUE
NF-rep1	Pigment epithelium-derived factor OS=Homo sapiens GN=SERPINF1 PE=1 SV=4	P36955	46314.3	1	12	12	19	0.000254	0.366	possibly correct	TRUE	128489	SSTSPTTNVLLSPLSVATALSALSLGAEQR	R	T	0.986	0	6.8	2		991.217	2970.63	2971.59	3	0.04026	13.55	4352.04	15013	19631	70	99	TRUE
NF-rep1	Pigment epithelium-derived factor OS=Homo sapiens GN=SERPINF1 PE=1 SV=4	P36955	46314.3	1	12	12	19	0.000254	0.366	possibly correct	TRUE	123686	TSLEDFYLDEER	K	T	0.997	0	7.35	2		758.849	1515.68	1516.68	2	0.00984	6.488	2644.22	17649	164053	226	237	TRUE
NF-rep1	Pigment epithelium-derived factor OS=Homo sapiens GN=SERPINF1 PE=1 SV=4	P36955	46314.3	1	12	12	19	0.000254	0.366	possibly correct	TRUE	120270	TVQAVLTVPK	K	L	0.997	0	7.08	2		528.328	1054.64	1055.65	2	0.00349	3.306	2072.84	29035	219931	307	316	TRUE
NF-rep1	Pigment epithelium-derived factor OS=Homo sapiens GN=SERPINF1 PE=1 SV=4	P36955	46314.3	1	12	12	19	0.000254	0.366	possibly correct	TRUE	118410	YGLDSDLScK	R	I	0.997	0	7.06	2	c9: Carbamidomethyl (+57.02)	579.274	1156.53	1157.51	2	0.02711	23.42	1743.7	36888	62704	253	262	TRUE
NF-rep1	Metalloproteinase inhibitor 2 OS=Homo sapiens GN=TIMP2 PE=1 SV=2	P16035	24399.9	1	13	15	15	0.000201	0.368	possibly correct	TRUE	1744	DSGNDIYGNPIKR	V	I	0.997	7.24	0	1		724.862	1447.71	1448.71	2	0.004361	3.01	1673.94	29616	197891	56	68	TRUE
NF-rep1	Metalloproteinase inhibitor 2 OS=Homo sapiens GN=TIMP2 PE=1 SV=2	P16035	24399.9	1	13	15	15	0.000201	0.368	possibly correct	TRUE	2270	EVDSGNDIYGNPIK	K	R	0.997	4.96	7.92	2		760.87	1519.73	1520.72	2	0.009598	6.311	1885.03	92154	79841	54	67	TRUE
NF-rep1	Metalloproteinase inhibitor 2 OS=Homo sapiens GN=TIMP2 PE=1 SV=2	P16035	24399.9	1	13	15	15	0.000201	0.368	possibly correct	TRUE	1751	EVDSGNDIYGNPIKR	K	I	0.997	0	7.95	2		559.619	1675.84	1676.82	3	0.01824	10.88	1674.23	205493	230965	54	68	TRUE
NF-rep1	Metalloproteinase inhibitor 2 OS=Homo sapiens GN=TIMP2 PE=1 SV=2	P16035	24399.9	1	13	15	15	0.000201	0.368	possibly correct	TRUE	1749	eVDSGNDIYGNPIKR	K	I	0.997	5.96	0	2	n-term: Dehydrated (-18.01)	553.613	1657.82	1658.81	3	0.009883	5.958	1674.2	60483	197869	54	68	TRUE
NF-rep1	Metalloproteinase inhibitor 2 OS=Homo sapiens GN=TIMP2 PE=1 SV=2	P16035	24399.9	1	13	15	15	0.000201	0.368	possibly correct	TRUE	1492	EYLIAGK	K	A	0.988	1.74	7.93	2		793.45	792.443	793.446	1	0.004527	5.706	1579.47	40182	79299	109	115	TRUE
NF-rep1	Metalloproteinase inhibitor 2 OS=Homo sapiens GN=TIMP2 PE=1 SV=2	P16035	24399.9	1	13	15	15	0.000201	0.368	possibly correct	TRUE	2708	FFAcIK	K	R	0.9	2.23	7.74	2	c4: Carbamidomethyl (+57.02)	393.207	784.4	785.402	2	0.006204	7.898	2059.72	64701	136581	190	195	TRUE
NF-rep1	Metalloproteinase inhibitor 2 OS=Homo sapiens GN=TIMP2 PE=1 SV=2	P16035	24399.9	1	13	15	15	0.000201	0.368	possibly correct	TRUE	4329	GAAPPKQEFLDIEDP	R	-	0.997	5.28	7.94	2		813.907	1625.8	1626.8	2	0.004806	2.954	2553.98	125991	109414	206	220	TRUE
NF-rep1	Metalloproteinase inhibitor 2 OS=Homo sapiens GN=TIMP2 PE=1 SV=2	P16035	24399.9	1	13	15	15	0.000201	0.368	possibly correct	TRUE	1748	GNDIYGNPIKR	S	I	0.997	4.74	0	1		623.831	1245.65	1246.65	2	0.001105	0.8867	1674.2	16244	184478	58	68	TRUE
NF-rep1	Metalloproteinase inhibitor 2 OS=Homo sapiens GN=TIMP2 PE=1 SV=2	P16035	24399.9	1	13	15	15	0.000201	0.368	possibly correct	TRUE	984	KEYLIAGK	K	A	0.988	0	7.27	2		461.276	920.537	921.541	2	0.003766	4.086	1347.22	21284	21830	108	115	TRUE
NF-rep1	Metalloproteinase inhibitor 2 OS=Homo sapiens GN=TIMP2 PE=1 SV=2	P16035	24399.9	1	13	15	15	0.000201	0.368	possibly correct	TRUE	6770	mHITLcDFIVPWDTLSTTQK	K	K	0.997	0	7.71	2	m1: Oxidation (+15.99), c6: Carbamidomethyl (+57.02)	808.074	2421.2	2422.18	3	0.03021	12.47	3564.47	43560	33716	122	141	TRUE
NF-rep1	Metalloproteinase inhibitor 2 OS=Homo sapiens GN=TIMP2 PE=1 SV=2	P16035	24399.9	1	13	15	15	0.000201	0.368	possibly correct	TRUE	6962	MHITLcDFIVPWDTLSTTQK	K	K	0.997	0	7.88	2	c6: Carbamidomethyl (+57.02)	802.742	2405.2	2406.18	3	0.02757	11.46	3721.96	33612	68175	122	141	TRUE
NF-rep1	Metalloproteinase inhibitor 2 OS=Homo sapiens GN=TIMP2 PE=1 SV=2	P16035	24399.9	1	13	15	15	0.000201	0.368	possibly correct	TRUE	5248	QEFLDIEDP	K	-	0.997	2.36	7.62	2		1105.51	1104.51	1105.51	1	0.008382	7.582	2788.55	51827	54261	212	220	TRUE
NF-rep1	Metalloproteinase inhibitor 2 OS=Homo sapiens GN=TIMP2 PE=1 SV=2	P16035	24399.9	1	13	15	15	0.000201	0.368	possibly correct	TRUE	1508	SDGScAWYR	R	G	0.997	4.8	7.49	2	c5: Carbamidomethyl (+57.02)	551.227	1100.44	1101.44	2	0.005088	4.619	1587.44	111828	96404	197	205	TRUE
NF-rep1	Metalloproteinase inhibitor 2 OS=Homo sapiens GN=TIMP2 PE=1 SV=2	P16035	24399.9	1	13	15	15	0.000201	0.368	possibly correct	TRUE	1747	SGNDIYGNPIKR	D	I	0.997	6.64	0	1		667.347	1332.68	1333.69	2	0.001088	0.8156	1674.19	11773	166919	57	68	TRUE
NF-rep1	Metalloproteinase inhibitor 2 OS=Homo sapiens GN=TIMP2 PE=1 SV=2	P16035	24399.9	1	13	15	15	0.000201	0.368	possibly correct	TRUE	430	YQMGcEcK	R	I	0.997	1.54	7.31	2	c5: Carbamidomethyl (+57.02), c7: Carbamidomethyl (+57.02)	538.204	1074.39	1075.4	2	0.0003244	0.3016	949.902	32544	40959	148	155	TRUE
NF-rep1	Fibulin-1 OS=Homo sapiens GN=FBLN1 PE=1 SV=4	P23142	77211.6	1	19	19	19	0.000254	0.367	possibly correct	TRUE	89413	AITPPHPASQANIIFDITEGNLR	R	D	0.992	0	6.91	2		825.782	2474.32	2475.3	3	0.03269	13.2	3243.1	15304	100957	620	642	TRUE
NF-rep1	Fibulin-1 OS=Homo sapiens GN=FBLN1 PE=1 SV=4	P23142	77211.6	1	19	19	19	0.000254	0.367	possibly correct	TRUE	79273	ccHccLLGR	R	A	0.995	0	6.94	2	c1: Carbamidomethyl (+57.02), c2: Carbamidomethyl (+57.02), c4: Carbamidomethyl (+57.02), c5: Carbamidomethyl (+57.02)	618.251	1234.49	1235.49	2	0.004544	3.678	1356.69	24416	110928	109	117	TRUE
NF-rep1	Fibulin-1 OS=Homo sapiens GN=FBLN1 PE=1 SV=4	P23142	77211.6	1	19	19	19	0.000254	0.367	possibly correct	TRUE	84057	cLAFEcPENYR	R	R	0.997	0	7.84	2	c1: Carbamidomethyl (+57.02), c6: Carbamidomethyl (+57.02)	729.816	1457.62	1458.61	2	0.01068	7.321	2196.38	36779	43355	551	561	TRUE
NF-rep1	Fibulin-1 OS=Homo sapiens GN=FBLN1 PE=1 SV=4	P23142	77211.6	1	19	19	19	0.000254	0.367	possibly correct	TRUE	80573	DcSLPYATESK	K	E	0.997	0	7.43	2	c2: Carbamidomethyl (+57.02)	635.786	1269.56	1270.56	2	0.001854	1.459	1606.99	13480	72261	49	59	TRUE
NF-rep1	Fibulin-1 OS=Homo sapiens GN=FBLN1 PE=1 SV=4	P23142	77211.6	1	19	19	19	0.000254	0.367	possibly correct	TRUE	82329	DSFDIIKR	R	Y	0.988	0	7.56	2		497.272	992.53	993.537	2	0.0002582	0.2599	1918.22	37465	169508	643	650	TRUE
NF-rep1	Fibulin-1 OS=Homo sapiens GN=FBLN1 PE=1 SV=4	P23142	77211.6	1	19	19	19	0.000254	0.367	possibly correct	TRUE	82487	DSScGTGYELTEDNScK	R	D	0.916	0	6.42	2	c4: Carbamidomethyl (+57.02), c16: Carbamidomethyl (+57.02)	641.62	1921.84	1922.74	3	0.1069	55.59	1944.94	8151	85037	245	261	TRUE
NF-rep1	Fibulin-1 OS=Homo sapiens GN=FBLN1 PE=1 SV=4	P23142	77211.6	1	19	19	19	0.000254	0.367	possibly correct	TRUE	83027	EcRMVQEQccHSQLEELHcATGISLANEQDR	K	C	0.92	0	6.43	2	c2: Carbamidomethyl (+57.02), c9: Carbamidomethyl (+57.02), c10: Carbamidomethyl (+57.02), c19: Carbamidomethyl (+57.02)	1263.55	3787.64	3788.63	3	0.01769	4.668	2037.91	5900	223813	60	90	TRUE
NF-rep1	Fibulin-1 OS=Homo sapiens GN=FBLN1 PE=1 SV=4	P23142	77211.6	1	19	19	19	0.000254	0.367	possibly correct	TRUE	87963	EFTRPEEIIFLR	R	A	0.997	4.68	8.46	2		775.427	1548.84	1549.84	2	0.01021	6.588	2881.68	92768	219132	608	619	TRUE
NF-rep1	Fibulin-1 OS=Homo sapiens GN=FBLN1 PE=1 SV=4	P23142	77211.6	1	19	19	19	0.000254	0.367	possibly correct	TRUE	78247	GYHLNEEGTR	R	C	0.997	3.28	8.08	2		588.277	1174.54	1175.54	2	0.002707	2.303	1078.82	64595	62189	344	353	TRUE
NF-rep1	Fibulin-1 OS=Homo sapiens GN=FBLN1 PE=1 SV=4	P23142	77211.6	1	19	19	19	0.000254	0.367	possibly correct	TRUE	87160	GYQLSDVDGVTcEDIDEcALPTGGHIcSYR	R	C	0.997	0	7.11	2	c12: Carbamidomethyl (+57.02), c18: Carbamidomethyl (+57.02), c27: Carbamidomethyl (+57.02)	1129.85	3386.51	3387.46	3	0.06547	19.33	2719.81	35378	218613	468	497	TRUE
NF-rep1	Fibulin-1 OS=Homo sapiens GN=FBLN1 PE=1 SV=4	P23142	77211.6	1	19	19	19	0.000254	0.367	possibly correct	TRUE	84430	IIEVEEEQEDPYLNDR	K	C	0.997	0	7.27	2		995.978	1989.94	1990.92	2	0.02424	12.18	2247.06	14579	132201	164	179	TRUE
NF-rep1	Fibulin-1 OS=Homo sapiens GN=FBLN1 PE=1 SV=4	P23142	77211.6	1	19	19	19	0.000254	0.367	possibly correct	TRUE	84588	MVQEQccHSQLEELHcATGISLANEQDR	R	C	0.989	0	6.75	2	c6: Carbamidomethyl (+57.02), c7: Carbamidomethyl (+57.02), c16: Carbamidomethyl (+57.02)	836.624	3342.47	3343.46	4	0.01798	5.377	2276.21	7770	156425	63	90	TRUE
NF-rep1	Fibulin-1 OS=Homo sapiens GN=FBLN1 PE=1 SV=4	P23142	77211.6	1	19	19	19	0.000254	0.367	possibly correct	TRUE	85000	QVRPIVGPFHAVLK	R	L	0.99	0	6.86	2		520.985	1559.93	1560.94	3	0.003472	2.224	2352.8	45392	292635	662	675	TRUE
NF-rep1	Fibulin-1 OS=Homo sapiens GN=FBLN1 PE=1 SV=4	P23142	77211.6	1	19	19	19	0.000254	0.367	possibly correct	TRUE	89649	ScRPNDVTcVFDPVHTISHTVISLPTFR	K	E	0.995	0	6.89	2	c2: Carbamidomethyl (+57.02), c9: Carbamidomethyl (+57.02)	814.666	3254.64	3255.6	4	0.03982	12.23	3301.06	7545	97243	580	607	TRUE
NF-rep1	Fibulin-1 OS=Homo sapiens GN=FBLN1 PE=1 SV=4	P23142	77211.6	1	19	19	19	0.000254	0.367	possibly correct	TRUE	82525	SQETGDLDVGGLQETDK	K	I	0.997	0	7.85	2		896.424	1790.83	1791.82	2	0.01571	8.766	1951.33	24625	97685	147	163	TRUE
NF-rep1	Fibulin-1 OS=Homo sapiens GN=FBLN1 PE=1 SV=4	P23142	77211.6	1	19	19	19	0.000254	0.367	possibly correct	TRUE	88960	SQETGDLDVGGLQETDKIIEVEEEQEDPYLNDR	K	C	0.889	0	6.35	2		1255.28	3762.82	3763.73	3	0.09722	25.83	3107.89	3324	49028	147	179	TRUE
NF-rep1	Fibulin-1 OS=Homo sapiens GN=FBLN1 PE=1 SV=4	P23142	77211.6	1	19	19	19	0.000254	0.367	possibly correct	TRUE	84086	TGYYFDGISR	K	M	0.968	0	6.53	2		589.778	1177.54	1178.55	2	0.001204	1.022	2209.97	23310	175229	386	395	TRUE
NF-rep1	Fibulin-1 OS=Homo sapiens GN=FBLN1 PE=1 SV=4	P23142	77211.6	1	19	19	19	0.000254	0.367	possibly correct	TRUE	87971	TRPEEIIFLR	F	A	0.997	3.68	0	1		637.364	1272.71	1273.73	2	-0.005377	-4.221	2882.14	7043	151349	610	619	TRUE
NF-rep1	Fibulin-1 OS=Homo sapiens GN=FBLN1 PE=1 SV=4	P23142	77211.6	1	19	19	19	0.000254	0.367	possibly correct	TRUE	84298	YMDGMTVGVVR	R	Q	0.997	1.82	7.7	2		614.302	1226.59	1227.59	2	0.0109	8.879	2226.46	84116	125565	651	661	TRUE
NF-rep1	Peptidyl-prolyl cis-trans isomerase FKBP1B OS=Homo sapiens GN=FKBP1B PE=1 SV=2	P68106	11782.7	1	4	4	4	5.36e-05	0.713	possibly correct	TRUE	20800	GFEEGAAQMSLGQR	K	A	0.997	0	8.3	2		740.844	1479.67	1480.69	2	-0.003772	-2.547	1874.39	653567	1627190	59	72	TRUE
NF-rep1	Peptidyl-prolyl cis-trans isomerase FKBP1B OS=Homo sapiens GN=FKBP1B PE=1 SV=2	P68106	11782.7	1	4	4	4	5.36e-05	0.713	possibly correct	TRUE	15895	GQTcVVHYTGMLQNGK	K	K	0.94	0	6.39	2	c4: Carbamidomethyl (+57.02)	896.914	1791.81	1792.85	2	-0.02717	-15.15	1523.51	20017	207253	20	35	TRUE
NF-rep1	Peptidyl-prolyl cis-trans isomerase FKBP1B OS=Homo sapiens GN=FKBP1B PE=1 SV=2	P68106	11782.7	1	4	4	4	5.36e-05	0.713	possibly correct	TRUE	40872	GVEIETISPGDGR	M	T	0.968	0	6.36	1		1329.59	1328.58	1329.66	1	-0.07869	-59.18	3710.5	863	117811	2	14	TRUE
NF-rep1	Peptidyl-prolyl cis-trans isomerase FKBP1B OS=Homo sapiens GN=FKBP1B PE=1 SV=2	P68106	11782.7	1	4	4	4	5.36e-05	0.713	possibly correct	TRUE	46572	LTcTPDVAYGATGHPGVIPPNATLIFDVELLNLE	K	-	0.941	0	6.36	2	c3: Carbamidomethyl (+57.02)	722.382	3606.87	3607.84	5	0.0448	12.42	5504.6	1042	28856	75	108	TRUE
NF-rep1	Keratin, type I cytoskeletal 15 OS=Homo sapiens GN=KRT15 PE=1 SV=3	P19012	49212.9	1	3	3	29	0.000388	0.0504	possibly correct	TRUE	117191	LAADDFR	R	L	0.988	2.46	6.14	2		404.207	806.399	807.4	2	0.006543	8.104	1508.86	39966	84209	186	192	FALSE	Q14525,Q04695,P08779,Q2M2I5,P13645,Q15323,P08727,P02533,O76014,Q7Z3Y7,Q92764
NF-rep1	Keratin, type I cytoskeletal 15 OS=Homo sapiens GN=KRT15 PE=1 SV=3	P19012	49212.9	1	3	3	29	0.000388	0.0504	possibly correct	TRUE	117191	LAADDFR	R	L	0.988	2.46	6.11	2		404.207	806.399	807.4	2	0.006543	8.104	1508.86	39966	84209	186	192	FALSE	Q14525,Q04695,P08779,Q2M2I5,P13645,Q15323,P08727,P02533,O76014,Q7Z3Y7,Q92764
NF-rep1	Keratin, type I cytoskeletal 15 OS=Homo sapiens GN=KRT15 PE=1 SV=3	P19012	49212.9	1	3	3	29	0.000388	0.0504	possibly correct	TRUE	117191	LAADDFR	R	L	0.988	2.46	6.04	2		404.207	806.399	807.4	2	0.006543	8.104	1508.86	39966	84209	186	192	FALSE	Q14525,Q04695,P08779,Q2M2I5,P13645,Q15323,P08727,P02533,O76014,Q7Z3Y7,Q92764
NF-rep1	Keratin, type I cytoskeletal 15 OS=Homo sapiens GN=KRT15 PE=1 SV=3	P19012	49212.9	1	3	3	29	0.000388	0.0504	possibly correct	TRUE	48722	LAADDFR	R	L	0.988	2.74	5.94	2		404.206	806.398	807.4	2	0.005261	6.516	1521.74	20502	64919	186	192	FALSE	Q14525,Q04695,P08779,Q2M2I5,P13645,Q15323,P08727,P02533,O76014,Q7Z3Y7,Q92764
NF-rep1	Keratin, type I cytoskeletal 15 OS=Homo sapiens GN=KRT15 PE=1 SV=3	P19012	49212.9	1	3	3	29	0.000388	0.0504	possibly correct	TRUE	48722	LAADDFR	R	L	0.988	2.74	6.14	2		404.206	806.398	807.4	2	0.005261	6.516	1521.74	20502	64919	186	192	FALSE	Q14525,Q04695,P08779,Q2M2I5,P13645,Q15323,P08727,P02533,O76014,Q7Z3Y7,Q92764
NF-rep1	Keratin, type I cytoskeletal 15 OS=Homo sapiens GN=KRT15 PE=1 SV=3	P19012	49212.9	1	3	3	29	0.000388	0.0504	possibly correct	TRUE	48722	LAADDFR	R	L	0.988	2.74	6.07	2		404.206	806.398	807.4	2	0.005261	6.516	1521.74	20502	64919	186	192	FALSE	Q14525,Q04695,P08779,Q2M2I5,P13645,Q15323,P08727,P02533,O76014,Q7Z3Y7,Q92764
NF-rep1	Keratin, type I cytoskeletal 15 OS=Homo sapiens GN=KRT15 PE=1 SV=3	P19012	49212.9	1	3	3	29	0.000388	0.0504	possibly correct	TRUE	48722	LAADDFR	R	L	0.988	2.74	6.05	2		404.206	806.398	807.4	2	0.005261	6.516	1521.74	20502	64919	186	192	FALSE	Q14525,Q04695,P08779,Q2M2I5,P13645,Q15323,P08727,P02533,O76014,Q7Z3Y7,Q92764
NF-rep1	Keratin, type I cytoskeletal 15 OS=Homo sapiens GN=KRT15 PE=1 SV=3	P19012	49212.9	1	3	3	29	0.000388	0.0504	possibly correct	TRUE	48722	LAADDFR	R	L	0.988	2.74	6.02	2		404.206	806.398	807.4	2	0.005261	6.516	1521.74	20502	64919	186	192	FALSE	Q14525,Q04695,P08779,Q2M2I5,P13645,Q15323,P08727,P02533,O76014,Q7Z3Y7,Q92764
NF-rep1	Keratin, type I cytoskeletal 15 OS=Homo sapiens GN=KRT15 PE=1 SV=3	P19012	49212.9	1	3	3	29	0.000388	0.0504	possibly correct	TRUE	117191	LAADDFR	R	L	0.988	2.46	6.48	2		404.207	806.399	807.4	2	0.006543	8.104	1508.86	39966	84209	186	192	FALSE	Q14525,Q04695,P08779,Q2M2I5,P13645,Q15323,P08727,P02533,O76014,Q7Z3Y7,Q92764
NF-rep1	Keratin, type I cytoskeletal 15 OS=Homo sapiens GN=KRT15 PE=1 SV=3	P19012	49212.9	1	3	3	29	0.000388	0.0504	possibly correct	TRUE	117191	LAADDFR	R	L	0.988	2.46	6.55	2		404.207	806.399	807.4	2	0.006543	8.104	1508.86	39966	84209	186	192	FALSE	Q14525,Q04695,P08779,Q2M2I5,P13645,Q15323,P08727,P02533,O76014,Q7Z3Y7,Q92764
NF-rep1	Keratin, type I cytoskeletal 15 OS=Homo sapiens GN=KRT15 PE=1 SV=3	P19012	49212.9	1	3	3	29	0.000388	0.0504	possibly correct	TRUE	117191	LAADDFR	R	L	0.988	2.46	6.6	2		404.207	806.399	807.4	2	0.006543	8.104	1508.86	39966	84209	186	192	FALSE	Q14525,Q04695,P08779,Q2M2I5,P13645,Q15323,P08727,P02533,O76014,Q7Z3Y7,Q92764
NF-rep1	Keratin, type I cytoskeletal 15 OS=Homo sapiens GN=KRT15 PE=1 SV=3	P19012	49212.9	1	3	3	29	0.000388	0.0504	possibly correct	TRUE	117191	LAADDFR	R	L	0.988	2.46	6.76	2		404.207	806.399	807.4	2	0.006543	8.104	1508.86	39966	84209	186	192	FALSE	Q14525,Q04695,P08779,Q2M2I5,P13645,Q15323,P08727,P02533,O76014,Q7Z3Y7,Q92764
NF-rep1	Keratin, type I cytoskeletal 15 OS=Homo sapiens GN=KRT15 PE=1 SV=3	P19012	49212.9	1	3	3	29	0.000388	0.0504	possibly correct	TRUE	131538	LASYLDK	R	V	0.978	1.6	5.46	2		405.227	808.439	809.44	2	0.006026	7.445	1428.69	28996	91630	116	122	FALSE	P13645,Q04695,P08727,P02533,P35527,P08779
NF-rep1	Keratin, type I cytoskeletal 15 OS=Homo sapiens GN=KRT15 PE=1 SV=3	P19012	49212.9	1	3	3	29	0.000388	0.0504	possibly correct	TRUE	131538	LASYLDK	R	V	0.978	1.6	5.81	2		405.227	808.439	809.44	2	0.006026	7.445	1428.69	28996	91630	116	122	FALSE	P13645,Q04695,P08727,P02533,P35527,P08779
NF-rep1	Keratin, type I cytoskeletal 15 OS=Homo sapiens GN=KRT15 PE=1 SV=3	P19012	49212.9	1	3	3	29	0.000388	0.0504	possibly correct	TRUE	131538	LASYLDK	R	V	0.978	1.6	5.66	2		405.227	808.439	809.44	2	0.006026	7.445	1428.69	28996	91630	116	122	FALSE	P13645,Q04695,P08727,P02533,P35527,P08779
NF-rep1	Keratin, type I cytoskeletal 15 OS=Homo sapiens GN=KRT15 PE=1 SV=3	P19012	49212.9	1	3	3	29	0.000388	0.0504	possibly correct	TRUE	131538	LASYLDK	R	V	0.978	1.6	5.55	2		405.227	808.439	809.44	2	0.006026	7.445	1428.69	28996	91630	116	122	FALSE	P13645,Q04695,P08727,P02533,P35527,P08779
NF-rep1	Keratin, type I cytoskeletal 15 OS=Homo sapiens GN=KRT15 PE=1 SV=3	P19012	49212.9	1	3	3	29	0.000388	0.0504	possibly correct	TRUE	131538	LASYLDK	R	V	0.978	1.6	5.55	2		405.227	808.439	809.44	2	0.006026	7.445	1428.69	28996	91630	116	122	FALSE	P13645,Q04695,P08727,P02533,P35527,P08779
NF-rep1	Keratin, type I cytoskeletal 15 OS=Homo sapiens GN=KRT15 PE=1 SV=3	P19012	49212.9	1	3	3	29	0.000388	0.0504	possibly correct	TRUE	131538	LASYLDK	R	V	0.988	1.6	6.42	2		405.227	808.439	809.44	2	0.006026	7.445	1428.69	28996	91630	116	122	FALSE	P13645,Q04695,P08727,P02533,P35527,P08779
NF-rep1	Keratin, type I cytoskeletal 15 OS=Homo sapiens GN=KRT15 PE=1 SV=3	P19012	49212.9	1	3	3	29	0.000388	0.0504	possibly correct	TRUE	131538	LASYLDK	R	V	0.988	1.6	6.54	2		405.227	808.439	809.44	2	0.006026	7.445	1428.69	28996	91630	116	122	FALSE	P13645,Q04695,P08727,P02533,P35527,P08779
NF-rep1	Keratin, type I cytoskeletal 15 OS=Homo sapiens GN=KRT15 PE=1 SV=3	P19012	49212.9	1	3	3	29	0.000388	0.0504	possibly correct	TRUE	95750	LASYLDK	R	V	0.988	2.54	6.76	2		405.227	808.439	809.44	2	0.005965	7.369	1401.88	126223	333615	116	122	FALSE	P13645,Q04695,P08727,P02533,P35527,P08779
NF-rep1	Keratin, type I cytoskeletal 15 OS=Homo sapiens GN=KRT15 PE=1 SV=3	P19012	49212.9	1	3	3	29	0.000388	0.0504	possibly correct	TRUE	116864	LASYLDK	R	V	0.988	1.12	6.82	2		405.226	808.438	809.44	2	0.005233	6.465	1428.24	36959	97744	116	122	FALSE	P13645,Q04695,P08727,P02533,P35527,P08779
NF-rep1	Keratin, type I cytoskeletal 15 OS=Homo sapiens GN=KRT15 PE=1 SV=3	P19012	49212.9	1	3	3	29	0.000388	0.0504	possibly correct	TRUE	95750	LASYLDK	R	V	0.988	2.54	6.88	2		405.227	808.439	809.44	2	0.005965	7.369	1401.88	126223	333615	116	122	FALSE	P13645,Q04695,P08727,P02533,P35527,P08779
NF-rep1	Keratin, type I cytoskeletal 15 OS=Homo sapiens GN=KRT15 PE=1 SV=3	P19012	49212.9	1	3	3	29	0.000388	0.0504	possibly correct	TRUE	95750	LASYLDK	R	V	0.988	2.54	6.95	2		405.227	808.439	809.44	2	0.005965	7.369	1401.88	126223	333615	116	122	FALSE	P13645,Q04695,P08727,P02533,P35527,P08779
NF-rep1	Keratin, type I cytoskeletal 15 OS=Homo sapiens GN=KRT15 PE=1 SV=3	P19012	49212.9	1	3	3	29	0.000388	0.0504	possibly correct	TRUE	95750	LASYLDK	R	V	0.988	2.54	6.95	2		405.227	808.439	809.44	2	0.005965	7.369	1401.88	126223	333615	116	122	FALSE	P13645,Q04695,P08727,P02533,P35527,P08779
NF-rep1	Keratin, type I cytoskeletal 15 OS=Homo sapiens GN=KRT15 PE=1 SV=3	P19012	49212.9	1	3	3	29	0.000388	0.0504	possibly correct	TRUE	116864	LASYLDK	R	V	0.988	1.12	7.02	2		405.226	808.438	809.44	2	0.005233	6.465	1428.24	36959	97744	116	122	FALSE	P13645,Q04695,P08727,P02533,P35527,P08779
NF-rep1	Keratin, type I cytoskeletal 15 OS=Homo sapiens GN=KRT15 PE=1 SV=3	P19012	49212.9	1	3	3	29	0.000388	0.0504	possibly correct	TRUE	116864	LASYLDK	R	V	0.988	1.12	7.09	2		405.226	808.438	809.44	2	0.005233	6.465	1428.24	36959	97744	116	122	FALSE	P13645,Q04695,P08727,P02533,P35527,P08779
NF-rep1	Keratin, type I cytoskeletal 15 OS=Homo sapiens GN=KRT15 PE=1 SV=3	P19012	49212.9	1	3	3	29	0.000388	0.0504	possibly correct	TRUE	116864	LASYLDK	R	V	0.988	1.12	7.14	2		405.226	808.438	809.44	2	0.005233	6.465	1428.24	36959	97744	116	122	FALSE	P13645,Q04695,P08727,P02533,P35527,P08779
NF-rep1	Keratin, type I cytoskeletal 15 OS=Homo sapiens GN=KRT15 PE=1 SV=3	P19012	49212.9	1	3	3	29	0.000388	0.0504	possibly correct	TRUE	116864	LASYLDK	R	V	0.988	1.12	8.58	2		405.226	808.438	809.44	2	0.005233	6.465	1428.24	36959	97744	116	122	FALSE	P13645,Q04695,P08727,P02533,P35527,P08779
NF-rep1	Keratin, type I cytoskeletal 15 OS=Homo sapiens GN=KRT15 PE=1 SV=3	P19012	49212.9	1	3	3	29	0.000388	0.0504	possibly correct	TRUE	121630	VLDELTLAR	R	T	0.977	0	6.6	2		515.304	1028.59	1029.59	2	0.006174	5.996	2302.39	7128	69100	215	223	FALSE	Q04695,P08727,P02533,P08779
NF-rep1	72 kDa type IV collagenase OS=Homo sapiens GN=MMP2 PE=1 SV=2	P08253	73885.1	1	31	34	36	0.000482	0.556	possibly correct	TRUE	88285	AFQVWSDVTPLR	R	F	0.908	0	6.29	2		709.877	1417.74	1418.74	2	0.003836	2.704	2949.53	11216	38311	147	158	TRUE
NF-rep1	72 kDa type IV collagenase OS=Homo sapiens GN=MMP2 PE=1 SV=2	P08253	73885.1	1	31	34	36	0.000482	0.556	possibly correct	TRUE	108181	AFQVWSDVTPLR	R	F	0.997	8.2	9.33	2		709.879	1417.74	1418.74	2	0.007498	5.285	2922.25	425602	498918	147	158	TRUE
NF-rep1	72 kDa type IV collagenase OS=Homo sapiens GN=MMP2 PE=1 SV=2	P08253	73885.1	1	31	34	36	0.000482	0.556	possibly correct	TRUE	111681	AVFFAGNEYWIYSASTLER	K	G	0.997	0	7.9	2		1112.56	2223.1	2224.07	2	0.03267	14.69	3508.27	4225	137394	532	550	TRUE
NF-rep1	72 kDa type IV collagenase OS=Homo sapiens GN=MMP2 PE=1 SV=2	P08253	73885.1	1	31	34	36	0.000482	0.556	possibly correct	TRUE	105476	cGNPDVANYNFFPR	R	K	0.997	2.54	8.86	2	c1: Carbamidomethyl (+57.02)	835.876	1669.74	1670.74	2	0.006618	3.961	2606.36	50770	245824	102	115	TRUE
NF-rep1	72 kDa type IV collagenase OS=Homo sapiens GN=MMP2 PE=1 SV=2	P08253	73885.1	1	31	34	36	0.000482	0.556	possibly correct	TRUE	111211	DGLLAHAFAPGTGVGGDSHFDDDELWTLGEGQVVR	K	V	0.997	0	8.96	2		910.449	3637.77	3638.72	4	0.05795	15.92	3407.98	245707	379652	188	222	TRUE
NF-rep1	72 kDa type IV collagenase OS=Homo sapiens GN=MMP2 PE=1 SV=2	P08253	73885.1	1	31	34	36	0.000482	0.556	possibly correct	TRUE	111784	DKPmGPLLVATFWPELPEK	R	I	0.997	0	8.18	2	m4: Oxidation (+15.99)	728.723	2183.15	2184.14	3	0.01245	5.699	3539.55	61053	184174	501	519	TRUE
NF-rep1	72 kDa type IV collagenase OS=Homo sapiens GN=MMP2 PE=1 SV=2	P08253	73885.1	1	31	34	36	0.000482	0.556	possibly correct	TRUE	112339	DKPMGPLLVATFWPELPEK	R	I	0.997	0	9.3	2		723.392	2167.15	2168.15	3	0.01493	6.886	3712.39	293860	276606	501	519	TRUE
NF-rep1	72 kDa type IV collagenase OS=Homo sapiens GN=MMP2 PE=1 SV=2	P08253	73885.1	1	31	34	36	0.000482	0.556	possibly correct	TRUE	112611	DKPMGPLLVATFWPELPEKIDAVYEAPQEEK	R	A	0.997	0	8.18	2		885.968	3539.84	3540.8	4	0.05343	15.09	3803.81	52749	127146	501	531	TRUE
NF-rep1	72 kDa type IV collagenase OS=Homo sapiens GN=MMP2 PE=1 SV=2	P08253	73885.1	1	31	34	36	0.000482	0.556	possibly correct	TRUE	108622	ELAVQYLNTFYGcPK	K	E	0.997	0	8.86	2	c13: Carbamidomethyl (+57.02)	901.951	1801.89	1802.88	2	0.01671	9.267	2988.27	44363	240122	48	62	TRUE
NF-rep1	72 kDa type IV collagenase OS=Homo sapiens GN=MMP2 PE=1 SV=2	P08253	73885.1	1	31	34	36	0.000482	0.556	possibly correct	TRUE	108467	FFGLPQTGDLDQNTIETmR	K	K	0.997	0	8.57	2	m18: Oxidation (+15.99)	1100.04	2198.06	2199.04	2	0.03296	14.99	2968.48	79329	535237	80	98	TRUE
NF-rep1	72 kDa type IV collagenase OS=Homo sapiens GN=MMP2 PE=1 SV=2	P08253	73885.1	1	31	34	36	0.000482	0.556	possibly correct	TRUE	109971	FFGLPQTGDLDQNTIETMR	K	K	0.997	0	9.34	2		1092.04	2182.07	2183.04	2	0.03105	14.22	3175.24	215156	962389	80	98	TRUE
NF-rep1	72 kDa type IV collagenase OS=Homo sapiens GN=MMP2 PE=1 SV=2	P08253	73885.1	1	31	34	36	0.000482	0.556	possibly correct	TRUE	108722	FPFLFNGK	K	E	0.997	2.7	8.82	2		485.266	968.518	969.519	2	0.006228	6.423	3005.9	147580	461447	235	242	TRUE
NF-rep1	72 kDa type IV collagenase OS=Homo sapiens GN=MMP2 PE=1 SV=2	P08253	73885.1	1	31	34	36	0.000482	0.556	possibly correct	TRUE	95010	FQGTSYDScTTEGR	R	T	0.997	1.37	8.4	2	c9: Carbamidomethyl (+57.02)	804.838	1607.66	1608.66	2	0.009212	5.726	1278.86	123621	280246	297	310	TRUE
NF-rep1	72 kDa type IV collagenase OS=Homo sapiens GN=MMP2 PE=1 SV=2	P08253	73885.1	1	31	34	36	0.000482	0.556	possibly correct	TRUE	105975	GYPKPLTSLGLPPDVQR	R	V	0.997	0	8.39	2		919.516	1837.02	1838.02	2	0.007578	4.123	2668.9	18928	754539	551	567	TRUE
NF-rep1	72 kDa type IV collagenase OS=Homo sapiens GN=MMP2 PE=1 SV=2	P08253	73885.1	1	31	34	36	0.000482	0.556	possibly correct	TRUE	96982	IDAVYEAPQEEK	K	A	0.997	3.35	9.11	2		696.34	1390.66	1391.67	2	0.003195	2.296	1583.82	271794	228017	520	531	TRUE
NF-rep1	72 kDa type IV collagenase OS=Homo sapiens GN=MMP2 PE=1 SV=2	P08253	73885.1	1	31	34	36	0.000482	0.556	possibly correct	TRUE	105096	IHDGEADIMINFGR	R	W	0.997	0	8.68	2		794.389	1586.76	1587.76	2	0.01296	8.163	2572.17	23261	229281	162	175	TRUE
NF-rep1	72 kDa type IV collagenase OS=Homo sapiens GN=MMP2 PE=1 SV=2	P08253	73885.1	1	31	34	36	0.000482	0.556	possibly correct	TRUE	109218	IIGYTPDLDPETVDDAFAR	R	A	0.997	0	9.58	2		1054.53	2107.04	2108.02	2	0.02798	13.28	3071.71	510524	525006	128	146	TRUE
NF-rep1	72 kDa type IV collagenase OS=Homo sapiens GN=MMP2 PE=1 SV=2	P08253	73885.1	1	31	34	36	0.000482	0.556	possibly correct	TRUE	95535	KMDPGFPK	K	L	0.988	0	8.29	2		460.242	918.47	919.471	2	0.006754	7.346	1363.16	49279	334759	597	604	TRUE
NF-rep1	72 kDa type IV collagenase OS=Homo sapiens GN=MMP2 PE=1 SV=2	P08253	73885.1	1	31	34	36	0.000482	0.556	possibly correct	TRUE	98876	MWcATTANYDDDR	K	K	0.997	0	7.82	2	c3: Carbamidomethyl (+57.02)	809.824	1617.63	1618.63	2	0.01356	8.377	1832.67	17610	740756	373	385	TRUE
NF-rep1	72 kDa type IV collagenase OS=Homo sapiens GN=MMP2 PE=1 SV=2	P08253	73885.1	1	31	34	36	0.000482	0.556	possibly correct	TRUE	97232	MWcATTANYDDDRK	K	W	0.997	3.09	8.5	2	c3: Carbamidomethyl (+57.02)	582.914	1745.72	1746.72	3	0.00706	4.042	1613.22	131716	246550	373	386	TRUE
NF-rep1	72 kDa type IV collagenase OS=Homo sapiens GN=MMP2 PE=1 SV=2	P08253	73885.1	1	31	34	36	0.000482	0.556	possibly correct	TRUE	107597	QDIVFDGIAQIR	K	G	0.997	0	8.76	2		687.879	1373.74	1374.74	2	0.01374	9.995	2851.33	107370	506720	471	482	TRUE
NF-rep1	72 kDa type IV collagenase OS=Homo sapiens GN=MMP2 PE=1 SV=2	P08253	73885.1	1	31	34	36	0.000482	0.556	possibly correct	TRUE	125618	SDGFLWcSTTYNFEK	R	D	0.978	0	6.61	2	c7: Carbamidomethyl (+57.02)	927.911	1853.81	1854.8	2	0.01453	7.834	3005.71	12885	148583	253	267	TRUE
NF-rep1	72 kDa type IV collagenase OS=Homo sapiens GN=MMP2 PE=1 SV=2	P08253	73885.1	1	31	34	36	0.000482	0.556	possibly correct	TRUE	108703	SDGFLWcSTTYNFEK	R	D	0.997	0	9.15	2	c7: Carbamidomethyl (+57.02)	927.914	1853.81	1854.8	2	0.02015	10.86	3003.67	146399	359735	253	267	TRUE
NF-rep1	72 kDa type IV collagenase OS=Homo sapiens GN=MMP2 PE=1 SV=2	P08253	73885.1	1	31	34	36	0.000482	0.556	possibly correct	TRUE	107193	TDKELAVQYLNTFYGcPK	K	E	0.997	0	8.91	2	c16: Carbamidomethyl (+57.02)	716.361	2146.06	2147.05	3	0.02084	9.705	2795.89	200920	110629	45	62	TRUE
NF-rep1	72 kDa type IV collagenase OS=Homo sapiens GN=MMP2 PE=1 SV=2	P08253	73885.1	1	31	34	36	0.000482	0.556	possibly correct	TRUE	97999	TYIFAGDK	K	F	0.988	0	8.19	2		457.739	913.464	914.462	2	0.009184	10.04	1725.59	85901	185103	580	587	TRUE
NF-rep1	72 kDa type IV collagenase OS=Homo sapiens GN=MMP2 PE=1 SV=2	P08253	73885.1	1	31	34	36	0.000482	0.556	possibly correct	TRUE	85762	TYIFAGDKFWR	K	Y	0.887	0	6.24	2		702.351	1402.69	1403.71	2	-0.01665	-11.86	2465.7	12869	265892	580	590	TRUE
NF-rep1	72 kDa type IV collagenase OS=Homo sapiens GN=MMP2 PE=1 SV=2	P08253	73885.1	1	31	34	36	0.000482	0.556	possibly correct	TRUE	100981	VDAAFNWSK	R	N	0.997	1.92	8.63	2		519.259	1036.5	1037.51	2	0.006307	6.079	2099.08	161547	625500	568	576	TRUE
NF-rep1	72 kDa type IV collagenase OS=Homo sapiens GN=MMP2 PE=1 SV=2	P08253	73885.1	1	31	34	36	0.000482	0.556	possibly correct	TRUE	119178	VDAAFNWSKNK	R	K	0.916	0	6.42	2		427.229	1278.67	1279.64	3	0.02991	23.37	1891.25	7228	279187	568	578	TRUE
NF-rep1	72 kDa type IV collagenase OS=Homo sapiens GN=MMP2 PE=1 SV=2	P08253	73885.1	1	31	34	36	0.000482	0.556	possibly correct	TRUE	97537	VKYGNADGEYcK	R	F	0.997	0	7.17	2	c11: Carbamidomethyl (+57.02)	702.316	1402.62	1403.63	2	-0.001111	-0.7917	1654.4	5976	285197	223	234	TRUE
NF-rep1	72 kDa type IV collagenase OS=Homo sapiens GN=MMP2 PE=1 SV=2	P08253	73885.1	1	31	34	36	0.000482	0.556	possibly correct	TRUE	95688	WcGTTEDYDR	R	D	0.997	2.28	9.24	2	c2: Carbamidomethyl (+57.02)	651.759	1301.5	1302.51	2	0.005641	4.331	1389.81	115922	328169	316	325	TRUE
NF-rep1	72 kDa type IV collagenase OS=Homo sapiens GN=MMP2 PE=1 SV=2	P08253	73885.1	1	31	34	36	0.000482	0.556	possibly correct	TRUE	98237	WcGTTEDYDRDK	R	K	0.997	0	7.28	2	c2: Carbamidomethyl (+57.02)	773.329	1544.64	1545.63	2	0.02317	14.99	1753.19	7387	333366	316	327	TRUE
NF-rep1	72 kDa type IV collagenase OS=Homo sapiens GN=MMP2 PE=1 SV=2	P08253	73885.1	1	31	34	36	0.000482	0.556	possibly correct	TRUE	96278	WDKNQITYR	K	I	0.997	0	8.76	2		612.313	1222.61	1223.62	2	0.002539	2.075	1481.88	52098	364655	119	127	TRUE
NF-rep1	72 kDa type IV collagenase OS=Homo sapiens GN=MMP2 PE=1 SV=2	P08253	73885.1	1	31	34	36	0.000482	0.556	possibly correct	TRUE	98810	WEHGDGYPFDGK	R	D	0.997	1.51	9.19	2		704.306	1406.6	1407.6	2	0.007236	5.141	1826.65	160495	264680	176	187	TRUE
NF-rep1	72 kDa type IV collagenase OS=Homo sapiens GN=MMP2 PE=1 SV=2	P08253	73885.1	1	31	34	36	0.000482	0.556	possibly correct	TRUE	112333	YGFcPETAmSTVGGNSEGAPcVFPFTFLGNK	K	Y	0.997	0	7.57	2	c4: Carbamidomethyl (+57.02), m9: Oxidation (+15.99), c21: Carbamidomethyl (+57.02)	1120.17	3357.5	3358.49	3	0.02124	6.326	3712.01	17682	303051	329	359	TRUE
NF-rep1	72 kDa type IV collagenase OS=Homo sapiens GN=MMP2 PE=1 SV=2	P08253	73885.1	1	31	34	36	0.000482	0.556	possibly correct	TRUE	112698	YGFcPETAMSTVGGNSEGAPcVFPFTFLGNK	K	Y	0.997	0	8.94	2	c4: Carbamidomethyl (+57.02), c21: Carbamidomethyl (+57.02)	1114.85	3341.54	3342.49	3	0.05888	17.62	3851.96	84299	133837	329	359	TRUE
NF-rep1	72 kDa type IV collagenase OS=Homo sapiens GN=MMP2 PE=1 SV=2	P08253	73885.1	1	31	34	36	0.000482	0.556	possibly correct	TRUE	92794	YGNADGEYcK	K	F	0.997	1.89	8.31	2	c9: Carbamidomethyl (+57.02)	588.736	1175.46	1176.46	2	0.002621	2.228	852.282	49487	97280	225	234	TRUE
NF-rep1	Plastin-3 OS=Homo sapiens GN=PLS3 PE=1 SV=4	P13797	70813.9	1	6	6	6	8.03e-05	0.133	possibly correct	TRUE	112381	LNLAFVANLFNK	K	Y	0.964	0	6.51	2		682.394	1362.77	1363.77	2	0.006905	5.063	3722.03	6563	180108	365	376	TRUE
NF-rep1	Plastin-3 OS=Homo sapiens GN=PLS3 PE=1 SV=4	P13797	70813.9	1	6	6	6	8.03e-05	0.133	possibly correct	TRUE	107496	LSPEELLLR	K	W	0.951	0	6.44	2		535.32	1068.63	1069.63	2	0.007955	7.437	2845.13	16447	83917	267	275	TRUE
NF-rep1	Plastin-3 OS=Homo sapiens GN=PLS3 PE=1 SV=4	P13797	70813.9	1	6	6	6	8.03e-05	0.133	possibly correct	TRUE	105873	MINLSVPDTIDER	K	A	0.99	0	6.78	2		751.881	1501.75	1502.75	2	0.002615	1.74	2648.82	32053	150019	169	181	TRUE
NF-rep1	Plastin-3 OS=Homo sapiens GN=PLS3 PE=1 SV=4	P13797	70813.9	1	6	6	6	8.03e-05	0.133	possibly correct	TRUE	101886	QFVTPADVVSGNPK	R	L	0.969	0	6.54	2		729.883	1457.75	1458.76	2	0.0003093	0.212	2213.29	22824	209948	351	364	TRUE
NF-rep1	Plastin-3 OS=Homo sapiens GN=PLS3 PE=1 SV=4	P13797	70813.9	1	6	6	6	8.03e-05	0.133	possibly correct	TRUE	108320	YPALTKPENQDIDWTLLEGETR	K	E	0.897	0	6.37	2		863.778	2588.31	2589.28	3	0.03603	13.92	2945.08	23766	246746	377	398	TRUE
NF-rep1	Plastin-3 OS=Homo sapiens GN=PLS3 PE=1 SV=4	P13797	70813.9	1	6	6	6	8.03e-05	0.133	possibly correct	TRUE	105700	YTLNVLEDLGDGQK	R	A	0.961	0	6.49	2		782.903	1563.79	1564.79	2	0.01391	8.892	2627.24	5203	609589	505	518	TRUE
NF-rep1	Heat shock protein HSP 90-beta OS=Homo sapiens GN=HSP90AB1 PE=1 SV=4	P08238	83267.3	1	15	15	15	0.000201	0.314	possibly correct	TRUE	86196	ADLINNLGTIAK	K	S	0.997	0	8.14	2		621.859	1241.7	1242.71	2	0.004515	3.633	2548.18	39503	258799	96	107	FALSE	P07900,Q58FF8
NF-rep1	Heat shock protein HSP 90-beta OS=Homo sapiens GN=HSP90AB1 PE=1 SV=4	P08238	83267.3	1	15	15	15	0.000201	0.314	possibly correct	TRUE	87150	APFDLFENK	R	K	0.993	0	6.84	2		540.773	1079.53	1080.54	2	0.002306	2.134	2717.41	5593	133275	339	347	FALSE	Q58FF7
NF-rep1	Heat shock protein HSP 90-beta OS=Homo sapiens GN=HSP90AB1 PE=1 SV=4	P08238	83267.3	1	15	15	15	0.000201	0.314	possibly correct	TRUE	80090	EDQTEYLEER	K	R	0.997	0	7.45	2		656.289	1310.56	1311.57	2	0.0009989	0.7616	1514.38	23999	64651	187	196	FALSE	P07900,Q58FF7
NF-rep1	Heat shock protein HSP 90-beta OS=Homo sapiens GN=HSP90AB1 PE=1 SV=4	P08238	83267.3	1	15	15	15	0.000201	0.314	possibly correct	TRUE	82598	EGLELPEDEEEK	K	K	0.997	0	7.37	2		708.831	1415.65	1416.64	2	0.01769	12.49	1963.66	18240	119596	539	550	FALSE	P07900,Q58FF7,Q58FG0
NF-rep1	Heat shock protein HSP 90-beta OS=Homo sapiens GN=HSP90AB1 PE=1 SV=4	P08238	83267.3	1	15	15	15	0.000201	0.314	possibly correct	TRUE	82452	ELISNASDALDK	R	I	0.997	0	7.91	2		638.326	1274.64	1275.64	2	0.001441	1.13	1939.55	52664	93230	42	53	FALSE	Q58FF8,P14625,Q58FF7
NF-rep1	Heat shock protein HSP 90-beta OS=Homo sapiens GN=HSP90AB1 PE=1 SV=4	P08238	83267.3	1	15	15	15	0.000201	0.314	possibly correct	TRUE	89417	GFEVVYMTEPIDEYcVQQLK	R	E	0.996	0	6.96	2	c15: Carbamidomethyl (+57.02)	1224.6	2447.18	2448.15	2	0.0384	15.69	3243.64	5073	160902	507	526	FALSE	Q58FF7
NF-rep1	Heat shock protein HSP 90-beta OS=Homo sapiens GN=HSP90AB1 PE=1 SV=4	P08238	83267.3	1	15	15	15	0.000201	0.314	possibly correct	TRUE	86316	GVVDSEDLPLNISR	R	E	0.997	6.27	8.7	2		757.401	1512.79	1513.79	2	0.008588	5.673	2567.74	78545	197519	379	392	FALSE	P07900,Q58FF7
NF-rep1	Heat shock protein HSP 90-beta OS=Homo sapiens GN=HSP90AB1 PE=1 SV=4	P08238	83267.3	1	15	15	15	0.000201	0.314	possibly correct	TRUE	84616	HLEINPDHPIVETLR	K	Q	0.997	0	7.35	2		594.993	1781.96	1782.95	3	0.01355	7.602	2281.08	15359	75101	625	639	TRUE
NF-rep1	Heat shock protein HSP 90-beta OS=Homo sapiens GN=HSP90AB1 PE=1 SV=4	P08238	83267.3	1	15	15	15	0.000201	0.314	possibly correct	TRUE	89156	HSQFIGYPITLYLEK	K	E	0.997	0	7.1	2		904.989	1807.96	1808.96	2	0.01199	6.629	3161.09	9557	104405	205	219	FALSE	Q58FF7
NF-rep1	Heat shock protein HSP 90-beta OS=Homo sapiens GN=HSP90AB1 PE=1 SV=4	P08238	83267.3	1	15	15	15	0.000201	0.314	possibly correct	FALSE	84065	IDIIPNPQER	K	T	0.997	0	7.04	2		597.828	1193.64	1194.65	2	0.001346	1.127	2198.26	23776	32138	73	82	FALSE	Q58FF7
NF-rep1	Heat shock protein HSP 90-beta OS=Homo sapiens GN=HSP90AB1 PE=1 SV=4	P08238	83267.3	1	15	15	15	0.000201	0.314	possibly correct	TRUE	78057	LGIHEDSTNR	K	R	0.981	0	6.64	2		571.286	1140.56	1141.56	2	0.00544	4.765	1001.75	4736	56920	439	448	TRUE
NF-rep1	Heat shock protein HSP 90-beta OS=Homo sapiens GN=HSP90AB1 PE=1 SV=4	P08238	83267.3	1	15	15	15	0.000201	0.314	possibly correct	TRUE	89099	LGLGIDEDEVAAEEPNAAVPDEIPPLEGDEDASR	K	M	0.997	0	7.16	2		1178.25	3531.72	3532.65	3	0.07687	21.76	3142.78	14997	63505	686	719	TRUE
NF-rep1	Heat shock protein HSP 90-beta OS=Homo sapiens GN=HSP90AB1 PE=1 SV=4	P08238	83267.3	1	15	15	15	0.000201	0.314	possibly correct	TRUE	88715	LVSSPccIVTSTYGWTANMER	R	I	0.982	0	6.66	2	c6: Carbamidomethyl (+57.02), c7: Carbamidomethyl (+57.02)	1216.57	2431.13	2432.1	2	0.02941	12.09	3039.51	4376	184444	584	604	TRUE
NF-rep1	Heat shock protein HSP 90-beta OS=Homo sapiens GN=HSP90AB1 PE=1 SV=4	P08238	83267.3	1	15	15	15	0.000201	0.314	possibly correct	TRUE	86478	SLIINTFYSNK	M	E	0.997	0	7.2	1		650.35	1298.69	1299.69	2	-0.001475	-1.135	2599.51	4353	296099	26	36	FALSE	P07900,Q58FF8
NF-rep1	Heat shock protein HSP 90-beta OS=Homo sapiens GN=HSP90AB1 PE=1 SV=4	P08238	83267.3	1	15	15	15	0.000201	0.314	possibly correct	TRUE	86655	TLTLVDTGIGMTK	R	A	0.985	0	6.69	2		675.371	1348.73	1349.73	2	-0.0001048	-0.07764	2627.09	17556	312404	83	95	FALSE	Q58FF8
NF-rep1	Heat shock protein HSP 90-beta OS=Homo sapiens GN=HSP90AB1 PE=1 SV=4	P08238	83267.3	1	15	15	15	0.000201	0.314	possibly correct	TRUE	78962	YESLTDPSK	R	L	0.997	0	7.37	2		520.254	1038.49	1039.49	2	0.006508	6.261	1281.48	13982	144982	56	64	FALSE	P07900,Q58FF8,Q58FF7
NF-rep1	Plasma protease C1 inhibitor OS=Homo sapiens GN=SERPING1 PE=1 SV=2	P05155	55155.5	1	4	4	4	5.36e-05	0.102	possibly correct	TRUE	88084	FQPTLLTLPR	K	I	0.997	0	7.13	2		593.354	1184.69	1185.7	2	0.0009493	0.8006	2903.28	42133	57498	391	400	TRUE
NF-rep1	Plasma protease C1 inhibitor OS=Homo sapiens GN=SERPING1 PE=1 SV=2	P05155	55155.5	1	4	4	4	5.36e-05	0.102	possibly correct	TRUE	88074	GVTSVSQIFHSPDLAIR	K	D	0.997	3.82	7.14	2		609.666	1825.98	1826.98	3	0.00723	3.958	2901.77	43723	104342	217	233	TRUE
NF-rep1	Plasma protease C1 inhibitor OS=Homo sapiens GN=SERPING1 PE=1 SV=2	P05155	55155.5	1	4	4	4	5.36e-05	0.102	possibly correct	TRUE	87700	LEDMEQALSPSVFK	R	A	0.971	0	6.56	2		797.396	1592.78	1593.78	2	0.0015	0.9411	2842.67	23372	91980	367	380	TRUE
NF-rep1	Plasma protease C1 inhibitor OS=Homo sapiens GN=SERPING1 PE=1 SV=2	P05155	55155.5	1	4	4	4	5.36e-05	0.102	possibly correct	TRUE	82344	LLDSLPSDTR	R	L	0.997	1.64	7.03	2		558.799	1115.58	1116.59	2	0.001563	1.399	1920.85	37405	157037	277	286	TRUE
NF-rep1	Prosaposin OS=Homo sapiens GN=PSAP PE=1 SV=2	P07602	58112	1	6	6	6	8.03e-05	0.158	possibly correct	TRUE	113204	EIVDSYLPVILDIIK	K	G	0.997	3.26	6.76	2		865.507	1729	1730	2	0.007524	4.349	4173.31	14256	13454	108	122	TRUE
NF-rep1	Prosaposin OS=Homo sapiens GN=PSAP PE=1 SV=2	P07602	58112	1	6	6	6	8.03e-05	0.158	possibly correct	TRUE	95732	IGAcPSAHKPLLGTEK	K	C	0.927	0	6.45	2	c4: Carbamidomethyl (+57.02)	560.306	1677.9	1678.89	3	0.009119	5.432	1398.02	16310	201107	479	494	TRUE
NF-rep1	Prosaposin OS=Homo sapiens GN=PSAP PE=1 SV=2	P07602	58112	1	6	6	6	8.03e-05	0.158	possibly correct	TRUE	98873	LGPGMADIcK	R	N	0.916	0	6.32	2	c9: Carbamidomethyl (+57.02)	531.262	1060.51	1061.51	2	0.005345	5.035	1832.11	13901	490694	233	242	TRUE
NF-rep1	Prosaposin OS=Homo sapiens GN=PSAP PE=1 SV=2	P07602	58112	1	6	6	6	8.03e-05	0.158	possibly correct	TRUE	108387	NVIPALELVEPIKK	K	H	0.997	0	7.18	2		781.985	1561.95	1562.95	2	0.009946	6.364	2954.03	21961	105791	291	304	TRUE
NF-rep1	Prosaposin OS=Homo sapiens GN=PSAP PE=1 SV=2	P07602	58112	1	6	6	6	8.03e-05	0.158	possibly correct	TRUE	106853	SDVYcEVcEFLVK	K	E	0.96	0	6.48	2	c5: Carbamidomethyl (+57.02), c8: Carbamidomethyl (+57.02)	824.391	1646.77	1647.74	2	0.0354	21.49	2761.69	19129	718840	311	323	TRUE
NF-rep1	Prosaposin OS=Homo sapiens GN=PSAP PE=1 SV=2	P07602	58112	1	6	6	6	8.03e-05	0.158	possibly correct	TRUE	105651	TcDWLPKPNMSAScK	K	E	0.94	0	6.39	2	c2: Carbamidomethyl (+57.02), c14: Carbamidomethyl (+57.02)	897.907	1793.8	1794.8	2	0.008776	4.89	2626.58	1884750	1815400	93	107	TRUE
NF-rep1	Ezrin OS=Homo sapiens GN=EZR PE=1 SV=4	P15311	69414.7	1	6	6	6	8.03e-05	0.087	possibly correct	TRUE	106390	APDFVFYAPR	K	L	0.997	0	7.21	2		591.806	1181.6	1182.59	2	0.01025	8.664	2703.38	66147	421414	264	273	FALSE	P35241,P26038
NF-rep1	Ezrin OS=Homo sapiens GN=EZR PE=1 SV=4	P15311	69414.7	1	6	6	6	8.03e-05	0.087	possibly correct	TRUE	95957	ELSEQIQR	R	A	0.949	0	6.43	2		501.769	1001.52	1002.52	2	0.008483	8.462	1431.29	5469	184239	364	371	TRUE
NF-rep1	Ezrin OS=Homo sapiens GN=EZR PE=1 SV=4	P15311	69414.7	1	6	6	6	8.03e-05	0.087	possibly correct	TRUE	109144	IGFPWSEIR	K	N	0.975	0	6.59	2		552.797	1103.58	1104.58	2	0.00329	2.979	3061.35	90543	136280	238	246	FALSE	P35241,P26038
NF-rep1	Ezrin OS=Homo sapiens GN=EZR PE=1 SV=4	P15311	69414.7	1	6	6	6	8.03e-05	0.087	possibly correct	TRUE	92284	KVSAQEVR	K	K	0.96	0	6.48	2		458.767	915.52	916.521	2	0.006664	7.271	625.212	8838	96539	64	71	TRUE
NF-rep1	Ezrin OS=Homo sapiens GN=EZR PE=1 SV=4	P15311	69414.7	1	6	6	6	8.03e-05	0.087	possibly correct	TRUE	93792	NISFNDKK	R	F	0.988	0	6.81	2		483.258	964.502	965.505	2	0.003765	3.9	1079.11	32732	231640	247	254	FALSE	P35241,P26038
NF-rep1	Ezrin OS=Homo sapiens GN=EZR PE=1 SV=4	P15311	69414.7	1	6	6	6	8.03e-05	0.087	possibly correct	TRUE	101216	QLFDQVVK	K	T	0.93	0	6.36	2		488.78	975.545	976.546	2	0.006144	6.292	2125.3	30879	578789	28	35	FALSE	P35241,P26038
NF-rep1	Nucleobindin-1 OS=Homo sapiens GN=NUCB1 PE=1 SV=4	Q02818	53879.6	1	11	11	11	0.000147	0.293	possibly correct	TRUE	118130	ELDFVSHHVR	R	T	0.987	0	6.72	2		619.825	1237.63	1238.63	2	0.0142	11.46	1679.25	3737	173512	88	97	TRUE
NF-rep1	Nucleobindin-1 OS=Homo sapiens GN=NUCB1 PE=1 SV=4	Q02818	53879.6	1	11	11	11	0.000147	0.293	possibly correct	TRUE	124453	EVWEELDGLDPNR	K	F	0.997	1.11	7.08	2		786.377	1570.74	1571.73	2	0.01249	7.948	2789.83	13019	51597	230	242	TRUE
NF-rep1	Nucleobindin-1 OS=Homo sapiens GN=NUCB1 PE=1 SV=4	Q02818	53879.6	1	11	11	11	0.000147	0.293	possibly correct	TRUE	117298	FEEELAAR	R	E	0.988	0	6.77	2		482.743	963.472	964.473	2	0.006046	6.269	1536.53	6089	140709	350	357	TRUE
NF-rep1	Nucleobindin-1 OS=Homo sapiens GN=NUCB1 PE=1 SV=4	Q02818	53879.6	1	11	11	11	0.000147	0.293	possibly correct	TRUE	116277	LQAANAEDIK	K	S	0.992	0	6.81	2		536.787	1071.56	1072.56	2	0.003937	3.67	1295.98	19922	161976	72	81	TRUE
NF-rep1	Nucleobindin-1 OS=Homo sapiens GN=NUCB1 PE=1 SV=4	Q02818	53879.6	1	11	11	11	0.000147	0.293	possibly correct	TRUE	116330	LSQETEALGR	R	S	0.997	0	7.28	2		552.289	1102.56	1103.57	2	0.001189	1.077	1306.86	17176	65763	368	377	TRUE
NF-rep1	Nucleobindin-1 OS=Homo sapiens GN=NUCB1 PE=1 SV=4	Q02818	53879.6	1	11	11	11	0.000147	0.293	possibly correct	TRUE	127301	LVTLEEFLASTQR	R	K	0.989	0	6.75	2		753.914	1505.81	1506.82	2	0.004089	2.713	3444.01	14701	124370	311	323	TRUE
NF-rep1	Nucleobindin-1 OS=Homo sapiens GN=NUCB1 PE=1 SV=4	Q02818	53879.6	1	11	11	11	0.000147	0.293	possibly correct	TRUE	122619	MDAEQDPNVQVDHLNLLK	K	Q	0.966	0	6.62	2		693.683	2078.03	2079.02	3	0.01731	8.326	2489.69	20783	165099	119	136	TRUE
NF-rep1	Nucleobindin-1 OS=Homo sapiens GN=NUCB1 PE=1 SV=4	Q02818	53879.6	1	11	11	11	0.000147	0.293	possibly correct	TRUE	118459	QFEHLDPQNQHTFEAR	K	D	0.957	0	6.57	2		666.32	1995.94	1996.93	3	0.01978	9.904	1755.89	17338	139073	137	152	TRUE
NF-rep1	Nucleobindin-1 OS=Homo sapiens GN=NUCB1 PE=1 SV=4	Q02818	53879.6	1	11	11	11	0.000147	0.293	possibly correct	TRUE	117276	VNVPGSQAQLK	K	E	0.997	0	7.19	2		570.823	1139.63	1140.64	2	0.0006935	0.608	1533.15	14666	58668	219	229	TRUE
NF-rep1	Nucleobindin-1 OS=Homo sapiens GN=NUCB1 PE=1 SV=4	Q02818	53879.6	1	11	11	11	0.000147	0.293	possibly correct	TRUE	118000	YLESLGEEQR	R	K	0.995	0	6.93	2		612.302	1222.59	1223.59	2	0.005967	4.877	1666.01	11814	123314	190	199	TRUE
NF-rep1	Nucleobindin-1 OS=Homo sapiens GN=NUCB1 PE=1 SV=4	Q02818	53879.6	1	11	11	11	0.000147	0.293	possibly correct	TRUE	127146	YLQEVIDVLETDGHFR	R	E	0.944	0	6.51	2		645.329	1932.97	1933.97	3	0.006766	3.499	3388.9	14955	101993	54	69	TRUE
NF-rep1	Extracellular matrix protein 1 OS=Homo sapiens GN=ECM1 PE=1 SV=2	Q16610	60673.4	1	21	21	30	0.000402	0.602	possibly correct	TRUE	111348	AcPSHQPDISSGLELPFPPGVPTLDNIK	R	N	0.959	0	6.57	2	c2: Carbamidomethyl (+57.02)	996.188	2985.54	2986.5	3	0.05017	16.8	3427.25	11427	200572	283	310	TRUE
NF-rep1	Extracellular matrix protein 1 OS=Homo sapiens GN=ECM1 PE=1 SV=2	Q16610	60673.4	1	21	21	30	0.000402	0.602	possibly correct	TRUE	90001	AcPSHQPDISSGLELPFPPGVPTLDNIK	R	N	0.997	0	7.94	2	c2: Carbamidomethyl (+57.02)	996.19	2985.55	2986.5	3	0.05774	19.33	3457.06	28591	167056	283	310	TRUE
NF-rep1	Extracellular matrix protein 1 OS=Homo sapiens GN=ECM1 PE=1 SV=2	Q16610	60673.4	1	21	21	30	0.000402	0.602	possibly correct	TRUE	94661	APYPNYDR	R	D	0.988	0	6.98	2		498.241	994.467	995.458	2	0.01646	16.54	1228.51	13993	186957	400	407	TRUE
NF-rep1	Extracellular matrix protein 1 OS=Homo sapiens GN=ECM1 PE=1 SV=2	Q16610	60673.4	1	21	21	30	0.000402	0.602	possibly correct	TRUE	78369	ASEGGFTATGQR	A	Q	0.91	1.96	0	1		591.283	1180.55	1181.55	2	0.003704	3.135	1113.63	30883	34514	20	31	TRUE
NF-rep1	Extracellular matrix protein 1 OS=Homo sapiens GN=ECM1 PE=1 SV=2	Q16610	60673.4	1	21	21	30	0.000402	0.602	possibly correct	TRUE	102204	ccDLPFPEQAccAEEEK	R	L	0.983	0	6.67	2	c1: Carbamidomethyl (+57.02), c2: Carbamidomethyl (+57.02), c11: Carbamidomethyl (+57.02), c12: Carbamidomethyl (+57.02)	1071.93	2141.85	2142.82	2	0.03191	14.89	2251.26	4696	75596	449	465	TRUE
NF-rep1	Extracellular matrix protein 1 OS=Homo sapiens GN=ECM1 PE=1 SV=2	Q16610	60673.4	1	21	21	30	0.000402	0.602	possibly correct	TRUE	84486	ccDLPFPEQAccAEEEK	R	L	0.997	0	7.41	2	c1: Carbamidomethyl (+57.02), c2: Carbamidomethyl (+57.02), c11: Carbamidomethyl (+57.02), c12: Carbamidomethyl (+57.02)	1071.93	2141.85	2142.82	2	0.03215	15	2266.26	13564	84526	449	465	TRUE
NF-rep1	Extracellular matrix protein 1 OS=Homo sapiens GN=ECM1 PE=1 SV=2	Q16610	60673.4	1	21	21	30	0.000402	0.602	possibly correct	TRUE	110539	DPALccYLSPGDEQVNcFNINYLR	R	N	0.986	0	6.79	2	c5: Carbamidomethyl (+57.02), c6: Carbamidomethyl (+57.02), c17: Carbamidomethyl (+57.02)	973.448	2917.32	2918.29	3	0.03924	13.44	3275.25	7050	65199	482	505	TRUE
NF-rep1	Extracellular matrix protein 1 OS=Homo sapiens GN=ECM1 PE=1 SV=2	Q16610	60673.4	1	21	21	30	0.000402	0.602	possibly correct	TRUE	89598	DPALccYLSPGDEQVNcFNINYLR	R	N	0.997	0	7.15	2	c5: Carbamidomethyl (+57.02), c6: Carbamidomethyl (+57.02), c17: Carbamidomethyl (+57.02)	973.453	2917.34	2918.29	3	0.05218	17.88	3284.5	17803	32531	482	505	TRUE
NF-rep1	Extracellular matrix protein 1 OS=Homo sapiens GN=ECM1 PE=1 SV=2	Q16610	60673.4	1	21	21	30	0.000402	0.602	possibly correct	TRUE	89313	ELLALIQLER	R	E	0.997	0	8.09	2		599.365	1196.72	1197.72	2	0.002066	1.725	3209.71	26428	24128	334	343	TRUE
NF-rep1	Extracellular matrix protein 1 OS=Homo sapiens GN=ECM1 PE=1 SV=2	Q16610	60673.4	1	21	21	30	0.000402	0.602	possibly correct	TRUE	80072	ELPSLQHPNEQK	K	E	0.997	1.06	8.06	2		710.365	1418.71	1419.72	2	-0.000678	-0.4776	1510.09	39253	120323	116	127	TRUE
NF-rep1	Extracellular matrix protein 1 OS=Homo sapiens GN=ECM1 PE=1 SV=2	Q16610	60673.4	1	21	21	30	0.000402	0.602	possibly correct	TRUE	103351	EVGPPLPQEAVPLQK	K	E	0.997	0	7.21	2		801.456	1600.9	1601.89	2	0.01486	9.277	2379.24	50283	173375	101	115	TRUE
NF-rep1	Extracellular matrix protein 1 OS=Homo sapiens GN=ECM1 PE=1 SV=2	Q16610	60673.4	1	21	21	30	0.000402	0.602	possibly correct	TRUE	85439	EVGPPLPQEAVPLQK	K	E	0.997	2.57	8.43	2		801.448	1600.88	1601.89	2	-0.0008858	-0.553	2399.67	88771	155236	101	115	TRUE
NF-rep1	Extracellular matrix protein 1 OS=Homo sapiens GN=ECM1 PE=1 SV=2	Q16610	60673.4	1	21	21	30	0.000402	0.602	possibly correct	TRUE	83811	FScFQEEAPQPHYQLR	R	A	0.997	0	8.27	2	c3: Carbamidomethyl (+57.02)	679.654	2035.94	2036.93	3	0.01898	9.316	2155.64	57581	278742	267	282	TRUE
NF-rep1	Extracellular matrix protein 1 OS=Homo sapiens GN=ECM1 PE=1 SV=2	Q16610	60673.4	1	21	21	30	0.000402	0.602	possibly correct	TRUE	87439	LDGFPPGRPSPDNLNQIcLPNR	R	Q	0.987	0	6.82	2	c18: Carbamidomethyl (+57.02)	826.429	2476.26	2477.24	3	0.03567	14.4	2783.44	3580	109418	164	185	TRUE
NF-rep1	Extracellular matrix protein 1 OS=Homo sapiens GN=ECM1 PE=1 SV=2	Q16610	60673.4	1	21	21	30	0.000402	0.602	possibly correct	TRUE	82900	LLPAQLPAEK	K	E	0.997	2.33	8.02	2		540.329	1078.64	1079.65	2	0.005099	4.723	2019.43	58133	225579	91	100	TRUE
NF-rep1	Extracellular matrix protein 1 OS=Homo sapiens GN=ECM1 PE=1 SV=2	Q16610	60673.4	1	21	21	30	0.000402	0.602	possibly correct	TRUE	86774	LTFINDLcGPR	K	R	0.997	0	8.36	2	c8: Carbamidomethyl (+57.02)	653.335	1304.66	1305.66	2	0.0002643	0.2024	2644.73	68682	860156	466	476	TRUE
NF-rep1	Extracellular matrix protein 1 OS=Homo sapiens GN=ECM1 PE=1 SV=2	Q16610	60673.4	1	21	21	30	0.000402	0.602	possibly correct	TRUE	102592	LVWEEAMSR	K	F	0.991	0	6.81	2		560.779	1119.54	1120.55	2	0.005724	5.108	2293.66	18695	752130	235	243	TRUE
NF-rep1	Extracellular matrix protein 1 OS=Homo sapiens GN=ECM1 PE=1 SV=2	Q16610	60673.4	1	21	21	30	0.000402	0.602	possibly correct	TRUE	84805	LVWEEAMSR	K	F	0.997	1.51	7.94	2		560.778	1119.54	1120.55	2	0.00377	3.365	2319.17	49487	56049	235	243	TRUE
NF-rep1	Extracellular matrix protein 1 OS=Homo sapiens GN=ECM1 PE=1 SV=2	Q16610	60673.4	1	21	21	30	0.000402	0.602	possibly correct	TRUE	99036	NLPATDPLQR	R	E	0.997	0	7.32	2		562.807	1123.6	1124.61	2	0.0001552	0.138	1856.93	28022	108876	324	333	TRUE
NF-rep1	Extracellular matrix protein 1 OS=Homo sapiens GN=ECM1 PE=1 SV=2	Q16610	60673.4	1	21	21	30	0.000402	0.602	possibly correct	TRUE	82103	NLPATDPLQR	R	E	0.997	1.05	8.16	2		562.806	1123.6	1124.61	2	-0.001066	-0.9475	1884.85	46963	90217	324	333	TRUE
NF-rep1	Extracellular matrix protein 1 OS=Homo sapiens GN=ECM1 PE=1 SV=2	Q16610	60673.4	1	21	21	30	0.000402	0.602	possibly correct	TRUE	96006	NVALVSGDTENAK	R	G	0.937	0	6.38	2		659.337	1316.66	1317.66	2	0.001225	0.93	1439.85	18406	222981	506	518	TRUE
NF-rep1	Extracellular matrix protein 1 OS=Homo sapiens GN=ECM1 PE=1 SV=2	Q16610	60673.4	1	21	21	30	0.000402	0.602	possibly correct	TRUE	79837	NVALVSGDTENAK	R	G	0.997	3.62	7.92	2		659.336	1316.66	1317.66	2	0.0004931	0.3742	1466.72	40112	45341	506	518	TRUE
NF-rep1	Extracellular matrix protein 1 OS=Homo sapiens GN=ECM1 PE=1 SV=2	Q16610	60673.4	1	21	21	30	0.000402	0.602	possibly correct	TRUE	109148	QGETLNFLEIGYSR	R	C	0.976	0	6.6	2		813.914	1625.81	1626.81	2	0.008089	4.972	3061.87	17953	196247	206	219	TRUE
NF-rep1	Extracellular matrix protein 1 OS=Homo sapiens GN=ECM1 PE=1 SV=2	Q16610	60673.4	1	21	21	30	0.000402	0.602	possibly correct	TRUE	88870	QGETLNFLEIGYSR	R	C	0.997	0	7.37	2		813.915	1625.82	1626.81	2	0.01077	6.623	3077.6	34813	100826	206	219	TRUE
NF-rep1	Extracellular matrix protein 1 OS=Homo sapiens GN=ECM1 PE=1 SV=2	Q16610	60673.4	1	21	21	30	0.000402	0.602	possibly correct	TRUE	86144	QHVVYGPWNLPQSSYSHLTR	R	Q	0.997	0	7.32	2		790.407	2368.2	2369.18	3	0.028	11.82	2542.35	49736	266734	186	205	TRUE
NF-rep1	Extracellular matrix protein 1 OS=Homo sapiens GN=ECM1 PE=1 SV=2	Q16610	60673.4	1	21	21	30	0.000402	0.602	possibly correct	TRUE	84139	QLRPEHFQEVGYAAPPSPPLSR	R	S	0.997	0	8	2		619.832	2475.3	2476.27	4	0.03354	13.54	2214	37538	615447	32	53	TRUE
NF-rep1	Extracellular matrix protein 1 OS=Homo sapiens GN=ECM1 PE=1 SV=2	Q16610	60673.4	1	21	21	30	0.000402	0.602	possibly correct	TRUE	78497	RAPYPNYDR	R	D	0.997	0	7.68	2		576.284	1150.55	1151.56	2	0.001545	1.342	1159.7	23241	81228	399	407	TRUE
NF-rep1	Extracellular matrix protein 1 OS=Homo sapiens GN=ECM1 PE=1 SV=2	Q16610	60673.4	1	21	21	30	0.000402	0.602	possibly correct	TRUE	101434	SLPMDHPDSSQHGPPFEGQSQVQPPPSQEATPLQQEK	R	L	0.93	0	6.36	2		1009.74	4034.93	4035.88	4	0.05867	14.54	2153.11	24416	266947	54	90	TRUE
NF-rep1	Extracellular matrix protein 1 OS=Homo sapiens GN=ECM1 PE=1 SV=2	Q16610	60673.4	1	21	21	30	0.000402	0.602	possibly correct	TRUE	83881	SLPMDHPDSSQHGPPFEGQSQVQPPPSQEATPLQQEK	R	L	0.997	0	7.75	2		1009.74	4034.95	4035.88	4	0.07527	18.65	2175.16	17505	38022	54	90	TRUE
NF-rep1	Extracellular matrix protein 1 OS=Homo sapiens GN=ECM1 PE=1 SV=2	Q16610	60673.4	1	21	21	30	0.000402	0.602	possibly correct	TRUE	82630	VTPNLMGHLcGNQR	R	V	0.997	2.17	8.31	2	c10: Carbamidomethyl (+57.02)	798.896	1595.78	1596.77	2	0.01079	6.758	1971.27	29847	129338	417	430	TRUE
NF-rep1	Actin, cytoplasmic 1 OS=Homo sapiens GN=ACTB PE=1 SV=1	P60709	41737.8	1	17	21	41	0.000549	0.589	possibly correct	TRUE	130627	AGFAGDDAPR	K	A	0.997	3.27	7.24	2		488.731	975.448	976.448	2	0.006449	6.605	1181.37	109762	104428	19	28	FALSE	P62736,P0CG38,P0CG39,P63261,Q6S8J3,P68133,A5A3E0
NF-rep1	Actin, cytoplasmic 1 OS=Homo sapiens GN=ACTB PE=1 SV=1	P60709	41737.8	1	17	21	41	0.000549	0.589	possibly correct	TRUE	130627	AGFAGDDAPR	K	A	0.997	3.27	7.25	2		488.731	975.448	976.448	2	0.006449	6.605	1181.37	109762	104428	19	28	FALSE	P62736,P0CG38,P0CG39,P63261,Q6S8J3,P68133,A5A3E0
NF-rep1	Actin, cytoplasmic 1 OS=Homo sapiens GN=ACTB PE=1 SV=1	P60709	41737.8	1	17	21	41	0.000549	0.589	possibly correct	TRUE	130627	AGFAGDDAPR	K	A	0.997	3.27	7.28	2		488.731	975.448	976.448	2	0.006449	6.605	1181.37	109762	104428	19	28	FALSE	P62736,P0CG38,P0CG39,P63261,Q6S8J3,P68133,A5A3E0
NF-rep1	Actin, cytoplasmic 1 OS=Homo sapiens GN=ACTB PE=1 SV=1	P60709	41737.8	1	17	21	41	0.000549	0.589	possibly correct	TRUE	130627	AGFAGDDAPR	K	A	0.997	3.27	7.28	2		488.731	975.448	976.448	2	0.006449	6.605	1181.37	109762	104428	19	28	FALSE	P62736,P0CG38,P0CG39,P63261,Q6S8J3,P68133,A5A3E0
NF-rep1	Actin, cytoplasmic 1 OS=Homo sapiens GN=ACTB PE=1 SV=1	P60709	41737.8	1	17	21	41	0.000549	0.589	possibly correct	TRUE	130627	AGFAGDDAPR	K	A	0.997	3.27	7.3	2		488.731	975.448	976.448	2	0.006449	6.605	1181.37	109762	104428	19	28	FALSE	P62736,P0CG38,P0CG39,P63261,Q6S8J3,P68133,A5A3E0
NF-rep1	Actin, cytoplasmic 1 OS=Homo sapiens GN=ACTB PE=1 SV=1	P60709	41737.8	1	17	21	41	0.000549	0.589	possibly correct	TRUE	130627	AGFAGDDAPR	K	A	0.997	3.27	7.3	2		488.731	975.448	976.448	2	0.006449	6.605	1181.37	109762	104428	19	28	FALSE	P62736,P0CG38,P0CG39,P63261,Q6S8J3,P68133,A5A3E0
NF-rep1	Actin, cytoplasmic 1 OS=Homo sapiens GN=ACTB PE=1 SV=1	P60709	41737.8	1	17	21	41	0.000549	0.589	possibly correct	TRUE	130627	AGFAGDDAPR	K	A	0.997	3.27	7.62	2		488.731	975.448	976.448	2	0.006449	6.605	1181.37	109762	104428	19	28	FALSE	P62736,P0CG38,P0CG39,P63261,Q6S8J3,P68133,A5A3E0
NF-rep1	Actin, cytoplasmic 1 OS=Homo sapiens GN=ACTB PE=1 SV=1	P60709	41737.8	1	17	21	41	0.000549	0.589	possibly correct	TRUE	135218	AVFPSIVGRPR	R	H	0.997	0	7.63	2		599.859	1197.7	1198.71	2	0.004781	3.989	2181.41	72887	193838	29	39	FALSE	P62736,P0CG38,P63261,Q6S8J3,P68133,Q9BYX7,A5A3E0
NF-rep1	Actin, cytoplasmic 1 OS=Homo sapiens GN=ACTB PE=1 SV=1	P60709	41737.8	1	17	21	41	0.000549	0.589	possibly correct	TRUE	141421	cPEALFQPSFLGMEScGIHETTFNSIMK	R	C	0.962	0	6.59	2	c1: Carbamidomethyl (+57.02), c16: Carbamidomethyl (+57.02)	1077.85	3230.52	3231.46	3	0.06112	18.91	3484.52	8600	38793	257	284	FALSE	P63261
NF-rep1	Actin, cytoplasmic 1 OS=Homo sapiens GN=ACTB PE=1 SV=1	P60709	41737.8	1	17	21	41	0.000549	0.589	possibly correct	TRUE	131640	DESGPSIVHR	Y	K	0.997	3.62	0	1		548.776	1095.54	1096.54	2	0.007286	6.645	1456.17	4246	61312	363	372	FALSE	P0CG38,P0CG39,P63261,Q6S8J3,Q9BYX7,A5A3E0
NF-rep1	Actin, cytoplasmic 1 OS=Homo sapiens GN=ACTB PE=1 SV=1	P60709	41737.8	1	17	21	41	0.000549	0.589	possibly correct	TRUE	137897	DLTDYLMK	R	I	0.988	0	6.99	2		499.749	997.483	998.487	2	0.003871	3.877	2631.87	22316	134389	184	191	FALSE	P62736,P63261,P68133,Q562R1
NF-rep1	Actin, cytoplasmic 1 OS=Homo sapiens GN=ACTB PE=1 SV=1	P60709	41737.8	1	17	21	41	0.000549	0.589	possibly correct	TRUE	135548	DLTDYLmK	R	I	0.988	0	7.64	2	m7: Oxidation (+15.99)	507.745	1013.48	1014.48	2	0.002059	2.03	2240.74	53964	169765	184	191	FALSE	P62736,P63261,P68133,Q562R1
NF-rep1	Actin, cytoplasmic 1 OS=Homo sapiens GN=ACTB PE=1 SV=1	P60709	41737.8	1	17	21	41	0.000549	0.589	possibly correct	TRUE	150290	DLYANTVLSGGTTmYPGIADR	K	M	0.95	0	6.43	2	m14: Oxidation (+15.99)	1116.05	2230.09	2231.07	2	0.02761	12.38	2723	7653	149899	292	312	FALSE	P63261
NF-rep1	Actin, cytoplasmic 1 OS=Homo sapiens GN=ACTB PE=1 SV=1	P60709	41737.8	1	17	21	41	0.000549	0.589	possibly correct	TRUE	139474	DLYANTVLSGGTTMYPGIADR	K	M	0.997	0	7.4	2		1108.05	2214.09	2215.07	2	0.02765	12.48	2951.73	23856	246668	292	312	FALSE	P63261
NF-rep1	Actin, cytoplasmic 1 OS=Homo sapiens GN=ACTB PE=1 SV=1	P60709	41737.8	1	17	21	41	0.000549	0.589	possibly correct	TRUE	138333	DLYANTVLSGGTTmYPGIADR	K	M	0.997	0	8.04	2	m14: Oxidation (+15.99)	1116.05	2230.08	2231.07	2	0.02615	11.72	2722.81	72879	216977	292	312	FALSE	P63261
NF-rep1	Actin, cytoplasmic 1 OS=Homo sapiens GN=ACTB PE=1 SV=1	P60709	41737.8	1	17	21	41	0.000549	0.589	possibly correct	TRUE	129990	DSYVGDEAQSK	K	R	0.997	1.21	7.43	2		599.765	1197.52	1198.52	2	0.001214	1.013	942.342	66659	114146	51	61	FALSE	P62736,P63261,P68133
NF-rep1	Actin, cytoplasmic 1 OS=Homo sapiens GN=ACTB PE=1 SV=1	P60709	41737.8	1	17	21	41	0.000549	0.589	possibly correct	TRUE	129990	DSYVGDEAQSK	K	R	0.997	1.21	7.43	2		599.765	1197.52	1198.52	2	0.001214	1.013	942.342	66659	114146	51	61	FALSE	P62736,P63261,P68133
NF-rep1	Actin, cytoplasmic 1 OS=Homo sapiens GN=ACTB PE=1 SV=1	P60709	41737.8	1	17	21	41	0.000549	0.589	possibly correct	TRUE	129990	DSYVGDEAQSK	K	R	0.997	1.21	7.45	2		599.765	1197.52	1198.52	2	0.001214	1.013	942.342	66659	114146	51	61	FALSE	P62736,P63261,P68133
NF-rep1	Actin, cytoplasmic 1 OS=Homo sapiens GN=ACTB PE=1 SV=1	P60709	41737.8	1	17	21	41	0.000549	0.589	possibly correct	TRUE	129990	DSYVGDEAQSK	K	R	0.997	1.21	7.45	2		599.765	1197.52	1198.52	2	0.001214	1.013	942.342	66659	114146	51	61	FALSE	P62736,P63261,P68133
NF-rep1	Actin, cytoplasmic 1 OS=Homo sapiens GN=ACTB PE=1 SV=1	P60709	41737.8	1	17	21	41	0.000549	0.589	possibly correct	TRUE	129990	DSYVGDEAQSK	K	R	0.997	1.21	7.77	2		599.765	1197.52	1198.52	2	0.001214	1.013	942.342	66659	114146	51	61	FALSE	P62736,P63261,P68133
NF-rep1	Actin, cytoplasmic 1 OS=Homo sapiens GN=ACTB PE=1 SV=1	P60709	41737.8	1	17	21	41	0.000549	0.589	possibly correct	TRUE	146979	EITALAPSTMK	K	I	0.968	0	6.53	2		581.315	1160.62	1161.62	2	0.003768	3.244	1975.46	9705	197084	316	326	FALSE	P62736,P63261,P68133
NF-rep1	Actin, cytoplasmic 1 OS=Homo sapiens GN=ACTB PE=1 SV=1	P60709	41737.8	1	17	21	41	0.000549	0.589	possibly correct	TRUE	134091	EITALAPSTMK	K	I	0.997	0	7.91	2		581.315	1160.61	1161.62	2	0.003524	3.034	1964.5	67916	344597	316	326	FALSE	P62736,P63261,P68133
NF-rep1	Actin, cytoplasmic 1 OS=Homo sapiens GN=ACTB PE=1 SV=1	P60709	41737.8	1	17	21	41	0.000549	0.589	possibly correct	TRUE	132405	EITALAPSTmK	K	I	0.997	1.4	8.01	2	m10: Oxidation (+15.99)	589.312	1176.61	1177.61	2	0.002994	2.542	1619.05	106268	150795	316	326	FALSE	P62736,P63261,P68133
NF-rep1	Actin, cytoplasmic 1 OS=Homo sapiens GN=ACTB PE=1 SV=1	P60709	41737.8	1	17	21	41	0.000549	0.589	possibly correct	TRUE	132405	EITALAPSTmK	K	I	0.997	1.4	8.1	2	m10: Oxidation (+15.99)	589.312	1176.61	1177.61	2	0.002994	2.542	1619.05	106268	150795	316	326	FALSE	P62736,P63261,P68133
NF-rep1	Actin, cytoplasmic 1 OS=Homo sapiens GN=ACTB PE=1 SV=1	P60709	41737.8	1	17	21	41	0.000549	0.589	possibly correct	TRUE	145770	GYSFTTTAER	R	E	0.897	0	6.27	2		566.768	1131.52	1132.53	2	0.001496	1.321	1628.86	11278	29274	197	206	FALSE	P63261
NF-rep1	Actin, cytoplasmic 1 OS=Homo sapiens GN=ACTB PE=1 SV=1	P60709	41737.8	1	17	21	41	0.000549	0.589	possibly correct	TRUE	132458	GYSFTTTAER	R	E	0.997	3.23	7.94	2		566.769	1131.52	1132.53	2	0.003938	3.477	1626.59	112688	157103	197	206	FALSE	P63261
NF-rep1	Actin, cytoplasmic 1 OS=Homo sapiens GN=ACTB PE=1 SV=1	P60709	41737.8	1	17	21	41	0.000549	0.589	possibly correct	TRUE	134813	IWHHTFYNELR	K	V	0.997	0	7.32	2		505.924	1514.75	1515.75	3	0.007812	5.154	2102.19	125782	205097	85	95	FALSE	P0CG38,P0CG39,P63261,Q6S8J3,P68133,Q9BYX7,A5A3E0
NF-rep1	Actin, cytoplasmic 1 OS=Homo sapiens GN=ACTB PE=1 SV=1	P60709	41737.8	1	17	21	41	0.000549	0.589	possibly correct	TRUE	141373	LcYVALDFEQEMATAASSSSLEK	K	S	0.898	0	6.37	2	c2: Carbamidomethyl (+57.02)	850.737	2549.19	2550.17	3	0.02335	9.158	3457.98	6182	26757	216	238	FALSE	P63261,Q6S8J3
NF-rep1	Actin, cytoplasmic 1 OS=Homo sapiens GN=ACTB PE=1 SV=1	P60709	41737.8	1	17	21	41	0.000549	0.589	possibly correct	TRUE	136470	PEEHPVLLTEAPLNPK	A	A	0.997	9.12	0	1		595.326	1782.96	1783.96	3	0.004599	2.578	2401.98	25175	391168	98	113	FALSE	P63261
NF-rep1	Actin, cytoplasmic 1 OS=Homo sapiens GN=ACTB PE=1 SV=1	P60709	41737.8	1	17	21	41	0.000549	0.589	possibly correct	TRUE	131641	QEYDESGPSIVHR	K	K	0.997	0	7.79	2		506.244	1515.71	1516.7	3	0.01564	10.31	1456.22	115894	94170	360	372	FALSE	P0CG38,P0CG39,P63261,Q6S8J3,Q9BYX7,A5A3E0
NF-rep1	Actin, cytoplasmic 1 OS=Homo sapiens GN=ACTB PE=1 SV=1	P60709	41737.8	1	17	21	41	0.000549	0.589	possibly correct	TRUE	131642	SGPSIVHR	E	K	0.988	5.3	0	1		426.737	851.46	852.469	2	-0.001849	-2.169	1456.37	2365	57969	365	372	FALSE	P0CG38,P0CG39,P63261,Q6S8J3,Q9BYX7,A5A3E0
NF-rep1	Actin, cytoplasmic 1 OS=Homo sapiens GN=ACTB PE=1 SV=1	P60709	41737.8	1	17	21	41	0.000549	0.589	possibly correct	TRUE	150330	SYELPDGQVITIGNER	K	F	0.997	0	7	2		895.958	1789.9	1790.89	2	0.01679	9.375	2731.94	18896	210870	239	254	FALSE	P62736,P63261,Q6S8J3,P68133,Q9BYX7,Q562R1,A5A3E0
NF-rep1	Actin, cytoplasmic 1 OS=Homo sapiens GN=ACTB PE=1 SV=1	P60709	41737.8	1	17	21	41	0.000549	0.589	possibly correct	TRUE	138369	SYELPDGQVITIGNER	K	F	0.997	7.96	8.33	2		895.956	1789.9	1790.89	2	0.01276	7.126	2730.55	194726	246695	239	254	FALSE	P62736,P63261,Q6S8J3,P68133,Q9BYX7,Q562R1,A5A3E0
NF-rep1	Actin, cytoplasmic 1 OS=Homo sapiens GN=ACTB PE=1 SV=1	P60709	41737.8	1	17	21	41	0.000549	0.589	possibly correct	TRUE	138369	SYELPDGQVITIGNER	K	F	0.997	7.96	7.96	2		895.956	1789.9	1790.89	2	0.01276	7.126	2730.55	194726	246695	239	254	FALSE	P62736,P63261,Q6S8J3,P68133,Q9BYX7,Q562R1,A5A3E0
NF-rep1	Actin, cytoplasmic 1 OS=Homo sapiens GN=ACTB PE=1 SV=1	P60709	41737.8	1	17	21	41	0.000549	0.589	possibly correct	TRUE	138369	SYELPDGQVITIGNER	K	F	0.997	7.96	7.99	2		895.956	1789.9	1790.89	2	0.01276	7.126	2730.55	194726	246695	239	254	FALSE	P62736,P63261,Q6S8J3,P68133,Q9BYX7,Q562R1,A5A3E0
NF-rep1	Actin, cytoplasmic 1 OS=Homo sapiens GN=ACTB PE=1 SV=1	P60709	41737.8	1	17	21	41	0.000549	0.589	possibly correct	TRUE	138369	SYELPDGQVITIGNER	K	F	0.997	7.96	7.99	2		895.956	1789.9	1790.89	2	0.01276	7.126	2730.55	194726	246695	239	254	FALSE	P62736,P63261,Q6S8J3,P68133,Q9BYX7,Q562R1,A5A3E0
NF-rep1	Actin, cytoplasmic 1 OS=Homo sapiens GN=ACTB PE=1 SV=1	P60709	41737.8	1	17	21	41	0.000549	0.589	possibly correct	TRUE	138369	SYELPDGQVITIGNER	K	F	0.997	7.96	8.01	2		895.956	1789.9	1790.89	2	0.01276	7.126	2730.55	194726	246695	239	254	FALSE	P62736,P63261,Q6S8J3,P68133,Q9BYX7,Q562R1,A5A3E0
NF-rep1	Actin, cytoplasmic 1 OS=Homo sapiens GN=ACTB PE=1 SV=1	P60709	41737.8	1	17	21	41	0.000549	0.589	possibly correct	TRUE	139999	TTGIVMDSGDGVTHTVPIYEGYALPHAILR	R	L	0.997	0	7.32	2		796.665	3182.63	3183.61	4	0.02319	7.285	3073.42	60825	259216	148	177	FALSE	P63261
NF-rep1	Actin, cytoplasmic 1 OS=Homo sapiens GN=ACTB PE=1 SV=1	P60709	41737.8	1	17	21	41	0.000549	0.589	possibly correct	TRUE	139484	TTGIVmDSGDGVTHTVPIYEGYALPHAILR	R	L	0.997	0	7.65	2	m6: Oxidation (+15.99)	800.665	3198.63	3199.61	4	0.02803	8.762	2953.08	68012	203419	148	177	FALSE	P63261
NF-rep1	Actin, cytoplasmic 1 OS=Homo sapiens GN=ACTB PE=1 SV=1	P60709	41737.8	1	17	21	41	0.000549	0.589	possibly correct	TRUE	148836	VAPEEHPVLLTEAPLNPK	R	A	0.933	0	6.47	2		652.029	1953.07	1954.06	3	0.00823	4.212	2412.13	35375	71188	96	113	FALSE	P63261
NF-rep1	Actin, cytoplasmic 1 OS=Homo sapiens GN=ACTB PE=1 SV=1	P60709	41737.8	1	17	21	41	0.000549	0.589	possibly correct	TRUE	136471	VAPEEHPVLLTEAPLNPK	R	A	0.997	6.74	8.34	2		652.028	1953.06	1954.06	3	0.003835	1.963	2402.02	419884	462934	96	113	FALSE	P63261
NF-rep1	Protein disulfide-isomerase A3 OS=Homo sapiens GN=PDIA3 PE=1 SV=4	P30101	56784.6	1	20	20	20	0.000268	0.469	possibly correct	TRUE	127777	DASIVGFFDDSFSEAHSEFLK	K	A	0.997	0	7.8	2		783.369	2347.08	2348.07	3	0.01946	8.289	3701.04	15396	26666	153	173	TRUE
NF-rep1	Protein disulfide-isomerase A3 OS=Homo sapiens GN=PDIA3 PE=1 SV=4	P30101	56784.6	1	20	20	20	0.000268	0.469	possibly correct	TRUE	115823	DGEEAGAYDGPR	R	T	0.997	1.68	7.89	2		618.763	1235.51	1236.51	2	0.004876	3.944	1174.52	22320	45711	108	119	TRUE
NF-rep1	Protein disulfide-isomerase A3 OS=Homo sapiens GN=PDIA3 PE=1 SV=4	P30101	56784.6	1	20	20	20	0.000268	0.469	possibly correct	TRUE	127360	DLLIAYYDVDYEK	K	N	0.997	0	7.06	2		810.402	1618.79	1619.78	2	0.012	7.406	3462.47	1113	77682	259	271	TRUE
NF-rep1	Protein disulfide-isomerase A3 OS=Homo sapiens GN=PDIA3 PE=1 SV=4	P30101	56784.6	1	20	20	20	0.000268	0.469	possibly correct	TRUE	126533	DLLIAYYDVDYEKNAK	K	G	0.945	0	6.51	2		644.998	1931.97	1932.96	3	0.01913	9.894	3219.41	3064	101063	259	274	TRUE
NF-rep1	Protein disulfide-isomerase A3 OS=Homo sapiens GN=PDIA3 PE=1 SV=4	P30101	56784.6	1	20	20	20	0.000268	0.469	possibly correct	TRUE	126337	ELSDFISYLQR	R	E	0.997	0	7.94	2		685.852	1369.69	1370.7	2	0.001998	1.457	3163.25	50262	177771	472	482	TRUE
NF-rep1	Protein disulfide-isomerase A3 OS=Homo sapiens GN=PDIA3 PE=1 SV=4	P30101	56784.6	1	20	20	20	0.000268	0.469	possibly correct	TRUE	126020	FAHTNVESLVNEYDDNGEGIILFRPSHLTNK	R	F	0.997	0	7.19	2		883.196	3528.76	3529.73	4	0.02761	7.821	3095.05	19285	303790	184	214	TRUE
NF-rep1	Protein disulfide-isomerase A3 OS=Homo sapiens GN=PDIA3 PE=1 SV=4	P30101	56784.6	1	20	20	20	0.000268	0.469	possibly correct	TRUE	124191	FLQDYFDGNLK	R	R	0.995	0	6.91	2		680.334	1358.65	1359.66	2	0.002865	2.107	2736.25	27143	81705	352	362	TRUE
NF-rep1	Protein disulfide-isomerase A3 OS=Homo sapiens GN=PDIA3 PE=1 SV=4	P30101	56784.6	1	20	20	20	0.000268	0.469	possibly correct	TRUE	122556	FLQDYFDGNLKR	R	Y	0.997	0	7.42	2		505.93	1514.77	1515.76	3	0.01566	10.33	2480.18	14982	141730	352	363	TRUE
NF-rep1	Protein disulfide-isomerase A3 OS=Homo sapiens GN=PDIA3 PE=1 SV=4	P30101	56784.6	1	20	20	20	0.000268	0.469	possibly correct	TRUE	120840	FVMQEEFSR	K	D	0.997	0	7.77	2		586.776	1171.54	1172.54	2	0.005208	4.442	2161.31	34555	64305	336	344	TRUE
NF-rep1	Protein disulfide-isomerase A3 OS=Homo sapiens GN=PDIA3 PE=1 SV=4	P30101	56784.6	1	20	20	20	0.000268	0.469	possibly correct	TRUE	121241	GEKFVmQEEFSR	K	D	0.962	0	6.49	2	m6: Oxidation (+15.99)	751.853	1501.69	1502.69	2	0.004392	2.922	2228.99	54670	282144	333	344	TRUE
NF-rep1	Protein disulfide-isomerase A3 OS=Homo sapiens GN=PDIA3 PE=1 SV=4	P30101	56784.6	1	20	20	20	0.000268	0.469	possibly correct	TRUE	124473	GFPTIYFSPANK	R	K	0.997	3.55	7.96	2		671.346	1340.68	1341.68	2	0.0006022	0.4489	2800.52	46568	36161	449	460	TRUE
NF-rep1	Protein disulfide-isomerase A3 OS=Homo sapiens GN=PDIA3 PE=1 SV=4	P30101	56784.6	1	20	20	20	0.000268	0.469	possibly correct	TRUE	120898	IFRDGEEAGAYDGPR	K	T	0.983	0	6.67	2		826.896	1651.78	1652.77	2	0.01776	10.74	2177.9	4809	186088	105	119	TRUE
NF-rep1	Protein disulfide-isomerase A3 OS=Homo sapiens GN=PDIA3 PE=1 SV=4	P30101	56784.6	1	20	20	20	0.000268	0.469	possibly correct	TRUE	117001	LAPEYEAAATR	R	L	0.997	4.57	7.87	2		596.303	1190.59	1191.6	2	-0.0009587	-0.8045	1464.29	52588	56527	63	73	TRUE
NF-rep1	Protein disulfide-isomerase A3 OS=Homo sapiens GN=PDIA3 PE=1 SV=4	P30101	56784.6	1	20	20	20	0.000268	0.469	possibly correct	TRUE	119201	LNFAVASR	K	K	0.988	0	7.45	2		439.256	876.498	877.489	2	0.01667	19	1892.91	16355	273151	297	304	TRUE
NF-rep1	Protein disulfide-isomerase A3 OS=Homo sapiens GN=PDIA3 PE=1 SV=4	P30101	56784.6	1	20	20	20	0.000268	0.469	possibly correct	TRUE	120009	MDATANDVPSPYEVR	K	G	0.997	0	8.06	2		832.89	1663.77	1664.76	2	0.01391	8.358	2026.91	45491	67495	434	448	TRUE
NF-rep1	Protein disulfide-isomerase A3 OS=Homo sapiens GN=PDIA3 PE=1 SV=4	P30101	56784.6	1	20	20	20	0.000268	0.469	possibly correct	TRUE	117279	QAGPASVPLR	K	T	0.997	0	7.16	2		498.285	994.556	995.563	2	-5.254e-05	-0.05278	1534.42	20643	61182	131	140	TRUE
NF-rep1	Protein disulfide-isomerase A3 OS=Homo sapiens GN=PDIA3 PE=1 SV=4	P30101	56784.6	1	20	20	20	0.000268	0.469	possibly correct	TRUE	117071	SEPIPESNDGPVK	K	V	0.997	5.35	8.01	2		684.834	1367.65	1368.66	2	-0.002725	-1.991	1481.14	85661	185160	367	379	TRUE
NF-rep1	Protein disulfide-isomerase A3 OS=Homo sapiens GN=PDIA3 PE=1 SV=4	P30101	56784.6	1	20	20	20	0.000268	0.469	possibly correct	TRUE	117455	TADGIVSHLK	R	K	0.997	0	7.64	2		520.791	1039.57	1040.57	2	0.001549	1.489	1562.31	31206	30674	120	129	TRUE
NF-rep1	Protein disulfide-isomerase A3 OS=Homo sapiens GN=PDIA3 PE=1 SV=4	P30101	56784.6	1	20	20	20	0.000268	0.469	possibly correct	TRUE	126842	TFSHELSDFGLESTAGEIPVVAIR	K	T	0.997	0	8.02	2		859.117	2574.33	2575.3	3	0.03214	12.48	3287.78	60115	146482	306	329	TRUE
NF-rep1	Protein disulfide-isomerase A3 OS=Homo sapiens GN=PDIA3 PE=1 SV=4	P30101	56784.6	1	20	20	20	0.000268	0.469	possibly correct	TRUE	122869	VVVAENFDEIVNNENK	K	D	0.997	0	7.91	2		916.964	1831.91	1832.9	2	0.0176	9.601	2531.8	25238	184880	380	395	TRUE
NF-rep1	Biglycan OS=Homo sapiens GN=BGN PE=1 SV=2	P21810	41655.9	1	12	13	20	0.000268	0.446	possibly correct	TRUE	74296	AYYNGISLFNNPVPYWEVQPATFR	R	C	0.969	0	6.63	2		949.478	2845.41	2846.39	3	0.02676	9.403	3739.61	5852	57994	330	353	TRUE
NF-rep1	Biglycan OS=Homo sapiens GN=BGN PE=1 SV=2	P21810	41655.9	1	12	13	20	0.000268	0.446	possibly correct	TRUE	40878	AYYNGISLFNNPVPYWEVQPATFR	R	C	0.997	0	8.28	2		949.484	2845.43	2846.39	3	0.04288	15.06	3711.57	54899	236097	330	353	TRUE
NF-rep1	Biglycan OS=Homo sapiens GN=BGN PE=1 SV=2	P21810	41655.9	1	12	13	20	0.000268	0.446	possibly correct	TRUE	65533	DLPETLNELHLDHNK	K	I	0.997	0	7.1	2		596.638	1786.89	1787.89	3	0.006014	3.363	2432.92	38477	279992	226	240	TRUE
NF-rep1	Biglycan OS=Homo sapiens GN=BGN PE=1 SV=2	P21810	41655.9	1	12	13	20	0.000268	0.446	possibly correct	TRUE	27387	DLPETLNELHLDHNK	K	I	0.997	3.32	8.46	2		596.639	1786.9	1787.89	3	0.01102	6.163	2400.88	160661	539101	226	240	TRUE
NF-rep1	Biglycan OS=Homo sapiens GN=BGN PE=1 SV=2	P21810	41655.9	1	12	13	20	0.000268	0.446	possibly correct	TRUE	71973	EISPDTTLLDLQNNDISELR	K	K	0.968	0	6.53	2		1143.59	2285.17	2286.15	2	0.02626	11.49	3156.04	22386	113849	87	106	TRUE
NF-rep1	Biglycan OS=Homo sapiens GN=BGN PE=1 SV=2	P21810	41655.9	1	12	13	20	0.000268	0.446	possibly correct	TRUE	35995	EISPDTTLLDLQNNDISELR	K	K	0.997	0	8.23	2		1143.59	2285.17	2286.15	2	0.0309	13.52	3132.35	125078	198047	87	106	TRUE
NF-rep1	Biglycan OS=Homo sapiens GN=BGN PE=1 SV=2	P21810	41655.9	1	12	13	20	0.000268	0.446	possibly correct	TRUE	54773	ELHLDNNK	R	L	0.984	0	6.68	2		491.755	981.495	982.495	2	0.006668	6.787	962.646	345465	214972	281	288	FALSE	P07585
NF-rep1	Biglycan OS=Homo sapiens GN=BGN PE=1 SV=2	P21810	41655.9	1	12	13	20	0.000268	0.446	possibly correct	TRUE	9698	ELHLDNNK	R	L	0.988	0	7.59	2		491.755	981.495	982.495	2	0.006546	6.663	929.73	128226	284476	281	288	FALSE	P07585
NF-rep1	Biglycan OS=Homo sapiens GN=BGN PE=1 SV=2	P21810	41655.9	1	12	13	20	0.000268	0.446	possibly correct	TRUE	72944	IQAIELEDLLR	K	Y	0.997	2.66	7.27	2		656.878	1311.74	1312.75	2	0.001433	1.092	3304	55502	105247	241	251	TRUE
NF-rep1	Biglycan OS=Homo sapiens GN=BGN PE=1 SV=2	P21810	41655.9	1	12	13	20	0.000268	0.446	possibly correct	TRUE	37438	IQAIELEDLLR	K	Y	0.997	1.44	8.44	2		656.878	1311.74	1312.75	2	0.002288	1.743	3276.53	230426	905730	241	251	TRUE
NF-rep1	Biglycan OS=Homo sapiens GN=BGN PE=1 SV=2	P21810	41655.9	1	12	13	20	0.000268	0.446	possibly correct	TRUE	57459	LGLGHNQIR	R	M	0.929	0	6.35	2		504.293	1006.57	1007.57	2	0.004944	4.907	1388.41	27417	244962	258	266	TRUE
NF-rep1	Biglycan OS=Homo sapiens GN=BGN PE=1 SV=2	P21810	41655.9	1	12	13	20	0.000268	0.446	possibly correct	TRUE	13598	LGLGHNQIR	R	M	0.997	0	7.52	2		504.292	1006.57	1007.57	2	0.001526	1.514	1323.97	113106	421288	258	266	TRUE
NF-rep1	Biglycan OS=Homo sapiens GN=BGN PE=1 SV=2	P21810	41655.9	1	12	13	20	0.000268	0.446	possibly correct	TRUE	36076	NHLVEIPPNLPSSLVELR	K	I	0.991	0	6.89	2		676.382	2026.13	2027.13	3	0.004389	2.165	3140	54219	509168	148	165	TRUE
NF-rep1	Biglycan OS=Homo sapiens GN=BGN PE=1 SV=2	P21810	41655.9	1	12	13	20	0.000268	0.446	possibly correct	TRUE	72807	NMNcIEMGGNPLENSGFEPGAFDGLK	R	L	0.918	0	6.42	2	c4: Carbamidomethyl (+57.02)	933.436	2797.28	2798.22	3	0.07003	25.02	3255.74	5205	167656	184	209	TRUE
NF-rep1	Biglycan OS=Homo sapiens GN=BGN PE=1 SV=2	P21810	41655.9	1	12	13	20	0.000268	0.446	possibly correct	TRUE	35895	NmNcIEMGGNPLENSGFEPGAFDGLK	R	L	0.997	0	7.12	2	m2: Oxidation (+15.99), c4: Carbamidomethyl (+57.02)	1407.63	2813.25	2814.22	2	0.03898	13.85	3124.54	23883	760220	184	209	TRUE
NF-rep1	Biglycan OS=Homo sapiens GN=BGN PE=1 SV=2	P21810	41655.9	1	12	13	20	0.000268	0.446	possibly correct	TRUE	31048	NmNcIEMGGNPLENSGFEPGAFDGLKLNYLR	R	I	0.949	0	6.43	2	m2: Oxidation (+15.99), c4: Carbamidomethyl (+57.02)	1737.34	3472.67	3473.59	2	0.08364	24.08	2712.58	1965	237911	184	214	TRUE
NF-rep1	Biglycan OS=Homo sapiens GN=BGN PE=1 SV=2	P21810	41655.9	1	12	13	20	0.000268	0.446	possibly correct	TRUE	32383	VGVNDFcPMGFGVK	K	R	0.997	0	7.51	2	c7: Carbamidomethyl (+57.02)	763.864	1525.71	1526.71	2	0.008224	5.387	2834.12	98559	136654	315	328	TRUE
NF-rep1	Biglycan OS=Homo sapiens GN=BGN PE=1 SV=2	P21810	41655.9	1	12	13	20	0.000268	0.446	possibly correct	TRUE	59759	VVQcSDLGLK	R	S	0.962	0	6.5	2	c4: Carbamidomethyl (+57.02)	559.799	1117.58	1118.59	2	0.004064	3.633	1681.9	39200	577957	73	82	TRUE
NF-rep1	Biglycan OS=Homo sapiens GN=BGN PE=1 SV=2	P21810	41655.9	1	12	13	20	0.000268	0.446	possibly correct	TRUE	17220	VVQcSDLGLK	R	S	0.997	0	7.64	2	c4: Carbamidomethyl (+57.02)	559.8	1117.59	1118.59	2	0.00565	5.051	1626.73	110825	1007580	73	82	TRUE
NF-rep1	Biglycan OS=Homo sapiens GN=BGN PE=1 SV=2	P21810	41655.9	1	12	13	20	0.000268	0.446	possibly correct	TRUE	59575	VVQcSDLGLKSVPKEI	R	S	0.996	3.52	0	1	c4: Carbamidomethyl (+57.02)	591.324	1770.95	1771.96	3	-0.00548	-3.093	1655.83	11845	310557	73	88	TRUE
NF-rep1	Collagen alpha-2(I) chain OS=Homo sapiens GN=COL1A2 PE=1 SV=7	P08123	129315	1	101	120	395	0.00529	0.855	possibly correct	TRUE	92222	AGEDGHPGKPGRPGER	K	G	0.996	0	7.02	2		539.605	1615.79	1616.79	3	0.0109	6.743	594.264	27702	103962	141	156	TRUE
NF-rep1	Collagen alpha-2(I) chain OS=Homo sapiens GN=COL1A2 PE=1 SV=7	P08123	129315	1	101	120	395	0.00529	0.855	possibly correct	TRUE	8488	AGEDGHPGKPGRPGER	K	G	0.997	0	8.02	2		539.603	1615.79	1616.79	3	0.004189	2.591	552.366	82980	75770	141	156	TRUE
NF-rep1	Collagen alpha-2(I) chain OS=Homo sapiens GN=COL1A2 PE=1 SV=7	P08123	129315	1	101	120	395	0.00529	0.855	possibly correct	TRUE	53746	AGEDGHPGKPGRPGER	K	G	0.997	0	8.27	2		539.606	1615.8	1616.79	3	0.01334	8.253	601.92	134906	184021	141	156	TRUE
NF-rep1	Collagen alpha-2(I) chain OS=Homo sapiens GN=COL1A2 PE=1 SV=7	P08123	129315	1	101	120	395	0.00529	0.855	possibly correct	TRUE	115274	AGVMGPPGSR	R	G	0.931	0	6.36	2		464.733	927.452	928.467	2	-0.007634	-8.223	978.39	1123	29174	414	423	TRUE
NF-rep1	Collagen alpha-2(I) chain OS=Homo sapiens GN=COL1A2 PE=1 SV=7	P08123	129315	1	101	120	395	0.00529	0.855	possibly correct	TRUE	78628	AGVMGPPGSR	R	G	0.997	0	7.54	2		464.74	927.465	928.467	2	0.005061	5.451	1193.78	15921	99199	414	423	TRUE
NF-rep1	Collagen alpha-2(I) chain OS=Homo sapiens GN=COL1A2 PE=1 SV=7	P08123	129315	1	101	120	395	0.00529	0.855	possibly correct	TRUE	55874	AGVMGPPGSR	R	G	0.997	0	7.81	2		464.74	927.466	928.467	2	0.005976	6.437	1166.35	40350	500743	414	423	TRUE
NF-rep1	Collagen alpha-2(I) chain OS=Homo sapiens GN=COL1A2 PE=1 SV=7	P08123	129315	1	101	120	395	0.00529	0.855	possibly correct	TRUE	54140	AGVmGPPGSR	R	G	0.997	0	7.9	2	m4: Oxidation (+15.99)	472.737	943.46	944.462	2	0.005263	5.573	795.78	159048	152000	414	423	TRUE
NF-rep1	Collagen alpha-2(I) chain OS=Homo sapiens GN=COL1A2 PE=1 SV=7	P08123	129315	1	101	120	395	0.00529	0.855	possibly correct	TRUE	94277	AGVMGPPGSR	R	G	0.997	0	8.05	2		464.74	927.466	928.467	2	0.006037	6.503	1172.01	30461	242095	414	423	TRUE
NF-rep1	Collagen alpha-2(I) chain OS=Homo sapiens GN=COL1A2 PE=1 SV=7	P08123	129315	1	101	120	395	0.00529	0.855	possibly correct	TRUE	129968	AQPENIPAK	R	N	0.944	0	6.41	2		484.265	966.516	967.521	2	0.002775	2.868	935.598	11999	101738	1206	1214	TRUE
NF-rep1	Collagen alpha-2(I) chain OS=Homo sapiens GN=COL1A2 PE=1 SV=7	P08123	129315	1	101	120	395	0.00529	0.855	possibly correct	TRUE	143768	AQPENIPAK	R	N	0.997	1.22	6.87	2		484.266	966.517	967.521	2	0.00308	3.183	938.1	25484	62162	1206	1214	TRUE
NF-rep1	Collagen alpha-2(I) chain OS=Homo sapiens GN=COL1A2 PE=1 SV=7	P08123	129315	1	101	120	395	0.00529	0.855	possibly correct	TRUE	154390	AQPENIPAK	R	N	0.997	1.92	7.38	2		484.266	966.518	967.521	2	0.004362	4.508	932.064	134943	200428	1206	1214	TRUE
NF-rep1	Collagen alpha-2(I) chain OS=Homo sapiens GN=COL1A2 PE=1 SV=7	P08123	129315	1	101	120	395	0.00529	0.855	possibly correct	TRUE	93086	AQPENIPAK	R	N	0.997	0	7.88	2		484.266	966.518	967.521	2	0.004667	4.823	931.956	37597	63331	1206	1214	TRUE
NF-rep1	Collagen alpha-2(I) chain OS=Homo sapiens GN=COL1A2 PE=1 SV=7	P08123	129315	1	101	120	395	0.00529	0.855	possibly correct	TRUE	9596	AQPENIPAK	R	N	0.997	0	8.36	2		484.255	966.494	967.521	2	-0.01908	-19.72	914.382	122856	703865	1206	1214	TRUE
NF-rep1	Collagen alpha-2(I) chain OS=Homo sapiens GN=COL1A2 PE=1 SV=7	P08123	129315	1	101	120	395	0.00529	0.855	possibly correct	TRUE	77865	AQPENIPAK	R	N	0.997	1.89	8.16	2		484.264	966.513	967.521	2	-0.0008265	-0.8542	937.872	27290	54322	1206	1214	TRUE
NF-rep1	Collagen alpha-2(I) chain OS=Homo sapiens GN=COL1A2 PE=1 SV=7	P08123	129315	1	101	120	395	0.00529	0.855	possibly correct	TRUE	54565	AQPENIPAK	R	N	0.997	2.03	8.22	2		484.266	966.518	967.521	2	0.004239	4.382	918.474	156932	370435	1206	1214	TRUE
NF-rep1	Collagen alpha-2(I) chain OS=Homo sapiens GN=COL1A2 PE=1 SV=7	P08123	129315	1	101	120	395	0.00529	0.855	possibly correct	TRUE	164018	AVILQGSNDVELVAEGNSR	K	F	0.932	0	6.36	2		986.01	1970.01	1971.01	2	-0.001795	-0.9106	3220.28	2182	118139	1289	1307	TRUE
NF-rep1	Collagen alpha-2(I) chain OS=Homo sapiens GN=COL1A2 PE=1 SV=7	P08123	129315	1	101	120	395	0.00529	0.855	possibly correct	TRUE	123029	AVILQGSNDVELVAEGNSR	K	F	0.997	0	7.28	2		986.021	1970.03	1971.01	2	0.0203	10.3	2559.32	1540	156869	1289	1307	TRUE
NF-rep1	Collagen alpha-2(I) chain OS=Homo sapiens GN=COL1A2 PE=1 SV=7	P08123	129315	1	101	120	395	0.00529	0.855	possibly correct	TRUE	66638	AVILQGSNDVELVAEGNSR	K	F	0.997	0	7.3	2		986.018	1970.02	1971.01	2	0.01383	7.017	2551.14	20597	399046	1289	1307	TRUE
NF-rep1	Collagen alpha-2(I) chain OS=Homo sapiens GN=COL1A2 PE=1 SV=7	P08123	129315	1	101	120	395	0.00529	0.855	possibly correct	TRUE	106289	AVILQGSNDVELVAEGNSR	K	F	0.997	0	7.76	2		986.02	1970.03	1971.01	2	0.01859	9.432	2698.6	3950	376240	1289	1307	TRUE
NF-rep1	Collagen alpha-2(I) chain OS=Homo sapiens GN=COL1A2 PE=1 SV=7	P08123	129315	1	101	120	395	0.00529	0.855	possibly correct	TRUE	90012	AVILQGSNDVELVAEGNSR	K	F	0.997	0	7.9	2		986.019	1970.02	1971.01	2	0.01737	8.813	3458.55	1043	112786	1289	1307	TRUE
NF-rep1	Collagen alpha-2(I) chain OS=Homo sapiens GN=COL1A2 PE=1 SV=7	P08123	129315	1	101	120	395	0.00529	0.855	possibly correct	TRUE	37258	AVILQGSNDVELVAEGNSR	K	F	0.997	0	8.05	2		986.013	1970.01	1971.01	2	0.004553	2.31	3248.9	13192	632350	1289	1307	TRUE
NF-rep1	Collagen alpha-2(I) chain OS=Homo sapiens GN=COL1A2 PE=1 SV=7	P08123	129315	1	101	120	395	0.00529	0.855	possibly correct	TRUE	78883	DGARGAPGAVGAPGPAGATGDR	R	G	0.997	0	7.4	2		939.455	1876.9	1877.92	2	-0.01894	-10.08	1257.05	35879	192894	672	693	TRUE
NF-rep1	Collagen alpha-2(I) chain OS=Homo sapiens GN=COL1A2 PE=1 SV=7	P08123	129315	1	101	120	395	0.00529	0.855	possibly correct	TRUE	67400	DGEDGPTGPPGPPGPPGPPGLGGNFAAQYDGK	R	G	0.997	0	7.65	2		991.809	2972.41	2973.37	3	0.04651	15.64	2641.25	9338	235120	53	84	TRUE
NF-rep1	Collagen alpha-2(I) chain OS=Homo sapiens GN=COL1A2 PE=1 SV=7	P08123	129315	1	101	120	395	0.00529	0.855	possibly correct	TRUE	61073	DGGPPGMTGFPGAAGRTGPPGPSGISGPPGPPGPAGK	G	E	0.892	2.04	0	1		1070.53	3208.57	3207.56	3	2.013	2.482	1837.72	15352	342876	779	815	TRUE
NF-rep1	Collagen alpha-2(I) chain OS=Homo sapiens GN=COL1A2 PE=1 SV=7	P08123	129315	1	101	120	395	0.00529	0.855	possibly correct	TRUE	78965	DGNPGNDGPPGR	R	D	0.956	0	6.46	2		576.762	1151.51	1152.5	2	0.01309	11.36	1281.8	7650	145884	927	938	TRUE
NF-rep1	Collagen alpha-2(I) chain OS=Homo sapiens GN=COL1A2 PE=1 SV=7	P08123	129315	1	101	120	395	0.00529	0.855	possibly correct	TRUE	8505	DGNPGNDGPPGR	R	D	0.997	0	7.24	2		576.754	1151.49	1152.5	2	-0.002902	-2.518	563.784	1189	15681	927	938	TRUE
NF-rep1	Collagen alpha-2(I) chain OS=Homo sapiens GN=COL1A2 PE=1 SV=7	P08123	129315	1	101	120	395	0.00529	0.855	possibly correct	TRUE	53798	DGNPGNDGPPGR	R	D	0.997	0	7.83	2		576.755	1151.49	1152.5	2	-0.001071	-0.9291	623.418	50281	206017	927	938	TRUE
NF-rep1	Collagen alpha-2(I) chain OS=Homo sapiens GN=COL1A2 PE=1 SV=7	P08123	129315	1	101	120	395	0.00529	0.855	possibly correct	TRUE	118890	DYEVDATLK	K	S	0.993	0	6.84	2		527.262	1052.51	1053.51	2	0.007044	6.686	1843.31	3055	128944	1132	1140	TRUE
NF-rep1	Collagen alpha-2(I) chain OS=Homo sapiens GN=COL1A2 PE=1 SV=7	P08123	129315	1	101	120	395	0.00529	0.855	possibly correct	TRUE	156774	DYEVDATLK	K	S	0.997	0	7.36	2		527.261	1052.51	1053.51	2	0.005213	4.948	1804.45	172185	991753	1132	1140	TRUE
NF-rep1	Collagen alpha-2(I) chain OS=Homo sapiens GN=COL1A2 PE=1 SV=7	P08123	129315	1	101	120	395	0.00529	0.855	possibly correct	TRUE	98633	DYEVDATLK	K	S	0.997	0	8.1	2		527.258	1052.5	1053.51	2	-0.001257	-1.193	1805.09	27834	437909	1132	1140	TRUE
NF-rep1	Collagen alpha-2(I) chain OS=Homo sapiens GN=COL1A2 PE=1 SV=7	P08123	129315	1	101	120	395	0.00529	0.855	possibly correct	TRUE	25470	EGPVGLPGIDGR	K	P	0.993	3.03	0	1		583.815	1165.61	1166.62	2	0.005202	4.459	2213.71	328774	988789	465	476	TRUE
NF-rep1	Collagen alpha-2(I) chain OS=Homo sapiens GN=COL1A2 PE=1 SV=7	P08123	129315	1	101	120	395	0.00529	0.855	possibly correct	TRUE	64352	EGPVGLPGIDGR	K	P	0.997	4.28	0	1		583.814	1165.61	1166.62	2	0.00447	3.831	2249.32	369589	343565	465	476	TRUE
NF-rep1	Collagen alpha-2(I) chain OS=Homo sapiens GN=COL1A2 PE=1 SV=7	P08123	129315	1	101	120	395	0.00529	0.855	possibly correct	TRUE	27960	EGPVGLPGIDGRPGPIGPAGAR	K	G	0.997	0	7.63	2		1020.57	2039.12	2040.1	2	0.0323	15.83	2451.97	13939	917290	465	486	TRUE
NF-rep1	Collagen alpha-2(I) chain OS=Homo sapiens GN=COL1A2 PE=1 SV=7	P08123	129315	1	101	120	395	0.00529	0.855	possibly correct	TRUE	122612	EGPVGLPGIDGRPGPIGPAGAR	K	G	0.997	0	8.12	2		680.708	2039.1	2040.1	3	0.01143	5.601	2487.53	40250	184956	465	486	TRUE
NF-rep1	Collagen alpha-2(I) chain OS=Homo sapiens GN=COL1A2 PE=1 SV=7	P08123	129315	1	101	120	395	0.00529	0.855	possibly correct	TRUE	104292	EGPVGLPGIDGRPGPIGPAGAR	K	G	0.997	0	8.26	2		680.709	2039.11	2040.1	3	0.0135	6.619	2485.79	86108	73274	465	486	TRUE
NF-rep1	Collagen alpha-2(I) chain OS=Homo sapiens GN=COL1A2 PE=1 SV=7	P08123	129315	1	101	120	395	0.00529	0.855	possibly correct	TRUE	85916	EGPVGLPGIDGRPGPIGPAGAR	K	G	0.997	0	8.4	2		680.711	2039.11	2040.1	3	0.02083	10.21	2501.32	57665	166074	465	486	TRUE
NF-rep1	Collagen alpha-2(I) chain OS=Homo sapiens GN=COL1A2 PE=1 SV=7	P08123	129315	1	101	120	395	0.00529	0.855	possibly correct	TRUE	66154	EGPVGLPGIDGRPGPIGPAGAR	K	G	0.997	1.8	8.07	2		680.709	2039.11	2040.1	3	0.01326	6.499	2481.25	343534	544410	465	486	TRUE
NF-rep1	Collagen alpha-2(I) chain OS=Homo sapiens GN=COL1A2 PE=1 SV=7	P08123	129315	1	101	120	395	0.00529	0.855	possibly correct	TRUE	86188	eMATQLAFMR	K	L	0.918	2	0	2	n-term: Dehydrated (-18.01)	590.29	1178.57	1179.56	2	0.008505	7.21	2547.05	7038	271532	1249	1258	TRUE
NF-rep1	Collagen alpha-2(I) chain OS=Homo sapiens GN=COL1A2 PE=1 SV=7	P08123	129315	1	101	120	395	0.00529	0.855	possibly correct	TRUE	147497	EMATQLAFmR	K	L	0.949	0	6.43	2	m9: Oxidation (+15.99)	607.291	1212.57	1213.57	2	0.005223	4.303	2104.02	18873	52520	1249	1258	TRUE
NF-rep1	Collagen alpha-2(I) chain OS=Homo sapiens GN=COL1A2 PE=1 SV=7	P08123	129315	1	101	120	395	0.00529	0.855	possibly correct	TRUE	64309	emATQLAFMR	K	L	0.963	2.34	0	2	n-term: Dehydrated (-18.01), m2: Oxidation (+15.99)	598.284	1194.55	1195.56	2	0.0002845	0.2379	2243.63	5907	206492	1249	1258	TRUE
NF-rep1	Collagen alpha-2(I) chain OS=Homo sapiens GN=COL1A2 PE=1 SV=7	P08123	129315	1	101	120	395	0.00529	0.855	possibly correct	TRUE	28454	eMATQLAFMR	K	L	0.976	2.52	0	2	n-term: Dehydrated (-18.01)	590.291	1178.57	1179.56	2	0.00997	8.452	2493.74	10046	257477	1249	1258	TRUE
NF-rep1	Collagen alpha-2(I) chain OS=Homo sapiens GN=COL1A2 PE=1 SV=7	P08123	129315	1	101	120	395	0.00529	0.855	possibly correct	TRUE	148186	EmATQLAFMR	K	L	0.988	0	6.74	2	m2: Oxidation (+15.99)	607.29	1212.56	1213.57	2	0.001316	1.085	2259.05	18331	151124	1249	1258	TRUE
NF-rep1	Collagen alpha-2(I) chain OS=Homo sapiens GN=COL1A2 PE=1 SV=7	P08123	129315	1	101	120	395	0.00529	0.855	possibly correct	TRUE	149460	EMATQLAFMR	K	L	0.995	0	6.94	2		599.293	1196.57	1197.58	2	0.002945	2.459	2542.4	36352	420249	1249	1258	TRUE
NF-rep1	Collagen alpha-2(I) chain OS=Homo sapiens GN=COL1A2 PE=1 SV=7	P08123	129315	1	101	120	395	0.00529	0.855	possibly correct	TRUE	158799	EmATQLAFMR	K	L	0.997	0	7.13	2	m2: Oxidation (+15.99)	607.292	1212.57	1213.57	2	0.006199	5.108	2247.16	61534	410046	1249	1258	TRUE
NF-rep1	Collagen alpha-2(I) chain OS=Homo sapiens GN=COL1A2 PE=1 SV=7	P08123	129315	1	101	120	395	0.00529	0.855	possibly correct	TRUE	122948	EMATQLAFMR	K	L	0.997	0	7.17	2		599.294	1196.57	1197.58	2	0.004532	3.784	2536.22	14939	274882	1249	1258	TRUE
NF-rep1	Collagen alpha-2(I) chain OS=Homo sapiens GN=COL1A2 PE=1 SV=7	P08123	129315	1	101	120	395	0.00529	0.855	possibly correct	TRUE	160485	EMATQLAFMR	K	L	0.997	0	7.29	2		599.288	1196.56	1197.58	2	-0.007553	-6.307	2527.99	138073	96492	1249	1258	TRUE
NF-rep1	Collagen alpha-2(I) chain OS=Homo sapiens GN=COL1A2 PE=1 SV=7	P08123	129315	1	101	120	395	0.00529	0.855	possibly correct	TRUE	157929	EMATQLAFmR	K	L	0.997	0	7.29	2	m9: Oxidation (+15.99)	607.29	1212.57	1213.57	2	0.002293	1.889	2103.37	83885	87283	1249	1258	TRUE
NF-rep1	Collagen alpha-2(I) chain OS=Homo sapiens GN=COL1A2 PE=1 SV=7	P08123	129315	1	101	120	395	0.00529	0.855	possibly correct	TRUE	25342	EmATQLAFMR	K	L	0.997	0	7.62	2	m2: Oxidation (+15.99)	607.292	1212.57	1213.57	2	0.005467	4.505	2204.74	51538	424216	1249	1258	TRUE
NF-rep1	Collagen alpha-2(I) chain OS=Homo sapiens GN=COL1A2 PE=1 SV=7	P08123	129315	1	101	120	395	0.00529	0.855	possibly correct	TRUE	60577	EmATQLAFmR	K	L	0.997	1.35	7.63	2	m2: Oxidation (+15.99), m9: Oxidation (+15.99)	615.287	1228.56	1229.57	2	0.001396	1.136	1786.53	217947	123209	1249	1258	TRUE
NF-rep1	Collagen alpha-2(I) chain OS=Homo sapiens GN=COL1A2 PE=1 SV=7	P08123	129315	1	101	120	395	0.00529	0.855	possibly correct	TRUE	104666	EMATQLAFMR	K	L	0.997	0	8.26	2		599.292	1196.57	1197.58	2	0.001358	1.134	2525.33	64582	43730	1249	1258	TRUE
NF-rep1	Collagen alpha-2(I) chain OS=Homo sapiens GN=COL1A2 PE=1 SV=7	P08123	129315	1	101	120	395	0.00529	0.855	possibly correct	TRUE	63068	EMATQLAFmR	K	L	0.997	0	8.27	2	m9: Oxidation (+15.99)	607.293	1212.57	1213.57	2	0.009007	7.422	2089.77	77318	743794	1249	1258	TRUE
NF-rep1	Collagen alpha-2(I) chain OS=Homo sapiens GN=COL1A2 PE=1 SV=7	P08123	129315	1	101	120	395	0.00529	0.855	possibly correct	TRUE	64308	EmATQLAFMR	K	L	0.997	2	8.08	2	m2: Oxidation (+15.99)	607.293	1212.57	1213.57	2	0.007298	6.013	2243.48	93286	232668	1249	1258	TRUE
NF-rep1	Collagen alpha-2(I) chain OS=Homo sapiens GN=COL1A2 PE=1 SV=7	P08123	129315	1	101	120	395	0.00529	0.855	possibly correct	TRUE	28451	EMATQLAFMR	K	L	0.997	1.57	8.32	2		599.294	1196.57	1197.58	2	0.005997	5.008	2493.44	88575	350806	1249	1258	TRUE
NF-rep1	Collagen alpha-2(I) chain OS=Homo sapiens GN=COL1A2 PE=1 SV=7	P08123	129315	1	101	120	395	0.00529	0.855	possibly correct	TRUE	66507	EMATQLAFMR	K	L	0.997	2.48	8.37	2		599.294	1196.57	1197.58	2	0.005997	5.008	2528.08	56301	411721	1249	1258	TRUE
NF-rep1	Collagen alpha-2(I) chain OS=Homo sapiens GN=COL1A2 PE=1 SV=7	P08123	129315	1	101	120	395	0.00529	0.855	possibly correct	TRUE	86182	EMATQLAFMR	K	L	0.997	3	8.7	2		599.291	1196.57	1197.58	2	1.552e-05	0.01296	2546.45	60068	309262	1249	1258	TRUE
NF-rep1	Collagen alpha-2(I) chain OS=Homo sapiens GN=COL1A2 PE=1 SV=7	P08123	129315	1	101	120	395	0.00529	0.855	possibly correct	TRUE	3979	FTYTVLVDGcSK	R	K	0.986	0	6.71	2	c10: Carbamidomethyl (+57.02)	695.341	1388.67	1389.67	2	0.003038	2.186	2462.77	12481	182939	1308	1319	TRUE
NF-rep1	Collagen alpha-2(I) chain OS=Homo sapiens GN=COL1A2 PE=1 SV=7	P08123	129315	1	101	120	395	0.00529	0.855	possibly correct	TRUE	148996	FTYTVLVDGcSK	R	K	0.997	0	7.22	2	c10: Carbamidomethyl (+57.02)	695.342	1388.67	1389.67	2	0.00377	2.713	2455.41	21674	201392	1308	1319	TRUE
NF-rep1	Collagen alpha-2(I) chain OS=Homo sapiens GN=COL1A2 PE=1 SV=7	P08123	129315	1	101	120	395	0.00529	0.855	possibly correct	TRUE	159949	FTYTVLVDGcSK	R	K	0.997	0	7.36	2	c10: Carbamidomethyl (+57.02)	695.342	1388.67	1389.67	2	0.004502	3.24	2454.33	75872	539449	1308	1319	TRUE
NF-rep1	Collagen alpha-2(I) chain OS=Homo sapiens GN=COL1A2 PE=1 SV=7	P08123	129315	1	101	120	395	0.00529	0.855	possibly correct	TRUE	85697	FTYTVLVDGcSK	R	K	0.997	0	8.02	2	c10: Carbamidomethyl (+57.02)	695.34	1388.67	1389.67	2	0.001329	0.956	2449.91	66300	184257	1308	1319	TRUE
NF-rep1	Collagen alpha-2(I) chain OS=Homo sapiens GN=COL1A2 PE=1 SV=7	P08123	129315	1	101	120	395	0.00529	0.855	possibly correct	TRUE	103800	FTYTVLVDGcSK	R	K	0.997	0	8.27	2	c10: Carbamidomethyl (+57.02)	695.347	1388.68	1389.67	2	0.01463	10.53	2442.16	33836	679904	1308	1319	TRUE
NF-rep1	Collagen alpha-2(I) chain OS=Homo sapiens GN=COL1A2 PE=1 SV=7	P08123	129315	1	101	120	395	0.00529	0.855	possibly correct	TRUE	27504	FTYTVLVDGcSK	R	K	0.997	2.11	7.97	2	c10: Carbamidomethyl (+57.02)	695.346	1388.68	1389.67	2	0.01256	9.037	2410.52	191580	830796	1308	1319	TRUE
NF-rep1	Collagen alpha-2(I) chain OS=Homo sapiens GN=COL1A2 PE=1 SV=7	P08123	129315	1	101	120	395	0.00529	0.855	possibly correct	TRUE	66680	FTYTVLVDGcSK	R	K	0.997	0	8.69	2	c10: Carbamidomethyl (+57.02)	695.343	1388.67	1389.67	2	0.006822	4.909	2552.26	9575	412958	1308	1319	TRUE
NF-rep1	Collagen alpha-2(I) chain OS=Homo sapiens GN=COL1A2 PE=1 SV=7	P08123	129315	1	101	120	395	0.00529	0.855	possibly correct	TRUE	121873	FTYTVLVDGcSKK	R	T	0.99	0	6.77	2	c10: Carbamidomethyl (+57.02)	759.348	1516.68	1517.77	2	-0.07927	-52.23	2347.01	1411	77987	1308	1320	TRUE
NF-rep1	Collagen alpha-2(I) chain OS=Homo sapiens GN=COL1A2 PE=1 SV=7	P08123	129315	1	101	120	395	0.00529	0.855	possibly correct	TRUE	9182	GAAGIPGGK	R	G	0.997	0	7.87	2		727.409	726.402	727.41	1	-0.0005222	-0.7179	844.512	10906	131903	646	654	TRUE
NF-rep1	Collagen alpha-2(I) chain OS=Homo sapiens GN=COL1A2 PE=1 SV=7	P08123	129315	1	101	120	395	0.00529	0.855	possibly correct	TRUE	54296	GAAGIPGGK	R	G	0.997	0	8.02	2		727.412	726.405	727.41	1	0.002224	3.058	846.69	57640	335669	646	654	TRUE
NF-rep1	Collagen alpha-2(I) chain OS=Homo sapiens GN=COL1A2 PE=1 SV=7	P08123	129315	1	101	120	395	0.00529	0.855	possibly correct	TRUE	77722	GAAGIPGGK	R	G	0.997	1.42	7.92	2		727.412	726.405	727.41	1	0.001858	2.555	862.44	9316	51334	646	654	TRUE
NF-rep1	Collagen alpha-2(I) chain OS=Homo sapiens GN=COL1A2 PE=1 SV=7	P08123	129315	1	101	120	395	0.00529	0.855	possibly correct	TRUE	149094	GAAGLPGVAGAPGLPGPR	K	G	0.991	0	6.8	2		757.929	1513.84	1514.84	2	0.006196	4.09	2468.82	14847	28376	310	327	TRUE
NF-rep1	Collagen alpha-2(I) chain OS=Homo sapiens GN=COL1A2 PE=1 SV=7	P08123	129315	1	101	120	395	0.00529	0.855	possibly correct	TRUE	136787	GAAGLPGVAGAPGLPGPR	K	G	0.997	1.96	6.62	2		757.927	1513.84	1514.84	2	0.00229	1.511	2465.63	32556	96402	310	327	TRUE
NF-rep1	Collagen alpha-2(I) chain OS=Homo sapiens GN=COL1A2 PE=1 SV=7	P08123	129315	1	101	120	395	0.00529	0.855	possibly correct	TRUE	122469	GAAGLPGVAGAPGLPGPR	K	G	0.997	5.16	8.44	2		757.931	1513.85	1514.84	2	0.01071	7.072	2465.18	73637	146357	310	327	TRUE
NF-rep1	Collagen alpha-2(I) chain OS=Homo sapiens GN=COL1A2 PE=1 SV=7	P08123	129315	1	101	120	395	0.00529	0.855	possibly correct	TRUE	85813	GAAGLPGVAGAPGLPGPR	K	G	0.997	3.55	8.61	2		757.929	1513.84	1514.84	2	0.00644	4.251	2475.97	65108	144797	310	327	TRUE
NF-rep1	Collagen alpha-2(I) chain OS=Homo sapiens GN=COL1A2 PE=1 SV=7	P08123	129315	1	101	120	395	0.00529	0.855	possibly correct	TRUE	104032	GAAGLPGVAGAPGLPGPR	K	G	0.997	5.62	8.69	2		757.93	1513.85	1514.84	2	0.008393	5.541	2458.16	102707	71279	310	327	TRUE
NF-rep1	Collagen alpha-2(I) chain OS=Homo sapiens GN=COL1A2 PE=1 SV=7	P08123	129315	1	101	120	395	0.00529	0.855	possibly correct	TRUE	65680	GAAGLPGVAGAPGLPGPR	K	G	0.997	8.74	8.41	2		757.928	1513.84	1514.84	2	0.003999	2.64	2460.59	330906	346392	310	327	TRUE
NF-rep1	Collagen alpha-2(I) chain OS=Homo sapiens GN=COL1A2 PE=1 SV=7	P08123	129315	1	101	120	395	0.00529	0.855	possibly correct	TRUE	27692	GAAGLPGVAGAPGLPGPR	K	G	0.997	4.7	8.81	2		757.93	1513.85	1514.84	2	0.008393	5.541	2429.87	303768	404185	310	327	TRUE
NF-rep1	Collagen alpha-2(I) chain OS=Homo sapiens GN=COL1A2 PE=1 SV=7	P08123	129315	1	101	120	395	0.00529	0.855	possibly correct	TRUE	61206	GAPGAVGAPGPAGATGD	R	R	0.968	2.41	0	1		662.329	1322.64	1322.63	2	1.016	10.25	1850.05	5538	417099	676	692	TRUE
NF-rep1	Collagen alpha-2(I) chain OS=Homo sapiens GN=COL1A2 PE=1 SV=7	P08123	129315	1	101	120	395	0.00529	0.855	possibly correct	TRUE	116476	GAPGAVGAPGPAGATGDR	R	G	0.993	0	6.86	2		739.873	1477.73	1478.73	2	0.003213	2.173	1340.44	5346	10157	676	693	TRUE
NF-rep1	Collagen alpha-2(I) chain OS=Homo sapiens GN=COL1A2 PE=1 SV=7	P08123	129315	1	101	120	395	0.00529	0.855	possibly correct	TRUE	56971	GAPGAVGAPGPAGATGDR	R	G	0.997	4.32	8.65	2		739.872	1477.73	1478.73	2	0.002115	1.43	1326.84	302345	599969	676	693	TRUE
NF-rep1	Collagen alpha-2(I) chain OS=Homo sapiens GN=COL1A2 PE=1 SV=7	P08123	129315	1	101	120	395	0.00529	0.855	possibly correct	TRUE	79215	GAPGAVGAPGPAGATGDR	R	G	0.997	3.21	8.66	2		739.874	1477.73	1478.73	2	0.005533	3.741	1344.2	78751	134806	676	693	TRUE
NF-rep1	Collagen alpha-2(I) chain OS=Homo sapiens GN=COL1A2 PE=1 SV=7	P08123	129315	1	101	120	395	0.00529	0.855	possibly correct	TRUE	13212	GAPGAVGAPGPAGATGDR	R	G	0.997	4.74	8.99	2		739.875	1477.74	1478.73	2	0.008096	5.475	1290.72	281901	589063	676	693	TRUE
NF-rep1	Collagen alpha-2(I) chain OS=Homo sapiens GN=COL1A2 PE=1 SV=7	P08123	129315	1	101	120	395	0.00529	0.855	possibly correct	TRUE	97177	GAPGAVGAPGPAGATGDRGEAGAAGPAGPAGPR	R	G	0.997	0	7.31	2		899.125	2694.35	2695.33	3	0.03079	11.42	1603.49	24397	65234	676	708	TRUE
NF-rep1	Collagen alpha-2(I) chain OS=Homo sapiens GN=COL1A2 PE=1 SV=7	P08123	129315	1	101	120	395	0.00529	0.855	possibly correct	TRUE	59114	GAPGAVGAPGPAGATGDRGEAGAAGPAGPAGPR	R	G	0.997	0	8.47	2		899.128	2694.36	2695.33	3	0.03812	14.14	1602.8	531507	707447	676	708	TRUE
NF-rep1	Collagen alpha-2(I) chain OS=Homo sapiens GN=COL1A2 PE=1 SV=7	P08123	129315	1	101	120	395	0.00529	0.855	possibly correct	TRUE	80637	GAPGAVGAPGPAGATGDRGEAGAAGPAGPAGPR	R	G	0.997	0	8.56	2		899.129	2694.37	2695.33	3	0.04325	16.04	1619.9	115495	329833	676	708	TRUE
NF-rep1	Collagen alpha-2(I) chain OS=Homo sapiens GN=COL1A2 PE=1 SV=7	P08123	129315	1	101	120	395	0.00529	0.855	possibly correct	TRUE	54216	GAPGPAGAR	V	G	0.891	1.8	4.34	1		753.403	752.395	753.4	1	0.002425	3.219	822.882	10516	91594	226	234	FALSE	P02452
NF-rep1	Collagen alpha-2(I) chain OS=Homo sapiens GN=COL1A2 PE=1 SV=7	P08123	129315	1	101	120	395	0.00529	0.855	possibly correct	TRUE	150522	GAPGPDGNNGAQGPPGPQGVQGGK	R	G	0.952	0	6.44	2		1057.53	2113.04	2114	2	0.04924	23.29	2796.3	22013	211776	520	543	TRUE
NF-rep1	Collagen alpha-2(I) chain OS=Homo sapiens GN=COL1A2 PE=1 SV=7	P08123	129315	1	101	120	395	0.00529	0.855	possibly correct	TRUE	79086	GAPGPDGNNGAQGPPGPQGVQGGK	R	G	0.997	0	7.69	2		705.343	2113.01	2114	3	0.01359	6.429	1310.41	24682	75485	520	543	TRUE
NF-rep1	Collagen alpha-2(I) chain OS=Homo sapiens GN=COL1A2 PE=1 SV=7	P08123	129315	1	101	120	395	0.00529	0.855	possibly correct	TRUE	95066	GAPGPDGNNGAQGPPGPQGVQGGK	R	G	0.997	0	8.28	2		1057.52	2113.02	2114	2	0.02751	13.01	1293.6	34658	141796	520	543	TRUE
NF-rep1	Collagen alpha-2(I) chain OS=Homo sapiens GN=COL1A2 PE=1 SV=7	P08123	129315	1	101	120	395	0.00529	0.855	possibly correct	TRUE	56767	GAPGPDGNNGAQGPPGPQGVQGGK	R	G	0.997	0	8.34	2		1057.52	2113.03	2114	2	0.03215	15.21	1295.75	167914	466304	520	543	TRUE
NF-rep1	Collagen alpha-2(I) chain OS=Homo sapiens GN=COL1A2 PE=1 SV=7	P08123	129315	1	101	120	395	0.00529	0.855	possibly correct	TRUE	12870	GAPGPDGNNGAQGPPGPQGVQGGK	R	G	0.997	0	8.55	2		1057.52	2113.02	2114	2	0.02165	10.24	1263.08	127877	916810	520	543	TRUE
NF-rep1	Collagen alpha-2(I) chain OS=Homo sapiens GN=COL1A2 PE=1 SV=7	P08123	129315	1	101	120	395	0.00529	0.855	possibly correct	TRUE	121351	GASGPAGVRGPNGDAGRPGEPGLmGPR	R	G	0.972	0	6.65	2	m24: Oxidation (+15.99)	835.095	2502.26	2503.22	3	0.04937	19.72	2250.65	946	50615	424	450	TRUE
NF-rep1	Collagen alpha-2(I) chain OS=Homo sapiens GN=COL1A2 PE=1 SV=7	P08123	129315	1	101	120	395	0.00529	0.855	possibly correct	TRUE	82810	GDGGPPGmTGFPGAAGR	R	T	0.997	0	7.64	2	m8: Oxidation (+15.99)	759.346	1516.68	1517.68	2	0.004742	3.124	1996.88	11812	135063	778	794	TRUE
NF-rep1	Collagen alpha-2(I) chain OS=Homo sapiens GN=COL1A2 PE=1 SV=7	P08123	129315	1	101	120	395	0.00529	0.855	possibly correct	TRUE	97343	GDGGPPGmTGFPGAAGR	R	T	0.997	0	7.9	2	m8: Oxidation (+15.99)	759.345	1516.67	1517.68	2	0.001568	1.033	1628.23	78562	328866	778	794	TRUE
NF-rep1	Collagen alpha-2(I) chain OS=Homo sapiens GN=COL1A2 PE=1 SV=7	P08123	129315	1	101	120	395	0.00529	0.855	possibly correct	TRUE	83440	GDGGPPGMTGFPGAAGR	R	T	0.997	0	8.17	2		751.353	1500.69	1501.69	2	0.01308	8.713	2106.58	107893	41112	778	794	TRUE
NF-rep1	Collagen alpha-2(I) chain OS=Homo sapiens GN=COL1A2 PE=1 SV=7	P08123	129315	1	101	120	395	0.00529	0.855	possibly correct	TRUE	100868	GDGGPPGMTGFPGAAGR	R	T	0.997	0	8.2	2		751.366	1500.72	1501.69	2	0.03921	26.11	2088.53	146099	340355	778	794	TRUE
NF-rep1	Collagen alpha-2(I) chain OS=Homo sapiens GN=COL1A2 PE=1 SV=7	P08123	129315	1	101	120	395	0.00529	0.855	possibly correct	TRUE	16646	GDGGPPGmTGFPGAAGR	R	T	0.997	0	8.44	2	m8: Oxidation (+15.99)	759.348	1516.68	1517.68	2	0.008282	5.457	1580.21	128766	1043880	778	794	TRUE
NF-rep1	Collagen alpha-2(I) chain OS=Homo sapiens GN=COL1A2 PE=1 SV=7	P08123	129315	1	101	120	395	0.00529	0.855	possibly correct	TRUE	63082	GDGGPPGMTGFPGAAGR	R	T	0.997	2.15	8.44	2		751.352	1500.69	1501.69	2	0.01125	7.494	2090.89	207872	857380	778	794	TRUE
[truncated: 13,626 more rows]
