# Supplementary material for: Data from a proteomic analysis of colonic fibroblasts secretomes
Source: Data Brief. 2014 Aug 21;1:19–24. doi: 10.1016/j.dib.2014.08.003 (PMC4459868; doi:10.1016/j.dib.2014.08.003)
Supplement: Supplementary file 5 — Supplementary Data [file mmc5.xlsx]

## Sheet: Sheet1
Supplementary Table 3. The statistics of the proteomic analyses.
aNF, normal fibroblast; CAF, cancer-associated fibroblast; rep, replicate experiment.
bNumber of identified proteins, including target and decoy identifications fulfilling the cutoff.
cNumber of spectra associated only with this protein.
Bio Samplea	#Protb	#IDsc	#Spec	%IDs
NF-rep1	162	3979	74689	0.0532742
NF-rep2	157	4037	80151	0.0503674
CAF-rep1	119	3372	43864	0.076874
CAF-rep2	156	3741	65443	0.0571642
Total		15129	264147
