# Supplementary material for: Data from a proteomic analysis of colonic fibroblasts secretomes
Source: Data Brief. 2014 Aug 21;1:19–24. doi: 10.1016/j.dib.2014.08.003 (PMC4459868; doi:10.1016/j.dib.2014.08.003)
Supplement: Supplementary file 6 — Supplementary Data [file mmc6.xlsx]

## Sheet: Sheet1
Supplementary Table 4. Small interference RNAs (siRNAs) and cloning primers.
Gene name	Sequence
siRNAs
COL3A1	CTCAAGTCTGTTAATGGACAA / ACCGATGAGATTATGACTTCA
SPARC	ACCCAAGACATGACATTCTTA / CAAGGTGCTAACATAGATTTA
FSTL1	GGAGAACAACAAGTTGCTT / CCATGACCTGTGACGGAAA
IGFBP5	CACCCGCATCTCCGAGCTGAA / CTGCCCAATTGTGACCGCAAA
FBN1	CCGGATTTACCCAACACCATA / CAGTGCAATGATCGTAATGAA
TAGLN	CCAAAATCGAGAAGAAGTA / AGUCCAAAAUCGAGAAGAA
Cloning primers
FSTL1-HindIII-F	GTAAAGCTTATGTGGAAACGCTGGCTC
FSTL1-XhoI-R	TATCTCGAGTTAGATCTCTTTGGTGCTCACT
