# Supplementary material for: Data from a proteomic analysis of colonic fibroblasts secretomes
Source: Data Brief. 2014 Aug 21;1:19–24. doi: 10.1016/j.dib.2014.08.003 (PMC4459868; doi:10.1016/j.dib.2014.08.003)
Supplement: Supplementary file 7 — Supplementary Data [file mmc7.xlsx]

## Sheet: Sheet1
Supplementary Table 5. Enrichment analysis of identified secretome proteins of the fibroblasts using DAVID.
Annotation Cluster 1	Enrichment Score: 25.750541677289164
Category	Term	Count	%	PValue	Genes	List Total	Pop Hits	Pop Total	Fold Enrichment	Bonferroni	Benjamini	FDR
UP_SEQ_FEATURE	region of interest:Coil 2	31	13.9013	1.34697e-41	Q14525, Q04695, P04259, P35527, P78385, Q2M2I5, O95678, Q7Z794, P13645, Q7Z3Z0, P08670, P13647, P02533, O76014, P04264, Q5XKE5, O76011, Q92764, P19012, Q14533, P19013, P48668, P08779, Q01546, P12035, Q15323, P78386, P08727, P35908, Q7Z3Y8, Q7Z3Y7	223	64	19113	41.5151	1.12203e-38	1.12203e-38	2.07858e-38
UP_SEQ_FEATURE	region of interest:Linker 12	31	13.9013	1.34697e-41	Q14525, Q04695, P04259, P35527, P78385, Q2M2I5, O95678, Q7Z794, P13645, Q7Z3Z0, P08670, P13647, P02533, O76014, P04264, Q5XKE5, O76011, Q92764, P19012, Q14533, P19013, P48668, P08779, Q01546, P12035, Q15323, P78386, P08727, P35908, Q7Z3Y8, Q7Z3Y7	223	64	19113	41.5151	1.12203e-38	1.12203e-38	2.07858e-38
UP_SEQ_FEATURE	region of interest:Coil 1A	31	13.9013	4.32977e-40	Q14525, Q04695, P04259, P35527, P78385, Q2M2I5, O95678, Q7Z794, P13645, Q7Z3Z0, P08670, P13647, P02533, O76014, P04264, Q5XKE5, O76011, Q92764, P19012, Q14533, P19013, P48668, P08779, Q01546, P12035, Q15323, P78386, P08727, P35908, Q7Z3Y8, Q7Z3Y7	223	70	19113	37.9566	3.6067e-37	1.80335e-37	6.68151e-37
UP_SEQ_FEATURE	region of interest:Coil 1B	31	13.9013	4.32977e-40	Q14525, Q04695, P04259, P35527, P78385, Q2M2I5, O95678, Q7Z794, P13645, Q7Z3Z0, P08670, P13647, P02533, O76014, P04264, Q5XKE5, O76011, Q92764, P19012, Q14533, P19013, P48668, P08779, Q01546, P12035, Q15323, P78386, P08727, P35908, Q7Z3Y8, Q7Z3Y7	223	70	19113	37.9566	3.6067e-37	1.80335e-37	6.68151e-37
UP_SEQ_FEATURE	region of interest:Linker 1	31	13.9013	4.32977e-40	Q14525, Q04695, P04259, P35527, P78385, Q2M2I5, O95678, Q7Z794, P13645, Q7Z3Z0, P08670, P13647, P02533, O76014, P04264, Q5XKE5, O76011, Q92764, P19012, Q14533, P19013, P48668, P08779, Q01546, P12035, Q15323, P78386, P08727, P35908, Q7Z3Y8, Q7Z3Y7	223	70	19113	37.9566	3.6067e-37	1.80335e-37	6.68151e-37
UP_SEQ_FEATURE	region of interest:Rod	31	13.9013	7.4223e-40	Q14525, Q04695, P04259, P35527, P78385, Q2M2I5, O95678, Q7Z794, P13645, Q7Z3Z0, P08670, P13647, P02533, O76014, P04264, Q5XKE5, O76011, Q92764, P19012, Q14533, P19013, P48668, P08779, Q01546, P12035, Q15323, P78386, P08727, P35908, Q7Z3Y8, Q7Z3Y7	223	71	19113	37.422	6.18278e-37	2.06093e-37	1.14538e-36
UP_SEQ_FEATURE	region of interest:Head	31	13.9013	2.11677e-39	Q14525, Q04695, P04259, P35527, P78385, Q2M2I5, O95678, Q7Z794, P13645, Q7Z3Z0, P08670, P13647, P02533, O76014, P04264, Q5XKE5, O76011, Q92764, P19012, Q14533, P19013, P48668, P08779, Q01546, P12035, Q15323, P78386, P08727, P35908, Q7Z3Y8, Q7Z3Y7	223	73	19113	36.3968	1.76327e-36	4.40817e-37	3.2665e-36
SP_PIR_KEYWORDS	Intermediate filament	31	13.9013	2.05579e-38	Q14525, Q04695, P04259, P35527, P78385, Q2M2I5, O95678, Q7Z794, P13645, Q7Z3Z0, P08670, P13647, P02533, O76014, P04264, Q5XKE5, O76011, Q92764, P19012, Q14533, P19013, P48668, P08779, Q01546, P12035, Q15323, P78386, P08727, P35908, Q7Z3Y8, Q7Z3Y7	223	78	19235	34.2811	7.5242e-36	7.5242e-36	2.83034e-35
UP_SEQ_FEATURE	region of interest:Tail	30	13.4529	3.70274e-37	Q14525, Q04695, P04259, P35527, P78385, Q2M2I5, O95678, Q7Z794, P13645, Q7Z3Z0, P08670, P13647, P02533, O76014, P04264, Q5XKE5, O76011, Q92764, P19012, Q14533, P19013, P48668, P08779, Q01546, P12035, Q15323, P78386, P35908, Q7Z3Y8, Q7Z3Y7	223	75	19113	34.2834	3.08438e-34	6.16876e-35	5.7139e-34
INTERPRO	IPR018039:Intermediate filament protein, conserved site	29	13.0045	1.62276e-34	Q14525, Q04695, P35527, P78385, Q2M2I5, O95678, Q7Z794, P13645, Q7Z3Z0, P08670, P13647, P02533, O76014, Q5XKE5, O76011, Q92764, P19012, Q14533, P19013, P48668, P08779, Q01546, P12035, Q15323, P78386, P08727, P35908, Q7Z3Y8, Q7Z3Y7	220	72	16659	30.4994	6.21516e-32	6.21516e-32	2.24912e-31
INTERPRO	IPR016044:Filament	29	13.0045	1.62276e-34	Q14525, Q04695, P35527, P78385, Q2M2I5, O95678, Q7Z794, P13645, Q7Z3Z0, P08670, P13647, P02533, O76014, Q5XKE5, O76011, Q92764, P19012, Q14533, P19013, P48668, P08779, Q01546, P12035, Q15323, P78386, P08727, P35908, Q7Z3Y8, Q7Z3Y7	220	72	16659	30.4994	6.21516e-32	6.21516e-32	2.24912e-31
INTERPRO	IPR001664:Intermediate filament protein	29	13.0045	2.60216e-34	Q14525, Q04695, P35527, P78385, Q2M2I5, O95678, Q7Z794, P13645, Q7Z3Z0, P08670, P13647, P02533, O76014, Q5XKE5, O76011, Q92764, P19012, Q14533, P19013, P48668, P08779, Q01546, P12035, Q15323, P78386, P08727, P35908, Q7Z3Y8, Q7Z3Y7	220	73	16659	30.0816	9.96627e-32	4.98313e-32	3.60656e-31
PIR_SUPERFAMILY	PIRSF002282:cytoskeletal keratin	30	13.4529	3.57972e-32	Q04695, P04259, P35527, P78385, Q2M2I5, O95678, Q7Z794, P13645, Q7Z3Z0, P08670, P13647, P02533, O76014, P04264, Q5XKE5, O76011, Q92764, P19012, Q14533, P19013, P48668, P08779, Q01546, P12035, Q15323, P78386, P08727, P35908, Q7Z3Y8, Q7Z3Y7	172	61	7396	21.1475	3.7945e-30	3.7945e-30	4.01681e-29
GOTERM_MF_FAT	GO:0005198~structural molecule activity	61	27.3543	1.76564e-30	Q14525, P20908, P04259, P35527, P60709, P02461, P29400, P02462, Q7Z794, P13645, P68366, P02458, P13647, P02533, Q9BQE3, O76014, P04264, Q5XKE5, O76011, Q92764, P19012, P19013, P08572, Q14533, P26038, P48668, P08779, P08123, P09493, Q01546, Q15323, P08727, P67936, P35442, P05997, P18206, Q04695, P78385, Q2M2I5, P35609, O95678, Q7Z3Z0, P08670, P07942, P11047, P07996, Q08043, P12110, P02452, P23142,…	209	634	12983	5.97681	6.35632e-28	6.35632e-28	2.42495e-27
SP_PIR_KEYWORDS	keratin	30	13.4529	6.4541e-28	Q14525, Q04695, P04259, P35527, P78385, Q2M2I5, O95678, Q7Z794, P13645, Q7Z3Z0, P13647, P02533, O76014, P04264, Q5XKE5, O76011, Q92764, P19012, Q14533, P19013, P48668, P08779, Q01546, P12035, Q15323, P78386, P08727, P35908, Q7Z3Y8, Q7Z3Y7	223	144	19235	17.9699	2.3622e-25	5.9055e-26	8.88578e-25
GOTERM_CC_FAT	GO:0005882~intermediate filament	32	14.3498	7.30173e-23	Q14525, Q04695, P04259, P35527, P78385, Q2M2I5, O95678, Q7Z794, P22392, P13645, Q7Z3Z0, P08670, P13647, P02533, O76014, P04264, Q5XKE5, O76011, Q92764, P19012, Q14533, P19013, P48668, P08779, P15531, Q01546, P12035, Q15323, P78386, P08727, P35908, Q7Z3Y8, Q7Z3Y7	212	183	12782	10.5429	2.00797e-20	6.69325e-21	9.62776e-20
GOTERM_CC_FAT	GO:0045111~intermediate filament cytoskeleton	32	14.3498	1.43252e-22	Q14525, Q04695, P04259, P35527, P78385, Q2M2I5, O95678, Q7Z794, P22392, P13645, Q7Z3Z0, P08670, P13647, P02533, O76014, P04264, Q5XKE5, O76011, Q92764, P19012, Q14533, P19013, P48668, P08779, P15531, Q01546, P12035, Q15323, P78386, P08727, P35908, Q7Z3Y8, Q7Z3Y7	212	187	12782	10.3174	3.93943e-20	9.84857e-21	1.88886e-19
UP_SEQ_FEATURE	site:Stutter	16	7.17489	4.99262e-21	Q14525, P04259, P19013, P48668, O95678, Q7Z794, Q15323, P08727, P13647, P02533, P35908, O76014, Q5XKE5, P04264, O76011, Q92764	223	33	19113	41.5556	4.15885e-18	5.94122e-19	7.70438e-18
INTERPRO	IPR002957:Keratin, type I	16	7.17489	3.09798e-20	Q14525, Q04695, P19012, P35527, P08779, Q2M2I5, P13645, Q15323, Q7Z3Z0, P08727, P02533, O76014, Q7Z3Y8, O76011, Q92764, Q7Z3Y7	220	33	16659	36.714	1.18653e-17	3.95508e-18	4.29376e-17
GOTERM_BP_FAT	GO:0007398~ectoderm development	24	10.7623	1.46025e-14	Q02809, P05997, P20908, P04259, Q04695, P19012, P31947, P29279, P35527, P02452, P78385, P08779, P02461, P08123, P13645, Q7Z3Z0, Q15323, P13647, P78386, P02533, P35908, P04264, Q7Z3Y8, O76011	199	199	13528	8.19858	2.45763e-11	8.19211e-12	2.46803e-11
GOTERM_CC_FAT	GO:0005856~cytoskeleton	64	28.6996	1.83287e-14	Q14525, P04259, P35527, P60709, P23528, P07737, Q7Z794, P15311, P13645, P68366, P13647, P02533, Q9BQE3, Q9BYX7, O76014, Q5XKE5, O43707, P04264, O76011, Q92764, Q9Y281, P19012, P19013, Q14533, P26038, P48668, P08779, P35579, Q562R1, P09972, P09493, Q01546, Q15323, Q7Z406, P08727, P67936, P61158, P62736, P18206, Q04695, P04075, P78385, P30086, P35609, Q2M2I5, O95678, P12814, P22392, Q7Z3Z0, Q9HC77,…	212	1381	12782	2.79415	5.03764e-12	6.29718e-13	2.41585e-11
GOTERM_BP_FAT	GO:0008544~epidermis development	23	10.3139	2.76626e-14	Q02809, P05997, P20908, Q04695, P19012, P31947, P29279, P35527, P02452, P78385, P08779, P02461, P08123, P13645, Q7Z3Z0, Q15323, P13647, P78386, P02533, P35908, P04264, Q7Z3Y8, O76011	199	184	13528	8.49749	4.63599e-11	1.159e-11	4.65517e-11
INTERPRO	IPR003054:Type II keratin	12	5.38117	2.77573e-14	Q7Z794, Q01546, P12035, P19013, Q14533, P78386, P13647, P35908, P48668, P78385, Q5XKE5, O95678	220	28	16659	32.4526	1.06304e-11	2.65754e-12	3.84692e-11
GOTERM_CC_FAT	GO:0045095~keratin filament	17	7.62332	8.73526e-13	P04259, P19013, Q14533, P35527, P48668, P78385, O95678, Q7Z794, Q01546, P13645, P12035, P13647, P78386, P02533, P35908, Q5XKE5, P04264	212	88	12782	11.6474	2.40219e-10	2.40219e-11	1.15179e-09
GOTERM_CC_FAT	GO:0044430~cytoskeletal part	48	21.5247	6.12755e-12	Q14525, P04259, P35527, P23528, Q7Z794, P15311, P13645, P68366, P13647, P02533, Q9BQE3, O76014, O43707, P04264, Q5XKE5, O76011, Q92764, P19012, Q14533, P19013, P48668, P08779, P35579, P09493, Q01546, Q15323, Q7Z406, P08727, P67936, P61158, Q04695, P78385, Q2M2I5, P35609, O95678, P22392, Q7Z3Z0, P08670, Q9HC77, P63104, Q08043, P05067, P15531, P12035, P78386, P35908, P68133, Q7Z3Y8, Q7Z3Y7	212	952	12782	3.03996	1.68507e-09	1.40423e-10	8.07953e-09
SP_PIR_KEYWORDS	coiled coil	60	26.9058	1.01805e-11	Q9Y2D5, Q14525, P20908, P04259, P35527, P02461, P29400, P18615, P02462, Q7Z794, P13645, P02458, P13647, P02533, O76014, P04264, Q5XKE5, O76011, A5A3E0, Q92764, P19012, P08572, Q14533, P19013, Q8NBS9, P48668, P08779, P35579, P08123, P09493, Q01546, Q15323, Q7Z406, P08727, P67936, Q02818, P05997, Q04695, P78385, Q58FG0, Q2M2I5, O95678, Q58FF8, Q58FF7, Q7Z3Z0, P08670, P07942, P11047, P12110, P02452,…	223	2019	19235	2.56332	3.72607e-09	2.32879e-10	1.40162e-08
GOTERM_CC_FAT	GO:0043232~intracellular non-membrane-bounded organelle	65	29.148	0.000329034	Q14525, P04259, P35527, P60709, P23528, P18615, P07737, Q7Z794, P15311, P13645, P68366, P13647, P02533, Q9BQE3, Q9BYX7, O76014, Q5XKE5, O43707, P04264, O76011, Q92764, Q9Y281, P19012, P19013, Q14533, P26038, P48668, P08779, P35579, Q562R1, P09972, P09493, Q01546, Q15323, Q7Z406, P08727, P67936, P61158, P62736, P18206, Q04695, P04075, P78385, P30086, P35609, Q2M2I5, O95678, P12814, P22392, Q7Z3Z0,…	212	2596	12782	1.50963	0.086525	0.0026582	0.432982
GOTERM_CC_FAT	GO:0043228~non-membrane-bounded organelle	65	29.148	0.000329034	Q14525, P04259, P35527, P60709, P23528, P18615, P07737, Q7Z794, P15311, P13645, P68366, P13647, P02533, Q9BQE3, Q9BYX7, O76014, Q5XKE5, O43707, P04264, O76011, Q92764, Q9Y281, P19012, P19013, Q14533, P26038, P48668, P08779, P35579, Q562R1, P09972, P09493, Q01546, Q15323, Q7Z406, P08727, P67936, P61158, P62736, P18206, Q04695, P04075, P78385, P30086, P35609, Q2M2I5, O95678, P12814, P22392, Q7Z3Z0,…	212	2596	12782	1.50963	0.086525	0.0026582	0.432982
Annotation Cluster 2	Enrichment Score: 19.573637058563705
Category	Term	Count	%	PValue	Genes	List Total	Pop Hits	Pop Total	Fold Enrichment	Bonferroni	Benjamini	FDR
SP_PIR_KEYWORDS	Secreted	82	36.7713	1.866e-30	P07355, Q16270, P01033, P20908, P15291, P31947, Q92626, O76061, P02461, P29400, Q92820, P02462, P48740, P61769, P36955, P16035, O00391, P02458, P05452, P05121, P01023, P55058, Q9UBP4, Q6EMK4, P08476, P02788, P14543, P08572, Q15113, P17948, P06744, Q9Y240, P08123, P10909, P24592, P24593, Q15063, O14498, P01034, P05997, P29279, P27797, P05231, Q16610, P00751, P01008, P09486, P09382, P07942, P11047,…	223	1689	19235	4.18766	6.82956e-28	3.41478e-28	2.56904e-27
SP_PIR_KEYWORDS	extracellular matrix	36	16.1435	2.0499e-28	P07355, P05997, P20908, P29279, P27797, Q92626, P02461, P29400, P02462, Q16610, P16035, P02458, P09486, P07942, P09382, P11047, Q9BUD6, P12110, P14543, Q14112, P08572, P02452, Q96CG8, P23142, Q16363, Q15582, P08123, P07585, P51884, P12109, P08253, P21810, P12107, Q15063, Q08380, P03956	223	241	19235	12.8847	7.50263e-26	2.50088e-26	2.82223e-25
GOTERM_CC_FAT	GO:0044421~extracellular region part	70	31.3901	3.90496e-27	P07355, Q16270, P01033, P20908, P31947, P02461, P29400, Q92820, P02462, P48740, P36955, P16035, O00391, P02458, P13489, P01023, Q9UBP4, P08476, P14543, P08572, P17948, P06744, P08123, P10909, P24592, P24593, Q15063, P01034, Q02818, P05997, P29279, P04075, P27797, P30086, P05231, Q16610, P01008, P09486, P09382, P07942, P11047, Q92743, P07996, Q9Y4K0, Q9BUD6, P12110, P22692, Q14112, P02768, P02765,…	212	960	12782	4.39632	1.07387e-24	5.36933e-25	5.14893e-24
GOTERM_CC_FAT	GO:0031012~extracellular matrix	39	17.4888	5.12468e-21	P07355, P05997, P01033, P20908, P29279, P27797, P02461, P29400, P02462, Q16610, P16035, P02458, P09486, P07942, P09382, P11047, P07996, Q9BUD6, P12110, P14543, Q14112, P08572, P02765, P02452, Q96CG8, P23142, Q16363, Q15582, P08123, P07585, P51884, P12109, P08253, P21810, Q12805, P12107, Q15063, Q08380, P03956	212	345	12782	6.81567	1.40929e-18	2.81857e-19	6.75719e-18
GOTERM_CC_FAT	GO:0005578~proteinaceous extracellular matrix	37	16.5919	3.04531e-20	P07355, P05997, P01033, P20908, P29279, P27797, P02461, P29400, P02462, Q16610, P16035, P02458, P09486, P07942, P09382, P11047, Q9BUD6, P12110, P14543, Q14112, P08572, P02452, Q96CG8, P23142, Q16363, Q15582, P08123, P07585, P51884, P12109, P08253, P21810, Q12805, P12107, Q15063, Q08380, P03956	212	320	12782	6.97131	8.37459e-18	1.39577e-18	4.01542e-17
GOTERM_BP_FAT	GO:0030198~extracellular matrix organization	20	8.96861	5.56291e-16	P07355, P05997, P12110, P20908, P15291, P14543, P08572, P02452, P50454, P05067, P02461, Q15582, P08123, P07585, P51884, P02458, Q15063, P11047, P12107, P01034	199	104	13528	13.0731	9.30922e-13	9.30922e-13	9.32587e-13
GOTERM_CC_FAT	GO:0044420~extracellular matrix part	20	8.96861	5.06329e-14	P07355, P05997, P20908, Q14112, P14543, P08572, P02452, P02461, Q16363, P29400, P08123, P02462, P16035, P12109, P51884, P02458, P09486, P07942, P12107, P11047	212	117	12782	10.3064	1.39222e-11	1.54687e-12	6.67577e-11
GOTERM_MF_FAT	GO:0005201~extracellular matrix structural constituent	17	7.62332	3.80449e-13	P05997, P12110, P20908, P08572, P02452, P23142, P02461, Q16363, P29400, P08123, P02462, P51884, P02458, P21810, P07942, P11047, P12107	209	86	12983	12.2795	1.3697e-10	4.56568e-11	5.22549e-10
GOTERM_BP_FAT	GO:0043062~extracellular structure organization	20	8.96861	2.75217e-12	P07355, P05997, P12110, P20908, P15291, P14543, P08572, P02452, P50454, P05067, P02461, Q15582, P08123, P07585, P51884, P02458, Q15063, P11047, P12107, P01034	199	163	13528	8.34109	4.61533e-09	5.76916e-10	4.63445e-09
Annotation Cluster 3	Enrichment Score: 19.4562015856288
Category	Term	Count	%	PValue	Genes	List Total	Pop Hits	Pop Total	Fold Enrichment	Bonferroni	Benjamini	FDR
SP_PIR_KEYWORDS	Secreted	82	36.7713	1.866e-30	P07355, Q16270, P01033, P20908, P15291, P31947, Q92626, O76061, P02461, P29400, Q92820, P02462, P48740, P61769, P36955, P16035, O00391, P02458, P05452, P05121, P01023, P55058, Q9UBP4, Q6EMK4, P08476, P02788, P14543, P08572, Q15113, P17948, P06744, Q9Y240, P08123, P10909, P24592, P24593, Q15063, O14498, P01034, P05997, P29279, P27797, P05231, Q16610, P00751, P01008, P09486, P09382, P07942, P11047,…	223	1689	19235	4.18766	6.82956e-28	3.41478e-28	2.56904e-27
GOTERM_CC_FAT	extracellular region	103	46.1883	3.52374e-29	Q16270, O76061, P02461, P02462, P61769, P02458, P05452, O43707, Q9UBP4, P08572, Q15113, Q9Y240, P07237, P24592, P24593, Q15063, Q02818, P05997, P18206, P04075, P09871, P05231, P35609, P12814, P01008, P09486, O75083, P07942, P09382, P22692, P02452, Q96CG8, Q12841, P05067, O95965, Q15582, P07585, P06396, P26022, P08253, P21810, P07093, Q08380, P07602, P03956, P07355, P01033, P20908, P15291, P31947,…	212	2010	12782	3.08961	9.69028e-27	9.69028e-27	4.64626e-26
GOTERM_CC_FAT	GO:0044421~extracellular region part	70	31.3901	3.90496e-27	P07355, Q16270, P01033, P20908, P31947, P02461, P29400, Q92820, P02462, P48740, P36955, P16035, O00391, P02458, P13489, P01023, Q9UBP4, P08476, P14543, P08572, P17948, P06744, P08123, P10909, P24592, P24593, Q15063, P01034, Q02818, P05997, P29279, P04075, P27797, P30086, P05231, Q16610, P01008, P09486, P09382, P07942, P11047, Q92743, P07996, Q9Y4K0, Q9BUD6, P12110, P22692, Q14112, P02768, P02765,…	212	960	12782	4.39632	1.07387e-24	5.36933e-25	5.14893e-24
SP_PIR_KEYWORDS	signal	104	46.6368	7.24593e-25	Q16270, O76061, P02461, P02462, P61769, P02458, P05452, Q9UBP4, P08572, Q8NBS9, Q15113, Q9Y240, P07237, P24592, P24593, Q15063, Q02818, P05997, O00469, P09871, Q99538, P05231, P13667, P14625, P01008, P09486, P07942, P11021, Q02809, P30101, P22692, P02452, Q96CG8, Q12841, P50454, P05067, O95965, Q15582, P07585, Q15084, P06396, P23284, P26022, P08253, P21810, Q96AY3, P07093, Q08380, P07602, P03956,…	223	3250	19235	2.76018	2.65201e-22	5.30402e-23	9.97594e-22
UP_SEQ_FEATURE	signal peptide	104	46.6368	1.20141e-24	Q16270, O76061, P02461, P02462, P61769, P02458, P05452, Q9UBP4, P08572, Q8NBS9, Q15113, Q9Y240, P07237, P24592, P24593, Q15063, Q02818, P05997, O00469, P09871, Q99538, P05231, P13667, P14625, P01008, P09486, P07942, P11021, Q02809, P30101, P22692, P02452, Q96CG8, Q12841, P50454, P05067, O95965, Q15582, P07585, Q15084, P06396, P23284, P26022, P08253, P21810, Q96AY3, P07093, Q08380, P07602, P03956,…	223	3250	19113	2.74267	1.00078e-21	1.66796e-22	1.85396e-21
UP_SEQ_FEATURE	disulfide bond	77	34.5291	2.58595e-13	Q16270, P01033, P15291, Q92626, P02461, P29400, P02462, P48740, P61769, P16035, P05452, P01023, P55058, Q9UBP4, Q6EMK4, Q06830, P00736, P08476, P02788, P14543, P08572, Q8NBS9, O75326, Q15113, P17948, Q9Y240, P07237, Q16881, P10909, P24592, P24593, Q15063, O14498, P01034, P35442, P29279, P27797, P09871, P05231, P13667, P00751, P14625, P01008, P09486, P07942, P11047, P07996, Q9Y4K0, Q9BUD6, P30101,…	223	2819	19113	2.3411	2.1539e-10	2.69237e-11	3.99014e-10
SP_PIR_KEYWORDS	disulfide bond	78	34.9776	4.0952e-13	Q16270, P01033, P15291, Q92626, O76061, P02461, P29400, P02462, P48740, P61769, P16035, P05452, P01023, P55058, Q9UBP4, Q6EMK4, Q06830, P00736, P08476, P02788, P14543, P08572, Q8NBS9, O75326, Q15113, P17948, Q9Y240, P07237, Q16881, P10909, P24592, P24593, Q15063, O14498, P01034, P35442, P29279, P27797, P09871, P05231, P13667, P00751, P14625, P01008, P09486, P07942, P11047, P07996, Q9Y4K0, Q9BUD6,…	223	2924	19235	2.30094	1.49899e-10	1.07071e-11	5.63871e-10
SP_PIR_KEYWORDS	glycoprotein	94	42.1525	6.33415e-11	Q16270, P01033, P20908, P15291, Q92626, O76061, P02461, P29400, Q92820, P02462, P48740, P61769, P36955, O00391, P02458, P05452, P05121, P01023, P55058, Q9UBP4, Q6EMK4, P00736, P08476, P02788, P14543, P08572, O75326, Q15113, P17948, Q9Y240, P08123, O94985, Q9BRK5, P24592, P10909, P24593, Q15063, Q86TD4, O14498, P35442, P05997, Q16394, O00469, P29279, P27797, P09871, P05231, Q99538, O60568, Q16610,…	223	4318	19235	1.87773	2.3183e-08	1.3637e-09	8.72063e-08
UP_SEQ_FEATURE	glycosylation site:N-linked (GlcNAc...)	84	37.6682	5.22738e-08	Q16270, P01033, P15291, Q92626, O76061, P29400, Q92820, P02462, P48740, P36955, O00391, P02458, P05121, P01023, P55058, Q9UBP4, Q6EMK4, P00736, P08476, P02788, P14543, P08572, O75326, Q15113, P17948, P08123, O94985, Q9BRK5, P10909, Q15063, Q86TD4, O14498, P35442, P05997, Q16394, O00469, P29279, P27797, P09871, P05231, Q99538, O60568, Q16610, P00751, P14625, P01008, P09486, P07942, P11047, P07996,…	223	4129	19113	1.74365	4.35431e-05	2.7215e-06	8.06665e-05
Annotation Cluster 4	Enrichment Score: 9.56000463985423
Category	Term	Count	%	PValue	Genes	List Total	Pop Hits	Pop Total	Fold Enrichment	Bonferroni	Benjamini	FDR
SP_PIR_KEYWORDS	trimer	13	5.8296	3.42989e-17	P35442, P05997, P12110, P20908, P02452, P02461, P29400, P08123, P02462, P12109, P02458, P12107, P07996	223	26	19235	43.1278	1.25534e-14	1.79334e-15	4.72215e-14
UP_SEQ_FEATURE	domain:VWFC	9	4.03587	1.15622e-11	P35442, P05997, P02458, P29279, P02452, Q92626, Q12841, P02461, P07996	223	18	19113	42.8543	9.63131e-09	9.63131e-10	1.78422e-08
INTERPRO	IPR001007:von Willebrand factor, type C	9	4.03587	4.20407e-08	P35442, P05997, P02458, P29279, P02452, Q92626, Q12841, P02461, P07996	220	40	16659	17.0376	1.61015e-05	1.61016e-06	5.82679e-05
SMART	SM00214:VWC	9	4.03587	7.01346e-08	P35442, P05997, P02458, P29279, P02452, Q92626, Q12841, P02461, P07996	130	40	9079	15.7137	5.96142e-06	1.49036e-06	7.54559e-05
PIR_SUPERFAMILY	PIRSF002255:collagen alpha 1(I) chain	5	2.24215	1.35536e-06	P05997, P02458, P02452, P02461, P08123	172	5	7396	43	0.000143658	4.78883e-05	0.00152084
Annotation Cluster 5	Enrichment Score: 9.292517648571934
Category	Term	Count	%	PValue	Genes	List Total	Pop Hits	Pop Total	Fold Enrichment	Bonferroni	Benjamini	FDR
GOTERM_CC_FAT	GO:0048770~pigment granule	21	9.41704	1.26355e-17	P07355, P30101, P07858, P30086, P31946, Q92820, P13667, Q15084, P07900, P11142, P36955, P08238, P14625, P23284, P62258, P07237, P07339, P11021, O43852, Q06830, P63104	212	89	12782	14.2263	3.47477e-15	4.96396e-16	1.66607e-14
GOTERM_CC_FAT	GO:0042470~melanosome	21	9.41704	1.26355e-17	P07355, P30101, P07858, P30086, P31946, Q92820, P13667, Q15084, P07900, P11142, P36955, P08238, P14625, P23284, P62258, P07237, P07339, P11021, O43852, Q06830, P63104	212	89	12782	14.2263	3.47477e-15	4.96396e-16	1.66607e-14
GOTERM_CC_FAT	GO:0031988~membrane-bounded vesicle	36	16.1435	1.20813e-11	P07355, P35442, P01033, P04075, Q9H6Q3, P30086, P31946, Q92820, P35609, P13667, P12814, P07900, P36955, P11142, P14625, P09486, P11021, O43707, P07996, P01023, Q06830, P63104, P30101, P02768, P07858, P05067, Q15084, P05155, P08238, P62258, P23284, P10909, P07237, P21810, P07339, O43852	212	568	12782	3.82135	3.32234e-09	2.3731e-10	1.59298e-08
GOTERM_CC_FAT	GO:0016023~cytoplasmic membrane-bounded vesicle 35	35	15.6951	2.26509e-11	P07355, P35442, P01033, Q9H6Q3, P30086, P31946, Q92820, P35609, P13667, P12814, P07900, P36955, P11142, P14625, P09486, P11021, O43707, P07996, P01023, Q06830, P63104, P30101, P02768, P07858, P05067, Q15084, P05155, P08238, P23284, P62258, P10909, P07237, P21810, P07339, O43852	212	550	12782	3.83679	6.22899e-09	4.15266e-10	2.98665e-08
GOTERM_CC_FAT	GO:0031982~vesicle	36	16.1435	1.10428e-09	P07355, P35442, P01033, P04075, Q9H6Q3, P30086, P31946, Q92820, P35609, P13667, P12814, P07900, P36955, P11142, P14625, P09486, P11021, O43707, P07996, P01023, Q06830, P63104, P30101, P02768, P07858, P05067, Q15084, P05155, P08238, P62258, P23284, P10909, P07237, P21810, P07339, O43852	212	670	12782	3.23959	3.03677e-07	1.51839e-08	1.45606e-06
GOTERM_CC_FAT	GO:0031410~cytoplasmic vesicle	35	15.6951	1.38938e-09	P07355, P35442, P01033, Q9H6Q3, P30086, P31946, Q92820, P35609, P13667, P12814, P07900, P36955, P11142, P14625, P09486, P11021, O43707, P07996, P01023, Q06830, P63104, P30101, P02768, P07858, P05067, Q15084, P05155, P08238, P23284, P62258, P10909, P07237, P21810, P07339, O43852	212	642	12782	3.28697	3.8208e-07	1.81943e-08	1.83198e-06
GOTERM_CC_FAT	GO:0043233~organelle lumen	35	15.6951	0.242376	P35442, P01033, Q04695, P27797, P60709, P31946, P23528, P35609, P18615, P13667, P12814, P14625, P09486, P11021, O43707, P07996, P01023, P30101, P40926, Q9Y281, P02768, Q8NBS9, P26038, P50454, P05067, Q9BRK5, Q15084, P05155, P23284, P10909, P07237, Q86TD4, Q96AY3, O43852, P07602	212	1820	12782	1.15947	1	0.658732	97.4265
GOTERM_CC_FAT	GO:0031974~membrane-enclosed lumen	35	15.6951	0.281243	P35442, P01033, Q04695, P27797, P60709, P31946, P23528, P35609, P18615, P13667, P12814, P14625, P09486, P11021, O43707, P07996, P01023, P30101, P40926, Q9Y281, P02768, Q8NBS9, P26038, P50454, P05067, Q9BRK5, Q15084, P05155, P23284, P10909, P07237, Q86TD4, Q96AY3, O43852, P07602	212	1856	12782	1.13698	1	0.702056	98.7149
Annotation Cluster 6	Enrichment Score: 8.564395088659449
Category	Term	Count	%	PValue	Genes	List Total	Pop Hits	Pop Total	Fold Enrichment	Bonferroni	Benjamini	FDR
GOTERM_BP_FAT	GO:0006096~glycolysis	15	6.72646	2.93936e-15	P04406, P40925, P60174, P40926, P18669, P04075, P06733, P00338, P06744, P07195, P09972, P13929, P00558, P09104, P14618	199	47	13528	21.6957	4.84079e-12	2.4204e-12	4.86278e-12
SP_PIR_KEYWORDS	glycolysis	13	5.8296	6.3116e-14	P04406, P60174, P18669, P04075, P06733, P00338, P06744, P07195, P09972, P13929, P00558, P14618, P09104	223	44	19235	25.4846	2.30802e-11	2.09821e-12	8.68194e-11
GOTERM_BP_FAT	GO:0006007~glucose catabolic process	15	6.72646	7.51823e-14	P04406, P40925, P60174, P40926, P18669, P04075, P06733, P00338, P06744, P07195, P09972, P13929, P00558, P09104, P14618	199	58	13528	17.581	1.26047e-10	2.52094e-11	1.26565e-10
GOTERM_BP_FAT	GO:0019320~hexose catabolic process	15	6.72646	9.96135e-13	P04406, P40925, P60174, P40926, P18669, P04075, P06733, P00338, P06744, P07195, P09972, P13929, P00558, P09104, P14618	199	69	13528	14.7782	1.67045e-09	2.78408e-10	1.67737e-09
GOTERM_BP_FAT	GO:0046365~monosaccharide catabolic process	15	6.72646	1.5118e-12	P04406, P40925, P60174, P40926, P18669, P04075, P06733, P00338, P06744, P07195, P09972, P13929, P00558, P09104, P14618	199	71	13528	14.362	2.53527e-09	3.62182e-10	2.54577e-09
GOTERM_BP_FAT	GO:0046164~alcohol catabolic process	15	6.72646	1.00754e-11	P04406, P40925, P60174, P40926, P18669, P04075, P06733, P00338, P06744, P07195, P09972, P13929, P00558, P09104, P14618	199	81	13528	12.5889	1.68964e-08	1.87738e-09	1.69664e-08
GOTERM_BP_FAT	GO:0044275~cellular carbohydrate catabolic process	15	6.72646	1.99485e-11	P04406, P40925, P60174, P40926, P18669, P04075, P06733, P00338, P06744, P07195, P09972, P13929, P00558, P09104, P14618	199	85	13528	11.9965	3.34536e-08	3.34536e-09	3.35922e-08
GOTERM_BP_FAT	GO:0016052~carbohydrate catabolic process	15	6.72646	6.19166e-10	P04406, P40925, P60174, P40926, P18669, P04075, P06733, P00338, P06744, P07195, P09972, P13929, P00558, P09104, P14618	199	109	13528	9.35503	1.03834e-06	7.41672e-08	1.04264e-06
KEGG_PATHWAY	hsa00010:Glycolysis / Gluconeogenesis	13	5.8296	1.74398e-09	P04406, P60174, P18669, P04075, P06733, P00338, P06744, P07195, P09972, P13929, P00558, P14618, P09104	105	60	5085	10.4929	1.32542e-07	4.41807e-08	1.83519e-06
GOTERM_BP_FAT	GO:0006006~glucose metabolic process	15	6.72646	5.26318e-08	P04406, P40925, P60174, P40926, P18669, P04075, P06733, P00338, P06744, P07195, P09972, P13929, P00558, P09104, P14618	199	153	13528	6.6647	8.82596e-05	5.88422e-06	8.86292e-05
SP_PIR_KEYWORDS	gluconeogenesis	7	3.13901	5.28719e-08	P09972, P04406, P60174, P18669, P00558, P04075, P06744	223	19	19235	31.7784	1.93509e-05	8.41352e-07	7.27921e-05
GOTERM_BP_FAT	GO:0019318~hexose metabolic process	16	7.17489	1.42948e-07	P04406, P40925, P60174, P40926, P15291, P18669, P04075, P06733, P00338, P06744, P07195, P09972, P13929, P00558, P09104, P14618	199	192	13528	5.66499	0.000239695	1.49826e-05	0.000240717
GOTERM_BP_FAT	GO:0005996~monosaccharide metabolic process	16	7.17489	9.27237e-07	P04406, P40925, P60174, P40926, P15291, P18669, P04075, P06733, P00338, P06744, P07195, P09972, P13929, P00558, P09104, P14618	199	222	13528	4.89945	0.00155377	7.40438e-05	0.00156141
BIOCARTA	h_glycolysisPathway:Glycolysis Pathway	6	2.69058	1.64638e-05	P04406, P60174, P18669, P00558, P06733, P06744	51	11	1437	15.369	0.00136558	0.00136558	0.0176292
GOTERM_BP_FAT	GO:0006091~generation of precursor metabolites and energy	16	7.17489	5.73624e-05	P04406, P40925, P60174, P40926, P18669, P04075, P06733, P00338, P06744, P07195, P09972, P00558, P13929, Q16881, P09104, P14618	199	313	13528	3.47501	0.0917172	0.0022347	0.0965514
UP_SEQ_FEATURE	binding site:Substrate	13	5.8296	0.000193411	P40925, P60174, P40926, P04075, P06733, P00338, P07195, P09972, P13929, P00558, P14618, P09104, Q96QU6	223	297	19113	3.75155	0.148816	0.00729719	0.298047
UP_SEQ_FEATURE	active site:Proton acceptor	13	5.8296	0.0827868	P40925, P60174, P40926, P04075, P06733, P00338, Q92626, P17948, P07195, P09972, P13929, Q16881, P09104	223	658	19113	1.69333	1	0.658493	73.6452
Annotation Cluster 7	Enrichment Score: 8.272280805334926
Category	Term	Count	%	PValue	Genes	List Total	Pop Hits	Pop Total	Fold Enrichment	Bonferroni	Benjamini	FDR
GOTERM_BP_FAT	GO:0007155~cell adhesion	35	15.6951	5.48851e-10	Q16270, P35442, P18206, P20908, P15291, P29279, P02461, P35609, P12814, P22392, P15311, P02458, P07942, P11047, P07996, Q9BUD6, Q9Y4K0, Q08043, P12110, Q14112, P14543, P26038, P05067, Q16363, O95965, Q15582, P35579, O94985, P15531, O43854, P12109, P12107, Q15063, Q08380, O14498, Q08431	199	700	13528	3.39899	9.20422e-07	7.67019e-08	9.24236e-07
GOTERM_BP_FAT	GO:0022610~biological adhesion	35	15.6951	5.6974e-10	Q16270, P35442, P18206, P20908, P15291, P29279, P02461, P35609, P12814, P22392, P15311, P02458, P07942, P11047, P07996, Q9BUD6, Q9Y4K0, Q08043, P12110, Q14112, P14543, P26038, P05067, Q16363, O95965, Q15582, P35579, O94985, P15531, O43854, P12109, P12107, Q15063, Q08380, O14498, Q08431	199	701	13528	3.39415	9.55454e-07	7.34965e-08	9.59413e-07
SP_PIR_KEYWORDS	cell adhesion	20	8.96861	4.87558e-07	Q16270, P35442, P12110, P18206, Q14112, P14543, P29279, P05067, Q16363, Q15582, O94985, O43854, P12109, P07942, Q15063, P11047, Q08380, P07996, Q08431, Q9BUD6	223	422	19235	4.08794	0.00017843	5.94819e-06	0.000671251
Annotation Cluster 8	Enrichment Score: 7.725877021853331
Category	Term	Count	%	PValue	Genes	List Total	Pop Hits	Pop Total	Fold Enrichment	Bonferroni	Benjamini	FDR
GOTERM_CC_FAT	GO:0031093~platelet alpha granule lumen	12	5.38117	3.91353e-11	P12814, P35442, P01033, P05155, P02768, P10909, P09486, P05067, O43707, P07996, P01023, P35609	212	41	12782	17.6466	1.07622e-08	6.72639e-10	5.16023e-08
GOTERM_CC_FAT	GO:0060205~cytoplasmic membrane-bounded vesicle lumen	12	5.38117	9.09692e-11	P12814, P35442, P01033, P05155, P02768, P10909, P09486, P05067, O43707, P07996, P01023, P35609	212	44	12782	16.4434	2.50165e-08	1.47156e-09	1.19948e-07
GOTERM_CC_FAT	GO:0031983~vesicle lumen	12	5.38117	1.53735e-10	P12814, P35442, P01033, P05155, P02768, P10909, P09486, P05067, O43707, P07996, P01023, P35609	212	46	12782	15.7285	4.22771e-08	2.34873e-09	2.02709e-07
GOTERM_CC_FAT	GO:0031091~platelet alpha granule	12	5.38117	1.48519e-09	P12814, P35442, P01033, P05155, P02768, P10909, P09486, P05067, O43707, P07996, P01023, P35609	212	56	12782	12.9198	4.08426e-07	1.85648e-08	1.95831e-06
GOTERM_CC_FAT	GO:0030141~secretory granule	12	5.38117	0.000197442	P12814, P35442, P01033, P05155, P02768, P10909, P09486, P05067, O43707, P07996, P01023, P35609	212	180	12782	4.0195	0.0528539	0.00180843	0.260026
GOTERM_CC_FAT	GO:0044433~cytoplasmic vesicle part	12	5.38117	0.000274967	P12814, P35442, P01033, P05155, P02768, P10909, P09486, P05067, O43707, P07996, P01023, P35609	212	187	12782	3.86903	0.0728375	0.00228909	0.361954
Annotation Cluster 9	Enrichment Score: 7.502642507002001
Category	Term	Count	%	PValue	Genes	List Total	Pop Hits	Pop Total	Fold Enrichment	Bonferroni	Benjamini	FDR
SP_PIR_KEYWORDS	trimer	13	5.8296	3.42989e-17	P35442, P05997, P12110, P20908, P02452, P02461, P29400, P08123, P02462, P12109, P02458, P12107, P07996	223	26	19235	43.1278	1.25534e-14	1.79334e-15	4.72215e-14
GOTERM_BP_FAT	GO:0030198~extracellular matrix organization	20	8.96861	5.56291e-16	P07355, P05997, P12110, P20908, P15291, P14543, P08572, P02452, P50454, P05067, P02461, Q15582, P08123, P07585, P51884, P02458, Q15063, P11047, P12107, P01034	199	104	13528	13.0731	9.30922e-13	9.30922e-13	9.32587e-13
SP_PIR_KEYWORDS	hydroxyproline	13	5.8296	5.94054e-15	P05997, P12110, P20908, P08572, P02452, P02461, P29400, P08123, P02462, P12109, P02458, P12107, P01034	223	37	19235	30.306	2.19424e-12	2.74225e-13	8.24896e-12
SP_PIR_KEYWORDS	collagen	17	7.62332	1.41502e-14	Q02809, P05997, P01033, P12110, P20908, P08572, O00469, P02452, Q96CG8, P02461, P29400, P08123, P02462, P12109, P02458, P12107, P03956	223	95	19235	15.4352	5.16054e-12	5.7343e-13	1.94067e-11
SP_PIR_KEYWORDS	hydroxylysine	12	5.38117	2.60659e-14	P05997, P12110, P20908, P12109, P02458, P08572, P02452, P12107, P02461, P29400, P08123, P02462	223	31	19235	33.3893	9.54903e-12	9.54903e-13	3.59157e-11
SP_PIR_KEYWORDS	triple helix	12	5.38117	2.60659e-14	P05997, P12110, P20908, P12109, P02458, P08572, P02452, P12107, P02461, P29400, P08123, P02462	223	31	19235	33.3893	9.54903e-12	9.54903e-13	3.59157e-11
GOTERM_CC_FAT	GO:0044420~extracellular matrix part	20	8.96861	5.06329e-14	P07355, P05997, P20908, Q14112, P14543, P08572, P02452, P02461, Q16363, P29400, P08123, P02462, P16035, P12109, P51884, P02458, P09486, P07942, P12107, P11047	212	117	12782	10.3064	1.39222e-11	1.54687e-12	6.67577e-11
SP_PIR_KEYWORDS	hydroxylation	15	6.72646	6.64162e-14	P05997, P12110, P20908, P08572, P02452, P09871, P02461, P29400, P08123, P02462, P48740, P12109, P02458, P12107, P00736	223	71	19235	18.223	2.42992e-11	2.02494e-12	9.14047e-11
GOTERM_MF_FAT	GO:0005201~extracellular matrix structural constituent	17	7.62332	3.80449e-13	P05997, P12110, P20908, P08572, P02452, P23142, P02461, Q16363, P29400, P08123, P02462, P51884, P02458, P21810, P07942, P11047, P12107	209	86	12983	12.2795	1.3697e-10	4.56568e-11	5.22549e-10
UP_SEQ_FEATURE	region of interest:Triple-helical region	10	4.4843	2.32118e-12	P12110, P20908, P12109, P02458, P08572, P02452, P12107, P02461, P29400, P02462	223	23	19113	37.2646	1.93351e-09	2.14835e-10	3.58188e-09
GOTERM_BP_FAT	GO:0043062~extracellular structure organization	20	8.96861	2.75217e-12	P07355, P05997, P12110, P20908, P15291, P14543, P08572, P02452, P50454, P05067, P02461, Q15582, P08123, P07585, P51884, P02458, Q15063, P11047, P12107, P01034	199	163	13528	8.34109	4.61533e-09	5.76916e-10	4.63445e-09
GOTERM_CC_FAT	GO:0005581~collagen	12	5.38117	5.63603e-12	P05997, P20908, P12109, P51884, P02458, P08572, P02452, P12107, P02461, P29400, P08123, P02462	212	35	12782	20.6717	1.54991e-09	1.40901e-10	7.43147e-09
KEGG_PATHWAY	hsa04510:Focal adhesion	24	10.7623	6.41644e-12	P35442, P05997, Q08043, P12110, P18206, P20908, P08572, P02452, P60709, P17948, P02461, Q16363, P08123, P35609, P02462, P12814, P12109, P02458, P63261, P07942, P12107, P11047, O43707, P07996	105	201	5085	5.78252	4.87648e-10	4.87648e-10	6.75201e-09
KEGG_PATHWAY	hsa04512:ECM-receptor interaction	16	7.17489	7.60385e-11	P35442, P05997, P12110, P20908, P08572, P02452, P02461, Q16363, P08123, P02462, P12109, P02458, P07942, P11047, P12107, P07996	105	84	5085	9.22449	5.77893e-09	2.88946e-09	8.00154e-08
GOTERM_BP_FAT	GO:0030199~collagen fibril organization	10	4.4843	1.99829e-10	P07355, P05997, P20908, P51884, P02458, P02452, P12107, P50454, P02461, P08123	199	29	13528	23.4413	3.35113e-07	3.04649e-08	3.36502e-07
GOTERM_CC_FAT	GO:0005583~fibrillar collagen	8	3.58744	2.2336e-10	P05997, P20908, P51884, P02458, P02452, P12107, P02461, P08123	212	12	12782	40.195	6.14239e-08	3.23284e-09	2.94513e-07
INTERPRO	IPR008160:Collagen triple helix repeat	13	5.8296	9.68941e-10	P05997, P12110, P20908, P08572, P02452, Q96CG8, P02461, P29400, P08123, P02462, P12109, P02458, P12107	220	84	16659	11.719	3.71104e-07	5.30149e-08	1.34294e-06
UP_SEQ_FEATURE	domain:Fibrillar collagen NC1	7	3.13901	1.01019e-09	P05997, P20908, P02458, P02452, P12107, P02461, P08123	223	11	19113	54.5418	8.41484e-07	6.0106e-08	1.55887e-06
INTERPRO	IPR000885:Fibrillar collagen, C-terminal	7	3.13901	2.10803e-09	P05997, P20908, P02458, P02452, P12107, P02461, P08123	220	11	16659	48.1872	8.07375e-07	1.00922e-07	2.9217e-06
SMART	SM00038:COLFI	7	3.13901	3.19201e-09	P05997, P20908, P02458, P02452, P12107, P02461, P08123	130	11	9079	44.4427	2.71321e-07	1.3566e-07	3.4342e-06
GOTERM_MF_FAT	GO:0048407~platelet-derived growth factor binding	7	3.13901	6.80017e-09	P20908, P12109, P02458, P02452, P02461, P08123, P02462	209	11	12983	39.5307	2.44806e-06	4.0801e-07	9.33939e-06
UP_SEQ_FEATURE	propeptide:C-terminal propeptide	6	2.69058	1.10015e-08	P05997, P20908, P02452, P12107, P02461, P08123	223	8	19113	64.2814	9.16424e-06	6.10952e-07	1.69771e-05
SP_PIR_KEYWORDS	Ehlers-Danlos syndrome	6	2.69058	8.5481e-08	Q02809, P05997, P20908, P02452, P02461, P08123	223	11	19235	47.0485	3.12856e-05	1.15874e-06	0.000117687
UP_SEQ_FEATURE	propeptide:N-terminal propeptide	5	2.24215	2.60953e-07	P02458, P02452, P12107, P02461, P08123	223	6	19113	71.4238	0.00021735	1.27866e-05	0.00040269
SP_PIR_KEYWORDS	pyroglutamic acid	8	3.58744	9.06146e-07	P05997, P12110, P20908, P12109, P02458, P02452, P02461, P08123	223	46	19235	15.001	0.000331594	1.0364e-05	0.00124754
PIR_SUPERFAMILY	PIRSF002255:collagen alpha 1(I) chain	5	2.24215	1.35536e-06	P05997, P02458, P02452, P02461, P08123	172	5	7396	43	0.000143658	4.78883e-05	0.00152084
GOTERM_BP_FAT	GO:0043588~skin development	7	3.13901	3.26982e-06	P05997, P20908, P31947, P35527, P02452, P02461, P08123	199	29	13528	16.4089	0.00546849	0.000219316	0.00550607
UP_SEQ_FEATURE	region of interest:Nonhelical region (C-terminal)	4	1.79372	6.13141e-06	P02458, P02452, P12107, P02461	223	4	19113	85.7085	0.00509446	0.000243184	0.0094613
GOTERM_BP_FAT	GO:0032964~collagen biosynthetic process	4	1.79372	3.02234e-05	P20908, P02452, P50454, P02461	199	5	13528	54.3839	0.0494223	0.00148963	0.0508824
SP_PIR_KEYWORDS	skin	3	1.34529	0.00129604	P02452, P02461, P08123	223	5	19235	51.7534	0.377903	0.00859303	1.76966
OMIM_DISEASE	Ehlers-Danlos syndrome, type I	3	1.34529	0.0017551	P05997, P20908, P02452	91	3	3671	40.3407	0.299947	0.299947	2.18296
UP_SEQ_FEATURE	glycosylation site:O-linked (Gal...)	3	1.34529	0.00458203	P02458, P02452, P02461	223	9	19113	28.5695	0.978195	0.0934348	6.84172
SP_PIR_KEYWORDS	dwarfism	3	1.34529	0.0710938	P02458, P02452, P08123	223	38	19235	6.80965	1	0.261605	63.7717
GOTERM_BP_FAT	GO:0003007~heart morphogenesis	4	1.79372	0.0914569	P09493, P20908, P02458, P12107	199	73	13528	3.72493	1	0.550774	80.1134
GOTERM_BP_FAT	GO:0051216~cartilage development	4	1.79372	0.0943438	P02458, P29279, P02452, P12107	199	74	13528	3.67459	1	0.560751	81.1511
GOTERM_MF_FAT	GO:0046332~SMAD binding	3	1.34529	0.167812	P05997, P02461, P08123	209	46	12983	4.05128	1	0.686573	91.9773
GOTERM_BP_FAT	GO:0007605~sensory perception of sound	4	1.79372	0.169711	P02458, O75083, P02452, P12107	199	97	13528	2.80329	1	0.733284	95.6362
GOTERM_BP_FAT	GO:0050954~sensory perception of mechanical stimulus	4	1.79372	0.191633	P02458, O75083, P02452, P12107	199	103	13528	2.64	1	0.771046	97.2192
GOTERM_BP_FAT	GO:0048706~embryonic skeletal system development	3	1.34529	0.311297	P02458, P02452, P12107	199	77	13528	2.64857	1	0.894574	99.8127
GOTERM_BP_FAT	GO:0007507~heart development	5	2.24215	0.387306	P09493, P20908, P02458, P12107, P02461	199	215	13528	1.58093	1	0.939427	99.9739
GOTERM_BP_FAT	GO:0007423~sensory organ development	4	1.79372	0.655074	P05997, P20908, P02458, P12107	199	229	13528	1.18742	1	0.992976	100
Annotation Cluster 10	Enrichment Score: 5.935676223382603
Category	Term	Count	%	PValue	Genes	List Total	Pop Hits	Pop Total	Fold Enrichment	Bonferroni	Benjamini	FDR
SP_PIR_KEYWORDS	actin binding	12	5.38117	6.50755e-13	P07355, P12814, P07737, P09493, P15311, Q08043, P06396, P26038, P13797, P23528, Q01995, P35609	223	40	19235	25.8767	2.38157e-10	1.58771e-11	8.95861e-10
SP_PIR_KEYWORDS	actin-binding	18	8.07175	4.52516e-09	P18206, Q08043, Q9Y281, P23528, Q01995, P35579, P35609, P12814, P07737, P09493, P35241, P06396, Q7Z406, O75083, P67936, O43707, P13797, P61158	223	247	19235	6.28583	1.65621e-06	7.52822e-08	6.23008e-06
GOTERM_MF_FAT	GO:0008092~cytoskeletal protein binding	28	12.5561	3.52034e-08	P07355, P18206, P15291, P04075, P23528, Q01995, P35609, P12814, P07737, P15311, P22392, Q9HC77, O75083, O43707, Q08043, Q9Y281, P26038, P35579, P15531, P09972, P09493, P35241, P06396, Q7Z406, Q04917, P68133, P67936, P13797, P61158	209	504	12983	3.45109	1.26732e-05	1.81046e-06	4.83486e-05
GOTERM_MF_FAT	GO:0003779~actin binding	22	9.86547	6.12177e-08	Q08043, P18206, Q9Y281, P26038, P04075, P23528, Q01995, P35579, P35609, P12814, P07737, P09493, P35241, P15311, P06396, Q7Z406, O75083, Q04917, P67936, O43707, P13797, P61158	209	326	12983	4.19212	2.20381e-05	2.44871e-06	8.40767e-05
GOTERM_BP_FAT	GO:0007010~cytoskeleton organization	23	10.3139	4.26009e-07	P19013, P04075, P35527, P27797, P48668, P08779, P23528, P35579, P12814, P07737, P09493, P15311, Q01546, P06396, P12035, Q7Z3Z0, P08727, Q9HC77, P02533, P63261, P68133, O43707, P13797	199	436	13528	3.5861	0.000714162	3.76002e-05	0.000717375
GOTERM_CC_FAT	GO:0015629~actin cytoskeleton	17	7.62332	9.95532e-06	P62736, Q08043, P18206, P04075, P23528, P35579, P35609, P07737, P09493, P15311, P06396, Q7Z406, P63261, P68133, P67936, O43707, P61158	212	269	12782	3.8103	0.00273398	0.000109503	0.0131259
GOTERM_BP_FAT	GO:0030029~actin filament-based process	15	6.72646	1.24244e-05	P04075, P27797, P23528, P35579, P12814, P07737, P09493, P15311, P06396, Q7Z406, P08727, P63261, P68133, O43707, P13797	199	241	13528	4.23111	0.0206202	0.000694284	0.0209199
KEGG_PATHWAY	hsa04810:Regulation of actin cytoskeleton	16	7.17489	2.54369e-05	P18206, Q08043, Q9Y281, P26038, P60709, P23528, P35579, P35609, P12814, P07737, P35241, P15311, P06396, Q7Z406, P63261, O43707	105	215	5085	3.60399	0.00193136	0.000386572	0.0267641
GOTERM_BP_FAT	GO:0030036~actin cytoskeleton organization	14	6.27803	2.83237e-05	P04075, P27797, P23528, P35579, P12814, P07737, P09493, P15311, P06396, P08727, P63261, P68133, O43707, P13797	199	226	13528	4.21114	0.0463891	0.00143834	0.047685
SP_PIR_KEYWORDS	cytoskeleton	21	9.41704	5.11744e-05	P62736, P18206, Q9Y281, P26038, P60709, P23528, Q562R1, P12814, P07737, P09493, P35241, P15311, P06396, Q9HC77, P13647, O75083, P63261, P68133, P67936, Q9BYX7, P61158	223	636	19235	2.84806	0.018556	0.000416142	0.0704321
GOTERM_BP_FAT	GO:0007015~actin filament organization	8	3.58744	8.5287e-05	P12814, P15311, P06396, P04075, P68133, O43707, P13797, P23528	199	72	13528	7.55332	0.133274	0.00274684	0.143522
GOTERM_CC_FAT	GO:0042995~cell projection	22	9.86547	0.00562436	Q08043, P15291, P26038, P00338, P60709, P30086, P05067, P35579, P35609, O94985, P15531, P12814, P09972, P09493, P35241, P15311, P22392, P06396, Q7Z406, P08670, O43707, P61158, Q99497	212	697	12782	1.90306	0.787978	0.0317974	7.16718
Annotation Cluster 11	Enrichment Score: 5.632762775925868
Category	Term	Count	%	PValue	Genes	List Total	Pop Hits	Pop Total	Fold Enrichment	Bonferroni	Benjamini	FDR
INTERPRO	IPR004001:Actin, conserved site	8	3.58744	6.37842e-10	P62736, Q6S8J3, P63261, P68133, Q9BYX7, P60709, Q562R1, A5A3E0	220	16	16659	37.8614	2.44294e-07	4.07156e-08	8.84042e-07
INTERPRO	IPR004000:Actin/actin-like	9	4.03587	3.40146e-08	P62736, Q6S8J3, P63261, P68133, Q9BYX7, P60709, P61158, Q562R1, A5A3E0	220	39	16659	17.4745	1.30275e-05	1.44751e-06	4.71438e-05
SMART	SM00268:ACTIN	9	4.03587	5.67797e-08	P62736, Q6S8J3, P63261, P68133, Q9BYX7, P60709, P61158, Q562R1, A5A3E0	130	39	9079	16.1166	4.82627e-06	1.60876e-06	6.10878e-05
PIR_SUPERFAMILY	PIRSF002337:Actin	7	3.13901	1.40207e-06	P62736, P63261, P68133, Q9BYX7, P60709, P61158, Q562R1	172	17	7396	17.7059	0.000148609	3.71542e-05	0.00157326
SP_PIR_KEYWORDS	methylated amino acid	4	1.79372	0.00149559	P62736, P63261, P68133, P60709	223	20	19235	17.2511	0.421777	0.00973439	2.03953
SP_PIR_KEYWORDS	methylation	7	3.13901	0.0618398	P62736, Q5VTE0, P04406, P63261, P68133, P60709, P04264	223	242	19235	2.495	1	0.233173	58.4741
Annotation Cluster 12	Enrichment Score: 4.634629231431474
Category	Term	Count	%	PValue	Genes	List Total	Pop Hits	Pop Total	Fold Enrichment	Bonferroni	Benjamini	FDR
GOTERM_MF_FAT	GO:0051082~unfolded protein binding	14	6.27803	3.66144e-08	P27797, P54652, P50454, Q58FG0, P62937, P11142, P07900, P08107, Q58FF8, P08238, P14625, Q58FF7, P23284, P11021	209	115	12983	7.56239	1.31811e-05	1.64765e-06	5.02864e-05
SP_PIR_KEYWORDS	stress response	10	4.4843	6.46432e-08	P07900, P11142, P34931, Q58FF8, P08107, Q58FF7, P08238, P54652, P50454, Q58FG0	223	66	19235	13.069	2.36591e-05	9.85808e-07	8.89984e-05
INTERPRO	IPR001404:Heat shock protein Hsp90	6	2.69058	2.75607e-07	P07900, Q58FF8, Q58FF7, P08238, P14625, Q58FG0	220	12	16659	37.8614	0.000105552	8.79642e-06	0.000381988
SP_PIR_KEYWORDS	Chaperone	13	5.8296	3.11129e-07	P27797, P54652, P50454, Q58FG0, P11142, P07900, P08107, Q58FF8, P08238, P14625, Q58FF7, P07237, Q99497	223	158	19235	7.09698	0.000113867	3.92665e-06	0.00042835
GOTERM_BP_FAT	GO:0006457~protein folding	14	6.27803	1.99893e-06	P68106, P27797, Q58FG0, P62937, Q15084, P11142, P07900, O00391, Q58FF8, P08238, P14625, Q58FF7, P23284, Q96AY3	199	177	13528	5.37694	0.0033466	0.000145738	0.00336605
INTERPRO	IPR019805:Heat shock protein Hsp90, conserved site	4	1.79372	2.19788e-05	P07900, Q58FF8, P08238, P14625	220	5	16659	60.5782	0.00838266	0.000442954	0.0304581
INTERPRO	IPR003594:ATP-binding region, ATPase-like	6	2.69058	4.08869e-05	P07900, Q58FF8, Q58FF7, P08238, P14625, Q58FG0	220	30	16659	15.1445	0.015538	0.000711566	0.0566539
SMART	SM00387:HATPase_c	6	2.69058	5.74139e-05	P07900, Q58FF8, Q58FF7, P08238, P14625, Q58FG0	130	30	9079	13.9677	0.00486843	0.000813056	0.0617528
PIR_SUPERFAMILY	PIRSF002583:Hsp90	5	2.24215	8.02016e-05	P07900, Q58FF8, Q58FF7, P14625, Q58FG0	172	11	7396	19.5455	0.00846568	0.00141595	0.0899575
PIR_SUPERFAMILY	PIRSF002583:heat shock protein, HSP90/HTPG types	4	1.79372	0.000396982	P07900, Q58FF7, P08238, P14625	172	7	7396	24.5714	0.041215	0.00599459	0.444551
KEGG_PATHWAY	hsa04621:NOD-like receptor signaling pathway	4	1.79372	0.132812	P07900, P08238, P14625, P05231	105	62	5085	3.12442	0.99998	0.388763	77.6763
KEGG_PATHWAY	hsa05215:Prostate cancer	4	1.79372	0.273809	P07900, P08238, P14625, P09211	105	89	5085	2.17657	1	0.580384	96.5499
Annotation Cluster 13	Enrichment Score: 4.558559896066768
Category	Term	Count	%	PValue	Genes	List Total	Pop Hits	Pop Total	Fold Enrichment	Bonferroni	Benjamini	FDR
UP_SEQ_FEATURE	short sequence motif:Prevents secretion from ER	12	5.38117	6.95206e-11	P13667, P30101, Q15084, P14625, P23284, Q8NBS9, P07237, P27797, Q96AY3, P11021, P50454, O43852	223	59	19113	17.4322	5.79107e-08	4.45467e-09	1.07281e-07
GOTERM_CC_FAT	GO:0005788~endoplasmic reticulum lumen	13	5.8296	6.73548e-09	P30101, Q8NBS9, P27797, P50454, P13667, Q15084, P14625, P23284, P07237, Q86TD4, P11021, Q96AY3, O43852	212	80	12782	9.79752	1.85225e-06	7.71773e-08	8.88113e-06
INTERPRO	IPR000886:Endoplasmic reticulum, targeting sequence	9	4.03587	1.11366e-07	P13667, Q15084, P14625, Q8NBS9, P07237, P27797, Q96AY3, P11021, P50454	220	45	16659	15.1445	4.26522e-05	3.87755e-06	0.000154352
GOTERM_CC_FAT	GO:0044432~endoplasmic reticulum part	16	7.17489	0.000646584	P30101, Q16394, P68106, Q8NBS9, P27797, P50454, Q93063, P13667, Q15084, P14625, P23284, P07237, Q86TD4, P11021, Q96AY3, O43852	212	347	12782	2.78006	0.162947	0.00479571	0.849209
SP_PIR_KEYWORDS	endoplasmic reticulum	18	8.07175	0.00387117	Q02809, P30101, Q16394, Q8NBS9, O00469, P27797, P50454, O94985, O60568, Q93063, P13667, Q15084, P14625, P23284, P07237, P11021, Q96AY3, O43852	223	713	19235	2.17756	0.758188	0.0233822	5.19995
GOTERM_CC_FAT	GO:0005783~endoplasmic reticulum	22	9.86547	0.112848	Q02809, P30101, Q16394, P68106, Q8NBS9, O00469, P27797, P30086, P50454, O94985, Q93063, O60568, P13667, Q15084, P08107, P14625, P23284, P07237, Q96AY3, Q86TD4, P11021, O43852	212	960	12782	1.3817	1	0.417139	79.3783
GOTERM_CC_FAT	GO:0070013~intracellular organelle lumen	26	11.6592	0.835385	Q04695, P27797, P60709, P31946, P23528, P35609, P18615, P13667, P12814, P14625, P11021, O43707, P30101, P40926, Q9Y281, P26038, Q8NBS9, P50454, Q9BRK5, Q15084, P23284, P07237, Q86TD4, Q96AY3, O43852, P07602	212	1779	12782	0.881171	1	0.992644	100
Annotation Cluster 14	Enrichment Score: 4.519749281484059
Category	Term	Count	%	PValue	Genes	List Total	Pop Hits	Pop Total	Fold Enrichment	Bonferroni	Benjamini	FDR
UP_SEQ_FEATURE	short sequence motif:Prevents secretion from ER	12	5.38117	6.95206e-11	P13667, P30101, Q15084, P14625, P23284, Q8NBS9, P07237, P27797, Q96AY3, P11021, P50454, O43852	223	59	19113	17.4322	5.79107e-08	4.45467e-09	1.07281e-07
GOTERM_CC_FAT	GO:0005788~endoplasmic reticulum lumen	13	5.8296	6.73548e-09	P30101, Q8NBS9, P27797, P50454, P13667, Q15084, P14625, P23284, P07237, Q86TD4, P11021, Q96AY3, O43852	212	80	12782	9.79752	1.85225e-06	7.71773e-08	8.88113e-06
INTERPRO	IPR000886:Endoplasmic reticulum, targeting sequence	9	4.03587	1.11366e-07	P13667, Q15084, P14625, Q8NBS9, P07237, P27797, Q96AY3, P11021, P50454	220	45	16659	15.1445	4.26522e-05	3.87755e-06	0.000154352
INTERPRO	IPR005788:Disulphide isomerase	5	2.24215	4.27023e-07	P13667, P30101, Q15084, Q8NBS9, P07237	220	6	16659	63.1023	0.000163536	1.25807e-05	0.000591847
SP_PIR_KEYWORDS	redox-active disulfide	5	2.24215	1.16589e-06	P13667, P30101, Q15084, Q16881, P07237	223	8	19235	53.9098	0.000426626	1.29307e-05	0.00160515
SP_PIR_KEYWORDS	Isomerase	11	4.93274	1.31462e-06	P13667, P30101, P62937, Q15084, P60174, P18669, P23284, P68106, P07237, Q96AY3, P06744	223	120	19235	7.90676	0.000481035	1.41514e-05	0.00180991
UP_SEQ_FEATURE	domain:Thioredoxin 2	5	2.24215	2.13259e-06	P13667, P30101, Q15084, Q8NBS9, P07237	223	9	19113	47.6158	0.00177488	9.34931e-05	0.00329087
UP_SEQ_FEATURE	domain:Thioredoxin 1	5	2.24215	2.13259e-06	P13667, P30101, Q15084, Q8NBS9, P07237	223	9	19113	47.6158	0.00177488	9.34931e-05	0.00329087
INTERPRO	IPR006662:Thioredoxin-like subdomain	5	2.24215	5.73548e-06	P13667, P30101, Q15084, Q8NBS9, P07237	220	10	16659	37.8614	0.00219429	0.000146436	0.00794902
INTERPRO	IPR017936:Thioredoxin-like	7	3.13901	6.75248e-06	P13667, P30101, Q15084, O00391, Q8NBS9, P07237, Q06830	220	36	16659	14.7239	0.00258287	0.000161625	0.00935845
SP_PIR_KEYWORDS	intramolecular oxidoreductase	5	2.24215	7.95006e-06	P13667, P30101, P60174, P07237, P06744	223	12	19235	35.9398	0.0029055	7.86383e-05	0.0109448
SP_PIR_KEYWORDS	Redox-active center	7	3.13901	8.19013e-06	P13667, P30101, Q15084, Q8NBS9, Q16881, P07237, Q06830	223	42	19235	14.3759	0.00299311	7.88811e-05	0.0112753
INTERPRO	IPR013766:Thioredoxin domain	6	2.69058	2.39181e-05	P13667, P30101, Q15084, O00391, Q8NBS9, P07237	220	27	16659	16.8273	0.00911891	0.000457932	0.0331451
GOTERM_BP_FAT	GO:0045454~cell redox homeostasis	8	3.58744	3.57902e-05	P13667, P30101, Q15084, O00391, Q8NBS9, Q16881, P07237, Q06830	199	63	13528	8.63237	0.0582555	0.00162088	0.0602518
INTERPRO	IPR012335:Thioredoxin fold	9	4.03587	5.55933e-05	P13667, P30101, Q15084, O00391, P09211, Q8NBS9, Q16881, P07237, Q06830	220	101	16659	6.74757	0.0210678	0.000886808	0.0770242
GOTERM_MF_FAT	GO:0003756~protein disulfide isomerase activity	4	1.79372	0.000317076	P13667, P30101, Q15084, P07237	209	9	12983	27.6087	0.10789	0.0047456	0.434596
GOTERM_MF_FAT	GO:0016864~intramolecular oxidoreductase activity, transposing S-S bonds	4	1.79372	0.000317076	P13667, P30101, Q15084, P07237	209	9	12983	27.6087	0.10789	0.0047456	0.434596
GOTERM_MF_FAT	GO:0016860~intramolecular oxidoreductase activity	6	2.69058	0.000328349	P13667, P30101, Q15084, P60174, P07237, P06744	209	38	12983	9.80836	0.111504	0.00471784	0.450015
INTERPRO	IPR017937:Thioredoxin, conserved site	5	2.24215	0.000346132	P13667, P30101, Q15084, Q8NBS9, P07237	220	26	16659	14.5621	0.124177	0.00413492	0.478669
PIR_SUPERFAMILY	PIRSF001487:protein disulfide-isomerase	4	1.79372	0.000396982	P30101, Q15084, Q8NBS9, P07237	172	7	7396	24.5714	0.041215	0.00599459	0.444551
GOTERM_MF_FAT	GO:0016862~intramolecular oxidoreductase activity, interconverting keto- and enol-groups	4	1.79372	0.000447624	P13667, P30101, Q15084, P07237	209	10	12983	24.8478	0.148862	0.00618008	0.61302
UP_SEQ_FEATURE	site:Lowers pKa of C-terminal Cys of first active site	3	1.34529	0.000793548	P30101, Q15084, P07237	223	4	19113	64.2814	0.483814	0.0251134	1.21758
UP_SEQ_FEATURE	site:Lowers pKa of C-terminal Cys of second active site	3	1.34529	0.000793548	P30101, Q15084, P07237	223	4	19113	64.2814	0.483814	0.0251134	1.21758
INTERPRO	IPR005792:Protein disulphide isomerase	3	1.34529	0.0010144	P13667, P30101, P07237	220	4	16659	56.792	0.32207	0.0101771	1.39681
UP_SEQ_FEATURE	site:Contributes to redox potential value	3	1.34529	0.00271414	P30101, Q15084, P07237	223	7	19113	36.7322	0.896061	0.0626366	4.10729
GOTERM_BP_FAT	GO:0042592~homeostatic process	21	9.41704	0.00702051	P08476, P30101, P02788, P01033, P34931, P68106, Q8NBS9, P04075, P27797, P05067, P05231, P13667, Q15084, O00391, P14625, P02458, P05121, P07237, Q16881, Q06830, Q99497	199	751	13528	1.9009	0.999993	0.0968374	11.1871
GOTERM_BP_FAT	GO:0019725~cellular homeostasis	15	6.72646	0.00869549	P30101, P02788, P68106, Q8NBS9, P04075, P27797, P05067, P13667, Q15084, O00391, P14625, Q16881, P07237, Q99497, Q06830	199	466	13528	2.18819	1	0.113124	13.6765
UP_SEQ_FEATURE	active site:Nucleophile	6	2.69058	0.0699223	P30101, Q15084, P04406, P02788, P07237, Q92820	223	189	19113	2.72091	1	0.61651	67.326
Annotation Cluster 15	Enrichment Score: 4.243699679362675
Category	Term	Count	%	PValue	Genes	List Total	Pop Hits	Pop Total	Fold Enrichment	Bonferroni	Benjamini	FDR
SP_PIR_KEYWORDS	heparin-binding	9	4.03587	7.95832e-07	P35442, P20908, P01008, P29279, Q12841, Q15063, P05067, P07093, P07996	223	65	19235	11.9431	0.000291232	9.39591e-06	0.00109567
GOTERM_MF_FAT	GO:0030247~polysaccharide binding	12	5.38117	3.72545e-05	P07585, P35442, P20908, P26022, P01008, P29279, P21810, Q12841, Q15063, P05067, P07093, P07996	209	154	12983	4.84049	0.0133223	0.000788623	0.0511535
GOTERM_MF_FAT	GO:0001871~pattern binding	12	5.38117	3.72545e-05	P07585, P35442, P20908, P26022, P01008, P29279, P21810, Q12841, Q15063, P05067, P07093, P07996	209	154	12983	4.84049	0.0133223	0.000788623	0.0511535
GOTERM_MF_FAT	GO:0030246~carbohydrate binding	18	8.07175	5.66261e-05	P35442, P20908, P04075, P27797, P29279, Q12841, Q9Y240, P05067, P07585, P05452, P26022, P01008, P21810, P09382, Q15063, P07093, P04264, P07996	209	354	12983	3.15862	0.0201796	0.00107237	0.0777426
GOTERM_MF_FAT	GO:0005539~glycosaminoglycan binding	11	4.93274	8.42948e-05	P07585, P35442, P20908, P01008, P29279, P21810, Q12841, Q15063, P05067, P07093, P07996	209	140	12983	4.88083	0.0298916	0.00151622	0.115709
GOTERM_MF_FAT	GO:0008201~heparin binding	9	4.03587	0.000245134	P35442, P20908, P01008, P29279, Q12841, Q15063, P05067, P07093, P07996	209	103	12983	5.42793	0.0844764	0.00400374	0.336144
UP_SEQ_FEATURE	region of interest:Heparin-binding	4	1.79372	0.001523	P35442, P29279, P05067, P07996	223	20	19113	17.1417	0.719064	0.0459348	2.32458
Annotation Cluster 16	Enrichment Score: 4.16518085776114
Category	Term	Count	%	PValue	Genes	List Total	Pop Hits	Pop Total	Fold Enrichment	Bonferroni	Benjamini	FDR
GOTERM_BP_FAT	GO:0032964~collagen biosynthetic process	4	1.79372	3.02234e-05	P20908, P02452, P50454, P02461	199	5	13528	54.3839	0.0494223	0.00148963	0.0508824
GOTERM_BP_FAT	GO:0032963~collagen metabolic process	6	2.69058	4.77211e-05	P20908, P08253, P02452, P50454, P02461, P03956	199	28	13528	14.5671	0.0769115	0.00199875	0.0803295
GOTERM_BP_FAT	GO:0044259~multicellular organismal macromolecule metabolic process	6	2.69058	7.96137e-05	P20908, P08253, P02452, P50454, P02461, P03956	199	31	13528	13.1574	0.124988	0.00272114	0.133981
GOTERM_BP_FAT	GO:0044236~multicellular organismal metabolic process	6	2.69058	0.000190211	P20908, P08253, P02452, P50454, P02461, P03956	199	37	13528	11.0238	0.273135	0.00539243	0.319824
Annotation Cluster 17	Enrichment Score: 4.09731106743394
Category	Term	Count	%	PValue	Genes	List Total	Pop Hits	Pop Total	Fold Enrichment	Bonferroni	Benjamini	FDR
GOTERM_MF_FAT	GO:0019838~growth factor binding	16	7.17489	1.11001e-10	Q16270, P22692, P20908, P02452, P29279, P17948, P02461, P08123, P02462, P12109, P02458, P24592, P24593, P07996, Q92743, P01023	209	105	12983	9.46585	3.99603e-08	9.99007e-09	1.52449e-07
UP_SEQ_FEATURE	domain:IGFBP N-terminal	6	2.69058	2.71801e-06	Q16270, P22692, P24592, P29279, P24593, Q92743	223	20	19113	25.7126	0.00226155	0.000113199	0.00419423
INTERPRO	IPR000867:Insulin-like growth factor-binding protein, IGFBP	6	2.69058	4.95117e-06	Q16270, P22692, P24592, P29279, P24593, Q92743	220	20	16659	22.7168	0.00189451	0.000135441	0.00686204
SMART	SM00121:IB	6	2.69058	7.00053e-06	Q16270, P22692, P24592, P29279, P24593, Q92743	130	20	9079	20.9515	0.00059487	0.000119002	0.00753142
SP_PIR_KEYWORDS	Growth factor binding	5	2.24215	2.81879e-05	Q16270, P22692, P24592, P24593, Q92743	223	16	19235	26.9549	0.0102639	0.000239899	0.0388011
GOTERM_MF_FAT	GO:0005520~insulin-like growth factor binding	6	2.69058	4.11592e-05	Q16270, P22692, P24592, P29279, P24593, Q92743	209	25	12983	14.9087	0.0147084	0.000822862	0.0565135
INTERPRO	IPR000716:Thyroglobulin type-1	5	2.24215	6.04617e-05	Q14112, P14543, P22692, P24592, P24593	220	17	16659	22.2714	0.0228915	0.000925872	0.0837666
SMART	SM00211:TY	5	2.24215	8.02177e-05	Q14112, P14543, P22692, P24592, P24593	130	17	9079	20.5407	0.00679558	0.000973637	0.0862703
UP_SEQ_FEATURE	domain:Thyroglobulin type-1	4	1.79372	0.000405712	P14543, P22692, P24592, P24593	223	13	19113	26.3719	0.286824	0.0134301	0.624247
INTERPRO	IPR017891:Insulin-like growth factor binding protein, N-terminal	4	1.79372	0.000451654	P22692, P24592, P29279, P24593	220	12	16659	25.2409	0.158881	0.00522938	0.624172
INTERPRO	IPR009168:Insulin-like growth factor binding protein	3	1.34529	0.00249225	P22692, P24592, P24593	220	6	16659	37.8614	0.615465	0.0230407	3.39941
GOTERM_BP_FAT	GO:0001558~regulation of cell growth	9	4.03587	0.00778255	Q16270, P08476, P22692, P24592, P29279, P31947, P06733, P24593, Q92743	199	194	13528	3.15371	0.999998	0.104259	12.3279
GOTERM_BP_FAT	GO:0040008~regulation of growth	11	4.93274	0.0286417	Q16270, P08476, P22692, P24592, P29279, P31947, P06733, P24593, P05067, Q92743, Q99538	199	341	13528	2.1929	1	0.277392	38.6977
BIOCARTA	h_ghrelinPathway:Ghrelin: Regulation of Food Intake and Energy Homeostasis	3	1.34529	0.0724796	P22692, P24592, P24593	51	13	1437	6.50226	0.99806	0.790124	55.3236
Annotation Cluster 18	Enrichment Score: 3.8724394942359295
Category	Term	Count	%	PValue	Genes	List Total	Pop Hits	Pop Total	Fold Enrichment	Bonferroni	Benjamini	FDR
GOTERM_BP_FAT	GO:0001501~skeletal system development	19	8.52018	1.03481e-06	P08476, P07355, P05997, P22692, Q16394, P02765, P29279, P02452, P02461, P08123, Q93063, P02458, P05452, P08253, P09486, P24593, P12107, Q15063, Q06830	199	319	13528	4.04896	0.00173387	7.88777e-05	0.00174255
GOTERM_BP_FAT	GO:0001503~ossification	10	4.4843	4.74594e-05	P05997, Q16394, P02458, P02765, P08253, P29279, P09486, P02452, P24593, Q93063	199	115	13528	5.9113	0.0765063	0.00203872	0.0798891
GOTERM_BP_FAT	GO:0060348~bone development	10	4.4843	8.03272e-05	P05997, Q16394, P02458, P02765, P08253, P29279, P09486, P02452, P24593, Q93063	199	123	13528	5.52682	0.126034	0.00269066	0.135181
GOTERM_BP_FAT	GO:0048705~skeletal system morphogenesis	5	2.24215	0.0820723	P02458, P08253, P29279, P02452, P12107	199	112	13528	3.03482	1	0.521201	76.3564
Annotation Cluster 19	Enrichment Score: 3.8452048412762228
Category	Term	Count	%	PValue	Genes	List Total	Pop Hits	Pop Total	Fold Enrichment	Bonferroni	Benjamini	FDR
GOTERM_CC_FAT	GO:0044420~extracellular matrix part	20	8.96861	5.06329e-14	P07355, P05997, P20908, Q14112, P14543, P08572, P02452, P02461, Q16363, P29400, P08123, P02462, P16035, P12109, P51884, P02458, P09486, P07942, P12107, P11047	212	117	12782	10.3064	1.39222e-11	1.54687e-12	6.67577e-11
SP_PIR_KEYWORDS	cell binding	8	3.58744	1.47643e-10	P12110, P12109, P14543, P08572, P07942, P11047, Q16363, P02462	223	15	19235	46.003	5.40373e-08	3.00207e-09	2.0327e-07
SP_PIR_KEYWORDS	basement membrane	10	4.4843	4.84759e-10	P07355, Q14112, P14543, P08572, P09486, P07942, P11047, Q16363, P29400, P02462	223	39	19235	22.1168	1.77422e-07	9.33798e-09	6.67398e-07
GOTERM_CC_FAT	GO:0005604~basement membrane	13	5.8296	4.99808e-09	P07355, Q14112, P14543, P20908, P08572, Q16363, P29400, P02462, P16035, P02458, P09486, P07942, P11047	212	78	12782	10.0487	1.37447e-06	5.97596e-08	6.59026e-06
SP_PIR_KEYWORDS	heterotrimer	4	1.79372	0.00401593	P08572, P07942, P11047, Q16363	223	28	19235	12.3222	0.770715	0.023855	5.38946
GOTERM_CC_FAT	GO:0005606~laminin-1 complex	3	1.34529	0.00539283	P07942, P11047, Q16363	212	7	12782	25.8396	0.773959	0.0311439	6.88175
GOTERM_CC_FAT	GO:0043256~laminin complex	3	1.34529	0.00904581	P07942, P11047, Q16363	212	9	12782	20.0975	0.917826	0.0497197	11.2917
UP_SEQ_FEATURE	domain:Laminin EGF-like 3	3	1.34529	0.026632	P07942, P11047, Q16363	223	22	19113	11.6875	1	0.356534	34.0679
GOTERM_CC_FAT	GO:0005605~basal lamina	3	1.34529	0.0313426	P07942, P11047, Q16363	212	17	12782	10.6398	0.999843	0.147192	34.2878
UP_SEQ_FEATURE	domain:Laminin EGF-like 1	3	1.34529	0.036355	P07942, P11047, Q16363	223	26	19113	9.88944	1	0.423544	43.5303
UP_SEQ_FEATURE	domain:Laminin EGF-like 2	3	1.34529	0.038969	P07942, P11047, Q16363	223	27	19113	9.52317	1	0.440598	45.8484
SP_PIR_KEYWORDS	laminin egf-like domain	3	1.34529	0.0466838	P07942, P11047, Q16363	223	30	19235	8.62556	1	0.188044	48.2224
KEGG_PATHWAY	hsa05222:Small cell lung cancer	5	2.24215	0.0922389	P08572, P07942, P11047, Q16363, P02462	105	84	5085	2.88265	0.999361	0.320974	63.8811
INTERPRO	IPR002049:EGF-like, laminin	3	1.34529	0.101095	P07942, P11047, Q16363	220	41	16659	5.54069	1	0.451345	77.1715
SMART	SM00180:EGF_Lam	3	1.34529	0.114887	P07942, P11047, Q16363	130	41	9079	5.11013	0.999969	0.36302	73.0986
Annotation Cluster 20	Enrichment Score: 3.7307318922013795
Category	Term	Count	%	PValue	Genes	List Total	Pop Hits	Pop Total	Fold Enrichment	Bonferroni	Benjamini	FDR
GOTERM_MF_FAT	GO:0004866~endopeptidase inhibitor activity	14	6.27803	5.68348e-07	P01033, P02765, P30086, P50454, P05067, P36955, P16035, P05155, P01008, P05121, P11021, P07093, P01023, P01034	209	145	12983	5.99776	0.000204584	2.04603e-05	0.000780569
GOTERM_MF_FAT	GO:0030414~peptidase inhibitor activity	14	6.27803	1.05194e-06	P01033, P02765, P30086, P50454, P05067, P36955, P16035, P05155, P01008, P05121, P11021, P07093, P01023, P01034	209	153	12983	5.68415	0.000378627	3.44266e-05	0.00144473
GOTERM_MF_FAT	GO:0004857~enzyme inhibitor activity	18	8.07175	1.61912e-06	P07355, P01033, P02765, P31947, P30086, P50454, P05067, P61981, P36955, P16035, P05155, P13489, P01008, P05121, P11021, P07093, P01023, P01034	209	270	12983	4.14131	0.000582715	4.85726e-05	0.00222369
GOTERM_MF_FAT	GO:0004867~serine-type endopeptidase inhibitor activity	9	4.03587	0.000111504	P36955, P05155, P05121, P01008, P30086, P50454, P05067, P07093, P01023	209	92	12983	6.07692	0.0393485	0.00190977	0.153031
INTERPRO	IPR000215:Protease inhibitor I4, serpin	6	2.69058	0.000169668	P36955, P05155, P05121, P01008, P50454, P07093	220	40	16659	11.3584	0.0629216	0.00240408	0.234901
SMART	SM00093:SERPIN	6	2.69058	0.000236614	P36955, P05155, P05121, P01008, P50454, P07093	130	40	9079	10.4758	0.0199136	0.00251116	0.254273
SP_PIR_KEYWORDS	protease inhibitor	8	3.58744	0.000243567	P05155, P05121, P01008, P30086, P05067, P07093, P01023, P01034	223	107	19235	6.44902	0.0852975	0.0018557	0.334814
SP_PIR_KEYWORDS	Serine protease inhibitor	7	3.13901	0.000325937	P05155, P05121, P01008, P30086, P05067, P07093, P01023	223	80	19235	7.54737	0.11247	0.00243199	0.447807
UP_SEQ_FEATURE	site:Reactive bond	5	2.24215	0.00181762	P05155, P05121, P01008, P05067, P07093	223	45	19113	9.52317	0.780291	0.050915	2.76837
PIR_SUPERFAMILY	PIRSF001630:serpin	5	2.24215	0.00669048	P36955, P05121, P01008, P50454, P07093	172	33	7396	6.51515	0.509129	0.0626406	7.25591
GOTERM_BP_FAT	GO:0031348~negative regulation of defense response	4	1.79372	0.0154666	P36955, P05155, P01008, P01023	199	36	13528	7.55332	1	0.173705	23.0861
SP_PIR_KEYWORDS	serine proteinase inhibitor	3	1.34529	0.0263206	P01008, P05067, P07093	223	22	19235	11.7621	0.999942	0.120545	30.7347
Annotation Cluster 21	Enrichment Score: 3.6666111651856976
Category	Term	Count	%	PValue	Genes	List Total	Pop Hits	Pop Total	Fold Enrichment	Bonferroni	Benjamini	FDR
GOTERM_MF_FAT	GO:0051082~unfolded protein binding	14	6.27803	3.66144e-08	P27797, P54652, P50454, Q58FG0, P62937, P11142, P07900, P08107, Q58FF8, P08238, P14625, Q58FF7, P23284, P11021	209	115	12983	7.56239	1.31811e-05	1.64765e-06	5.02864e-05
SP_PIR_KEYWORDS	stress response	10	4.4843	6.46432e-08	P07900, P11142, P34931, Q58FF8, P08107, Q58FF7, P08238, P54652, P50454, Q58FG0	223	66	19235	13.069	2.36591e-05	9.85808e-07	8.89984e-05
KEGG_PATHWAY	hsa04612:Antigen processing and presentation	12	5.38117	7.28025e-07	P30101, P61769, P07900, P11142, P34931, P08107, P08238, P07858, P27797, P54652, P11021, Q99538	105	83	5085	7.00172	5.53284e-05	1.38324e-05	0.000766098
INTERPRO	IPR001023:Heat shock protein Hsp70	5	2.24215	1.32423e-05	P11142, P34931, P08107, P54652, P11021	220	12	16659	31.5511	0.00505898	0.000281728	0.0183521
INTERPRO	IPR013126:Heat shock protein 70	5	2.24215	1.32423e-05	P11142, P34931, P08107, P54652, P11021	220	12	16659	31.5511	0.00505898	0.000281728	0.0183521
INTERPRO	IPR018181:Heat shock protein 70, conserved site	5	2.24215	3.54007e-05	P11142, P34931, P08107, P54652, P11021	220	15	16659	25.2409	0.0134672	0.000645445	0.0490538
GOTERM_BP_FAT	GO:0006986~response to unfolded protein	8	3.58744	7.79495e-05	P07900, P00751, P11142, P34931, P08107, P08238, P54652, P50454	199	71	13528	7.65971	0.122542	0.00271976	0.131182
GOTERM_BP_FAT	GO:0051789~response to protein stimulus	9	4.03587	0.000172825	P07900, P00751, P11142, P34931, P08107, P08238, P54652, P50454, P61158	199	107	13528	5.71794	0.251626	0.00507222	0.29063
SP_PIR_KEYWORDS	molecular chaperone	4	1.79372	0.000398259	P11142, P08107, P54652, P50454	223	13	19235	26.5402	0.135662	0.00285458	0.546917
PIR_SUPERFAMILY	PIRSF002581:chaperone HSP70	4	1.79372	0.000624391	P11142, P08107, P54652, P11021	172	8	7396	21.5	0.0640621	0.00824162	0.698399
SP_PIR_KEYWORDS	ATP	7	3.13901	0.0564214	P11142, P08107, Q7Z406, P00558, P54652, P17948, P23381	223	236	19235	2.55843	1	0.216761	55.0475
KEGG_PATHWAY	hsa03040:Spliceosome	4	1.79372	0.479064	P11142, P34931, P08107, P54652	105	126	5085	1.53741	1	0.767228	99.8954
KEGG_PATHWAY	hsa04144:Endocytosis	5	2.24215	0.523444	P11142, P34931, P08107, P54652, P17948	105	184	5085	1.31599	1	0.799992	99.959
KEGG_PATHWAY	hsa04010:MAPK signaling pathway	4	1.79372	0.917144	P11142, P34931, P08107, P54652	105	267	5085	0.725522	1	0.993135	100
Annotation Cluster 22	Enrichment Score: 3.553295934907565
Category	Term	Count	%	PValue	Genes	List Total	Pop Hits	Pop Total	Fold Enrichment	Bonferroni	Benjamini	FDR
GOTERM_BP_FAT	GO:0045103~intermediate filament-based process	6	2.69058	1.37329e-05	P12035, Q7Z3Z0, P08670, P02533, P35527, P08779	199	22	13528	18.54	0.022767	0.000719435	0.023123
GOTERM_BP_FAT	GO:0045104~intermediate filament cytoskeleton organization	5	2.24215	0.000179486	P12035, Q7Z3Z0, P02533, P35527, P08779	199	20	13528	16.995	0.25994	0.00517663	0.301815
GOTERM_BP_FAT	GO:0045109~intermediate filament organization	3	1.34529	0.00887811	Q7Z3Z0, P02533, P35527	199	10	13528	20.394	1	0.113616	13.9439
Annotation Cluster 23	Enrichment Score: 3.5263602072549225
Category	Term	Count	%	PValue	Genes	List Total	Pop Hits	Pop Total	Fold Enrichment	Bonferroni	Benjamini	FDR
UP_SEQ_FEATURE	site:Interaction with phosphoserine on interacting protein	7	3.13901	1.59135e-11	P27348, P62258, P31947, Q04917, P31946, P61981, P63104	223	7	19113	85.7085	1.32559e-08	1.20509e-09	2.4557e-08
INTERPRO	IPR000308:14-3-3 protein	7	3.13901	3.3379e-11	P27348, P62258, P31947, Q04917, P31946, P61981, P63104	220	7	16659	75.7227	1.27842e-08	2.55684e-09	4.6263e-08
SMART	SM00101:14_3_3	7	3.13901	5.06777e-11	P27348, P62258, P31947, Q04917, P31946, P61981, P63104	130	7	9079	69.8385	4.3076e-09	4.3076e-09	5.45228e-08
PIR_SUPERFAMILY	PIRSF000868:14-3-3 protein	7	3.13901	9.6177e-10	P27348, P62258, P31947, Q04917, P31946, P61981, P63104	172	7	7396	43	1.01948e-07	5.09738e-08	1.0792e-06
PIR_SUPERFAMILY	PIRSF000868:14-3-3	7	3.13901	9.6177e-10	P27348, P62258, P31947, Q04917, P31946, P61981, P63104	172	7	7396	43	1.01948e-07	5.09738e-08	1.0792e-06
GOTERM_MF_FAT	GO:0019904~protein domain specific binding	11	4.93274	0.0409802	P27348, P07900, P08238, P62258, Q9HC77, P31947, Q04917, P31946, P61981, P35609, P63104	209	331	12983	2.0644	1	0.279256	43.7116
KEGG_PATHWAY	hsa04110:Cell cycle	7	3.13901	0.0420231	P27348, P62258, P31947, Q04917, P31946, P61981, P63104	105	125	5085	2.712	0.961719	0.207892	36.3499
GOTERM_BP_FAT	GO:0046907~intracellular transport	16	7.17489	0.0588175	P30101, P68106, Q8NBS9, P27797, P31946, P05067, P61981, P35579, P11142, P09493, P07900, P27348, P62258, Q7Z406, Q04917, P63104	199	657	13528	1.65552	1	0.435099	63.9686
KEGG_PATHWAY	hsa04114:Oocyte meiosis	6	2.69058	0.0737878	P27348, P62258, Q04917, P31946, P61981, P63104	105	110	5085	2.64156	0.997049	0.290134	55.3631
GOTERM_BP_FAT	GO:0006605~protein targeting	7	3.13901	0.0965003	P30101, P27348, P62258, P27797, P31946, P61981, P63104	199	215	13528	2.2133	1	0.567568	81.8928
KEGG_PATHWAY	hsa04722:Neurotrophin signaling pathway	6	2.69058	0.109116	P27348, P62258, Q04917, P31946, P61981, P63104	105	124	5085	2.34332	0.999846	0.341735	70.3538
GOTERM_BP_FAT	GO:0008104~protein localization	17	7.62332	0.220745	P30101, P27797, P02452, P31946, P61981, P35579, P13667, P27348, P50395, P35241, P15311, P14625, P62258, Q04917, O43707, P31150, P63104	199	882	13528	1.31027	1	0.809826	98.5005
GOTERM_BP_FAT	GO:0015031~protein transport	15	6.72646	0.226519	P30101, P27797, P02452, P31946, P61981, P35579, P13667, P50395, P27348, P14625, P62258, Q04917, O43707, P31150, P63104	199	762	13528	1.33819	1	0.815332	98.677
GOTERM_BP_FAT	GO:0045184~establishment of protein localization	15	6.72646	0.236546	P30101, P27797, P02452, P31946, P61981, P35579, P13667, P50395, P27348, P14625, P62258, Q04917, O43707, P31150, P63104	199	769	13528	1.32601	1	0.826983	98.938
GOTERM_BP_FAT	GO:0006886~intracellular protein transport	8	3.58744	0.308256	P30101, P27348, P62258, P27797, Q04917, P31946, P61981, P63104	199	374	13528	1.45412	1	0.8926	99.7983
GOTERM_BP_FAT	GO:0034613~cellular protein localization	8	3.58744	0.395313	P30101, P27348, P62258, P27797, Q04917, P31946, P61981, P63104	199	411	13528	1.32321	1	0.942713	99.9791
GOTERM_BP_FAT	GO:0070727~cellular macromolecule localization	8	3.58744	0.398973	P30101, P27348, P62258, P27797, Q04917, P31946, P61981, P63104	199	414	13528	1.31362	1	0.943567	99.9811
Annotation Cluster 24	Enrichment Score: 3.4386021899534276
Category	Term	Count	%	PValue	Genes	List Total	Pop Hits	Pop Total	Fold Enrichment	Bonferroni	Benjamini	FDR
GOTERM_BP_FAT	GO:0006928~cell motion	22	9.86547	6.40799e-06	P18206, P20908, P15291, P26038, P29279, P60709, Q96CG8, P17948, P05067, P23528, P05231, P35579, P09493, P62258, P08670, P63261, P35908, P67936, P11047, P61158, P07996, Q9BUD6	199	475	13528	3.14854	0.0106887	0.000397929	0.0107902
GOTERM_BP_FAT	GO:0016477~cell migration	13	5.8296	0.000761698	P15291, P20908, P26038, P29279, Q96CG8, P17948, P05231, P23528, P35579, P62258, P35908, P11047, P07996	199	276	13528	3.20195	0.721366	0.0183492	1.27495
GOTERM_BP_FAT	GO:0048870~cell motility	13	5.8296	0.00189908	P15291, P20908, P26038, P29279, Q96CG8, P17948, P05231, P23528, P35579, P62258, P35908, P11047, P07996	199	307	13528	2.87863	0.958737	0.0395484	3.1503
GOTERM_BP_FAT	GO:0051674~localization of cell	13	5.8296	0.00189908	P15291, P20908, P26038, P29279, Q96CG8, P17948, P05231, P23528, P35579, P62258, P35908, P11047, P07996	199	307	13528	2.87863	0.958737	0.0395484	3.1503
Annotation Cluster 25	Enrichment Score: 3.334459049719081
Category	Term	Count	%	PValue	Genes	List Total	Pop Hits	Pop Total	Fold Enrichment	Bonferroni	Benjamini	FDR
GOTERM_BP_FAT	GO:0045861~negative regulation of proteolysis	6	2.69058	1.37329e-05	P48740, P01033, P05155, P08238, P07996, P01023	199	22	13528	18.54	0.022767	0.000719435	0.023123
GOTERM_BP_FAT	GO:0032269~negative regulation of cellular protein metabolic process	12	5.38117	6.85505e-05	P20618, P48740, P01033, P05155, P08238, P62258, P27797, P24593, P30086, P31946, P07996, P01023	199	180	13528	4.53199	0.108601	0.00249608	0.115373
GOTERM_BP_FAT	GO:0051248~negative regulation of protein metabolic process	12	5.38117	9.65814e-05	P20618, P48740, P01033, P05155, P08238, P62258, P27797, P24593, P30086, P31946, P07996, P01023	199	187	13528	4.36235	0.149537	0.00305146	0.162514
GOTERM_BP_FAT	GO:0030162~regulation of proteolysis	7	3.13901	0.000118034	P48740, P01033, P05155, P08238, P07093, P07996, P01023	199	53	13528	8.97848	0.179593	0.0035927	0.198577
GOTERM_BP_FAT	GO:0032268~regulation of cellular protein metabolic process	14	6.27803	0.0222833	P01033, P27797, P30086, P31946, P05067, P05231, P20618, P48740, P08238, P05155, P62258, P24593, P07996, P01023	199	474	13528	2.00785	1	0.228059	31.5785
GOTERM_BP_FAT	GO:0010605~negative regulation of macromolecule metabolic process	18	8.07175	0.0411712	P08476, P01033, P06733, P27797, Q9H6Q3, P30086, P31946, P05231, P20618, P48740, P27348, P08238, P05155, P62258, P24593, P07996, P01023, P01034	199	734	13528	1.66708	1	0.354625	50.7361
Annotation Cluster 26	Enrichment Score: 3.144267036750874
Category	Term	Count	%	PValue	Genes	List Total	Pop Hits	Pop Total	Fold Enrichment	Bonferroni	Benjamini	FDR
GOTERM_BP_FAT	GO:0010955~negative regulation of protein maturation by peptide bond cleavage	4	1.79372	1.22214e-05	P48740, P05155, P07996, P01023	199	4	13528	67.9799	0.0202868	0.000706489	0.0205782
GOTERM_BP_FAT	GO:0045861~negative regulation of proteolysis	6	2.69058	1.37329e-05	P48740, P01033, P05155, P08238, P07996, P01023	199	22	13528	18.54	0.022767	0.000719435	0.023123
GOTERM_BP_FAT	GO:0010953~regulation of protein maturation by peptide bond cleavage	4	1.79372	5.9794e-05	P48740, P05155, P07996, P01023	199	6	13528	45.3199	0.0954136	0.00227644	0.100642
GOTERM_BP_FAT	GO:0070613~regulation of protein processing	4	1.79372	5.9794e-05	P48740, P05155, P07996, P01023	199	6	13528	45.3199	0.0954136	0.00227644	0.100642
GOTERM_BP_FAT	GO:0032101~regulation of response to external stimulus	11	4.93274	0.000115873	P07355, P48740, P36955, P05155, P02765, P05121, P01008, P04264, P05231, P07996, P01023	199	159	13528	4.70301	0.176614	0.00359224	0.194945
GOTERM_BP_FAT	GO:0030162~regulation of proteolysis	7	3.13901	0.000118034	P48740, P01033, P05155, P08238, P07093, P07996, P01023	199	53	13528	8.97848	0.179593	0.0035927	0.198577
KEGG_PATHWAY	hsa04610:Complement and coagulation cascades	8	3.58744	0.000465751	P48740, P00751, P05155, P05121, P01008, P09871, P01023, P00736	105	69	5085	5.61491	0.0347859	0.00588351	0.489025
GOTERM_BP_FAT	GO:0045916~negative regulation of complement activation	3	1.34529	0.000633289	P48740, P05155, P01023	199	3	13528	67.9799	0.654361	0.0157311	1.06109
GOTERM_BP_FAT	GO:0030449~regulation of complement activation	3	1.34529	0.000633289	P48740, P05155, P01023	199	3	13528	67.9799	0.654361	0.0157311	1.06109
GOTERM_BP_FAT	GO:0050727~regulation of inflammatory response	7	3.13901	0.000851078	P48740, P36955, P05155, P02765, P01008, P05231, P01023	199	76	13528	6.26131	0.76018	0.0199099	1.42355
GOTERM_BP_FAT	GO:0002921~negative regulation of humoral immune response	3	1.34529	0.00125436	P48740, P05155, P01023	199	4	13528	50.9849	0.878139	0.0288112	2.09142
GOTERM_BP_FAT	GO:0002683~negative regulation of immune system process	7	3.13901	0.00135053	P08476, P48740, P05155, Q9H6Q3, P02461, P07996, P01023	199	83	13528	5.73324	0.896313	0.0297664	2.25007
GOTERM_BP_FAT	GO:0002673~regulation of acute inflammatory response	4	1.79372	0.00338172	P48740, P05155, P05231, P01023	199	21	13528	12.9486	0.996589	0.0598796	5.54465
GOTERM_BP_FAT	GO:0048585~negative regulation of response to stimulus	7	3.13901	0.0034774	P48740, P36955, P05155, P02765, P01008, P02461, P01023	199	100	13528	4.75859	0.997096	0.0602548	5.69724
GOTERM_BP_FAT	GO:0050777~negative regulation of immune response	4	1.79372	0.0056025	P48740, P05155, P02461, P01023	199	25	13528	10.8768	0.999919	0.0850492	9.02709
GOTERM_BP_FAT	GO:0002920~regulation of humoral immune response	3	1.34529	0.0127734	P48740, P05155, P01023	199	12	13528	16.995	1	0.148612	19.4653
GOTERM_BP_FAT	GO:0002698~negative regulation of immune effector process	3	1.34529	0.0223516	P48740, P05155, P01023	199	16	13528	12.7462	1	0.227315	31.6589
GOTERM_BP_FAT	GO:0002697~regulation of immune effector process	5	2.24215	0.0608648	P48740, P61769, P05155, P05231, P01023	199	101	13528	3.36534	1	0.441117	65.2659
Annotation Cluster 27	Enrichment Score: 3.0560367546749103
Category	Term	Count	%	PValue	Genes	List Total	Pop Hits	Pop Total	Fold Enrichment Bonferroni	Benjamini	FDR
GOTERM_BP_FAT	GO:0042981~regulation of apoptosis	28	12.5561	4.50745e-05	P15291, P31947, P27797, P31946, P23528, P05231, P35609, P12814, P08107, P22392, P14625, P02458, P09382, P11021, O43707, P07996, Q06830, P63104, P08476, P30101, Q08043, P02768, Q8NBS9, P07858, P05067, P15531, P62258, P09211, P10909	199	804	13528	2.36746	0.0728053	0.00198728	0.0758761
GOTERM_BP_FAT	GO:0043067~regulation of programmed cell death	28	12.5561	5.34095e-05	P15291, P31947, P27797, P31946, P23528, P05231, P35609, P12814, P08107, P22392, P14625, P02458, P09382, P11021, O43707, P07996, Q06830, P63104, P08476, P30101, Q08043, P02768, Q8NBS9, P07858, P05067, P15531, P62258, P09211, P10909	199	812	13528	2.34413	0.0856758	0.00218225	0.0899007
GOTERM_BP_FAT	GO:0010941~regulation of cell death	28	12.5561	5.68779e-05	P15291, P31947, P27797, P31946, P23528, P05231, P35609, P12814, P08107, P22392, P14625, P02458, P09382, P11021, O43707, P07996, Q06830, P63104, P08476, P30101, Q08043, P02768, Q8NBS9, P07858, P05067, P15531, P62258, P09211, P10909	199	815	13528	2.33551	0.0909788	0.00226854	0.0957363
GOTERM_BP_FAT	GO:0043066~negative regulation of apoptosis	13	5.8296	0.00597229	P02768, Q8NBS9, P05231, P23528, P15531, P08107, P22392, P14625, P09211, P02458, P10909, P11021, P07996, P63104	199	354	13528	2.49644	0.999957	0.0896114	9.59511
GOTERM_BP_FAT	GO:0043069~negative regulation of programmed cell death	13	5.8296	0.00653536	P02768, Q8NBS9, P05231, P23528, P15531, P08107, P22392, P14625, P09211, P02458, P10909, P11021, P07996, P63104	199	359	13528	2.46167	0.999983	0.0943125	10.4536
GOTERM_BP_FAT	GO:0060548~negative regulation of cell death	13	5.8296	0.00683627	P02768, Q8NBS9, P05231, P23528, P15531, P08107, P22392, P14625, P09211, P02458, P10909, P11021, P07996, P63104	199	360	13528	2.45483	0.99999	0.096793	10.9092
GOTERM_BP_FAT	GO:0006916~anti-apoptosis	9	4.03587	0.0110923	P08107, P14625, P09211, Q8NBS9, P10909, P11021, P23528, P07996, P63104	199	206	13528	2.97	1	0.134982	17.1246
Annotation Cluster 28	Enrichment Score: 2.928985189439682
Category	Term	Count	%	PValue	Genes	List Total	Pop Hits	Pop Total	Fold Enrichment	Bonferroni	Benjamini	FDR
SP_PIR_KEYWORDS	gluconeogenesis	7	3.13901	5.28719e-08	P09972, P04406, P60174, P18669, P00558, P04075, P06744	223	19	19235	31.7784	1.93509e-05	8.41352e-07	7.27921e-05
SP_PIR_KEYWORDS	pentose phosphate pathway	3	1.34529	0.00268047	P09972, P60174, P04075	223	7	19235	36.9667	0.625577	0.0167948	3.62789
INTERPRO	IPR013785:Aldolase-type TIM barrel	3	1.34529	0.0888746	P09972, P60174, P04075	220	38	16659	5.97811	1	0.417319	72.4731
KEGG_PATHWAY	hsa00051:Fructose and mannose metabolism	3	1.34529	0.152702	P09972, P60174, P04075	105	34	5085	4.27311	0.999997	0.42163	82.5127
Annotation Cluster 29	Enrichment Score: 2.887009901400109
Category	Term	Count	%	PValue	Genes	List Total	Pop Hits	Pop Total	Fold Enrichment	Bonferroni	Benjamini	FDR
SP_PIR_KEYWORDS	beta-hydroxyasparagine	6	2.69058	8.5481e-08	P48740, P35442, P14543, P09871, P07996, P00736	223	11	19235	47.0485	3.12856e-05	1.15874e-06	0.000117687
INTERPRO	IPR013032:EGF-like region, conserved site	16	7.17489	8.0152e-06	P35442, Q14112, P14543, P09871, P23142, O95965, Q16363, P48740, O43854, P07942, Q12805, P11047, P07996, Q08431, Q6EMK4, P00736	220	293	16659	4.13503	0.00306513	0.000180562	0.0111084
SP_PIR_KEYWORDS	egf-like domain	13	5.8296	1.56088e-05	P35442, Q14112, P14543, P09871, P23142, O95965, P48740, O43854, Q12805, P07996, Q08431, Q6EMK4, P00736	223	230	19235	4.87532	0.00569658	0.000136011	0.0214875
INTERPRO	IPR018097:EGF-like calcium-binding, conserved site	8	3.58744	0.000272858	P48740, O43854, Q14112, P14543, P09871, Q12805, P23142, P00736	220	96	16659	6.31023	0.0992421	0.00359761	0.377515
INTERPRO	IPR001881:EGF-like calcium-binding	8	3.58744	0.000272858	P48740, O43854, Q14112, P14543, P09871, Q12805, P23142, P00736	220	96	16659	6.31023	0.0992421	0.00359761	0.377515
INTERPRO	IPR000152:EGF-type aspartate/asparagine hydroxylation conserved site	8	3.58744	0.000290846	P48740, O43854, Q14112, P14543, P09871, Q12805, P23142, P00736	220	97	16659	6.24517	0.105428	0.00370679	0.402356
SMART	SM00179:EGF_CA	8	3.58744	0.000414778	P48740, O43854, Q14112, P14543, P09871, Q12805, P23142, P00736	130	96	9079	5.81987	0.034649	0.0039105	0.445347
INTERPRO	IPR006209:EGF	8	3.58744	0.00145319	P35442, O43854, Q14112, P14543, P09871, P07996, Q08431, Q6EMK4	220	127	16659	4.76994	0.427062	0.01418	1.99539
INTERPRO	IPR013091:EGF calcium-binding	6	2.69058	0.00256877	P35442, Q14112, P14543, Q12805, P23142, P00736	220	72	16659	6.31023	0.6266	0.022649	3.50207
INTERPRO	IPR000742:EGF-like, type 3	9	4.03587	0.00419037	P35442, O43854, Q14112, P14543, Q12805, P23142, P07996, Q08431, Q6EMK4	220	194	16659	3.51291	0.799769	0.0343585	5.65388
INTERPRO	IPR006210:EGF-like	9	4.03587	0.00517232	P35442, O43854, Q14112, P14543, P23142, O95965, P07996, Q08431, Q6EMK4	220	201	16659	3.39057	0.862776	0.0413778	6.93516
SMART	SM00181:EGF	9	4.03587	0.00779744	P35442, O43854, Q14112, P14543, P23142, O95965, P07996, Q08431, Q6EMK4	130	201	9079	3.1271	0.485922	0.0433892	8.07704
UP_SEQ_FEATURE	domain:EGF-like 5; calcium-binding	4	1.79372	0.00898191	Q14112, P14543, Q12805, P23142	223	37	19113	9.26579	0.999456	0.16749	12.9973
UP_SEQ_FEATURE	domain:EGF-like 3; calcium-binding	4	1.79372	0.00898191	Q14112, P14543, Q12805, P23142	223	37	19113	9.26579	0.999456	0.16749	12.9973
UP_SEQ_FEATURE	domain:EGF-like 1	6	2.69058	0.0131114	P35442, O43854, Q14112, P14543, P23142, P07996	223	120	19113	4.28543	0.999983	0.212585	18.4266
UP_SEQ_FEATURE	domain:EGF-like 2; calcium-binding	4	1.79372	0.0285817	P35442, Q12805, P23142, P07996	223	57	19113	6.01463	1	0.371568	36.0766
UP_SEQ_FEATURE	domain:EGF-like 3	3	1.34529	0.216592	P35442, O43854, P07996	223	75	19113	3.42834	1	0.911139	97.6876
UP_SEQ_FEATURE	domain:EGF-like 2	3	1.34529	0.272434	O43854, Q14112, P14543	223	88	19113	2.92188	1	0.955706	99.2613
Annotation Cluster 30	Enrichment Score: 2.844229608917597
Category	Term	Count	%	PValue	Genes	List Total	Pop Hits	Pop Total	Fold Enrichment	Bonferroni	Benjamini	FDR
GOTERM_BP_FAT	GO:0001568~blood vessel development	14	6.27803	6.48926e-05	P07355, P15291, P20908, P02452, P29279, P06744, P17948, P02461, Q16363, P08123, P35579, P08253, P21810, P07996	199	245	13528	3.88457	0.103116	0.00241549	0.10922
GOTERM_BP_FAT	GO:0001944~vasculature development	14	6.27803	8.33352e-05	P07355, P15291, P20908, P02452, P29279, P06744, P17948, P02461, Q16363, P08123, P35579, P08253, P21810, P07996	199	251	13528	3.79171	0.130432	0.00273662	0.14024
GOTERM_BP_FAT	GO:0001525~angiogenesis	7	3.13901	0.0217001	P07355, P15291, P29279, P17948, P06744, P07996, P35579	199	148	13528	3.21527	1	0.225469	30.8879
GOTERM_BP_FAT	GO:0048514~blood vessel morphogenesis	8	3.58744	0.0357765	P07355, P15291, P29279, P21810, P17948, P06744, P07996, P35579	199	211	13528	2.57744	1	0.324056	45.8546
Annotation Cluster 31	Enrichment Score: 2.8264063618645276
Category	Term	Count	%	PValue	Genes	List Total	Pop Hits	Pop Total	Fold Enrichment	Bonferroni	Benjamini	FDR
GOTERM_CC_FAT	GO:0044449~contractile fiber part	11	4.93274	1.71672e-05	P62736, P12814, P09493, P18206, P08727, P08253, P06733, P04075, P67936, P68133, P35609	212	113	12782	5.86918	0.00470989	0.000181561	0.0226336
GOTERM_CC_FAT	GO:0043292~contractile fiber	11	4.93274	3.11997e-05	P62736, P12814, P09493, P18206, P08727, P08253, P06733, P04075, P67936, P68133, P35609	212	121	12782	5.48113	0.00854334	0.000317729	0.0411308
GOTERM_CC_FAT	GO:0030016~myofibril	10	4.4843	9.0493e-05	P12814, P09493, P18206, P08727, P08253, P06733, P04075, P67936, P68133, P35609	212	111	12782	5.43175	0.0245796	0.000888416	0.119255
GOTERM_CC_FAT	GO:0030017~sarcomere	9	4.03587	0.000212819	P12814, P09493, P08727, P08253, P06733, P04075, P67936, P68133, P35609	212	98	12782	5.53706	0.0568515	0.00188633	0.280251
SP_PIR_KEYWORDS	muscle protein	5	2.24215	0.00508247	P62736, P09493, P67936, P68133, Q01995	223	60	19235	7.18797	0.845092	0.0291681	6.77479
GOTERM_CC_FAT	GO:0031674~I band	4	1.79372	0.0622541	P12814, P08727, P04075, P35609	212	55	12782	4.38491	1	0.262698	57.1524
GOTERM_BP_FAT	GO:0006936~muscle contraction	6	2.69058	0.0742508	P62736, P09493, P68106, P04075, P68133, P35609	199	153	13528	2.66588	1	0.495693	72.725
GOTERM_BP_FAT	GO:0003012~muscle system process	6	2.69058	0.101002	P62736, P09493, P68106, P04075, P68133, P35609	199	168	13528	2.42785	1	0.576182	83.3536
Annotation Cluster 32	Enrichment Score: 2.8064418178284716
Category	Term	Count	%	PValue	Genes	List Total	Pop Hits	Pop Total	Fold Enrichment	Bonferroni	Benjamini	FDR
SP_PIR_KEYWORDS	Isomerase	11	4.93274	1.31462e-06	P13667, P30101, P62937, Q15084, P60174, P18669, P23284, P68106, P07237, Q96AY3, P06744	223	120	19235	7.90676	0.000481035	1.41514e-05	0.00180991
SP_PIR_KEYWORDS	Rotamase	4	1.79372	0.00882826	P62937, P23284, P68106, Q96AY3	223	37	19235	9.32493	0.961051	0.0466068	11.4926
GOTERM_MF_FAT	GO:0003755~peptidyl-prolyl cis-trans isomerase activity	4	1.79372	0.0211142	P62937, P23284, P68106, Q96AY3	209	37	12983	6.71563	0.999539	0.178799	25.4045
GOTERM_MF_FAT	GO:0016859~cis-trans isomerase activity	4	1.79372	0.0242651	P62937, P23284, P68106, Q96AY3	209	39	12983	6.37124	0.999856	0.194013	28.6354
Annotation Cluster 33	Enrichment Score: 2.804410775284899
Category	Term	Count	%	PValue	Genes	List Total	Pop Hits	Pop Total	Fold Enrichment	Bonferroni	Benjamini	FDR
GOTERM_CC_FAT	GO:0005583~fibrillar collagen	8	3.58744	2.2336e-10	P05997, P20908, P51884, P02458, P02452, P12107, P02461, P08123	212	12	12782	40.195	6.14239e-08	3.23284e-09	2.94513e-07
UP_SEQ_FEATURE	domain:Fibrillar collagen NC1	7	3.13901	1.01019e-09	P05997, P20908, P02458, P02452, P12107, P02461, P08123	223	11	19113	54.5418	8.41484e-07	6.0106e-08	1.55887e-06
INTERPRO	IPR000885:Fibrillar collagen, C-terminal	7	3.13901	2.10803e-09	P05997, P20908, P02458, P02452, P12107, P02461, P08123	220	11	16659	48.1872	8.07375e-07	1.00922e-07	2.9217e-06
SMART	SM00038:COLFI	7	3.13901	3.19201e-09	P05997, P20908, P02458, P02452, P12107, P02461, P08123	130	11	9079	44.4427	2.71321e-07	1.3566e-07	3.4342e-06
UP_SEQ_FEATURE	propeptide:N-terminal propeptide	5	2.24215	2.60953e-07	P02458, P02452, P12107, P02461, P08123	223	6	19113	71.4238	0.00021735	1.27866e-05	0.00040269
UP_SEQ_FEATURE	region of interest:Nonhelical region (C-terminal)	4	1.79372	6.13141e-06	P02458, P02452, P12107, P02461	223	4	19113	85.7085	0.00509446	0.000243184	0.0094613
GOTERM_BP_FAT	GO:0048729~tissue morphogenesis	10	4.4843	0.0013347	P07737, P09493, Q7Z3Z0, Q16881, P02452, P12107, Q7Z3Y8, P23528, P08123, Q93063	199	180	13528	3.77666	0.89352	0.029814	2.22397
GOTERM_BP_FAT	GO:0001502~cartilage condensation	3	1.34529	0.0309529	P02458, P29279, P12107	199	19	13528	10.7337	1	0.293122	41.1082
GOTERM_BP_FAT	GO:0048705~skeletal system morphogenesis	5	2.24215	0.0820723	P02458, P08253, P29279, P02452, P12107	199	112	13528	3.03482	1	0.521201	76.3564
GOTERM_BP_FAT	GO:0051216~cartilage development	4	1.79372	0.0943438	P02458, P29279, P02452, P12107	199	74	13528	3.67459	1	0.560751	81.1511
GOTERM_BP_FAT	GO:0007605~sensory perception of sound	4	1.79372	0.169711	P02458, O75083, P02452, P12107	199	97	13528	2.80329	1	0.733284	95.6362
GOTERM_BP_FAT	GO:0050954~sensory perception of mechanical stimulus	4	1.79372	0.191633	P02458, O75083, P02452, P12107	199	103	13528	2.64	1	0.771046	97.2192
GOTERM_BP_FAT	GO:0007601~visual perception	6	2.69058	0.210235	P51884, P02458, P02452, Q12805, P12107, Q15582	199	216	13528	1.88833	1	0.797293	98.1211
GOTERM_BP_FAT	GO:0050953~sensory perception of light stimulus	6	2.69058	0.210235	P51884, P02458, P02452, Q12805, P12107, Q15582	199	216	13528	1.88833	1	0.797293	98.1211
GOTERM_BP_FAT	GO:0048598~embryonic morphogenesis	7	3.13901	0.294357	P07737, Q16394, P02458, Q16881, P12107, P23528, Q93063	199	307	13528	1.55003	1	0.883464	99.718
GOTERM_BP_FAT	GO:0048706~embryonic skeletal system development	3	1.34529	0.311297	P02458, P02452, P12107	199	77	13528	2.64857	1	0.894574	99.8127
GOTERM_BP_FAT	GO:0043009~chordate embryonic development	7	3.13901	0.361264	P07737, P09493, P02458, P02452, P12107, P23528, P35579	199	331	13528	1.43764	1	0.92781	99.9473
GOTERM_BP_FAT	GO:0009792~embryonic development ending in birth or egg hatching	7	3.13901	0.364429	P07737, P09493, P02458, P02452, P12107, P23528, P35579	199	334	13528	1.42473	1	0.928576	99.9515
GOTERM_BP_FAT	GO:0007600~sensory perception	7	3.13901	0.981163	P51884, P02458, O75083, P02452, Q12805, P12107, Q15582	199	810	13528	0.587481	1	1	100
GOTERM_BP_FAT	GO:0050890~cognition	8	3.58744	0.982067	P51884, P02458, O75083, P02452, Q12805, P12107, P05067, Q15582	199	909	13528	0.598283	1	1	100
GOTERM_BP_FAT	GO:0050877~neurological system process	11	4.93274	0.986158	P51884, P02458, P68106, O75083, P02452, Q12805, P30086, P12107, P05067, Q15582, Q99497	199	1210	13528	0.617999	1	1	100
Annotation Cluster 34	Enrichment Score: 2.7273952354102495
Category	Term	Count	%	PValue	Genes	List Total	Pop Hits	Pop Total	Fold Enrichment	Bonferroni	Benjamini	FDR
INTERPRO	IPR013320:Concanavalin A-like lectin/glucanase, subgroup	7	3.13901	0.000525355	P35442, P20908, P26022, P27797, P09382, Q16363, P07996	220	77	16659	6.88388	0.182303	0.00573389	0.725681
UP_SEQ_FEATURE	domain:TSP N-terminal	4	1.79372	0.00230611	P35442, P20908, P12107, P07996	223	23	19113	14.9058	0.853862	0.0566132	3.50007
INTERPRO	IPR003129:Laminin G, thrombospondin-type, N-terminal	4	1.79372	0.00286954	P35442, P20908, P12107, P07996	220	22	16659	13.7678	0.667333	0.0247037	3.90459
SMART	SM00210:TSPN	4	1.79372	0.00354222	P35442, P20908, P12107, P07996	130	22	9079	12.6979	0.260383	0.0213141	3.74578
Annotation Cluster 35	Enrichment Score: 2.6206101519760674
Category	Term	Count	%	PValue	Genes	List Total	Pop Hits	Pop Total	Fold Enrichment	Bonferroni	Benjamini	FDR
GOTERM_MF_FAT	GO:0042802~identical protein binding	26	11.6592	3.35455e-05	P15291, Q16394, P04075, P35609, P48740, P07900, P22392, P13929, P02458, P09382, P09104, O43707, P07996, Q02809, P08476, Q08043, P02452, P17948, P07195, P05067, P08123, P35579, P15531, Q93063, Q9BRK5, P63261, Q96QU6	209	640	12983	2.52361	0.0120039	0.000754501	0.0460617
GOTERM_MF_FAT	GO:0042803~protein homodimerization activity	13	5.8296	0.00764746	Q02809, Q08043, P15291, Q16394, P35579, Q93063, P48740, P07900, P13929, P09382, P09104, O43707, Q96QU6	209	334	12983	2.41783	0.93694	0.0803366	10.0066
GOTERM_MF_FAT	GO:0046983~protein dimerization activity	15	6.72646	0.0535819	P08476, Q02809, Q08043, P15291, Q16394, P35579, P35609, Q93063, P48740, P07900, P13929, P09382, P09104, O43707, Q96QU6	209	542	12983	1.71918	1	0.338358	53.0622
Annotation Cluster 36	Enrichment Score: 2.6126162743246004
Category	Term	Count	%	PValue	Genes	List Total	Pop Hits	Pop Total	Fold Enrichment	Bonferroni	Benjamini	FDR
GOTERM_BP_FAT	GO:0010033~response to organic substance	31	13.9013	2.04841e-07	Q16270, P34931, P09871, P30086, P23528, P05231, P02461, Q92820, P61769, P07900, P00751, P11142, P22392, P08107, P09104, P07996, P01023, P12110, P68106, P02765, P02452, P54652, P50454, P15531, Q9BRK5, P09972, P08238, P06396, P08727, P68133, P61158, Q08431	199	721	13528	2.92285	0.000343459	1.90841e-05	0.000344941
GOTERM_BP_FAT	GO:0048545~response to steroid hormone stimulus	10	4.4843	0.00208609	Q16270, P08727, P02452, P68133, P30086, P09104, P05231, P07996, P01023, Q08431	199	192	13528	3.54062	0.969864	0.0423136	3.45542
GOTERM_BP_FAT	GO:0009719~response to endogenous stimulus	14	6.27803	0.00668696	Q16270, P02765, P02452, P30086, P05231, P23528, Q92820, P09972, P08727, P68133, P09104, P07996, P01023, Q08431	199	405	13528	2.34992	0.999987	0.0955802	10.6834
GOTERM_BP_FAT	GO:0009725~response to hormone stimulus	12	5.38117	0.019295	Q16270, P08727, P02765, P02452, P68133, P30086, P09104, P05231, P07996, P01023, Q92820, Q08431	199	367	13528	2.22278	1	0.208151	27.9704
GOTERM_BP_FAT	GO:0031960~response to corticosteroid stimulus	5	2.24215	0.0360182	Q16270, P02452, P30086, P05231, P01023	199	85	13528	3.99882	1	0.324181	46.0828
GOTERM_BP_FAT	GO:0051384~response to glucocorticoid stimulus	4	1.79372	0.106257	Q16270, P30086, P05231, P01023	199	78	13528	3.48615	1	0.592246	84.9185
Annotation Cluster 37	Enrichment Score: 2.5920545063289246
Category	Term	Count	%	PValue	Genes	List Total	Pop Hits	Pop Total	Fold Enrichment Bonferroni	Benjamini	FDR
GOTERM_BP_FAT	GO:0009991~response to extracellular stimulus	12	5.38117	0.000398045	Q16270, P00751, P06396, P02768, P01008, P00338, P02452, P68133, P07339, O76061, P11021, P01023	199	220	13528	3.70799	0.487089	0.0103779	0.668178
GOTERM_BP_FAT	GO:0031667~response to nutrient levels	10	4.4843	0.00247578	Q16270, P00751, P06396, P02768, P01008, P02452, P07339, O76061, P11021, P01023	199	197	13528	3.45076	0.984346	0.0482838	4.08833
GOTERM_BP_FAT	GO:0007584~response to nutrient	7	3.13901	0.01699	Q16270, P00751, P06396, P01008, P02452, O76061, P01023	199	140	13528	3.39899	1	0.187987	25.0659
Annotation Cluster 38	Enrichment Score: 2.4537815422274813
Category	Term	Count	%	PValue	Genes	List Total	Pop Hits	Pop Total	Fold Enrichment	Bonferroni	Benjamini	FDR
SP_PIR_KEYWORDS	beta-hydroxyasparagine	6	2.69058	8.5481e-08	P48740, P35442, P14543, P09871, P07996, P00736	223	11	19235	47.0485	3.12856e-05	1.15874e-06	0.000117687
GOTERM_BP_FAT	GO:0002526~acute inflammatory response	12	5.38117	1.84679e-07	P48740, P00751, P15291, P05155, P02765, P10909, P09871, P04264, P05231, P01023, P00736, P63104	199	98	13528	8.32407	0.000309659	1.82179e-05	0.00031099
GOTERM_BP_FAT	GO:0009611~response to wounding	25	11.2108	8.71974e-07	P15291, P20908, P29279, P09871, P30086, P05231, P02461, P48740, P00751, P13929, P05121, P01008, P04264, P07996, P01023, P63104, P00736, P22692, P02765, P07858, P09493, P05155, P06396, P26022, P10909	199	530	13528	3.2066	0.00146123	7.31123e-05	0.00146835
GOTERM_BP_FAT	GO:0006959~humoral immune response	10	4.4843	2.18458e-06	P48740, P00751, P02788, P05155, P10909, P09871, P06744, P04264, P05231, P00736	199	79	13528	8.60505	0.00365684	0.000152636	0.00367866
GOTERM_BP_FAT	GO:0002252~immune effector process	12	5.38117	4.28592e-06	P48740, P00751, P05155, P26022, P10909, P09871, Q9H6Q3, P04264, P05231, Q06830, P00736, P63104	199	134	13528	6.08775	0.00716173	0.000276404	0.00721702
SP_PIR_KEYWORDS	plasma	9	4.03587	1.21763e-05	P00751, P02768, P05452, P02765, P01008, P10909, P09871, P01023, P00736	223	93	19235	8.34732	0.00444662	0.00010869	0.0167626
GOTERM_BP_FAT	GO:0006956~complement activation	7	3.13901	3.08244e-05	P48740, P00751, P05155, P10909, P09871, P04264, P00736	199	42	13528	11.33	0.0503799	0.00147586	0.051894
GOTERM_BP_FAT	GO:0002541~activation of plasma proteins involved in acute inflammatory response	7	3.13901	3.53902e-05	P48740, P00751, P05155, P10909, P09871, P04264, P00736	199	43	13528	11.0665	0.0576235	0.00164726	0.0595785
GOTERM_BP_FAT	GO:0051604~protein maturation	10	4.4843	7.53897e-05	P48740, P00751, P05155, P68106, P10909, P27797, P09871, P50454, P04264, P00736	199	122	13528	5.57212	0.118767	0.00268646	0.126877
GOTERM_BP_FAT	GO:0002443~leukocyte mediated immunity	8	3.58744	0.000261868	P05155, P10909, P09871, Q9H6Q3, P05231, Q06830, P00736, P63104	199	86	13528	6.32371	0.355455	0.00729346	0.44006
GOTERM_BP_FAT	GO:0006954~inflammatory response	15	6.72646	0.00030716	P22692, P15291, P02765, P09871, P05231, P48740, P00751, P05155, P26022, P10909, P04264, P07996, P01023, P63104, P00736	199	325	13528	3.13753	0.402611	0.00841011	0.515985
SP_PIR_KEYWORDS	acute phase	5	2.24215	0.000327009	P00751, P01008, P09871, P05231, P00736	223	29	19235	14.8717	0.112818	0.00239124	0.449276
SP_PIR_KEYWORDS	complement pathway	5	2.24215	0.000327009	P48740, P05155, P10909, P09871, P00736	223	29	19235	14.8717	0.112818	0.00239124	0.449276
GOTERM_BP_FAT	GO:0002253~activation of immune response	8	3.58744	0.000452185	P48740, P00751, P05155, P10909, P09871, Q9H6Q3, P04264, P00736	199	94	13528	5.78552	0.531625	0.0116012	0.758736
KEGG_PATHWAY	hsa04610:Complement and coagulation cascades	8	3.58744	0.000465751	P48740, P00751, P05155, P05121, P01008, P09871, P01023, P00736	105	69	5085	5.61491	0.0347859	0.00588351	0.489025
GOTERM_BP_FAT	GO:0050778~positive regulation of immune response	9	4.03587	0.00131799	P48740, P61769, P00751, P05155, P10909, P09871, Q9H6Q3, P04264, P00736	199	145	13528	4.21944	0.890488	0.0298432	2.19641
GOTERM_BP_FAT	GO:0051605~protein maturation by peptide bond cleavage	7	3.13901	0.0016226	P48740, P00751, P05155, P10909, P09871, P04264, P00736	199	86	13528	5.53325	0.934343	0.0347495	2.69754
GOTERM_BP_FAT	GO:0006952~defense response	20	8.96861	0.00172465	P08476, P02788, P15291, P22692, P02765, P09871, P05231, P48740, P00751, P05155, P26022, P10909, Q08380, P04264, P07996, P01023, Q06830, P01034, P63104, P00736	199	615	13528	2.21073	0.944687	0.0364319	2.8649
SP_PIR_KEYWORDS	innate immunity	6	2.69058	0.00208646	P48740, P00751, P05155, P10909, P09871, P00736	223	78	19235	6.63505	0.534407	0.0133218	2.83462
GOTERM_BP_FAT	GO:0048584~positive regulation of response to stimulus	11	4.93274	0.00252014	P48740, P61769, P00751, P05155, P10909, P09871, Q9H6Q3, P04264, P05231, P07996, P00736	199	236	13528	3.16855	0.985471	0.0485648	4.16013
GOTERM_BP_FAT	GO:0002684~positive regulation of immune system process	11	4.93274	0.00267221	P48740, P61769, P00751, P05155, P10909, P09871, Q9H6Q3, P04264, P05231, P07996, P00736	199	238	13528	3.14193	0.988749	0.0502706	4.40589
GOTERM_MF_FAT	GO:0004175~endopeptidase activity	15	6.72646	0.0029201	P30101, P02788, P06733, P07858, P09871, Q99538, P20618, P48740, P00751, P08253, P05121, P07339, Q92743, P03956, P00736	209	375	12983	2.48478	0.651032	0.0344839	3.93677
PIR_SUPERFAMILY	PIRSF001155:complement-activating serine proteases C1r/C1s/MASP	3	1.34529	0.00309269	P48740, P09871, P00736	172	4	7396	32.25	0.279877	0.0323002	3.41598
GOTERM_BP_FAT	GO:0002449~lymphocyte mediated immunity	6	2.69058	0.00357925	P05155, P10909, P09871, Q9H6Q3, Q06830, P00736	199	70	13528	5.82685	0.997554	0.0607158	5.8594
UP_SEQ_FEATURE	domain:EGF-like; calcium-binding	3	1.34529	0.0035912	P48740, P09871, P00736	223	8	19113	32.1407	0.950056	0.0778028	5.40046
GOTERM_BP_FAT	GO:0045087~innate immune response	8	3.58744	0.00418125	P48740, P00751, P05155, P10909, P09871, P04264, Q06830, P00736	199	138	13528	3.94086	0.999112	0.0685161	6.81261
SP_PIR_KEYWORDS	Protease	14	6.27803	0.00428556	P02788, P07858, P09871, P05067, Q99538, Q9NQW7, P20618, P48740, P00751, P08253, P07339, Q92743, P03956, P00736	223	484	19235	2.495	0.792347	0.0250343	5.74147
GOTERM_BP_FAT	GO:0016485~protein processing	7	3.13901	0.0060455	P48740, P00751, P05155, P10909, P09871, P04264, P00736	199	112	13528	4.24874	0.999962	0.0898611	9.70716
UP_SEQ_FEATURE	domain:CUB 2	4	1.79372	0.00832388	P48740, Q15113, P09871, P00736	223	36	19113	9.52317	0.999054	0.159762	12.1015
UP_SEQ_FEATURE	domain:CUB 1	4	1.79372	0.00832388	P48740, Q15113, P09871, P00736	223	36	19113	9.52317	0.999054	0.159762	12.1015
GOTERM_BP_FAT	GO:0006958~complement activation, classical pathway	4	1.79372	0.00852794	P05155, P10909, P09871, P00736	199	29	13528	9.37654	0.999999	0.111926	13.4304
GOTERM_BP_FAT	GO:0019724~B cell mediated immunity	5	2.24215	0.00903656	P05155, P10909, P09871, Q9H6Q3, P00736	199	56	13528	6.06963	1	0.114662	14.1752
GOTERM_BP_FAT	GO:0002455~humoral immune response mediated by circulating immunoglobulin	4	1.79372	0.0102692	P05155, P10909, P09871, P00736	199	31	13528	8.7716	1	0.126492	15.9554
GOTERM_MF_FAT	GO:0008233~peptidase activity	18	8.07175	0.0109297	P30101, P02788, P06733, P07858, P09871, P05067, Q99538, Q92820, Q9NQW7, P20618, P48740, P00751, P08253, P05121, P07339, Q92743, P03956, P00736	209	574	12983	1.948	0.980867	0.104075	14.0097
GOTERM_MF_FAT	GO:0004252~serine-type endopeptidase activity	8	3.58744	0.012015	P48740, P00751, P02788, P05121, P06733, P09871, Q92743, P00736	209	154	12983	3.22699	0.987114	0.110958	15.2966
GOTERM_BP_FAT	GO:0006955~immune response	19	8.52018	0.0126129	P02788, O75326, Q92626, Q9H6Q3, P09871, P06744, P05231, P48740, P61769, P00751, P05155, P26022, P10909, P04264, P07996, Q06830, Q9BUD6, P63104, P00736	199	690	13528	1.87191	1	0.147897	19.2446
UP_SEQ_FEATURE	domain:Sushi	2	4	1.79372	0.0144301	P48740, P00751, P09871, P00736	223	44	19113	7.7916836526702 0.9999944839015192	0.227106	20.0925
UP_SEQ_FEATURE	domain:Sushi	1	4	1.79372	0.0144301	P48740, P00751, P09871, P00736	223	44	19113	7.7916836526702 0.9999944839015192	0.227106	20.0925
GOTERM_MF_FAT	GO:0070011~peptidase activity, acting on L-amino acid peptides	17	7.62332	0.0153682	P30101, P02788, P06733, P07858, P09871, Q99538, Q92820, Q9NQW7, P20618, P48740, P00751, P08253, P05121, P07339, Q92743, P03956, P00736	209	549	12983	1.92356	0.99621	0.136468	19.1607
SP_PIR_KEYWORDS	immune response	8	3.58744	0.0154958	P48740, P61769, P00751, P05155, P10909, P09871, Q9BUD6, P00736	223	224	19235	3.08056	0.996707	0.0795001	19.3467
BIOCARTA	h_compPathway:Complement Pathway	4	1.79372	0.0191118	P48740, P00751, P09871, P00736	51	17	1437	6.62976	0.798433	0.551038	18.669
SP_PIR_KEYWORDS	Serine protease	6	2.69058	0.0208639	P48740, P00751, P02788, P09871, Q92743, P00736	223	136	19235	3.80539	0.999555	0.100316	25.1951
SP_PIR_KEYWORDS	serine proteinase	4	1.79372	0.0244423	P48740, P00751, P09871, P00736	223	54	19235	6.3893	0.999883	0.113754	28.8723
GOTERM_MF_FAT	GO:0008236~serine-type peptidase activity	8	3.58744	0.0245563	P48740, P00751, P02788, P05121, P06733, P09871, Q92743, P00736	209	178	12983	2.79189	0.99987	0.191933	28.9274
GOTERM_MF_FAT	GO:0017171~serine hydrolase activity	8	3.58744	0.0259187	P48740, P00751, P02788, P05121, P06733, P09871, Q92743, P00736	209	180	12983	2.76087	0.999922	0.197365	30.2787
GOTERM_BP_FAT	GO:0002250~adaptive immune response	5	2.24215	0.0263127	P05155, P10909, P09871, Q9H6Q3, P00736	199	77	13528	4.41428	1	0.259268	36.175
GOTERM_BP_FAT	GO:0002460~adaptive immune response based on somatic recombination of immune receptors built from immunoglobulin superfamily domains	5	2.24215	0.0263127	P05155, P10909, P09871, Q9H6Q3, P00736	199	77	13528	4.41428	1	0.259268	36.175
SP_PIR_KEYWORDS	sushi	4	1.79372	0.0268646	P48740, P00751, P09871, P00736	223	56	19235	6.16111	0.999953	0.121413	31.2656
INTERPRO	IPR000859:CUB	4	1.79372	0.0294013	P48740, Q15113, P09871, P00736	220	51	16659	5.93904	0.999989	0.184619	33.8741
SMART	SM00042:CUB	4	1.79372	0.0355913	P48740, Q15113, P09871, P00736	130	51	9079	5.47753	0.95406	0.149667	32.2874
INTERPRO	IPR000436:Sushi/SCR/CCP	4	1.79372	0.0373284	P48740, P00751, P09871, P00736	220	56	16659	5.40877	1	0.222145	40.9787
INTERPRO	IPR016060:Complement control module	4	1.79372	0.0390322	P48740, P00751, P09871, P00736	220	57	16659	5.31388	1	0.227757	42.41
GOTERM_BP_FAT	GO:0016064~immunoglobulin mediated immune response	4	1.79372	0.0444371	P05155, P10909, P09871, P00736	199	54	13528	5.03555	1	0.368212	53.4868
SMART	SM00032:CCP	4	1.79372	0.045038	P48740, P00751, P09871, P00736	130	56	9079	4.98846	0.980102	0.177869	39.0918
INTERPRO	IPR001254:Peptidase S1 and S6, chymotrypsin/Hap 5		2.24215	0.0668899	P48740, P00751, P09871, Q92743, P00736	220	116	16659	3.26391	1	0.334979	61.6934
SMART	SM00020:Tryp_SPc	5	2.24215	0.0829454	P48740, P00751, P09871, Q92743, P00736	130	116	9079	3.01028	0.999364	0.284337	60.6069
SP_PIR_KEYWORDS	zymogen	6	2.69058	0.0908348	P00751, P08253, P07858, P07339, Q99538, P03956	223	206	19235	2.5123	1	0.318192	73.0469
UP_SEQ_FEATURE	domain:Peptidase S1	4	1.79372	0.125868	P48740, P00751, P09871, P00736	223	106	19113	3.23428	1	0.784554	87.4558
INTERPRO	IPR001314:Peptidase S1A, chymotrypsin	4	1.79372	0.157141	P48740, P00751, P09871, P00736	220	104	16659	2.91241	1	0.582308	90.6465
INTERPRO	IPR018114:Peptidase S1/S6, chymotrypsin/Hap, active site	4	1.79372	0.160298	P48740, P00751, P09871, P00736	220	105	16659	2.88468	1	0.585399	91.1206
UP_SEQ_FEATURE	active site:Charge relay system	5	2.24215	0.194335	P48740, P00751, P09871, Q92743, P00736	223	196	19113	2.18644	1	0.888656	96.437
GOTERM_BP_FAT	GO:0006508~proteolysis	17	7.62332	0.477545	P07858, P09871, Q99538, P35579, Q9NQW7, P20618, P48740, P00751, P05155, P14625, P08253, P10909, P07339, P04264, Q92743, P03956, P00736	199	1054	13528	1.09645	1	0.967408	99.9982
SP_PIR_KEYWORDS	hydrolase	17	7.62332	0.72042	P30101, P04406, P02788, P18669, P07858, P09871, Q99538, Q92820, Q9NQW7, P20618, P48740, P00751, P08253, P07339, Q92743, P03956, P00736	223	1555	19235	0.942987	1	0.982684	100
Annotation Cluster 39	Enrichment Score: 2.4190353432621032
Category	Term	Count	%	PValue	Genes	List Total	Pop Hits	Pop Total	Fold Enrichment	Bonferroni	Benjamini	FDR
UP_SEQ_FEATURE	domain:Collagen IV NC1	3	1.34529	0.00195361	P08572, P29400, P02462	223	6	19113	42.8543	0.803864	0.0511899	2.97259
INTERPRO	IPR001442:Type 4 procollagen, C-terminal repeat	3	1.34529	0.00249225	P08572, P29400, P02462	220	6	16659	37.8614	0.615465	0.0230407	3.39941
SMART	SM00111:C4	3	1.34529	0.00289474	P08572, P29400, P02462	130	6	9079	34.9192	0.218398	0.0187761	3.07076
GOTERM_CC_FAT	GO:0005587~collagen type IV	3	1.34529	0.00389425	P08572, P29400, P02462	212	6	12782	30.1462	0.658022	0.0240916	5.01472
GOTERM_CC_FAT	GO:0030935~sheet-forming collagen	3	1.34529	0.00539283	P08572, P29400, P02462	212	7	12782	25.8396	0.773959	0.0311439	6.88175
PIR_SUPERFAMILY	PIRSF002258:collagen alpha 1(IV) chain	3	1.34529	0.0103398	P08572, P29400, P02462	172	7	7396	18.4286	0.667701	0.0877215	11.0083
Annotation Cluster 40	Enrichment Score: 2.3760194227187443
Category	Term	Count	%	PValue	Genes	List Total	Pop Hits	Pop Total	Fold Enrichment	Bonferroni	Benjamini	FDR
GOTERM_CC_FAT	GO:0005884~actin filament	6	2.69058	0.000540141	P09493, P15311, Q08043, P68133, P61158, P35609	212	41	12782	8.82329	0.138068	0.00423612	0.709869
GOTERM_MF_FAT	GO:0008307~structural constituent of muscle	5	2.24215	0.00445003	P09493, Q08043, P08727, P67936, P35609	209	42	12983	7.39519	0.799228	0.0504746	5.9415
SP_PIR_KEYWORDS	skeletal muscle	3	1.34529	0.0309793	P09493, Q08043, P35609	223	24	19235	10.782	0.99999	0.132548	35.1607
Annotation Cluster 41	Enrichment Score: 2.3536433427670906
Category	Term	Count	%	PValue	Genes	List Total	Pop Hits	Pop Total	Fold Enrichment	Bonferroni	Benjamini	FDR
GOTERM_CC_FAT	GO:0001725~stress fiber	5	2.24215	0.000591726	P09493, Q7Z406, P68133, O43707, P35579	212	24	12782	12.5609	0.150216	0.00451126	0.777419
GOTERM_CC_FAT	GO:0032432~actin filament bundle	5	2.24215	0.000811294	P09493, Q7Z406, P68133, O43707, P35579	212	26	12782	11.5947	0.200042	0.00585637	1.06447
GOTERM_CC_FAT	GO:0042641~actomyosin	5	2.24215	0.000940181	P09493, Q7Z406, P68133, O43707, P35579	212	27	12782	11.1653	0.227923	0.00661065	1.23261
GOTERM_BP_FAT	GO:0051146~striated muscle cell differentiation	6	2.69058	0.009388	P09493, P08727, P63261, P68133, P05067, P35579	199	88	13528	4.63499	1	0.11798	14.6864
GOTERM_BP_FAT	GO:0030705~cytoskeleton-dependent intracellular transport	4	1.79372	0.0404317	P09493, Q7Z406, P05067, P35579	199	52	13528	5.22922	1	0.351167	50.0924
GOTERM_BP_FAT	GO:0030048~actin filament-based movement	3	1.34529	0.0440894	P09493, Q7Z406, P35579	199	23	13528	8.86694	1	0.369399	53.2009
Annotation Cluster 42	Enrichment Score: 2.3337715080960035
Category	Term	Count	%	PValue	Genes	List Total	Pop Hits	Pop Total	Fold Enrichment	Bonferroni	Benjamini	FDR
INTERPRO	IPR000215:Protease inhibitor I4, serpin	6	2.69058	0.000169668	P36955, P05155, P05121, P01008, P50454, P07093	220	40	16659	11.3584	0.0629216	0.00240408	0.234901
SMART	SM00093:SERPIN	6	2.69058	0.000236614	P36955, P05155, P05121, P01008, P50454, P07093	130	40	9079	10.4758	0.0199136	0.00251116	0.254273
UP_SEQ_FEATURE	site:Reactive bond	5	2.24215	0.00181762	P05155, P05121, P01008, P05067, P07093	223	45	19113	9.52317	0.780291	0.050915	2.76837
GOTERM_BP_FAT	GO:0042060~wound healing	10	4.4843	0.00200851	P09493, P20908, P15291, P05155, P06396, P13929, P05121, P01008, P05231, P02461	199	191	13528	3.55916	0.965667	0.0412699	3.32896
GOTERM_BP_FAT	GO:0050878~regulation of body fluid levels	7	3.13901	0.0175361	P07355, P05155, P05121, P01008, P06744, P05231, P02461	199	141	13528	3.37489	1	0.192204	25.7639
GOTERM_BP_FAT	GO:0007599~hemostasis	6	2.69058	0.0211809	P05155, P05121, P01008, P06744, P05231, P02461	199	108	13528	3.77666	1	0.222026	30.2677
GOTERM_BP_FAT	GO:0050817~coagulation	5	2.24215	0.0626566	P05155, P05121, P01008, P05231, P02461	199	102	13528	3.33235	1	0.449108	66.3652
GOTERM_BP_FAT	GO:0007596~blood coagulation	5	2.24215	0.0626566	P05155, P05121, P01008, P05231, P02461	199	102	13528	3.33235	1	0.449108	66.3652
Annotation Cluster 43	Enrichment Score: 2.308943004661422
Category	Term	Count	%	PValue	Genes	List Total	Pop Hits	Pop Total	Fold Enrichment	Bonferroni	Benjamini	FDR
GOTERM_BP_FAT	GO:0031589~cell-substrate adhesion	10	4.4843	1.31503e-05	P12814, Q08043, Q14112, P14543, P29279, P07942, P11047, P02461, O95965, P35609	199	98	13528	6.93672	0.0218119	0.000711143	0.0221422
INTERPRO	IPR014837:EF-hand, Ca insensitive	4	1.79372	4.35307e-05	P12814, Q08043, O43707, P35609	220	6	16659	50.4818	0.0165344	0.000724633	0.0603161
PIR_SUPERFAMILY	PIRSF002301:alpha-actinin	4	1.79372	4.77652e-05	P12814, Q08043, O43707, P35609	172	4	7396	43	0.00505044	0.00101213	0.0535843
GOTERM_CC_FAT	GO:0031143~pseudopodium	4	1.79372	0.000147812	P12814, Q08043, O43707, P35609	212	7	12782	34.4528	0.0398361	0.00140078	0.194723
UP_SEQ_FEATURE	domain:CH 2	5	2.24215	0.000252045	P12814, Q08043, O43707, P13797, P35609	223	27	19113	15.8719	0.1894	0.00908802	0.388238
UP_SEQ_FEATURE	domain:CH 1	5	2.24215	0.000252045	P12814, Q08043, O43707, P13797, P35609	223	27	19113	15.8719	0.1894	0.00908802	0.388238
UP_SEQ_FEATURE	domain:EF-hand 2	10	4.4843	0.00028512	Q02818, Q9BRK5, P12814, Q08043, Q96AY3, Q12841, O43707, P13797, O43852, P35609	223	182	19113	4.70926	0.211434	0.00984865	0.439081
UP_SEQ_FEATURE	domain:EF-hand 1	10	4.4843	0.00028512	Q02818, Q9BRK5, P12814, Q08043, Q96AY3, Q12841, O43707, P13797, O43852, P35609	223	182	19113	4.70926	0.211434	0.00984865	0.439081
INTERPRO	IPR001715:Calponin-like actin-binding	7	3.13901	0.000313514	P12814, Q08043, P37802, O43707, P13797, Q01995, P35609	220	70	16659	7.57227	0.113164	0.00386653	0.433652
SMART	SM00033:CH	7	3.13901	0.000456304	P12814, Q08043, P37802, O43707, P13797, Q01995, P35609	130	70	9079	6.98385	0.0380518	0.00387196	0.489834
INTERPRO	IPR002048:Calcium-binding EF-hand	9	4.03587	0.00061089	Q9BRK5, P12814, Q08043, Q96AY3, Q12841, O43707, P13797, O43852, P35609	220	143	16659	4.76577	0.208672	0.00648009	0.843368
KEGG_PATHWAY	hsa04670:Leukocyte transendothelial migration	10	4.4843	0.000620984	P12814, P15311, Q08043, P18206, P26038, P08253, P63261, P60709, O43707, P35609	105	118	5085	4.10412	0.0461124	0.00672151	0.651533
INTERPRO	IPR018159:Spectrin/alpha-actinin	5	2.24215	0.000691995	P12814, Q7Z794, Q08043, O43707, P35609	220	31	16659	12.2133	0.232891	0.00713995	0.954841
SMART	SM00150:SPEC	5	2.24215	0.0009092	P12814, Q7Z794, Q08043, O43707, P35609	130	31	9079	11.2643	0.0744038	0.00700419	0.973856
SMART	SM00054:EFh	9	4.03587	0.000955154	Q9BRK5, P12814, Q08043, Q96AY3, Q12841, O43707, P13797, O43852, P35609	130	143	9079	4.39543	0.0780155	0.00674605	1.02285
UP_SEQ_FEATURE	domain:Actin-binding	4	1.79372	0.001523	P12814, Q08043, O43707, P35609	223	20	19113	17.1417	0.719064	0.0459348	2.32458
UP_SEQ_FEATURE	repeat:Spectrin 4	4	1.79372	0.00176171	P12814, Q08043, O43707, P35609	223	21	19113	16.3254	0.769798	0.0511049	2.6843
UP_SEQ_FEATURE	repeat:Spectrin 3	4	1.79372	0.00202251	P12814, Q08043, O43707, P35609	223	22	19113	15.5834	0.814826	0.0513372	3.07591
INTERPRO	IPR018249:EF-HAND 2	10	4.4843	0.00220326	Q02818, Q9BRK5, P12814, Q08043, Q96AY3, Q12841, O43707, P13797, O43852, P35609	220	215	16659	3.52199	0.570348	0.020898	3.0108
INTERPRO	IPR002017:Spectrin repeat	4	1.79372	0.0025023	P12814, Q08043, O43707, P35609	220	21	16659	14.4234	0.616948	0.0225882	3.41291
GOTERM_BP_FAT	GO:0034329~cell junction assembly	5	2.24215	0.00295231	P12814, Q08043, P18206, P11047, P35609	199	41	13528	8.29023	0.992975	0.0541882	4.85697
INTERPRO	IPR001589:Actinin-type, actin-binding, conserved site	4	1.79372	0.00326825	P12814, O43707, P13797, P35609	220	23	16659	13.1692	0.714579	0.0274774	4.43579
UP_SEQ_FEATURE	repeat:Spectrin 1	4	1.79372	0.00330003	P12814, Q08043, O43707, P35609	223	26	19113	13.1859	0.936293	0.0736334	4.97296
UP_SEQ_FEATURE	repeat:Spectrin 2	4	1.79372	0.00330003	P12814, Q08043, O43707, P35609	223	26	19113	13.1859	0.936293	0.0736334	4.97296
GOTERM_BP_FAT	GO:0007044~cell-substrate junction assembly	4	1.79372	0.00440739	P12814, Q08043, P11047, P35609	199	23	13528	11.8226	0.999393	0.070717	7.16832
KEGG_PATHWAY	hsa04520:Adherens junction	7	3.13901	0.00463973	P12814, Q08043, P18206, P63261, P60709, O43707, P35609	105	77	5085	4.4026	0.297732	0.03851	4.77594
SP_PIR_KEYWORDS	EF hand	5	2.24215	0.00508247	P12814, Q08043, P09486, P13797, P35609	223	60	19235	7.18797	0.845092	0.0291681	6.77479
GOTERM_BP_FAT	GO:0034330~cell junction organization	5	2.24215	0.00960969	P12814, Q08043, P18206, P11047, P35609	199	57	13528	5.96315	1	0.119713	15.0073
COG_ONTOLOGY	Cytoskeleton	3	1.34529	0.0101696	P37802, P13797, Q01995	11	31	1950	17.1554	0.0400619	0.0400619	3.82751
UP_SEQ_FEATURE	calcium-binding region:2	6	2.69058	0.0110574	Q02818, Q9BRK5, Q96AY3, O43707, P13797, O43852	223	115	19113	4.47175	0.999905	0.197904	15.767
INTERPRO	IPR011992:EF-Hand type	9	4.03587	0.0129869	Q02818, Q9BRK5, P12814, Q08043, P09486, O43707, P13797, O43852, P35609	220	236	16659	2.88773	0.993306	0.0971285	16.5712
UP_SEQ_FEATURE	calcium-binding region:1	6	2.69058	0.0158985	Q02818, Q9BRK5, Q96AY3, O43707, P13797, O43852	223	126	19113	4.08136	0.999998	0.238486	21.9102
KEGG_PATHWAY	hsa05412:Arrhythmogenic right ventricular cardiomyopathy (ARVC)	6	2.69058	0.0190606	P12814, Q08043, P63261, P60709, O43707, P35609	105	76	5085	3.82331	0.768364	0.124502	18.3323
KEGG_PATHWAY	hsa04530:Tight junction	8	3.58744	0.0192401	P12814, Q08043, Q7Z406, P63261, P60709, O43707, P35579, P35609	105	134	5085	2.89126	0.771564	0.115773	18.4894
GOTERM_BP_FAT	GO:0048041~focal adhesion formation	3	1.34529	0.0223516	P12814, Q08043, P35609	199	16	13528	12.7462	1	0.227315	31.6589
INTERPRO	IPR018247:EF-HAND 1	8	3.58744	0.0248483	Q02818, Q9BRK5, P12814, P09486, Q96AY3, O43707, P13797, O43852	220	217	16659	2.79162	0.999935	0.163447	29.4427
INTERPRO	IPR018248:EF hand	6	2.69058	0.0286508	P12814, Q08043, O43707, P13797, O43852, P35609	220	130	16659	3.4949	0.999985	0.183255	33.1619
KEGG_PATHWAY	hsa05322:Systemic lupus erythematosus	6	2.69058	0.0512522	P12814, Q08043, P09871, O43707, P35609, P00736	105	99	5085	2.93506	0.981657	0.233997	42.5146
GOTERM_CC_FAT	GO:0030055~cell-substrate junction	5	2.24215	0.114233	P12814, Q08043, P18206, P61158, P35609	212	112	12782	2.69163	1	0.416104	79.799
GOTERM_CC_FAT	GO:0016323~basolateral plasma membrane	7	3.13901	0.120215	P12814, Q08043, P18206, P15291, P26038, P61158, P35609	212	203	12782	2.07905	1	0.423243	81.5256
GOTERM_CC_FAT	GO:0070161~anchoring junction	6	2.69058	0.155704	P12814, Q08043, P18206, P15291, P35579, P35609	212	172	12782	2.10323	1	0.500772	89.2654
GOTERM_CC_FAT	GO:0005925~focal adhesion	4	1.79372	0.237442	P12814, Q08043, P18206, P35609	212	102	12782	2.36441	1	0.655252	97.1965
GOTERM_CC_FAT	GO:0005912~adherens junction	5	2.24215	0.253622	P12814, Q08043, P18206, P35579, P35609	212	155	12782	1.94492	1	0.667784	97.8871
GOTERM_CC_FAT	GO:0005924~cell-substrate adherens junction	4	1.79372	0.255115	P12814, Q08043, P18206, P35609	212	106	12782	2.27519	1	0.6653	97.9421
GOTERM_CC_FAT	GO:0030054~cell junction	8	3.58744	0.756964	P12814, Q08043, P18206, P15291, P61158, P35579, P35609, O94985	212	518	12782	0.931158	1	0.982614	100
GOTERM_CC_FAT	GO:0005911~cell-cell junction	3	1.34529	0.8249	P18206, P15291, P35579	212	190	12782	0.951986	1	0.992093	100
GOTERM_CC_FAT	GO:0005730~nucleolus	6	2.69058	0.991271	P12814, Q04695, P26038, O43707, P35609, P18615	212	698	12782	0.518273	1	0.999991	100
Annotation Cluster 44	Enrichment Score: 2.175453240623067
Category	Term	Count	%	PValue	Genes	List Total	Pop Hits	Pop Total	Fold Enrichment	Bonferroni	Benjamini	FDR
GOTERM_BP_FAT	GO:0010035~response to inorganic substance	14	6.27803	1.00434e-05	P02452, P60709, Q92626, P30086, Q92820, P09493, P06396, P05121, P02533, P63261, P07996, P01023, Q99497, Q06830	199	205	13528	4.64253	0.0167019	0.000601351	0.0169113
GOTERM_BP_FAT	GO:0006979~response to oxidative stress	9	4.03587	0.00285684	P09493, P05121, P10909, P02452, Q92626, P30086, P04264, Q06830, Q99497	199	164	13528	3.7306	0.991752	0.0530607	4.70345
GOTERM_BP_FAT	GO:0000302~response to reactive oxygen species	6	2.69058	0.00481383	P09493, P05121, P02452, Q92626, Q06830, Q99497	199	75	13528	5.43839	0.999694	0.0755589	7.80443
GOTERM_BP_FAT	GO:0042542~response to hydrogen peroxide	4	1.79372	0.0486324	P02452, Q92626, Q06830, Q99497	199	56	13528	4.85571	1	0.388477	56.8086
GOTERM_BP_FAT	GO:0042743~hydrogen peroxide metabolic process	3	1.34529	0.0513003	Q92626, Q06830, Q99497	199	25	13528	8.15759	1	0.401581	58.8035
GOTERM_BP_FAT	GO:0006800~oxygen and reactive oxygen species metabolic process	3	1.34529	0.257025	Q92626, Q06830, Q99497	199	67	13528	3.04388	1	0.848507	99.3282
Annotation Cluster 45	Enrichment Score: 2.153613451100269
Category	Term	Count	%	PValue	Genes	List Total	Pop Hits	Pop Total	Fold Enrichment	Bonferroni	Benjamini	FDR
GOTERM_BP_FAT	GO:0032101~regulation of response to external stimulus	11	4.93274	0.000115873	P07355, P48740, P36955, P05155, P02765, P05121, P01008, P04264, P05231, P07996, P01023	199	159	13528	4.70301	0.176614	0.00359224	0.194945
GOTERM_BP_FAT	GO:0051241~negative regulation of multicellular organismal process	10	4.4843	0.000691001	P08476, P07355, P68106, P02765, P05121, P04264, Q99538, P05231, P07996, P01034	199	164	13528	4.14512	0.686266	0.0169027	1.15726
GOTERM_BP_FAT	GO:0042730~fibrinolysis	3	1.34529	0.0127734	P07355, P05121, P04264	199	12	13528	16.995	1	0.148612	19.4653
GOTERM_BP_FAT	GO:0030193~regulation of blood coagulation	4	1.79372	0.0154666	P07355, P05121, P04264, P07996	199	36	13528	7.55332	1	0.173705	23.0861
GOTERM_BP_FAT	GO:0050818~regulation of coagulation	4	1.79372	0.0218992	P07355, P05121, P04264, P07996	199	41	13528	6.63219	1	0.225928	31.1245
GOTERM_BP_FAT	GO:0030195~negative regulation of blood coagulation	3	1.34529	0.0440894	P07355, P05121, P04264	199	23	13528	8.86694	1	0.369399	53.2009
GOTERM_BP_FAT	GO:0050819~negative regulation of coagulation	3	1.34529	0.0550532	P07355, P05121, P04264	199	26	13528	7.84383	1	0.420601	61.4635
Annotation Cluster 46	Enrichment Score: 2.0718426419817875
Category	Term	Count	%	PValue	Genes	List Total	Pop Hits	Pop Total	Fold Enrichment	Bonferroni	Benjamini	FDR
GOTERM_BP_FAT	GO:0030239~myofibril assembly	4	1.79372	0.00338172	P09493, P08727, P63261, P68133	199	21	13528	12.9486	0.996589	0.0598796	5.54465
GOTERM_BP_FAT	GO:0055002~striated muscle cell development	5	2.24215	0.00696816	P09493, P08727, P63261, P68133, P05067	199	52	13528	6.53653	0.999992	0.0969431	11.1083
GOTERM_BP_FAT	GO:0031032~actomyosin structure organization	4	1.79372	0.00772786	P09493, P08727, P63261, P68133	199	28	13528	9.71141	0.999998	0.104393	12.2465
GOTERM_BP_FAT	GO:0042692~muscle cell differentiation	7	3.13901	0.00872306	P09493, P08727, P63261, P68133, P09382, P05067, P35579	199	121	13528	3.93272	1	0.112594	13.7169
GOTERM_BP_FAT	GO:0055001~muscle cell development	5	2.24215	0.00903656	P09493, P08727, P63261, P68133, P05067	199	56	13528	6.06963	1	0.114662	14.1752
GOTERM_BP_FAT	GO:0051146~striated muscle cell differentiation	6	2.69058	0.009388	P09493, P08727, P63261, P68133, P05067, P35579	199	88	13528	4.63499	1	0.11798	14.6864
GOTERM_BP_FAT	GO:0045214~sarcomere organization	3	1.34529	0.0127734	P09493, P08727, P63261	199	12	13528	16.995	1	0.148612	19.4653
GOTERM_BP_FAT	GO:0010927~cellular component assembly involved in morphogenesis	4	1.79372	0.0154666	P09493, P08727, P63261, P68133	199	36	13528	7.55332	1	0.173705	23.0861
Annotation Cluster 47	Enrichment Score: 2.0218981291819618
Category	Term	Count	%	PValue	Genes	List Total	Pop Hits	Pop Total	Fold Enrichment	Bonferroni	Benjamini	FDR
KEGG_PATHWAY	hsa04810:Regulation of actin cytoskeleton	16	7.17489	2.54369e-05	P18206, Q08043, Q9Y281, P26038, P60709, P23528, P35579, P35609, P12814, P07737, P35241, P15311, P06396, Q7Z406, P63261, O43707	105	215	5085	3.60399	0.00193136	0.000386572	0.0267641
SP_PIR_KEYWORDS	deafness	7	3.13901	0.00106852	P35241, Q7Z406, P02458, P63261, P60709, P12107, P35579	223	100	19235	6.03789	0.323814	0.00721988	1.46111
GOTERM_CC_FAT	GO:0030863~cortical cytoskeleton	6	2.69058	0.00123529	P15311, P63261, P60709, O43707, P23528, P35579	212	49	12782	7.38275	0.288169	0.00846186	1.6166
GOTERM_CC_FAT	GO:0044448~cell cortex part	6	2.69058	0.0119951	P15311, P63261, P60709, O43707, P23528, P35579	212	83	12782	4.35849	0.963797	0.0629988	14.7105
KEGG_PATHWAY	hsa04530:Tight junction	8	3.58744	0.0192401	P12814, Q08043, Q7Z406, P63261, P60709, O43707, P35579, P35609	105	134	5085	2.89126	0.771564	0.115773	18.4894
GOTERM_CC_FAT	GO:0005938~cell cortex	7	3.13901	0.0340909	P15311, P63261, P60709, O43707, P23528, P35579, A5A3E0	212	146	12782	2.89073	0.999928	0.156614	36.7041
SP_PIR_KEYWORDS	non-syndromic deafness	3	1.34529	0.084539	Q7Z406, P63261, P35579	223	42	19235	6.16111	1	0.301764	70.3605
GOTERM_BP_FAT	GO:0007163~establishment or maintenance of cell polarity	3	1.34529	0.160866	P15311, P23528, P35579	199	49	13528	4.16203	1	0.715473	94.7838
KEGG_PATHWAY	hsa05416:Viral myocarditis	4	1.79372	0.176818	Q7Z406, P63261, P60709, P35579	105	71	5085	2.72837	1	0.459987	87.0948
Annotation Cluster 48	Enrichment Score: 1.9572871699886516
Category	Term	Count	%	PValue	Genes	List Total	Pop Hits	Pop Total	Fold Enrichment	Bonferroni	Benjamini	FDR
SP_PIR_KEYWORDS	calcium	29	13.0045	1.88603e-07	Q02818, P07355, P35442, P27797, P09871, Q92626, P35609, P12814, P48740, P14625, P09486, O43707, P07996, Q9BUD6, Q08043, P14543, Q14112, P23142, O94985, Q9BRK5, P06396, P08253, P67936, Q12805, Q86TD4, Q96AY3, O43852, P13797, P03956	223	803	19235	3.11508	6.90263e-05	2.46531e-06	0.000259661
GOTERM_MF_FAT	GO:0005509~calcium ion binding	34	15.2466	9.69238e-06	Q02818, P07355, P35442, P27797, P09871, Q92626, P35609, P13667, P12814, P48740, P14625, P09486, P11021, O43707, P07996, Q9BUD6, P00736, Q08043, P14543, Q14112, P23142, Q12841, O94985, Q9BRK5, O43854, P06396, P08253, P67936, Q12805, Q86TD4, Q96AY3, O43852, P13797, P03956	209	919	12983	2.29822	0.00348319	0.000232591	0.0133107
SP_PIR_KEYWORDS	metal-binding	24	10.7623	0.989353	P01033, P15291, O00469, P27797, P06733, P09871, Q92626, O60568, Q9NQW7, P48740, P16035, P22392, P13929, P09104, Q9BUD6, Q9Y4K0, Q02809, P02788, P02768, P05067, P15531, P08253, P67936, P14618, P03956	223	2972	19235	0.696546	1	0.999998	100
GOTERM_MF_FAT	GO:0046872~metal ion binding	48	21.5247	0.998889	P07355, P15291, P06733, Q92626, Q9NQW7, P48740, O43707, P00736, P02788, P14543, O94985, Q9BRK5, P67936, Q86TD4, P13797, Q02818, P35442, O00469, P27797, P09871, P35609, O60568, P13667, P12814, P22392, P14625, P13929, P09486, P09104, P11021, P07996, Q9BUD6, Q9Y4K0, Q02809, Q08043, Q14112, P02768, P23142, Q12841, P05067, P15531, O43854, P06396, P08253, Q12805, P14618, Q96AY3, O43852, P03956	209	4140	12983	0.720227	1	1	100
GOTERM_MF_FAT	GO:0043169~cation binding	48	21.5247	0.999183	P07355, P15291, P06733, Q92626, Q9NQW7, P48740, O43707, P00736, P02788, P14543, O94985, Q9BRK5, P67936, Q86TD4, P13797, Q02818, P35442, O00469, P27797, P09871, P35609, O60568, P13667, P12814, P22392, P14625, P13929, P09486, P09104, P11021, P07996, Q9BUD6, Q9Y4K0, Q02809, Q08043, Q14112, P02768, P23142, Q12841, P05067, P15531, O43854, P06396, P08253, Q12805, P14618, Q96AY3, O43852, P03956	209	4179	12983	0.713506	1	1	100
GOTERM_MF_FAT	GO:0043167~ion binding	48	21.5247	0.999505	P07355, P15291, P06733, Q92626, Q9NQW7, P48740, O43707, P00736, P02788, P14543, O94985, Q9BRK5, P67936, Q86TD4, P13797, Q02818, P35442, O00469, P27797, P09871, P35609, O60568, P13667, P12814, P22392, P14625, P13929, P09486, P09104, P11021, P07996, Q9BUD6, Q9Y4K0, Q02809, Q08043, Q14112, P02768, P23142, Q12841, P05067, P15531, O43854, P06396, P08253, Q12805, P14618, Q96AY3, O43852, P03956	209	4241	12983	0.703075	1	1	100
Annotation Cluster 49	Enrichment Score: 1.9253356078520463
Category	Term	Count	%	PValue	Genes	List Total	Pop Hits	Pop Total	Fold Enrichment	Bonferroni	Benjamini	FDR
GOTERM_CC_FAT	GO:0031254~trailing edge	3	1.34529	0.00389425	P15311, P26038, P35579	212	6	12782	30.1462	0.658022	0.0240916	5.01472
GOTERM_CC_FAT	GO:0001931~uropod	3	1.34529	0.00389425	P15311, P26038, P35579	212	6	12782	30.1462	0.658022	0.0240916	5.01472
GOTERM_BP_FAT	GO:0016337~cell-cell adhesion	8	3.58744	0.110445	P15311, P12110, P02458, P26038, P29279, P12107, P35579, O94985	199	276	13528	1.97043	1	0.600335	86.0653
Annotation Cluster 50	Enrichment Score: 1.8752703410692897
Category	Term	Count	%	PValue	Genes	List Total	Pop Hits	Pop Total	Fold Enrichment	Bonferroni	Benjamini	FDR
GOTERM_BP_FAT	GO:0008360~regulation of cell shape	5	2.24215	0.00795827	Q9Y2D5, P15311, Q7Z406, P04075, P35579	199	54	13528	6.29444	0.999998	0.105653	12.589
GOTERM_MF_FAT	GO:0051015~actin filament binding	5	2.24215	0.0101598	P12814, P15311, Q7Z406, O43707, P35579	209	53	12983	5.86034	0.974682	0.0997072	13.0858
GOTERM_BP_FAT	GO:0022604~regulation of cell morphogenesis	7	3.13901	0.0125934	Q9Y2D5, P15311, Q7Z406, P04075, Q04917, P61158, P35579	199	131	13528	3.63251	1	0.148716	19.2177
SP_PIR_KEYWORDS	cell shape	3	1.34529	0.0309793	P15311, Q7Z406, P35579	223	24	19235	10.782	0.99999	0.132548	35.1607
Annotation Cluster 51	Enrichment Score: 1.7576077138504038
Category	Term	Count	%	PValue	Genes	List Total	Pop Hits	Pop Total	Fold Enrichment	Bonferroni	Benjamini	FDR
UP_SEQ_FEATURE	region of interest:Heparin-binding	4	1.79372	0.001523	P35442, P29279, P05067, P07996	223	20	19113	17.1417	0.719064	0.0459348	2.32458
INTERPRO	IPR000884:Thrombospondin, type 1 repeat	4	1.79372	0.0540445	P35442, P29279, P07996, Q9BUD6	220	65	16659	4.65986	1	0.290515	53.7011
SMART	SM00209:TSP1	4	1.79372	0.0648223	P35442, P29279, P07996, Q9BUD6	130	65	9079	4.29775	0.996643	0.237586	51.3752
Annotation Cluster 52	Enrichment Score: 1.649776381259966
Category	Term	Count	%	PValue	Genes	List Total	Pop Hits	Pop Total	Fold Enrichment	Bonferroni	Benjamini	FDR
GOTERM_BP_FAT	GO:0030155~regulation of cell adhesion	8	3.58744	0.00401774	P09493, O43854, P06396, P14543, P02452, Q16363, P07996, Q15582	199	137	13528	3.96963	0.998831	0.0665715	6.5546
UP_SEQ_FEATURE	domain:EGF-like 1	6	2.69058	0.0131114	P35442, O43854, Q14112, P14543, P23142, P07996	223	120	19113	4.28543	0.999983	0.212585	18.4266
GOTERM_BP_FAT	GO:0010810~regulation of cell-substrate adhesion	4	1.79372	0.0295806	O43854, P14543, P02452, P07996	199	46	13528	5.9113	1	0.283572	39.688
GOTERM_BP_FAT	GO:0045785~positive regulation of cell adhesion	4	1.79372	0.0575802	P09493, O43854, P14543, P07996	199	60	13528	4.53199	1	0.431684	63.1626
GOTERM_BP_FAT	GO:0010811~positive regulation of cell-substrate adhesion	3	1.34529	0.0628358	O43854, P14543, P07996	199	28	13528	7.28356	1	0.448277	66.4733
Annotation Cluster 53	Enrichment Score: 1.6442741570925956
Category	Term	Count	%	PValue	Genes	List Total	Pop Hits	Pop Total	Fold Enrichment	Bonferroni	Benjamini	FDR
GOTERM_BP_FAT	GO:0050766~positive regulation of phagocytosis	4	1.79372	0.000616347	P02765, P26022, P27797, Q08431	199	12	13528	22.66	0.644394	0.0155436	1.03285
GOTERM_BP_FAT	GO:0045807~positive regulation of endocytosis	5	2.24215	0.000793777	P02765, P26022, P27797, O43707, Q08431	199	29	13528	11.7207	0.73597	0.0188444	1.32831
GOTERM_BP_FAT	GO:0050764~regulation of phagocytosis	4	1.79372	0.00150259	P02765, P26022, P27797, Q08431	199	16	13528	16.995	0.91968	0.0326362	2.50039
GOTERM_BP_FAT	GO:0051130~positive regulation of cellular component organization	9	4.03587	0.00519602	P09493, P02765, P26022, P27797, P30086, O43707, P61158, P23528, Q08431	199	181	13528	3.38022	0.999839	0.0805726	8.39885
GOTERM_BP_FAT	GO:0030100~regulation of endocytosis	5	2.24215	0.0121368	P02765, P26022, P27797, O43707, Q08431	199	61	13528	5.57212	1	0.144715	18.5864
GOTERM_BP_FAT	GO:0060627~regulation of vesicle-mediated transport	6	2.69058	0.0133465	P15291, P02765, P26022, P27797, O43707, Q08431	199	96	13528	4.24874	1	0.153724	20.249
GOTERM_BP_FAT	GO:0016044~membrane organization	10	4.4843	0.107027	P07900, P11142, P22392, P20908, P02765, P26022, Q8NBS9, P05067, P07996, Q08431, P15531	199	381	13528	1.78425	1	0.593304	85.1357
GOTERM_BP_FAT	GO:0051050~positive regulation of transport	7	3.13901	0.109795	P08476, P02765, P26022, P27797, O43707, P05231, Q08431	199	223	13528	2.1339	1	0.599757	85.8928
GOTERM_BP_FAT	GO:0006909~phagocytosis	3	1.34529	0.15572	P26022, P07996, Q08431	199	48	13528	4.24874	1	0.704272	94.2181
GOTERM_BP_FAT	GO:0010324~membrane invagination	6	2.69058	0.220986	P22392, P02765, P26022, P05067, P07996, Q08431, P15531	199	220	13528	1.854	1	0.808965	98.5083
GOTERM_BP_FAT	GO:0006897~endocytosis	6	2.69058	0.220986	P22392, P02765, P26022, P05067, P07996, Q08431, P15531	199	220	13528	1.854	1	0.808965	98.5083
GOTERM_BP_FAT	GO:0016192~vesicle-mediated transport	11	4.93274	0.335781	Q9BRK5, P11142, P22392, P06396, P02765, P26022, Q8NBS9, P05067, P07996, Q08431, P15531, P63104	199	576	13528	1.29823	1	0.912992	99.8982
Annotation Cluster 54	Enrichment Score: 1.6207989918742531
Category	Term	Count	%	PValue	Genes	List Total	Pop Hits	Pop Total	Fold Enrichment	Bonferroni	Benjamini	FDR
INTERPRO	IPR001236:Lactate/malate dehydrogenase	4	1.79372	0.000119531	P40925, P40926, P00338, P07195	220	8	16659	37.8614	0.044751	0.00175935	0.165542
INTERPRO	IPR001557:L-lactate/malate dehydrogenase	4	1.79372	0.000119531	P40925, P40926, P00338, P07195	220	8	16659	37.8614	0.044751	0.00175935	0.165542
INTERPRO	IPR015955:Lactate dehydrogenase/glycoside hydrolase, family 4, C-terminal	4	1.79372	0.000177559	P40925, P40926, P00338, P07195	220	9	16659	33.6545	0.0657498	0.00242602	0.245813
PIR_SUPERFAMILY	PIRSF000102:Lac_mal_DH	4	1.79372	0.000624391	P40925, P40926, P00338, P07195	172	8	7396	21.5	0.0640621	0.00824162	0.698399
UP_SEQ_FEATURE	binding site:NAD	5	2.24215	0.00268549	P04406, P40925, P40926, P00338, P07195	223	50	19113	8.57085	0.893544	0.0637596	4.06478
KEGG_PATHWAY	hsa00620:Pyruvate metabolism	5	2.24215	0.00857548	P40925, P40926, P00338, P14618, P07195	105	40	5085	6.05357	0.480323	0.0633585	8.66435
UP_SEQ_FEATURE	nucleotide phosphate-binding region:NAD	5	2.24215	0.0118479	P04406, P40925, P40926, P00338, P07195	223	76	19113	5.63872	0.999951	0.201997	16.8001
GOTERM_BP_FAT	GO:0046496~nicotinamide nucleotide metabolic process	4	1.79372	0.0205129	P60174, P40925, P40926, P07195	199	40	13528	6.79799	1	0.217118	29.462
GOTERM_BP_FAT	GO:0006769~nicotinamide metabolic process	4	1.79372	0.0205129	P60174, P40925, P40926, P07195	199	40	13528	6.79799	1	0.217118	29.462
GOTERM_BP_FAT	GO:0009820~alkaloid metabolic process	4	1.79372	0.0218992	P60174, P40925, P40926, P07195	199	41	13528	6.63219	1	0.225928	31.1245
GOTERM_BP_FAT	GO:0019362~pyridine nucleotide metabolic process	4	1.79372	0.0233356	P60174, P40925, P40926, P07195	199	42	13528	6.47428	1	0.234749	32.8081
SP_PIR_KEYWORDS	oxidoreductase	13	5.8296	0.0303091	Q02809, P04406, P40925, P40926, O00469, P00338, Q92626, P07195, O60568, O00391, Q16881, Q9Y4K0, Q06830	223	562	19235	1.99524	0.999987	0.132892	34.5406
GOTERM_BP_FAT	GO:0006733~oxidoreduction coenzyme metabolic process	4	1.79372	0.0404317	P60174, P40925, P40926, P07195	199	52	13528	5.22922	1	0.351167	50.0924
GOTERM_BP_FAT	GO:0043603~cellular amide metabolic process	4	1.79372	0.0486324	P60174, P40925, P40926, P07195	199	56	13528	4.85571	1	0.388477	56.8086
GOTERM_BP_FAT	GO:0019674~NAD metabolic process	3	1.34529	0.0513003	P40925, P40926, P07195	199	25	13528	8.15759	1	0.401581	58.8035
GOTERM_BP_FAT	GO:0019748~secondary metabolic process	4	1.79372	0.109324	P60174, P40925, P40926, P07195	199	79	13528	3.44202	1	0.599811	85.7666
INTERPRO	IPR016040:NAD(P)-binding domain	5	2.24215	0.135787	P04406, P40925, P40926, P00338, P07195	220	150	16659	2.52409	1	0.534974	86.7695
GOTERM_MF_FAT	GO:0051287~NAD or NADH binding	3	1.34529	0.173525	P04406, P40925, P07195	209	47	12983	3.96508	1	0.693626	92.7016
SP_PIR_KEYWORDS	nad	5	2.24215	0.175298	P04406, P40925, P40926, P00338, P07195	223	189	19235	2.28189	1	0.51675	92.9595
GOTERM_BP_FAT	GO:0055114~oxidation reduction	13	5.8296	0.226945	Q02809, P04406, P40925, P40926, O00469, P00338, Q92626, P07195, O60568, O00391, Q16881, Q9Y4K0, Q06830	199	639	13528	1.383	1	0.814778	98.6892
GOTERM_MF_FAT	GO:0048037~cofactor binding	6	2.69058	0.36909	P04406, P40925, P02768, Q16881, P07195, Q96QU6	209	249	12983	1.49686	1	0.900038	99.821
GOTERM_BP_FAT	GO:0006732~coenzyme metabolic process	4	1.79372	0.38863	P60174, P40925, P40926, P07195	199	153	13528	1.77725	1	0.939597	99.9748
GOTERM_BP_FAT	GO:0051186~cofactor metabolic process	4	1.79372	0.546274	P60174, P40925, P40926, P07195	199	195	13528	1.39446	1	0.979946	99.9998
GOTERM_MF_FAT	GO:0050662~coenzyme binding	4	1.79372	0.55282	P04406, P40925, Q16881, P07195	209	181	12983	1.37281	1	0.974458	99.9984
Annotation Cluster 55	Enrichment Score: 1.6195329590604126
Category	Term	Count	%	PValue	Genes	List Total	Pop Hits	Pop Total	Fold Enrichment	Bonferroni	Benjamini	FDR
UP_SEQ_FEATURE	domain:Kazal-like	4	1.79372	0.0111347	Q16270, P09486, Q12841, Q92743	223	40	19113	8.57085	0.999911	0.194999	15.8685
INTERPRO	IPR002350:Proteinase inhibitor I1, Kazal	4	1.79372	0.022473	Q16270, P09486, Q12841, Q92743	220	46	16659	6.58458	0.999834	0.154148	27.023
SMART	SM00280:KAZAL	4	1.79372	0.0272951	Q16270, P09486, Q12841, Q92743	130	46	9079	6.07291	0.904853	0.122506	25.7507
INTERPRO	IPR011497:Protease inhibitor, Kazal-type	3	1.34529	0.0486905	Q16270, Q12841, Q92743	220	27	16659	8.41364	1	0.269047	49.934
Annotation Cluster 56	Enrichment Score: 1.5778514850244967
Category	Term	Count	%	PValue	Genes	List Total	Pop Hits	Pop Total	Fold Enrichment	Bonferroni	Benjamini	FDR
SP_PIR_KEYWORDS	ascorbic acid	4	1.79372	2.95679e-05	Q02809, O00469, P07237, O60568	223	6	19235	57.5037	0.0107637	0.000245924	0.0407003
INTERPRO	IPR001006:Procollagen-lysine 5-dioxygenase	3	1.34529	0.000511637	Q02809, O00469, O60568	220	3	16659	75.7227	0.177994	0.00574833	0.706794
GOTERM_MF_FAT	GO:0008475~procollagen-lysine 5-dioxygenase activity	3	1.34529	0.000758262	Q02809, O00469, O60568	209	3	12983	62.1196	0.238966	0.010063	1.03639
GOTERM_MF_FAT	GO:0070815~peptidyl-lysine 5-dioxygenase activity	3	1.34529	0.0015005	Q02809, O00469, O60568	209	4	12983	46.5897	0.417593	0.0191215	2.04122
PIR_SUPERFAMILY	PIRSF000321:procollagen-lysine 5-dioxygenase	3	1.34529	0.00157023	Q02809, O00469, O60568	172	3	7396	43	0.153441	0.0183381	1.74788
GOTERM_MF_FAT	GO:0016706~oxidoreductase activity, acting on paired donors, with incorporation or reduction of molecular oxygen, 2-oxoglutarate as one donor, and incorporation of one atom each of oxygen into both donors	4	1.79372	0.00988611	Q02809, O00469, P07237, O60568	209	28	12983	8.87423	0.972032	0.0998531	12.7552
INTERPRO	IPR006620:Prolyl 4-hydroxylase, alpha subunit	3	1.34529	0.0161393	Q02809, O00469, O60568	220	15	16659	15.1445	0.998034	0.117181	20.1893
SMART	SM00702:P4Hc	3	1.34529	0.0186382	Q02809, O00469, O60568	130	15	9079	13.9677	0.797941	0.0897813	18.3245
SP_PIR_KEYWORDS	vitamin c	3	1.34529	0.019929	Q02809, O00469, O60568	223	19	19235	13.6193	0.999369	0.0972671	24.2056
INTERPRO	IPR005123:Oxoglutarate and iron-dependent oxygenase	3	1.34529	0.0205478	Q02809, O00469, O60568	220	17	16659	13.3628	0.999648	0.14437	25.0056
UP_SEQ_FEATURE	domain:Fe2OG dioxygenase	3	1.34529	0.0243948	Q02809, O00469, O60568	223	21	19113	12.2441	1	0.337316	31.6902
GOTERM_MF_FAT	GO:0031418~L-ascorbic acid binding	3	1.34529	0.0439342	Q02809, O00469, O60568	209	21	12983	8.87423	1	0.291166	46.0467
GOTERM_MF_FAT	GO:0031406~carboxylic acid binding	6	2.69058	0.0818495	Q02809, P02768, P62258, O00469, P31946, O60568	209	144	12983	2.58832	1	0.459271	69.0503
UP_SEQ_FEATURE	metal ion-binding site:Iron	3	1.34529	0.0997362	Q02809, O00469, O60568	223	46	19113	5.58969	1	0.708494	80.2369
GOTERM_MF_FAT	GO:0019842~vitamin binding	5	2.24215	0.155818	Q02809, P02768, O00469, Q96QU6, O60568	209	130	12983	2.38922	1	0.670019	90.2351
SP_PIR_KEYWORDS	dioxygenase	3	1.34529	0.176872	Q02809, O00469, O60568	223	66	19235	3.92071	1	0.516611	93.1422
KEGG_PATHWAY	hsa00310:Lysine degradation	3	1.34529	0.22689	Q02809, O00469, O60568	105	44	5085	3.30195	1	0.528676	93.3325
SP_PIR_KEYWORDS	iron	6	2.69058	0.232738	Q02809, P02788, O00469, Q92626, P05067, O60568	223	285	19235	1.81591	1	0.613499	97.3942
GOTERM_MF_FAT	GO:0016702~oxidoreductase activity, acting on single donors with incorporation of molecular oxygen, incorporation of two atoms of oxygen	3	1.34529	0.285541	Q02809, O00469, O60568	209	66	12983	2.82362	1	0.840224	99.0126
GOTERM_MF_FAT	GO:0016701~oxidoreductase activity, acting on single donors with incorporation of molecular oxygen	3	1.34529	0.291487	Q02809, O00469, O60568	209	67	12983	2.78148	1	0.843	99.1196
GOTERM_MF_FAT	GO:0005506~iron ion binding	6	2.69058	0.555503	Q02809, P02788, O00469, Q92626, P05067, O60568	209	308	12983	1.21012	1	0.973974	99.9985
GOTERM_MF_FAT	GO:0046914~transition metal ion binding	14	6.27803	1	Q02809, P02788, P15291, P02768, O00469, P27797, Q92626, P05067, O60568, Q9NQW7, P08253, P09486, Q9Y4K0, P03956	209	2785	12983	0.312271	1	1	100
Annotation Cluster 57	Enrichment Score: 1.483498444667162
Category	Term	Count	%	PValue	Genes	List Total	Pop Hits	Pop Total	Fold Enrichment	Bonferroni	Benjamini	FDR
UP_SEQ_FEATURE	metal ion-binding site:Copper	3	1.34529	0.0127658	P02768, P05067, Q9Y4K0	223	15	19113	17.1417	0.999978	0.211664	17.9847
SP_PIR_KEYWORDS	copper	4	1.79372	0.0281221	P02768, P09486, P05067, Q9Y4K0	223	57	19235	6.05302	0.999971	0.125278	32.4785
GOTERM_MF_FAT	GO:0005507~copper ion binding	4	1.79372	0.0987207	P02768, P09486, P05067, Q9Y4K0	209	69	12983	3.60114	1	0.519868	76.0097
Annotation Cluster 58	Enrichment Score: 1.4558972160300454
Category	Term	Count	%	PValue	Genes	List Total	Pop Hits	Pop Total	Fold Enrichment	Bonferroni	Benjamini	FDR
GOTERM_BP_FAT	GO:0051235~maintenance of location	6	2.69058	0.0024193	P30101, P15311, P14625, P02768, P27797, P31946	199	64	13528	6.37312	0.982787	0.0477624	3.99684
GOTERM_BP_FAT	GO:0051651~maintenance of location in cell	4	1.79372	0.0330013	P30101, P15311, P02768, P31946	199	48	13528	5.66499	1	0.307761	43.1698
GOTERM_BP_FAT	GO:0032507~maintenance of protein location in cell	3	1.34529	0.120739	P30101, P15311, P31946	199	41	13528	4.97414	1	0.628363	88.5455
GOTERM_BP_FAT	GO:0045185~maintenance of protein location	3	1.34529	0.15572	P30101, P15311, P31946	199	48	13528	4.24874	1	0.704272	94.2181
Annotation Cluster 59	Enrichment Score: 1.4502577892785335
Category	Term	Count	%	PValue	Genes	List Total	Pop Hits	Pop Total	Fold Enrichment	Bonferroni	Benjamini	FDR
GOTERM_BP_FAT	GO:0000302~response to reactive oxygen species	6	2.69058	0.00481383	P09493, P05121, P02452, Q92626, Q06830, Q99497	199	75	13528	5.43839	0.999694	0.0755589	7.80443
GOTERM_BP_FAT	GO:0034614~cellular response to reactive oxygen species	3	1.34529	0.0709646	P09493, Q92626, Q06830	199	30	13528	6.79799	1	0.483208	71.0479
GOTERM_BP_FAT	GO:0034599~cellular response to oxidative stress	3	1.34529	0.130525	P09493, Q92626, Q06830	199	43	13528	4.74278	1	0.654006	90.5132
Annotation Cluster 60	Enrichment Score: 1.4288167062423207
Category	Term	Count	%	PValue	Genes	List Total	Pop Hits	Pop Total	Fold Enrichment	Bonferroni	Benjamini	FDR
GOTERM_BP_FAT	GO:0007568~aging	7	3.13901	0.00554327	P09972, P06396, P13929, P05121, P27797, P30086, Q9Y4K0	199	110	13528	4.32599	0.999911	0.0849533	8.9358
GOTERM_BP_FAT	GO:0048589~developmental growth	5	2.24215	0.0387272	P06396, P13929, P05121, P24593, P05067	199	87	13528	3.90689	1	0.340703	48.5783
GOTERM_BP_FAT	GO:0040007~growth	7	3.13901	0.0524279	P08476, P06396, P13929, P05121, P68133, P24593, P05067	199	183	13528	2.60032	1	0.406682	59.6203
GOTERM_BP_FAT	GO:0042246~tissue regeneration	3	1.34529	0.0794131	P06396, P13929, P05121	199	32	13528	6.37312	1	0.514568	75.1761
GOTERM_BP_FAT	GO:0031099~regeneration	4	1.79372	0.0802934	P09972, P06396, P13929, P05121	199	69	13528	3.94086	1	0.516781	75.5728
Annotation Cluster 61	Enrichment Score: 1.4122208452248315
Category	Term	Count	%	PValue	Genes	List Total	Pop Hits	Pop Total	Fold Enrichment	Bonferroni	Benjamini	FDR
GOTERM_BP_FAT	GO:0006090~pyruvate metabolic process	5	2.24215	0.00322625	P60174, P00338, P09104, P06744, P07195	199	42	13528	8.09285	0.995569	0.058436	5.29621
GOTERM_BP_FAT	GO:0034637~cellular carbohydrate biosynthetic process	6	2.69058	0.00336278	P60174, P15291, Q16394, P09104, P06744, Q93063	199	69	13528	5.9113	0.996479	0.0601883	5.51442
GOTERM_BP_FAT	GO:0016051~carbohydrate biosynthetic process	6	2.69058	0.0204351	P60174, P15291, Q16394, P09104, P06744, Q93063	199	107	13528	3.81196	1	0.217738	29.3676
GOTERM_BP_FAT	GO:0006094~gluconeogenesis	3	1.34529	0.0513003	P60174, P09104, P06744	199	25	13528	8.15759	1	0.401581	58.8035
GOTERM_BP_FAT	GO:0019319~hexose biosynthetic process	3	1.34529	0.0751505	P60174, P09104, P06744	199	31	13528	6.5787	1	0.498198	73.1679
GOTERM_BP_FAT	GO:0046364~monosaccharide biosynthetic process	3	1.34529	0.10177	P60174, P09104, P06744	199	37	13528	5.51188	1	0.577347	83.5916
GOTERM_BP_FAT	GO:0046165~alcohol biosynthetic process	3	1.34529	0.135485	P60174, P09104, P06744	199	44	13528	4.63499	1	0.665407	91.3845
GOTERM_MF_FAT	GO:0046982~protein heterodimerization activity	5	2.24215	0.427458	P08476, P13929, Q16394, P09104, Q93063	209	208	12983	1.49326	1	0.931218	99.9528
Annotation Cluster 62	Enrichment Score: 1.3817718553313665
Category	Term	Count	%	PValue	Genes	List Total	Pop Hits	Pop Total	Fold Enrichment	Bonferroni	Benjamini	FDR
GOTERM_BP_FAT	GO:0006029~proteoglycan metabolic process	6	2.69058	0.000391238	P07585, Q16394, P02458, P21810, P12107, Q93063	199	43	13528	9.48557	0.481199	0.0103624	0.656787
GOTERM_BP_FAT	GO:0030203~glycosaminoglycan metabolic process	4	1.79372	0.0465112	P07585, Q16394, P21810, Q93063	199	55	13528	4.94399	1	0.376628	55.158
GOTERM_BP_FAT	GO:0006022~aminoglycan metabolic process	4	1.79372	0.0697727	P07585, Q16394, P21810, Q93063	199	65	13528	4.18338	1	0.479051	70.4161
GOTERM_BP_FAT	GO:0009100~glycoprotein metabolic process	7	3.13901	0.0765948	P07585, P15291, Q16394, P02458, P21810, P12107, Q93063	199	202	13528	2.35574	1	0.503247	73.8649
GOTERM_BP_FAT	GO:0005976~polysaccharide metabolic process	4	1.79372	0.221876	P07585, Q16394, P21810, Q93063	199	111	13528	2.44973	1	0.809161	98.5367
GOTERM_BP_FAT	GO:0006790~sulfur metabolic process	4	1.79372	0.237343	P07585, Q16394, P21810, Q93063	199	115	13528	2.36452	1	0.826981	98.9565
Annotation Cluster 63	Enrichment Score: 1.3712323557224988
Category	Term	Count	%	PValue	Genes	List Total	Pop Hits	Pop Total	Fold Enrichment	Bonferroni	Benjamini	FDR
GOTERM_BP_FAT	GO:0051270~regulation of cell motion	12	5.38117	0.000127884	P12814, P09493, P18206, P15291, P07942, P24593, P17948, P07093, O43707, Q16363, P05231, P07996	199	193	13528	4.22673	0.193035	0.00382258	0.215131
GOTERM_BP_FAT	GO:0051271~negative regulation of cell motion	6	2.69058	0.00225665	P12814, P09493, P18206, P24593, O43707, P07996	199	63	13528	6.47428	0.977374	0.0451522	3.73291
GOTERM_BP_FAT	GO:0030334~regulation of cell migration	9	4.03587	0.00343308	P09493, P18206, P07942, P24593, P17948, P07093, Q16363, P05231, P07996	199	169	13528	3.62023	0.996871	0.060129	5.62658
GOTERM_BP_FAT	GO:0040012~regulation of locomotion	9	4.03587	0.00734992	P09493, P18206, P07942, P24593, P17948, P07093, Q16363, P05231, P07996	199	192	13528	3.18656	0.999996	0.10034	11.682
GOTERM_BP_FAT	GO:0030336~negative regulation of cell migration	4	1.79372	0.0508003	P09493, P18206, P24593, P07996	199	57	13528	4.77052	1	0.400284	58.4364
GOTERM_BP_FAT	GO:0051272~positive regulation of cell motion	5	2.24215	0.055656	P07942, P17948, O43707, P05231, P07996	199	98	13528	3.46836	1	0.422335	61.8754
GOTERM_BP_FAT	GO:0040013~negative regulation of locomotion	4	1.79372	0.0599308	P09493, P18206, P24593, P07996	199	61	13528	4.4577	1	0.437737	64.6796
GOTERM_BP_FAT	GO:0030335~positive regulation of cell migration	4	1.79372	0.141754	P07942, P17948, P05231, P07996	199	89	13528	3.05528	1	0.676745	92.3782
GOTERM_BP_FAT	GO:0040017~positive regulation of locomotion	4	1.79372	0.173313	P07942, P17948, P05231, P07996	199	98	13528	2.77469	1	0.738442	95.9443
GOTERM_BP_FAT	GO:0010627~regulation of protein kinase cascade	6	2.69058	0.303504	Q16610, P16035, P09382, P30086, P05231, Q06830	199	249	13528	1.63807	1	0.889823	99.7736
GOTERM_BP_FAT	GO:0009967~positive regulation of signal transduction	6	2.69058	0.434877	Q16610, P09382, P17948, P30086, P05231, P07996	199	295	13528	1.38264	1	0.957075	99.9933
GOTERM_BP_FAT	GO:0010647~positive regulation of cell communication	6	2.69058	0.529035	Q16610, P09382, P17948, P30086, P05231, P07996	199	329	13528	1.23976	1	0.977192	99.9997
GOTERM_BP_FAT	GO:0010740~positive regulation of protein kinase cascade	3	1.34529	0.705221	Q16610, P09382, P05231	199	167	13528	1.2212	1	0.995941	100
Annotation Cluster 64	Enrichment Score: 1.304835063611704
Category	Term	Count	%	PValue	Genes	List Total	Pop Hits	Pop Total	Fold Enrichment	Bonferroni	Benjamini	FDR
GOTERM_BP_FAT	GO:0055002~striated muscle cell development	5	2.24215	0.00696816	P09493, P08727, P63261, P68133, P05067	199	52	13528	6.53653	0.999992	0.0969431	11.1083
GOTERM_BP_FAT	GO:0055001~muscle cell development	5	2.24215	0.00903656	P09493, P08727, P63261, P68133, P05067	199	56	13528	6.06963	1	0.114662	14.1752
GOTERM_BP_FAT	GO:0051146~striated muscle cell differentiation	6	2.69058	0.009388	P09493, P08727, P63261, P68133, P05067, P35579	199	88	13528	4.63499	1	0.11798	14.6864
GOTERM_BP_FAT	GO:0007517~muscle organ development	7	3.13901	0.0900399	P09493, P68133, P24593, P37802, P12107, P05067, Q01995	199	211	13528	2.25526	1	0.546682	79.5846
GOTERM_BP_FAT	GO:0014706~striated muscle tissue development	5	2.24215	0.0972255	P09493, P68133, P24593, P12107, P05067	199	119	13528	2.8563	1	0.566871	82.136
GOTERM_BP_FAT	GO:0060537~muscle tissue development	5	2.24215	0.111179	P09493, P68133, P24593, P12107, P05067	199	125	13528	2.7192	1	0.601203	86.2577
GOTERM_BP_FAT	GO:0060538~skeletal muscle organ development	3	1.34529	0.25159	P68133, P24593, P05067	199	66	13528	3.09	1	0.843542	99.2404
GOTERM_BP_FAT	GO:0007519~skeletal muscle tissue development	3	1.34529	0.25159	P68133, P24593, P05067	199	66	13528	3.09	1	0.843542	99.2404
Annotation Cluster 65	Enrichment Score: 1.2957868753009893
Category	Term	Count	%	PValue	Genes	List Total	Pop Hits	Pop Total	Fold Enrichment	Bonferroni	Benjamini	FDR
INTERPRO	IPR011259:Ezrin/radixin/moesin, C-terminal	3	1.34529	0.0010144	P35241, P15311, P26038	220	4	16659	56.792	0.32207	0.0101771	1.39681
INTERPRO	IPR011174:Ezrin/radixin/moesin	3	1.34529	0.0010144	P35241, P15311, P26038	220	4	16659	56.792	0.32207	0.0101771	1.39681
PIR_SUPERFAMILY	PIRSF002305:ezrin/radixin/moesin	3	1.34529	0.00309269	P35241, P15311, P26038	172	4	7396	32.25	0.279877	0.0323002	3.41598
PIR_SUPERFAMILY	PIRSF002305:ERM	3	1.34529	0.00309269	P35241, P15311, P26038	172	4	7396	32.25	0.279877	0.0323002	3.41598
GOTERM_CC_FAT	GO:0030175~filopodium	4	1.79372	0.0107201	P35241, P15311, P26038, P35609	212	28	12782	8.61321	0.948384	0.0575559	13.2477
INTERPRO	IPR000798:Ezrin/radixin/moesin ERM	3	1.34529	0.0229187	P35241, P15311, P26038	220	18	16659	12.6205	0.999861	0.154264	27.4829
INTERPRO	IPR018980:FERM, C-terminal PH-like domain	3	1.34529	0.0423295	P35241, P15311, P26038	220	25	16659	9.08673	1	0.241255	45.0893
INTERPRO	IPR019750:Band 4.1 subgroup	3	1.34529	0.0423295	P35241, P15311, P26038	220	25	16659	9.08673	1	0.241255	45.0893
INTERPRO	IPR018979:FERM, N-terminal	3	1.34529	0.0588276	P35241, P15311, P26038	220	30	16659	7.57227	1	0.308288	56.8423
GOTERM_CC_FAT	GO:0045177~apical part of cell	7	3.13901	0.0762512	P35241, P15311, P26038, P07858, P30086, P05067, Q99538	212	179	12782	2.35781	1	0.309051	64.8596
UP_SEQ_FEATURE	domain:FERM	3	1.34529	0.107107	P35241, P15311, P26038	223	48	19113	5.35678	1	0.730365	82.5916
INTERPRO	IPR014352:FERM/acyl-CoA-binding protein, 3-helical bundle	3	1.34529	0.109485	P35241, P15311, P26038	220	43	16659	5.28298	1	0.469769	79.9538
GOTERM_CC_FAT	GO:0005902~microvillus	3	1.34529	0.118699	P35241, P15311, P26038	212	36	12782	5.02437	1	0.423945	81.1012
INTERPRO	IPR019748:FERM central domain	3	1.34529	0.126779	P35241, P15311, P26038	220	47	16659	4.83337	1	0.513801	84.7247
INTERPRO	IPR000299:FERM domain	3	1.34529	0.126779	P35241, P15311, P26038	220	47	16659	4.83337	1	0.513801	84.7247
INTERPRO	IPR019749:Band 4.1 domain	3	1.34529	0.140142	P35241, P15311, P26038	220	50	16659	4.54336	1	0.542264	87.6643
INTERPRO	IPR019747:FERM conserved site	3	1.34529	0.140142	P35241, P15311, P26038	220	50	16659	4.54336	1	0.542264	87.6643
SMART	SM00295:B41	3	1.34529	0.158409	P35241, P15311, P26038	130	50	9079	4.19031	1	0.430966	84.3619
GOTERM_CC_FAT	GO:0009898~internal side of plasma membrane	6	2.69058	0.600857	Q9Y2D5, P35241, P15311, P18206, P26038, P30086	212	316	12782	1.14479	1	0.943307	99.9994
GOTERM_CC_FAT	GO:0019898~extrinsic to membrane	7	3.13901	0.830117	P50395, P35241, P15311, P12110, P26038, P07237, Q08431	212	494	12782	0.854346	1	0.992363	100
INTERPRO	IPR011993:Pleckstrin homology-type	3	1.34529	0.910645	P35241, P15311, P26038	220	303	16659	0.74973	1	0.999986	100
Annotation Cluster 66	Enrichment Score: 1.2798112790053875
Category	Term	Count	%	PValue	Genes	List Total	Pop Hits	Pop Total	Fold Enrichment	Bonferroni	Benjamini	FDR
INTERPRO	IPR000941:Enolase	3	1.34529	0.000511637	P13929, P06733, P09104	220	3	16659	75.7227	0.177994	0.00574833	0.706794
PIR_SUPERFAMILY	PIRSF001400:Enolase	3	1.34529	0.00157023	P13929, P06733, P09104	172	3	7396	43	0.153441	0.0183381	1.74788
GOTERM_MF_FAT	GO:0004634~phosphopyruvate hydratase activity	3	1.34529	0.00247444	P13929, P06733, P09104	209	5	12983	37.2718	0.590125	0.0302872	3.34539
GOTERM_CC_FAT	GO:0000015~phosphopyruvate hydratase complex	3	1.34529	0.00262467	P13929, P06733, P09104	212	5	12782	36.1755	0.514576	0.0170607	3.40598
SP_PIR_KEYWORDS	lyase	5	2.24215	0.0479544	P09972, P13929, P06733, P04075, P09104	223	118	19235	3.6549	1	0.190713	49.1645
UP_SEQ_FEATURE	metal ion-binding site:Magnesium	4	1.79372	0.152543	P13929, P06733, P09104, P14618	223	116	19113	2.95547	1	0.833136	92.2243
GOTERM_MF_FAT	GO:0016836~hydro-lyase activity 3		1.34529	0.156488	P13929, P06733, P09104	209	44	12983	4.23543	1	0.665133	90.341
UP_SEQ_FEATURE	active site:Proton donor	5	2.24215	0.18952	P13929, P06733, P09104, P06744, Q92820	223	194	19113	2.20898	1	0.887855	96.0938
UP_SEQ_FEATURE	region of interest:Substrate binding	4	1.79372	0.192498	P00558, P13929, P06733, P09104	223	130	19113	2.63719	1	0.889065	96.3095
KEGG_PATHWAY	hsa03018:RNA degradation	3	1.34529	0.325884	P13929, P06733, P09104	105	57	5085	2.54887	1	0.619703	98.4232
GOTERM_CC_FAT	GO:0044445~cytosolic part	4	1.79372	0.460378	P13929, P06733, P09104, P11021	212	152	12782	1.58664	1	0.864096	99.9707
SP_PIR_KEYWORDS	magnesium	5	2.24215	0.753832	P22392, P13929, P06733, P09104, P14618, P15531	223	442	19235	0.975742	1	0.987064	100
GOTERM_MF_FAT	GO:0000287~magnesium ion binding	5	2.24215	0.934844	P22392, P13929, P06733, P09104, P14618, P15531	209	452	12983	0.687164	1	0.999977	100
Annotation Cluster 67	Enrichment Score: 1.2617486921684409
Category	Term	Count	%	PValue	Genes	List Total	Pop Hits	Pop Total	Fold Enrichment	Bonferroni	Benjamini	FDR
SP_PIR_KEYWORDS	autocatalytic cleavage	3	1.34529	0.0241084	P48740, P08253, P03956	223	21	19235	12.3222	0.999868	0.1137	28.5364
UP_SEQ_FEATURE	metal ion-binding site:Calcium 3; via carbonyl oxygen	3	1.34529	0.0243948	P48740, P08253, P03956	223	21	19113	12.2441	1	0.337316	31.6902
UP_SEQ_FEATURE	metal ion-binding site:Calcium 3	3	1.34529	0.0472185	P48740, P08253, P03956	223	30	19113	8.57085	1	0.50077	52.5938
UP_SEQ_FEATURE	metal ion-binding site:Calcium 2; via carbonyl oxygen	3	1.34529	0.0752055	P48740, P08253, P03956	223	39	19113	6.59296	1	0.632839	70.0756
UP_SEQ_FEATURE	metal ion-binding site:Calcium 1	3	1.34529	0.0961069	P48740, P08253, P03956	223	45	19113	5.7139	1	0.699536	78.971
UP_SEQ_FEATURE	metal ion-binding site:Calcium 2	3	1.34529	0.133945	P48740, P08253, P03956	223	55	19113	4.67501	1	0.801864	89.13
Annotation Cluster 68	Enrichment Score: 1.193259881992659
Category	Term	Count	%	PValue	Genes	List Total	Pop Hits	Pop Total	Fold Enrichment	Bonferroni	Benjamini	FDR
GOTERM_BP_FAT	GO:0009628~response to abiotic stimulus	11	4.93274	0.0443819	Q16270, Q9BRK5, P34931, P02533, P02452, P68133, P30086, P12107, P05067, P02461, P07996	199	368	13528	2.03201	1	0.369598	53.4415
GOTERM_BP_FAT	GO:0009408~response to heat	4	1.79372	0.0486324	Q16270, P34931, P30086, P07996	199	56	13528	4.85571	1	0.388477	56.8086
GOTERM_BP_FAT	GO:0009266~response to temperature stimulus	4	1.79372	0.121924	Q16270, P34931, P30086, P07996	199	83	13528	3.27614	1	0.630516	88.8027
Annotation Cluster 69	Enrichment Score: 1.1545021204710482
Category	Term	Count	%	PValue	Genes	List Total	Pop Hits	Pop Total	Fold Enrichment	Bonferroni	Benjamini	FDR
UP_SEQ_FEATURE	cross-link:Glycyl lysine isopeptide (Lys-Gly) (interchain with G-Cter in ubiquitin)	7	3.13901	0.0290406	P07737, P62937, P09493, P22392, Q6S8J3, O43707, P13797, P15531	223	199	19113	3.01487	1	0.370726	36.541
SP_PIR_KEYWORDS	isopeptide bond	9	4.03587	0.0321137	P07737, P62937, P09493, P22392, Q6S8J3, O43707, P13797, P01023, Q99497, P15531	223	319	19235	2.43354	0.999994	0.135573	36.198
SP_PIR_KEYWORDS	ubl conjugation	9	4.03587	0.368806	P07737, P62937, P09493, P22392, Q6S8J3, O43707, P13797, Q99497, P15531, P18615	223	588	19235	1.32024	1	0.801972	99.8227
Annotation Cluster 70	Enrichment Score: 1.1154870671273116
Category	Term	Count	%	PValue	Genes	List Total	Pop Hits	Pop Total	Fold Enrichment	Bonferroni	Benjamini	FDR
GOTERM_BP_FAT	GO:0031330~negative regulation of cellular catabolic process	3	1.34529	0.0340665	P01033, P08238, P01034	199	20	13528	10.197	1	0.314384	44.2148
GOTERM_BP_FAT	GO:0031329~regulation of cellular catabolic process	4	1.79372	0.0599308	P01033, P08238, P18669, P01034	199	61	13528	4.4577	1	0.437737	64.6796
GOTERM_BP_FAT	GO:0009895~negative regulation of catabolic process	3	1.34529	0.10177	P01033, P08238, P01034	199	37	13528	5.51188	1	0.577347	83.5916
GOTERM_BP_FAT	GO:0009894~regulation of catabolic process	4	1.79372	0.166132	P01033, P08238, P18669, P01034	199	96	13528	2.8325	1	0.726512	95.3084
Annotation Cluster 71	Enrichment Score: 1.0786584024238466
Category	Term	Count	%	PValue	Genes	List Total	Pop Hits	Pop Total	Fold Enrichment	Bonferroni	Benjamini	FDR
INTERPRO	IPR000372:Leucine-rich repeat, cysteine-rich flanking region, N-terminal	6	2.69058	0.0098856	P07585, P51884, P21810, Q92626, O14498, Q6EMK4	220	99	16659	4.58926	0.977741	0.0762107	12.8636
SMART	SM00013:LRRNT	6	2.69058	0.0132383	P07585, P51884, P21810, Q92626, O14498, Q6EMK4	130	99	9079	4.23263	0.677859	0.0683499	13.3573
SP_PIR_KEYWORDS	proteoglycan	4	1.79372	0.0244423	P07585, P51884, P21810, P05067	223	54	19235	6.3893	0.999883	0.113754	28.8723
UP_SEQ_FEATURE	repeat:LRR 11	5	2.24215	0.0311569	P07585, P51884, P13489, P21810, Q6EMK4	223	102	19113	4.2014	1	0.386313	38.6422
UP_SEQ_FEATURE	repeat:LRR 6	7	3.13901	0.0362902	P07585, P51884, P13489, P21810, Q92626, O14498, Q6EMK4	223	210	19113	2.85695	1	0.428707	43.4716
UP_SEQ_FEATURE	repeat:LRR 10	5	2.24215	0.0476373	P07585, P51884, P13489, P21810, Q6EMK4	223	117	19113	3.66276	1	0.497983	52.9144
UP_SEQ_FEATURE	repeat:LRR 5	7	3.13901	0.0532517	P07585, P51884, P13489, P21810, Q92626, O14498, Q6EMK4	223	231	19113	2.59723	1	0.526342	57.0204
INTERPRO	IPR001611:Leucine-rich repeat	7	3.13901	0.0630924	P07585, P51884, P13489, P21810, Q92626, O14498, Q6EMK4	220	213	16659	2.48854	1	0.322947	59.4752
UP_SEQ_FEATURE	repeat:LRR 9	5	2.24215	0.0726661	P07585, P51884, P13489, P21810, Q6EMK4	223	135	19113	3.17439	1	0.625409	68.7822
UP_SEQ_FEATURE	repeat:LRR 4	7	3.13901	0.0752175	P07585, P51884, P13489, P21810, Q92626, O14498, Q6EMK4	223	252	19113	2.38079	1	0.627284	70.0816
UP_SEQ_FEATURE	repeat:LRR 12	4	1.79372	0.0895585	P07585, P51884, P13489, P21810	223	91	19113	3.76741	1	0.683162	76.493
INTERPRO	IPR003591:Leucine-rich repeat, typical subtype	5	2.24215	0.0944636	P07585, P51884, Q92626, O14498, Q6EMK4	220	131	16659	2.89018	1	0.432905	74.7233
UP_SEQ_FEATURE	repeat:LRR 8	5	2.24215	0.0959235	P07585, P51884, P13489, P21810, Q6EMK4	223	149	19113	2.87612	1	0.704002	78.905
SMART	SM00369:LRR_TYP	5	2.24215	0.115988	P07585, P51884, Q92626, O14498, Q6EMK4	130	131	9079	2.66559	0.999972	0.353793	73.4567
UP_SEQ_FEATURE	repeat:LRR 3	7	3.13901	0.136067	P07585, P51884, P13489, P21810, Q92626, O14498, Q6EMK4	223	299	19113	2.00655	1	0.802981	89.5337
UP_SEQ_FEATURE	repeat:LRR 7	5	2.24215	0.151334	P07585, P51884, P13489, P21810, Q6EMK4	223	177	19113	2.42114	1	0.834455	92.0513
UP_SEQ_FEATURE	repeat:LRR 1	7	3.13901	0.166224	P07585, P51884, P13489, P21810, Q92626, O14498, Q6EMK4	223	318	19113	1.88667	1	0.856502	93.9512
UP_SEQ_FEATURE	repeat:LRR 2	7	3.13901	0.168953	P07585, P51884, P13489, P21810, Q92626, O14498, Q6EMK4	223	319	19113	1.88075	1	0.857929	94.2496
SP_PIR_KEYWORDS	leucine-rich repeat	7	3.13901	0.170014	P07585, P51884, P13489, P21810, Q92626, O14498, Q6EMK4	223	322	19235	1.87512	1	0.508575	92.3123
INTERPRO	IPR000483:Cysteine-rich flanking region, C-terminal	3	1.34529	0.322238	Q92626, O14498, Q6EMK4	220	88	16659	2.58146	1	0.848279	99.5442
SMART	SM00082:LRRCT	3	1.34529	0.356545	Q92626, O14498, Q6EMK4	130	88	9079	2.38086	1	0.73775	99.1292
UP_SEQ_FEATURE	compositionally biased region:Cys-rich	3	1.34529	0.552906	P07585, P51884, P21810	223	158	19113	1.62738	1	0.999419	99.9996
Annotation Cluster 72	Enrichment Score: 1.0511355095175103
Category	Term	Count	%	PValue	Genes	List Total	Pop Hits	Pop Total	Fold Enrichment	Bonferroni	Benjamini	FDR
GOTERM_CC_FAT	GO:0031252~cell leading edge	7	3.13901	0.0268768	P09493, P35241, P15311, P22392, P06396, P61158, P35579, P15531	212	138	12782	3.05831	0.999443	0.12955	30.179
GOTERM_BP_FAT	GO:0032956~regulation of actin cytoskeleton organization	5	2.24215	0.0415498	P09493, P35241, P06396, P61158, P23528	199	89	13528	3.8191	1	0.355518	51.0626
GOTERM_BP_FAT	GO:0032970~regulation of actin filament-based process	5	2.24215	0.045997	P09493, P35241, P06396, P61158, P23528	199	92	13528	3.69456	1	0.376781	54.749
GOTERM_BP_FAT	GO:0032535~regulation of cellular component size	9	4.03587	0.0460882	P08476, P35241, P06396, P31947, P06733, P68133, P05067, P61158, P23528	199	271	13528	2.25764	1	0.375621	54.8218
GOTERM_BP_FAT	GO:0051129~negative regulation of cellular component organization	6	2.69058	0.0576388	P35241, P06396, P10909, Q04917, P07996, P01034	199	142	13528	2.87239	1	0.430202	63.2011
GOTERM_BP_FAT	GO:0044087~regulation of cellular component biogenesis	6	2.69058	0.0576388	P09493, P35241, P06396, P10909, P61158, P07996	199	142	13528	2.87239	1	0.430202	63.2011
GOTERM_BP_FAT	GO:0030834~regulation of actin filament depolymerization	3	1.34529	0.0588995	P35241, P06396, P23528	199	27	13528	7.55332	1	0.433757	64.0215
GOTERM_BP_FAT	GO:0008064~regulation of actin polymerization or depolymerization	4	1.79372	0.0599308	P35241, P06396, P61158, P23528	199	61	13528	4.4577	1	0.437737	64.6796
GOTERM_BP_FAT	GO:0030832~regulation of actin filament length	4	1.79372	0.0647648	P35241, P06396, P61158, P23528	199	63	13528	4.31618	1	0.456789	67.6166
GOTERM_BP_FAT	GO:0031333~negative regulation of protein complex assembly	3	1.34529	0.0881561	P35241, P06396, P10909	199	34	13528	5.99823	1	0.542344	78.8611
GOTERM_CC_FAT	GO:0030027~lamellipodium	4	1.79372	0.109029	P35241, P22392, P06396, P61158, P15531	212	70	12782	3.44528	1	0.410874	78.1766
GOTERM_BP_FAT	GO:0010638~positive regulation of organelle organization	4	1.79372	0.121924	P09493, P30086, P61158, P23528	199	83	13528	3.27614	1	0.630516	88.8027
GOTERM_BP_FAT	GO:0051493~regulation of cytoskeleton organization	5	2.24215	0.138896	P09493, P35241, P06396, P61158, P23528	199	136	13528	2.49926	1	0.673572	91.9393
GOTERM_BP_FAT	GO:0051495~positive regulation of cytoskeleton organization	3	1.34529	0.140487	P09493, P61158, P23528	199	45	13528	4.53199	1	0.676436	92.1865
GOTERM_BP_FAT	GO:0043254~regulation of protein complex assembly	4	1.79372	0.145159	P35241, P06396, P10909, P61158	199	90	13528	3.02133	1	0.684502	92.8718
GOTERM_BP_FAT	GO:0043244~regulation of protein complex disassembly	3	1.34529	0.171249	P35241, P06396, P23528	199	51	13528	3.99882	1	0.735289	95.7704
GOTERM_BP_FAT	GO:0030833~regulation of actin filament polymerization	3	1.34529	0.18702	P35241, P06396, P61158	199	54	13528	3.77666	1	0.76325	96.9395
GOTERM_BP_FAT	GO:0033043~regulation of organelle organization	6	2.69058	0.21281	P09493, P35241, P06396, P30086, P61158, P23528	199	217	13528	1.87963	1	0.800427	98.2216
GOTERM_BP_FAT	GO:0032271~regulation of protein polymerization	3	1.34529	0.262462	P35241, P06396, P61158	199	68	13528	2.99911	1	0.853295	99.4063
Annotation Cluster 73	Enrichment Score: 1.0103802445054482
Category	Term	Count	%	PValue	Genes	List Total	Pop Hits	Pop Total	Fold Enrichment	Bonferroni	Benjamini	FDR
GOTERM_BP_FAT	GO:0031668~cellular response to extracellular stimulus	4	1.79372	0.0672473	P02768, P00338, P07339, P11021	199	64	13528	4.24874	1	0.467968	69.0341
GOTERM_BP_FAT	GO:0009267~cellular response to starvation	3	1.34529	0.0794131	P02768, P07339, P11021	199	32	13528	6.37312	1	0.514568	75.1761
GOTERM_BP_FAT	GO:0042594~response to starvation	3	1.34529	0.125609	P02768, P07339, P11021	199	42	13528	4.85571	1	0.640549	89.5683
GOTERM_BP_FAT	GO:0031669~cellular response to nutrient levels	3	1.34529	0.135485	P02768, P07339, P11021	199	44	13528	4.63499	1	0.665407	91.3845
Annotation Cluster 74	Enrichment Score: 0.9517516558654361
Category	Term	Count	%	PValue	Genes	List Total	Pop Hits	Pop Total	Fold Enrichment	Bonferroni	Benjamini	FDR
GOTERM_BP_FAT	GO:0060284~regulation of cell development	7	3.13901	0.0808964	P16035, P36955, P15291, P27797, Q04917, P61158, P61981	199	205	13528	2.32126	1	0.517708	75.8411
GOTERM_BP_FAT	GO:0050767~regulation of neurogenesis	6	2.69058	0.0969103	P16035, P36955, P27797, Q04917, P61158, P61981	199	166	13528	2.4571	1	0.567405	82.0307
GOTERM_BP_FAT	GO:0045664~regulation of neuron differentiation	5	2.24215	0.131077	P16035, P27797, Q04917, P61158, P61981	199	133	13528	2.55564	1	0.654013	90.6141
GOTERM_BP_FAT	GO:0051960~regulation of nervous system development	6	2.69058	0.151763	P16035, P36955, P27797, Q04917, P61158, P61981	199	192	13528	2.12437	1	0.697272	93.7445
Annotation Cluster 75	Enrichment Score: 0.9341000326598631
Category	Term	Count	%	PValue	Genes	List Total	Pop Hits	Pop Total	Fold Enrichment	Bonferroni	Benjamini	FDR
GOTERM_BP_FAT	GO:0009743~response to carbohydrate stimulus	4	1.79372	0.0575802	P12110, P68106, P61158, P07996	199	60	13528	4.53199	1	0.431684	63.1626
GOTERM_BP_FAT	GO:0009749~response to glucose stimulus	3	1.34529	0.140487	P12110, P68106, P07996	199	45	13528	4.53199	1	0.676436	92.1865
GOTERM_BP_FAT	GO:0009746~response to hexose stimulus	3	1.34529	0.150607	P12110, P68106, P07996	199	47	13528	4.33914	1	0.695834	93.5993
GOTERM_BP_FAT	GO:0034284~response to monosaccharide stimulus	3	1.34529	0.150607	P12110, P68106, P07996	199	47	13528	4.33914	1	0.695834	93.5993
Annotation Cluster 76	Enrichment Score: 0.9263553657351142
Category	Term	Count	%	PValue	Genes	List Total	Pop Hits	Pop Total	Fold Enrichment	Bonferroni	Benjamini	FDR
INTERPRO	IPR012680:Laminin G, subdomain 2	3	1.34529	0.105267	P20908, P12107, Q16363	220	42	16659	5.40877	1	0.460659	78.5969
INTERPRO	IPR001791:Laminin G	3	1.34529	0.118051	P20908, P12107, Q16363	220	45	16659	5.04818	1	0.49219	82.4672
SMART	SM00282:LamG	3	1.34529	0.133835	P20908, P12107, Q16363	130	45	9079	4.6559	0.999995	0.386461	78.6862
Annotation Cluster 77	Enrichment Score: 0.8794493906913732
Category	Term	Count	%	PValue	Genes	List Total	Pop Hits	Pop Total	Fold Enrichment	Bonferroni	Benjamini	FDR
GOTERM_BP_FAT	GO:0010563~negative regulation of phosphorus metabolic process	4	1.79372	0.0330013	P08476, P62258, P30086, P31946	199	48	13528	5.66499	1	0.307761	43.1698
GOTERM_BP_FAT	GO:0045936~negative regulation of phosphate metabolic process	4	1.79372	0.0330013	P08476, P62258, P30086, P31946	199	48	13528	5.66499	1	0.307761	43.1698
GOTERM_BP_FAT	GO:0019220~regulation of phosphate metabolic process	11	4.93274	0.174493	P08476, P62258, P68106, P31947, P17948, P30086, P31946, P05067, P05231, P07996, P61981	199	485	13528	1.54181	1	0.739594	96.0407
GOTERM_BP_FAT	GO:0051174~regulation of phosphorus metabolic process	11	4.93274	0.174493	P08476, P62258, P68106, P31947, P17948, P30086, P31946, P05067, P05231, P07996, P61981	199	485	13528	1.54181	1	0.739594	96.0407
GOTERM_BP_FAT	GO:0031400~negative regulation of protein modification process	4	1.79372	0.25299	P20618, P62258, P30086, P31946	199	119	13528	2.28504	1	0.844305	99.264
GOTERM_BP_FAT	GO:0031399~regulation of protein modification process	5	2.24215	0.630349	P20618, P62258, P30086, P31946, P05231	199	295	13528	1.1522	1	0.990916	100
Annotation Cluster 78	Enrichment Score: 0.7440450367618089
Category	Term	Count	%	PValue	Genes	List Total	Pop Hits	Pop Total	Fold Enrichment	Bonferroni	Benjamini	FDR
GOTERM_BP_FAT	GO:0051346~negative regulation of hydrolase activity	4	1.79372	0.0330013	P68106, P31947, P11021, P01034	199	48	13528	5.66499	1	0.307761	43.1698
GOTERM_BP_FAT	GO:0010466~negative regulation of peptidase activity	3	1.34529	0.0372965	P31947, P11021, P01034	199	21	13528	9.71141	1	0.331978	47.2742
GOTERM_BP_FAT	GO:0052547~regulation of peptidase activity	3	1.34529	0.359444	P31947, P11021, P01034	199	86	13528	2.37139	1	0.927934	99.9447
GOTERM_BP_FAT	GO:0051336~regulation of hydrolase activity	7	3.13901	0.372772	P50395, P09493, P68106, P31947, P11021, P31150, P01034	199	337	13528	1.41205	1	0.933241	99.9612
GOTERM_BP_FAT	GO:0043086~negative regulation of catalytic activity	6	2.69058	0.383041	P20618, P68106, P31947, P11021, P61981, P01034	199	277	13528	1.47249	1	0.937567	99.9706
GOTERM_BP_FAT	GO:0044092~negative regulation of molecular function	6	2.69058	0.543513	P20618, P68106, P31947, P11021, P61981, P01034	199	334	13528	1.2212	1	0.979571	99.9998
Annotation Cluster 79	Enrichment Score: 0.6644383403370083
Category	Term	Count	%	PValue	Genes	List Total	Pop Hits	Pop Total	Fold Enrichment	Bonferroni	Benjamini	FDR
GOTERM_MF_FAT	GO:0004860~protein kinase inhibitor activity	3	1.34529	0.112986	P02765, P31947, P61981	209	36	12983	5.17663	1	0.563968	80.7304
GOTERM_MF_FAT	GO:0019210~kinase inhibitor activity	3	1.34529	0.118236	P02765, P31947, P61981	209	37	12983	5.03673	1	0.567802	82.239
GOTERM_MF_FAT	GO:0019887~protein kinase regulator activity	3	1.34529	0.373525	P02765, P31947, P61981	209	81	12983	2.30073	1	0.900361	99.8376
GOTERM_MF_FAT	GO:0019207~kinase regulator activity	3	1.34529	0.44071	P02765, P31947, P61981	209	93	12983	2.00386	1	0.933912	99.9658
Annotation Cluster 80	Enrichment Score: 0.6636755816961831
Category	Term	Count	%	PValue	Genes	List Total	Pop Hits	Pop Total	Fold Enrichment	Bonferroni	Benjamini	FDR
SP_PIR_KEYWORDS	atp-binding	25	11.2108	0.0191557	P62736, P34931, P60709, P30086, Q58FG0, P11142, P07900, P08107, P22392, Q58FF8, P14625, Q9BYX7, P11021, P54652, P17948, P35579, Q562R1, P15531, P08238, Q7Z406, P00558, P63261, P68133, P14618, P61158, P23381	223	1326	19235	1.62624	0.999157	0.0948949	23.3781
SP_PIR_KEYWORDS	nucleotide-binding	29	13.0045	0.0322683	P62736, P34931, P60709, P30086, Q58FG0, P11142, P07900, Q58FF8, P08107, P22392, P14625, P68366, Q9BQE3, Q9BYX7, P11021, Q5VTE0, P54652, P17948, P35579, Q562R1, P15531, P13639, P08238, Q7Z406, P00558, P63261, P68133, P14618, P61158, P23381	223	1686	19235	1.48364	0.999994	0.134664	36.3381
GOTERM_MF_FAT	GO:0005524~ATP binding	28	12.5561	0.260684	P62736, P34931, P60709, P30086, Q58FG0, P11142, P07900, Q58FF8, P08107, P22392, Q58FF7, P14625, Q9BYX7, P11021, A5A3E0, P54652, P17948, P35579, Q562R1, P15531, P08238, Q7Z406, P00558, Q6S8J3, P63261, P68133, P14618, P61158, P23381	209	1477	12983	1.17762	1	0.821985	98.4206
GOTERM_MF_FAT	GO:0001882~nucleoside binding	30	13.4529	0.27955	P62736, P34931, P60709, P30086, Q58FG0, P11142, P07900, Q58FF8, P08107, P22392, Q58FF7, P14625, Q9BYX7, P11021, O43707, A5A3E0, P54652, P17948, P35579, Q562R1, P15531, P08238, P00558, Q7Z406, Q6S8J3, P63261, Q16881, P68133, P14618, P61158, P23381	209	1612	12983	1.15607	1	0.841868	98.8926
GOTERM_MF_FAT	GO:0032559~adenyl ribonucleotide binding	28	12.5561	0.284483	P62736, P34931, P60709, P30086, Q58FG0, P11142, P07900, Q58FF8, P08107, P22392, Q58FF7, P14625, Q9BYX7, P11021, A5A3E0, P54652, P17948, P35579, Q562R1, P15531, P08238, Q7Z406, P00558, Q6S8J3, P63261, P68133, P14618, P61158, P23381	209	1497	12983	1.16189	1	0.84339	98.9923
GOTERM_MF_FAT	GO:0030554~adenyl nucleotide binding	29	13.0045	0.309164	P62736, P34931, P60709, P30086, Q58FG0, P11142, P07900, Q58FF8, P08107, P22392, Q58FF7, P14625, Q9BYX7, P11021, A5A3E0, P54652, P17948, P35579, Q562R1, P15531, P08238, Q7Z406, P00558, Q6S8J3, P63261, Q16881, P68133, P14618, P61158, P23381	209	1577	12983	1.14234	1	0.858866	99.3777
GOTERM_MF_FAT	GO:0001883~purine nucleoside binding	29	13.0045	0.33905	P62736, P34931, P60709, P30086, Q58FG0, P11142, P07900, Q58FF8, P08107, P22392, Q58FF7, P14625, Q9BYX7, P11021, A5A3E0, P54652, P17948, P35579, Q562R1, P15531, P08238, Q7Z406, P00558, Q6S8J3, P63261, Q16881, P68133, P14618, P61158, P23381	209	1601	12983	1.12521	1	0.877488	99.661
GOTERM_MF_FAT	GO:0032555~purine ribonucleotide binding	32	14.3498	0.405249	P62736, P34931, P60709, P30086, Q58FG0, P11142, P07900, Q58FF8, P08107, P22392, Q58FF7, P14625, P68366, Q9BQE3, Q9BYX7, P11021, A5A3E0, Q5VTE0, P54652, P17948, P35579, Q562R1, P15531, P13639, P08238, P00558, Q7Z406, Q6S8J3, P63261, P68133, P14618, P61158, P23381	209	1836	12983	1.08269	1	0.920169	99.9204
GOTERM_MF_FAT	GO:0032553~ribonucleotide binding	32	14.3498	0.405249	P62736, P34931, P60709, P30086, Q58FG0, P11142, P07900, Q58FF8, P08107, P22392, Q58FF7, P14625, P68366, Q9BQE3, Q9BYX7, P11021, A5A3E0, Q5VTE0, P54652, P17948, P35579, Q562R1, P15531, P13639, P08238, P00558, Q7Z406, Q6S8J3, P63261, P68133, P14618, P61158, P23381	209	1836	12983	1.08269	1	0.920169	99.9204
GOTERM_MF_FAT	GO:0017076~purine nucleotide binding	33	14.7982	0.43098	P62736, P34931, P60709, P30086, Q58FG0, P07900, P11142, Q58FF8, P08107, P22392, Q58FF7, P14625, P68366, Q9BQE3, Q9BYX7, P11021, A5A3E0, Q5VTE0, P54652, P17948, P35579, Q562R1, P15531, P13639, P08238, P00558, Q7Z406, Q6S8J3, P63261, Q16881, P68133, P14618, P61158, P23381	209	1918	12983	1.06879	1	0.930805	99.9567
GOTERM_MF_FAT	GO:0000166~nucleotide binding	37	16.5919	0.526637	P62736, P04406, P34931, P60709, P30086, Q58FG0, P18615, P07900, P11142, Q58FF8, P22392, P08107, Q58FF7, P14625, P68366, Q9BQE3, Q9BYX7, P11021, A5A3E0, Q5VTE0, P40925, P54652, P17948, P07195, P35579, Q562R1, P15531, P13639, P08238, P00558, Q7Z406, Q6S8J3, P63261, Q16881, P68133, P14618, P61158, P23381	209	2245	12983	1.0238	1	0.968312	99.9965
Annotation Cluster 81	Enrichment Score: 0.5856766610158556
Category	Term	Count	%	PValue	Genes	List Total	Pop Hits	Pop Total	Fold Enrichment	Bonferroni	Benjamini	FDR
GOTERM_BP_FAT	GO:0034637~cellular carbohydrate biosynthetic process	6	2.69058	0.00336278	P60174, P15291, Q16394, P09104, P06744, Q93063	199	69	13528	5.9113	0.996479	0.0601883	5.51442
GOTERM_BP_FAT	GO:0016051~carbohydrate biosynthetic process	6	2.69058	0.0204351	P60174, P15291, Q16394, P09104, P06744, Q93063	199	107	13528	3.81196	1	0.217738	29.3676
GOTERM_BP_FAT	GO:0009101~glycoprotein biosynthetic process	3	1.34529	0.675996	P15291, Q16394, Q93063	199	158	13528	1.29076	1	0.994281	100
SP_PIR_KEYWORDS	golgi apparatus	7	3.13901	0.67634	Q02818, Q9BRK5, O00391, P15291, Q16394, O94985, Q93063	223	588	19235	1.02685	1	0.974936	100
SP_PIR_KEYWORDS	glycosyltransferase	3	1.34529	0.709956	P15291, Q16394, Q93063	223	214	19235	1.20919	1	0.981197	100
SP_PIR_KEYWORDS	Signal-anchor	3	1.34529	0.956954	P15291, Q16394, Q93063	223	421	19235	0.614648	1	0.99992	100
UP_SEQ_FEATURE	topological domain:Lumenal	3	1.34529	0.966673	P15291, Q16394, Q93063	223	444	19113	0.579112	1	1	100
UP_SEQ_FEATURE	topological domain:Cytoplasmic	8	3.58744	1	P15291, Q16394, P17948, P30086, P05067, Q6EMK4, O94985, Q93063	223	3374	19113	0.203221	1	1	100
Annotation Cluster 82	Enrichment Score: 0.5597724652986656
Category	Term	Count	%	PValue	Genes	List Total	Pop Hits	Pop Total	Fold Enrichment	Bonferroni	Benjamini	FDR
GOTERM_BP_FAT	GO:0046879~hormone secretion	3	1.34529	0.140487	P68106, P05231, P63104	199	45	13528	4.53199	1	0.676436	92.1865
GOTERM_BP_FAT	GO:0009914~hormone transport	3	1.34529	0.160866	P68106, P05231, P63104	199	49	13528	4.16203	1	0.715473	94.7838
GOTERM_BP_FAT	GO:0001775~cell activation	7	3.13901	0.244525	P68106, P35908, Q9H6Q3, P05231, P02461, P35579, P63104	199	287	13528	1.65805	1	0.836122	99.1102
GOTERM_BP_FAT	GO:0003001~generation of a signal involved in cell-cell signaling	3	1.34529	0.354148	P68106, P05231, P63104	199	85	13528	2.39929	1	0.92503	99.9365
GOTERM_BP_FAT	GO:0032940~secretion by cell	5	2.24215	0.360733	P13667, Q9BRK5, P68106, P05231, P63104	199	207	13528	1.64203	1	0.928122	99.9466
GOTERM_BP_FAT	GO:0010817~regulation of hormone levels	4	1.79372	0.380695	P68106, Q04917, P05231, P63104	199	151	13528	1.80079	1	0.936792	99.9687
GOTERM_BP_FAT	GO:0046903~secretion	6	2.69058	0.448973	P13667, P07355, Q9BRK5, P68106, P05231, P63104	199	300	13528	1.3596	1	0.960618	99.9956
Annotation Cluster 83	Enrichment Score: 0.5549482145140592
Category	Term	Count	%	PValue	Genes	List Total	Pop Hits	Pop Total	Fold Enrichment	Bonferroni	Benjamini	FDR
SP_PIR_KEYWORDS	zymogen	6	2.69058	0.0908348	P00751, P08253, P07858, P07339, Q99538, P03956	223	206	19235	2.5123	1	0.318192	73.0469
SP_PIR_KEYWORDS	lysosome	5	2.24215	0.0942617	P07858, P07339, Q99538, Q92820, P07602	223	149	19235	2.89448	1	0.325556	74.4125
KEGG_PATHWAY	hsa04142:Lysosome	4	1.79372	0.430643	P07858, P07339, Q99538, P07602	105	117	5085	1.65568	1	0.726697	99.7334
GOTERM_CC_FAT	GO:0005764~lysosome	5	2.24215	0.45955	P07858, P07339, Q99538, Q92820, P07602	212	211	12782	1.42873	1	0.866619	99.9701
GOTERM_CC_FAT	GO:0000323~lytic vacuole	5	2.24215	0.45955	P07858, P07339, Q99538, Q92820, P07602	212	211	12782	1.42873	1	0.866619	99.9701
GOTERM_CC_FAT	GO:0005773~vacuole	5	2.24215	0.601091	P07858, P07339, Q99538, Q92820, P07602	212	252	12782	1.19628	1	0.941555	99.9995
Annotation Cluster 84	Enrichment Score: 0.5415047248707178
Category	Term	Count	%	PValue	Genes	List Total	Pop Hits	Pop Total	Fold Enrichment		Benjamini	FDR
GOTERM_BP_FAT	GO:0007369~gastrulation	3	1.34529	0.273338	Q16394, Q16881, Q93063	199	70	13528	2.91342	1	0.8654	99.5377
GOTERM_BP_FAT	GO:0048598~embryonic morphogenesis	7	3.13901	0.294357	P07737, Q16394, P02458, Q16881, P12107, P23528, Q93063	199	307	13528	1.55003	1	0.883464	99.718
GOTERM_BP_FAT	GO:0007498~mesoderm development	3	1.34529	0.295061	Q16394, Q16881, Q93063	199	74	13528	2.75594	1	0.883261	99.7227
Annotation Cluster 85	Enrichment Score: 0.512130744181698
Category	Term	Count	%	PValue	Genes	List Total	Pop Hits	Pop Total	Fold Enrichment	Bonferroni	Benjamini	FDR
GOTERM_BP_FAT	GO:0032989~cellular component morphogenesis	13	5.8296	0.0140567	P60709, P05067, P23528, P35579, P09493, P15311, P08727, P63261, P10909, P68133, P07942, P11047, Q9BUD6	199	397	13528	2.22604	1	0.160175	21.2102
GOTERM_BP_FAT	GO:0030030~cell projection organization	11	4.93274	0.0443819	P09493, P35241, P18206, P10909, P07942, P60709, P05067, P05231, P35579, P35609, Q9BUD6	199	368	13528	2.03201	1	0.369598	53.4415
GOTERM_BP_FAT	GO:0000902~cell morphogenesis	9	4.03587	0.152174	P15311, P10909, P07942, P60709, P11047, P05067, P23528, P35579, Q9BUD6	199	356	13528	1.71859	1	0.696771	93.7952
GOTERM_BP_FAT	GO:0000904~cell morphogenesis involved in differentiation	6	2.69058	0.281406	P07942, P60709, P11047, P05067, P35579, Q9BUD6	199	244	13528	1.67164	1	0.87354	99.6169
GOTERM_BP_FAT	GO:0031175~neuron projection development	6	2.69058	0.319127	P10909, P07942, P60709, P05067, P05231, Q9BUD6	199	256	13528	1.59328	1	0.900779	99.8455
GOTERM_BP_FAT	GO:0048666~neuron development	6	2.69058	0.55616	P10909, P07942, P60709, P05067, P05231, Q9BUD6	199	339	13528	1.20318	1	0.981372	99.9999
GOTERM_BP_FAT	GO:0048812~neuron projection morphogenesis	4	1.79372	0.60629	P10909, P60709, P05067, Q9BUD6	199	213	13528	1.27662	1	0.988215	100
GOTERM_BP_FAT	GO:0048858~cell projection morphogenesis	4	1.79372	0.699402	P10909, P60709, P05067, Q9BUD6	199	245	13528	1.10988	1	0.995631	100
GOTERM_BP_FAT	GO:0032990~cell part morphogenesis	4	1.79372	0.7273	P10909, P60709, P05067, Q9BUD6	199	256	13528	1.06219	1	0.996958	100
GOTERM_BP_FAT	GO:0030182~neuron differentiation	6	2.69058	0.772795	P10909, P07942, P60709, P05067, P05231, Q9BUD6	199	438	13528	0.931231	1	0.998401	100
GOTERM_BP_FAT	GO:0007409~axonogenesis	3	1.34529	0.777545	P60709, P05067, Q9BUD6	199	193	13528	1.05668	1	0.998516	100
GOTERM_BP_FAT	GO:0048667~cell morphogenesis involved in neuron differentiation	3	1.34529	0.813948	P60709, P05067, Q9BUD6	199	209	13528	0.975788	1	0.999221	100
Annotation Cluster 86	Enrichment Score: 0.4687597482872178
Category	Term	Count	%	PValue	Genes	List Total	Pop Hits	Pop Total	Fold Enrichment	Bonferroni	Benjamini	FDR
GOTERM_BP_FAT	GO:0019220~regulation of phosphate metabolic process	11	4.93274	0.174493	P08476, P62258, P68106, P31947, P17948, P30086, P31946, P05067, P05231, P07996, P61981	199	485	13528	1.54181	1	0.739594	96.0407
GOTERM_BP_FAT	GO:0051174~regulation of phosphorus metabolic process	11	4.93274	0.174493	P08476, P62258, P68106, P31947, P17948, P30086, P31946, P05067, P05231, P07996, P61981	199	485	13528	1.54181	1	0.739594	96.0407
GOTERM_BP_FAT	GO:0012501~programmed cell death	11	4.93274	0.40475	P09972, P06396, P62258, P10909, P31947, P09382, P14618, P31946, P05067, P05231, P07996	199	611	13528	1.22386	1	0.945505	99.9839
GOTERM_BP_FAT	GO:0008219~cell death	12	5.38117	0.484365	P09972, P06396, P62258, P10909, P31947, P09382, P07339, P14618, P31946, P05067, P05231, P07996	199	719	13528	1.13457	1	0.968919	99.9986
GOTERM_BP_FAT	GO:0016265~death	12	5.38117	0.493706	P09972, P06396, P62258, P10909, P31947, P09382, P07339, P14618, P31946, P05067, P05231, P07996	199	724	13528	1.12674	1	0.971126	99.9989
GOTERM_BP_FAT	GO:0006915~apoptosis	10	4.4843	0.522466	P09972, P06396, P62258, P10909, P31947, P09382, P31946, P05067, P05231, P07996	199	602	13528	1.12923	1	0.97609	99.9996
Annotation Cluster 87	Enrichment Score: 0.4623846049704374
Category	Term	Count	%	PValue	Genes	List Total	Pop Hits	Pop Total	Fold Enrichment	Bonferroni	Benjamini	FDR
SP_PIR_KEYWORDS	growth factor	4	1.79372	0.193001	P08476, P06744, Q9Y240, P05231	223	131	19235	2.63376	1	0.547402	94.7777
GOTERM_MF_FAT	GO:0008083~growth factor activity	5	2.24215	0.258104	P08476, P29279, P06744, Q9Y240, P05231	209	161	12983	1.92918	1	0.823335	98.3432
GOTERM_MF_FAT	GO:0005125~cytokine activity	3	1.34529	0.823173	P08476, P06744, P05231	209	195	12983	0.955686	1	0.999292	100
Annotation Cluster 88	Enrichment Score: 0.4319722763758365
Category	Term	Count	%	PValue	Genes	List Total	Pop Hits	Pop Total	Fold Enrichment	Bonferroni	Benjamini	FDR
GOTERM_BP_FAT	GO:0051258~protein polymerization	4	1.79372	0.0347857	P06396, P68366, Q9HC77, Q9BQE3	199	49	13528	5.54938	1	0.318228	44.9101
GOTERM_BP_FAT	GO:0043623~cellular protein complex assembly	6	2.69058	0.0895839	P07900, P06396, P68366, Q9HC77, Q9BQE3, P27797	199	162	13528	2.51777	1	0.546571	79.4116
GOTERM_BP_FAT	GO:0006461~protein complex assembly	11	4.93274	0.206457	P09972, P07900, P06396, P68366, Q9HC77, Q9BQE3, P27797, P11047, P30086, P31946, P35609	199	505	13528	1.48075	1	0.791966	97.9638
GOTERM_BP_FAT	GO:0070271~protein complex biogenesis	11	4.93274	0.206457	P09972, P07900, P06396, P68366, Q9HC77, Q9BQE3, P27797, P11047, P30086, P31946, P35609	199	505	13528	1.48075	1	0.791966	97.9638
GOTERM_BP_FAT	GO:0051259~protein oligomerization	4	1.79372	0.462747	P09972, P30086, P31946, P35609	199	174	13528	1.56276	1	0.96378	99.9971
GOTERM_BP_FAT	GO:0007018~microtubule-based movement	3	1.34529	0.494684	P68366, Q9BQE3, P05067	199	113	13528	1.80478	1	0.971099	99.999
GOTERM_BP_FAT	GO:0034622~cellular macromolecular complex assembly	6	2.69058	0.499328	P07900, P06396, P68366, Q9HC77, Q9BQE3, P27797	199	318	13528	1.28264	1	0.972145	99.9991
GOTERM_BP_FAT	GO:0007017~microtubule-based process	5	2.24215	0.508793	P68366, Q9HC77, Q9BQE3, P05067, P35579	199	253	13528	1.34348	1	0.973898	99.9994
GOTERM_BP_FAT	GO:0065003~macromolecular complex assembly	11	4.93274	0.511304	P09972, P07900, P06396, P68366, Q9HC77, Q9BQE3, P27797, P11047, P30086, P31946, P35609	199	665	13528	1.12448	1	0.974289	99.9994
GOTERM_BP_FAT	GO:0043933~macromolecular complex subunit organization	11	4.93274	0.595748	P09972, P07900, P06396, P68366, Q9HC77, Q9BQE3, P27797, P11047, P30086, P31946, P35609	199	710	13528	1.05321	1	0.98728	100
GOTERM_BP_FAT	GO:0034621~cellular macromolecular complex subunit organization	6	2.69058	0.602327	P07900, P06396, P68366, Q9HC77, Q9BQE3, P27797	199	357	13528	1.14252	1	0.988097	100
SP_PIR_KEYWORDS	microtubule	3	1.34529	0.748765	P68366, Q9HC77, Q9BQE3	223	231	19235	1.1202	1	0.986716	100
GOTERM_CC_FAT	GO:0015630~microtubule cytoskeleton	7	3.13901	0.895216	P15311, P22392, P68366, Q9HC77, Q9BQE3, P05067, P35579, P15531	212	549	12782	0.768756	1	0.997433	100
GOTERM_CC_FAT	GO:0005874~microtubule	3	1.34529	0.943301	P68366, Q9HC77, Q9BQE3	212	274	12782	0.660136	1	0.99933	100
Annotation Cluster 89	Enrichment Score: 0.3981641106575266
Category	Term	Count	%	PValue	Genes	List Total	Pop Hits	Pop Total	Fold Enrichment	Bonferroni	Benjamini	FDR
GOTERM_BP_FAT	GO:0019220~regulation of phosphate metabolic process	11	4.93274	0.174493	P08476, P62258, P68106, P31947, P17948, P30086, P31946, P05067, P05231, P07996, P61981	199	485	13528	1.54181	1	0.739594	96.0407
GOTERM_BP_FAT	GO:0051174~regulation of phosphorus metabolic process	11	4.93274	0.174493	P08476, P62258, P68106, P31947, P17948, P30086, P31946, P05067, P05231, P07996, P61981	199	485	13528	1.54181	1	0.739594	96.0407
GOTERM_BP_FAT	GO:0008361~regulation of cell size	5	2.24215	0.363779	P08476, P31947, P06733, P68133, P05067	199	206	13528	1.65	1	0.928806	99.9507
GOTERM_BP_FAT	GO:0043065~positive regulation of apoptosis	8	3.58744	0.441839	P08476, P30101, P15291, P62258, P31947, P31946, P05067, Q06830	199	430	13528	1.26474	1	0.958632	99.9946
GOTERM_BP_FAT	GO:0043068~positive regulation of programmed cell death	8	3.58744	0.44898	P08476, P30101, P15291, P62258, P31947, P31946, P05067, Q06830	199	433	13528	1.25598	1	0.960208	99.9956
GOTERM_BP_FAT	GO:0010942~positive regulation of cell death	8	3.58744	0.453745	P08476, P30101, P15291, P62258, P31947, P31946, P05067, Q06830	199	435	13528	1.25021	1	0.961633	99.9962
GOTERM_BP_FAT	GO:0051726~regulation of cell cycle	6	2.69058	0.543315	P08476, P11142, P31947, P27797, P30086, P05067	199	331	13528	1.23226	1	0.979762	99.9998
GOTERM_BP_FAT	GO:0006917~induction of apoptosis	5	2.24215	0.692877	P08476, P62258, P31947, P05067, Q06830	199	320	13528	1.06219	1	0.995391	100
GOTERM_BP_FAT	GO:0012502~induction of programmed cell death	5	2.24215	0.695215	P08476, P62258, P31947, P05067, Q06830	199	321	13528	1.05888	1	0.995416	100
Annotation Cluster 90	Enrichment Score: 0.31423129485498025
Category	Term	Count	%	PValue	Genes	List Total	Pop Hits	Pop Total	Fold Enrichment	Bonferroni	Benjamini	FDR
GOTERM_BP_FAT	GO:0008217~regulation of blood pressure	3	1.34529	0.431655	P62736, P09493, P08123	199	100	13528	2.0394	1	0.956161	99.9926
GOTERM_BP_FAT	GO:0003013~circulatory system process	4	1.79372	0.514144	P62736, P09493, P05155, P08123	199	186	13528	1.46193	1	0.974195	99.9995
GOTERM_BP_FAT	GO:0008015~blood circulation	4	1.79372	0.514144	P62736, P09493, P05155, P08123	199	186	13528	1.46193	1	0.974195	99.9995
Annotation Cluster 91	Enrichment Score: 0.2826112270916662
Category	Term	Count	%	PValue	Genes	List Total	Pop Hits	Pop Total	Fold Enrichment	Bonferroni	Benjamini	FDR
GOTERM_BP_FAT	GO:0001775~cell activation	7	3.13901	0.244525	P68106, P35908, Q9H6Q3, P05231, P02461, P35579, P63104	199	287	13528	1.65805	1	0.836122	99.1102
GOTERM_BP_FAT	GO:0042110~T cell activation	3	1.34529	0.553134	P68106, Q9H6Q3, P35579	199	126	13528	1.61857	1	0.980962	99.9999
GOTERM_BP_FAT	GO:0045321~leukocyte activation	4	1.79372	0.69143	P68106, Q9H6Q3, P35579, P63104	199	242	13528	1.12363	1	0.995359	100
GOTERM_BP_FAT	GO:0046649~lymphocyte activation	3	1.34529	0.791869	P68106, Q9H6Q3, P35579	199	199	13528	1.02482	1	0.998828	100
Annotation Cluster 92	Enrichment Score: 0.2818311347083295
Category	Term	Count	%	PValue	Genes	List Total	Pop Hits	Pop Total	Fold Enrichment	Bonferroni	Benjamini	FDR
GOTERM_BP_FAT	GO:0044057~regulation of system process	7	3.13901	0.298783	P08476, P09493, P68106, Q04917, P17948, P30086, P61981	199	309	13528	1.54	1	0.886093	99.7464
GOTERM_BP_FAT	GO:0050804~regulation of synaptic transmission	3	1.34529	0.594764	Q04917, P30086, P61981	199	136	13528	1.49956	1	0.987291	100
GOTERM_BP_FAT	GO:0051969~regulation of transmission of nerve impulse	3	1.34529	0.637148	Q04917, P30086, P61981	199	147	13528	1.38734	1	0.991566	100
GOTERM_BP_FAT	GO:0031644~regulation of neurological system process	3	1.34529	0.658771	Q04917, P30086, P61981	199	153	13528	1.33294	1	0.993038	100
Annotation Cluster 93	Enrichment Score: 0.27360289638355945
Category	Term	Count	%	PValue	Genes	List Total	Pop Hits	Pop Total	Fold Enrichment	Bonferroni	Benjamini	FDR
GOTERM_CC_FAT	GO:0031227~intrinsic to endoplasmic reticulum membrane	3	1.34529	0.285212	Q16394, P11021, Q93063	212	64	12782	2.82621	1	0.703277	98.8054
GOTERM_CC_FAT	GO:0044431~Golgi apparatus part	7	3.13901	0.357039	Q9BRK5, P61769, O00391, P15291, Q16394, P61158, O94985	212	294	12782	1.43553	1	0.780904	99.7043
GOTERM_CC_FAT	GO:0000139~Golgi membrane	5	2.24215	0.368676	P61769, O00391, Q16394, P61158, O94985	212	186	12782	1.62076	1	0.790182	99.7676
GOTERM_CC_FAT	GO:0031300~intrinsic to organelle membrane	4	1.79372	0.434413	O00391, Q16394, P11021, Q93063	212	146	12782	1.65185	1	0.848655	99.9455
GOTERM_CC_FAT	GO:0005794~Golgi apparatus	15	6.72646	0.582985	Q02818, P15291, Q16394, P30086, P05067, Q93063, O94985, Q9BRK5, P61769, P50395, O00391, P24592, P61158, O43852, P07602	212	872	12782	1.03714	1	0.937002	99.999
GOTERM_CC_FAT	GO:0005789~endoplasmic reticulum membrane	5	2.24215	0.652263	P14625, Q16394, P68106, P11021, Q93063	212	269	12782	1.12068	1	0.957466	99.9999
GOTERM_CC_FAT	GO:0042175~nuclear envelope-endoplasmic reticulum network	5	2.24215	0.693656	P14625, Q16394, P68106, P11021, Q93063	212	284	12782	1.06149	1	0.96975	100
GOTERM_CC_FAT	GO:0012505~endomembrane system	11	4.93274	0.83859	P61769, O00391, P14625, Q16394, P68106, P37802, P11021, P05067, P61158, O94985, Q93063	212	782	12782	0.848104	1	0.99268	100
GOTERM_CC_FAT	GO:0031090~organelle membrane	13	5.8296	0.955803	P40926, Q16394, P68106, Q9H6Q3, P37802, P30086, Q93063, O94985, P61769, O00391, P14625, P11021, P61158	212	1096	12782	0.715148	1	0.999618	100
Annotation Cluster 94	Enrichment Score: 0.26792544935390294
Category	Term	Count	%	PValue	Genes	List Total	Pop Hits	Pop Total	Fold Enrichment	Bonferroni	Benjamini	FDR
GOTERM_BP_FAT	GO:0007565~female pregnancy	4	1.79372	0.218041	Q16270, Q15238, P07942, P17948	199	110	13528	2.472	1	0.806656	98.4105
SP_PIR_KEYWORDS	Immunoglobulin domain	7	3.13901	0.466907	Q16270, P61769, O75326, Q15238, Q92626, P17948, O14498	223	470	19235	1.28466	1	0.883718	99.9827
INTERPRO	IPR007110:Immunoglobulin-like	7	3.13901	0.648303	Q16270, P61769, O75326, Q15238, Q92626, P17948, O14498	220	501	16659	1.058	1	0.992853	99.9999
INTERPRO	IPR003599:Immunoglobulin subtype	4	1.79372	0.812141	Q16270, O75326, Q15238, P17948	220	330	16659	0.917851	1	0.999594	100
SMART	SM00409:IG	4	1.79372	0.853482	Q16270, O75326, Q15238, P17948	130	330	9079	0.846527	1	0.995668	100
Annotation Cluster 95	Enrichment Score: 0.2653974674682544
Category	Term	Count	%	PValue	Genes	List Total	Pop Hits	Pop Total	Fold Enrichment	Bonferroni	Benjamini	FDR
GOTERM_BP_FAT	GO:0051223~regulation of protein transport	3	1.34529	0.499349	P31946, P05231, Q06830	199	114	13528	1.78894	1	0.971842	99.9991
GOTERM_BP_FAT	GO:0070201~regulation of establishment of protein localization	3	1.34529	0.531223	P31946, P05231, Q06830	199	121	13528	1.68545	1	0.977464	99.9997
GOTERM_BP_FAT	GO:0032880~regulation of protein localization	3	1.34529	0.602736	P31946, P05231, Q06830	199	138	13528	1.47782	1	0.988004	100
Annotation Cluster 96	Enrichment Score: 0.2593385211133126
Category	Term	Count	%	PValue	Genes	List Total	Pop Hits	Pop Total	Fold Enrichment	Bonferroni	Benjamini	FDR
GOTERM_CC_FAT	GO:0030424~axon	7	3.13901	0.0482888	P09972, Q7Z406, P08670, P60709, P30086, P05067, Q99497	212	159	12782	2.65438	0.999999	0.212416	47.9312
GOTERM_BP_FAT	GO:0007267~cell-cell signaling	8	3.58744	0.780764	P08476, P68106, O76061, P30086, P05067, P05231, Q99497, P63104	199	600	13528	0.906399	1	0.998583	100
GOTERM_BP_FAT	GO:0019226~transmission of nerve impulse	4	1.79372	0.890256	P68106, P30086, P05067, Q99497	199	350	13528	0.776913	1	0.999907	100
GOTERM_BP_FAT	GO:0007626~locomotory behavior	3	1.34529	0.912983	P05067, P05231, Q99497	199	274	13528	0.744305	1	0.999958	100
GOTERM_BP_FAT	GO:0007268~synaptic transmission	3	1.34529	0.935007	P30086, P05067, Q99497	199	298	13528	0.684361	1	0.999986	100
GOTERM_BP_FAT	GO:0007610~behavior	4	1.79372	0.970085	P30086, P05067, P05231, Q99497	199	469	13528	0.579786	1	0.999999	100
Annotation Cluster 97	Enrichment Score: 0.2537403308246347
Category	Term	Count	%	PValue	Genes	List Total	Pop Hits	Pop Total	Fold Enrichment	Bonferroni	Benjamini	FDR
INTERPRO	IPR013098:Immunoglobulin I-set	4	1.79372	0.272612	Q16270, Q92626, P17948, O14498	220	138	16659	2.19486	1	0.794684	98.7863
SP_PIR_KEYWORDS	Immunoglobulin domain	7	3.13901	0.466907	Q16270, P61769, O75326, Q15238, Q92626, P17948, O14498	223	470	19235	1.28466	1	0.883718	99.9827
INTERPRO	IPR003598:Immunoglobulin subtype 2	4	1.79372	0.507543	Q15238, Q92626, P17948, O14498	220	205	16659	1.47752	1	0.966332	99.9946
SMART	SM00408:IGc2	4	1.79372	0.560874	Q15238, Q92626, P17948, O14498	130	205	9079	1.3627	1	0.910378	99.9857
INTERPRO	IPR007110:Immunoglobulin-like	7	3.13901	0.648303	Q16270, P61769, O75326, Q15238, Q92626, P17948, O14498	220	501	16659	1.058	1	0.992853	99.9999
UP_SEQ_FEATURE	domain:Ig-like C2-type 1	3	1.34529	0.650271	Q15238, Q92626, P17948	223	190	19113	1.35329	1	0.999926	100
UP_SEQ_FEATURE	domain:Ig-like C2-type 2	3	1.34529	0.653101	Q15238, Q92626, P17948	223	191	19113	1.34621	1	0.999924	100
INTERPRO	IPR013783:Immunoglobulin-like fold	5	2.24215	0.935646	P61769, Q15238, Q92626, P17948, O14498	220	553	16659	0.684654	1	0.999996	100
Annotation Cluster 98	Enrichment Score: 0.2433246660144896
Category	Term	Count	%	PValue	Genes	List Total	Pop Hits	Pop Total	Fold Enrichment	Bonferroni	Benjamini	FDR
GOTERM_BP_FAT	GO:0030005~cellular di-, tri-valent inorganic cation homeostasis	5	2.24215	0.426305	P02788, P14625, P68106, P27797, P05067	199	227	13528	1.49735	1	0.954295	99.9914
GOTERM_BP_FAT	GO:0055066~di-, tri-valent inorganic cation homeostasis	5	2.24215	0.470454	P02788, P14625, P68106, P27797, P05067	199	239	13528	1.42217	1	0.966106	99.9978
GOTERM_BP_FAT	GO:0006874~cellular calcium ion homeostasis	4	1.79372	0.503402	P14625, P68106, P27797, P05067	199	183	13528	1.4859	1	0.972698	99.9992
GOTERM_BP_FAT	GO:0030003~cellular cation homeostasis	5	2.24215	0.513117	P02788, P14625, P68106, P27797, P05067	199	254	13528	1.33819	1	0.974489	99.9995
GOTERM_BP_FAT	GO:0055074~calcium ion homeostasis	4	1.79372	0.513556	P14625, P68106, P27797, P05067	199	188	13528	1.44638	1	0.974322	99.9995
GOTERM_BP_FAT	GO:0006875~cellular metal ion homeostasis	4	1.79372	0.552531	P14625, P68106, P27797, P05067	199	196	13528	1.38734	1	0.981057	99.9999
GOTERM_BP_FAT	GO:0055065~metal ion homeostasis	4	1.79372	0.580261	P14625, P68106, P27797, P05067	199	205	13528	1.32644	1	0.985478	100
GOTERM_BP_FAT	GO:0055080~cation homeostasis	5	2.24215	0.605968	P02788, P14625, P68106, P27797, P05067	199	286	13528	1.18846	1	0.988317	100
GOTERM_BP_FAT	GO:0006873~cellular ion homeostasis	6	2.69058	0.643355	P02788, P14625, P68106, P27797, P05067, Q99497	199	374	13528	1.09059	1	0.992011	100
GOTERM_BP_FAT	GO:0055082~cellular chemical homeostasis	6	2.69058	0.657196	P02788, P14625, P68106, P27797, P05067, Q99497	199	380	13528	1.07337	1	0.992985	100
GOTERM_BP_FAT	GO:0050801~ion homeostasis	6	2.69058	0.719158	P02788, P14625, P68106, P27797, P05067, Q99497	199	409	13528	0.99726	1	0.996635	100
GOTERM_BP_FAT	GO:0048878~chemical homeostasis	7	3.13901	0.765153	P02788, P14625, P68106, P05121, P27797, P05067, Q99497	199	512	13528	0.929413	1	0.998213	100
Annotation Cluster 99	Enrichment Score: 0.22657290501499958
Category	Term	Count	%	PValue	Genes	List Total	Pop Hits	Pop Total	Fold Enrichment	Bonferroni	Benjamini	FDR
UP_SEQ_FEATURE	repeat:1	4	1.79372	0.53636	Q16610, P18206, P05155, P18615	223	243	19113	1.41084	1	0.999308	99.9993
UP_SEQ_FEATURE	repeat:2	4	1.79372	0.546483	Q16610, P18206, P05155, P18615	223	246	19113	1.39363	1	0.999389	99.9995
UP_SEQ_FEATURE	repeat:3	3	1.34529	0.713261	P18206, P05155, P18615	223	214	19113	1.20152	1	0.999983	100
Annotation Cluster 100	Enrichment Score: 0.18335985838829066
Category	Term	Count	%	PValue	Genes	List Total	Pop Hits	Pop Total	Fold Enrichment	Bonferroni	Benjamini	FDR
GOTERM_BP_FAT	GO:0019220~regulation of phosphate metabolic process	11	4.93274	0.174493	P08476, P62258, P68106, P31947, P17948, P30086, P31946, P05067, P05231, P07996, P61981	199	485	13528	1.54181	1	0.739594	96.0407
GOTERM_BP_FAT	GO:0051174~regulation of phosphorus metabolic process	11	4.93274	0.174493	P08476, P62258, P68106, P31947, P17948, P30086, P31946, P05067, P05231, P07996, P61981	199	485	13528	1.54181	1	0.739594	96.0407
SP_PIR_KEYWORDS	phosphotransferase	4	1.79372	0.410187	P22392, P00558, P17948, P14618, P15531	223	201	19235	1.71653	1	0.841227	99.9303
GOTERM_BP_FAT	GO:0042325~regulation of phosphorylation	8	3.58744	0.526316	P08476, P31947, P17948, P30086, P05067, P05231, P07996, P61981	199	466	13528	1.16704	1	0.976786	99.9997
GOTERM_BP_FAT	GO:0045859~regulation of protein kinase activity	5	2.24215	0.747564	P31947, P17948, P05067, P07996, P61981	199	345	13528	0.985216	1	0.997664	100
GOTERM_BP_FAT	GO:0043549~regulation of kinase activity	5	2.24215	0.771054	P31947, P17948, P05067, P07996, P61981	199	357	13528	0.952099	1	0.998374	100
GOTERM_BP_FAT	GO:0051338~regulation of transferase activity	5	2.24215	0.797982	P31947, P17948, P05067, P07996, P61981	199	372	13528	0.913708	1	0.998951	100
UP_SEQ_FEATURE	binding site:ATP	4	1.79372	0.953097	P22392, P14625, P00558, P17948, P15531	223	542	19113	0.632535	1	1	100
SP_PIR_KEYWORDS	kinase	5	2.24215	0.959319	Q9Y2D5, P22392, P00558, P17948, P14618, P15531	223	688	19235	0.626858	1	0.999927	100
GOTERM_BP_FAT	GO:0016310~phosphorylation	6	2.69058	0.992433	P22392, P00558, P17948, P05067, P23528, P07996, P15531	199	800	13528	0.509849	1	1	100
SP_PIR_KEYWORDS	transferase	9	4.03587	0.992571	P22392, P15291, P00558, Q16394, P09211, P17948, P14618, Q5SZD4, Q93063, P15531	223	1394	19235	0.556887	1	0.999999	100
GOTERM_BP_FAT	GO:0006468~protein amino acid phosphorylation	4	1.79372	0.997276	P17948, P05067, P23528, P07996	199	667	13528	0.407676	1	1	100
GOTERM_BP_FAT	GO:0006793~phosphorus metabolic process	6	2.69058	0.998934	P22392, P00558, P17948, P05067, P23528, P07996, P15531	199	973	13528	0.419198	1	1	100
GOTERM_BP_FAT	GO:0006796~phosphate metabolic process	6	2.69058	0.998934	P22392, P00558, P17948, P05067, P23528, P07996, P15531	199	973	13528	0.419198	1	1	100
Annotation Cluster 101	Enrichment Score: 0.17711427827104176
Category	Term	Count	%	PValue	Genes	List Total	Pop Hits	Pop Total	Fold Enrichment	Bonferroni	Benjamini	FDR
SP_PIR_KEYWORDS	alternative initiation	5	2.24215	0.00639022	P15291, P06396, P06733, Q9H6Q3, P31946	223	64	19235	6.73872	0.90428	0.0359974	8.44777
GOTERM_BP_FAT	GO:0006417~regulation of translation	5	2.24215	0.141543	P27797, P24593, P05067, P05231, P07996	199	137	13528	2.48102	1	0.677769	92.3466
GOTERM_BP_FAT	GO:0050864~regulation of B cell activation	3	1.34529	0.171249	P08476, Q9H6Q3, P05231	199	51	13528	3.99882	1	0.735289	95.7704
GOTERM_BP_FAT	GO:0010608~posttranscriptional regulation of gene expression	5	2.24215	0.37324	P27797, P24593, P05067, P05231, P07996	199	211	13528	1.6109	1	0.932906	99.9617
GOTERM_BP_FAT	GO:0002694~regulation of leukocyte activation	4	1.79372	0.439652	P08476, Q9H6Q3, P05231, P07996	199	166	13528	1.63807	1	0.958174	99.9942
GOTERM_BP_FAT	GO:0050865~regulation of cell activation	4	1.79372	0.473538	P08476, Q9H6Q3, P05231, P07996	199	175	13528	1.55383	1	0.966429	99.998
GOTERM_BP_FAT	GO:0045596~negative regulation of cell differentiation	4	1.79372	0.615773	P08476, P22392, P27797, Q04917, P15531	199	216	13528	1.25889	1	0.989371	100
GOTERM_BP_FAT	GO:0051249~regulation of lymphocyte activation	3	1.34529	0.640825	P08476, Q9H6Q3, P05231	199	148	13528	1.37797	1	0.991852	100
GOTERM_BP_FAT	GO:0010558~negative regulation of macromolecule biosynthetic process	8	3.58744	0.694218	P08476, P27348, P06733, P27797, P24593, Q9H6Q3, P31946, P05231	199	547	13528	0.994222	1	0.995415	100
GOTERM_BP_FAT	GO:0031327~negative regulation of cellular biosynthetic process	8	3.58744	0.719004	P08476, P27348, P06733, P27797, P24593, Q9H6Q3, P31946, P05231	199	561	13528	0.96941	1	0.996678	100
GOTERM_BP_FAT	GO:0051173~positive regulation of nitrogen compound metabolic process	9	4.03587	0.731709	P08476, P07900, P08238, P26022, P27797, Q04917, P30086, P05067, P05231	199	644	13528	0.95003	1	0.997127	100
GOTERM_BP_FAT	GO:0009890~negative regulation of biosynthetic process	8	3.58744	0.739153	P08476, P27348, P06733, P27797, P24593, Q9H6Q3, P31946, P05231	199	573	13528	0.949109	1	0.997425	100
GOTERM_BP_FAT	GO:0001817~regulation of cytokine production	3	1.34529	0.746311	P08476, P05231, P07996	199	181	13528	1.12674	1	0.99765	100
GOTERM_BP_FAT	GO:0031328~positive regulation of cellular biosynthetic process	9	4.03587	0.79109	P08476, P07900, P08238, P26022, P27797, Q04917, P05067, P05231, P07996	199	685	13528	0.893167	1	0.99883	100
GOTERM_BP_FAT	GO:0009891~positive regulation of biosynthetic process	9	4.03587	0.804001	P08476, P07900, P08238, P26022, P27797, Q04917, P05067, P05231, P07996	199	695	13528	0.880315	1	0.999045	100
GOTERM_BP_FAT	GO:0045892~negative regulation of transcription, DNA-dependent	4	1.79372	0.896864	P27348, P06733, P27797, Q9H6Q3	199	356	13528	0.763819	1	0.999927	100
GOTERM_BP_FAT	GO:0051253~negative regulation of RNA metabolic process	4	1.79372	0.903115	P27348, P06733, P27797, Q9H6Q3	199	362	13528	0.751159	1	0.999941	100
GOTERM_BP_FAT	GO:0000122~negative regulation of transcription from RNA polymerase II promoter	3	1.34529	0.904209	P06733, P27797, Q9H6Q3	199	266	13528	0.766691	1	0.999942	100
GOTERM_BP_FAT	GO:0016481~negative regulation of transcription	5	2.24215	0.907813	P27348, P06733, P27797, Q9H6Q3, P31946	199	459	13528	0.740522	1	0.999948	100
GOTERM_BP_FAT	GO:0010629~negative regulation of gene expression	5	2.24215	0.940599	P27348, P06733, P27797, Q9H6Q3, P31946	199	504	13528	0.674404	1	0.99999	100
GOTERM_BP_FAT	GO:0045934~negative regulation of nucleobase, nucleoside, nucleotide and nucleic acid metabolic process	5	2.24215	0.945178	P27348, P06733, P27797, Q9H6Q3, P31946	199	512	13528	0.663866	1	0.999992	100
GOTERM_BP_FAT	GO:0051172~negative regulation of nitrogen compound metabolic process	5	2.24215	0.94892	P27348, P06733, P27797, Q9H6Q3, P31946	199	519	13528	0.654912	1	0.999994	100
GOTERM_BP_FAT	GO:0006357~regulation of transcription from RNA polymerase II promoter	7	3.13901	0.958761	P08476, P07737, P06733, P27797, Q9H6Q3, P05067, P05231	199	727	13528	0.654552	1	0.999997	100
GOTERM_MF_FAT	GO:0016564~transcription repressor activity	3	1.34529	0.964224	P06733, P27797, P31946	209	316	12983	0.589743	1	0.999997	100
GOTERM_BP_FAT	GO:0010557~positive regulation of macromolecule biosynthetic process	6	2.69058	0.965734	P08476, P27797, Q04917, P05067, P05231, P07996	199	654	13528	0.623669	1	0.999999	100
GOTERM_BP_FAT	GO:0045944~positive regulation of transcription from RNA polymerase II promoter	3	1.34529	0.974	P08476, P05067, P05231	199	371	13528	0.549703	1	0.999999	100
GOTERM_BP_FAT	GO:0045935~positive regulation of nucleobase, nucleoside, nucleotide and nucleic acid metabolic process	5	2.24215	0.983164	P08476, P27797, Q04917, P05067, P05231	199	624	13528	0.544711	1	1	100
GOTERM_BP_FAT	GO:0010604~positive regulation of macromolecule metabolic process	7	3.13901	0.988179	P20618, P08476, P27797, Q04917, P05067, P05231, P07996	199	857	13528	0.555262	1	1	100
GOTERM_BP_FAT	GO:0045941~positive regulation of transcription	4	1.79372	0.990241	P08476, Q04917, P05067, P05231	199	564	13528	0.482127	1	1	100
GOTERM_BP_FAT	GO:0010628~positive regulation of gene expression	4	1.79372	0.992062	P08476, Q04917, P05067, P05231	199	581	13528	0.46802	1	1	100
GOTERM_BP_FAT	GO:0045893~positive regulation of transcription, DNA-dependent	3	1.34529	0.993519	P08476, P05067, P05231	199	477	13528	0.427547	1	1	100
GOTERM_BP_FAT	GO:0051254~positive regulation of RNA metabolic process	3	1.34529	0.993856	P08476, P05067, P05231	199	481	13528	0.423991	1	1	100
GOTERM_BP_FAT	GO:0006355~regulation of transcription, DNA-dependent	9	4.03587	0.999996	P08476, P07737, P27348, P22392, P06733, P27797, Q9H6Q3, P05067, P05231, P15531	199	1773	13528	0.345076	1	1	100
GOTERM_BP_FAT	GO:0051252~regulation of RNA metabolic process	9	4.03587	0.999998	P08476, P07737, P27348, P22392, P06733, P27797, Q9H6Q3, P05067, P05231, P15531	199	1813	13528	0.337462	1	1	100
GOTERM_MF_FAT	GO:0030528~transcription regulator activity	6	2.69058	1	P22392, P06733, P27797, Q04917, P31946, P35609, P15531	209	1512	12983	0.246506	1	1	100
GOTERM_BP_FAT	GO:0045449~regulation of transcription	12	5.38117	1	P08476, P27797, P06733, Q9H6Q3, P05067, P31946, P05231, P18615, P15531, P07737, P27348, P22392, Q04917	199	2601	13528	0.313633	1	1	100
GOTERM_MF_FAT	GO:0003677~DNA binding	6	2.69058	1	Q02818, P22392, P02768, P06733, P27797, P05067, P15531	209	2331	12983	0.159896	1	1	100
Annotation Cluster 102	Enrichment Score: 0.17335265839236128
Category	Term	Count	%	PValue	Genes	List Total	Pop Hits	Pop Total	Fold Enrichment	Bonferroni	Benjamini	FDR
GOTERM_CC_FAT	GO:0000267~cell fraction	22	9.86547	0.250518	P07355, P60174, P40925, P27797, P07858, P60709, P30086, P23142, P05067, P07195, P15531, Q9BRK5, P27348, P22392, P14625, P13929, P05121, P63261, P07237, P09104, P31150, P23381, P63104	212	1083	12782	1.22478	1	0.667603	97.7682
GOTERM_CC_FAT	GO:0005792~microsome	4	1.79372	0.753919	P22392, P14625, P07237, P27797, P15531	212	237	12782	1.01759	1	0.982728	100
GOTERM_CC_FAT	GO:0042598~vesicular fraction	4	1.79372	0.771191	P22392, P14625, P07237, P27797, P15531	212	244	12782	0.988401	1	0.984056	100
GOTERM_CC_FAT	GO:0005624~membrane fraction	9	4.03587	0.961113	P22392, P14625, P13929, P07237, P27797, P30086, P09104, P05067, P31150, P15531	212	809	12782	0.670744	1	0.999702	100
GOTERM_CC_FAT	GO:0005626~insoluble fraction	9	4.03587	0.970815	P22392, P14625, P13929, P07237, P27797, P30086, P09104, P05067, P31150, P15531	212	839	12782	0.646761	1	0.999842	100
Annotation Cluster 103	Enrichment Score: 0.1379297806479952
Category	Term	Count	%	PValue	Genes	List Total	Pop Hits	Pop Total	Fold Enrichment	Bonferroni	Benjamini	FDR
GOTERM_BP_FAT	GO:0030099~myeloid cell differentiation	3	1.34529	0.396039	P08476, P01033, P35579	199	93	13528	2.1929	1	0.942549	99.9795
GOTERM_BP_FAT	GO:0030097~hemopoiesis	3	1.34529	0.863488	P08476, P01033, P35579	199	236	13528	0.864151	1	0.999778	100
GOTERM_BP_FAT	GO:0048534~hemopoietic or lymphoid organ development	3	1.34529	0.897096	P08476, P01033, P35579	199	260	13528	0.784383	1	0.999926	100
GOTERM_BP_FAT	GO:0002520~immune system development	3	1.34529	0.915056	P08476, P01033, P35579	199	276	13528	0.738912	1	0.999961	100
Annotation Cluster 104	Enrichment Score: 0.11400773884815776
Category	Term	Count	%	PValue	Genes	List Total	Pop Hits	Pop Total	Fold Enrichment	Bonferroni	Benjamini	FDR
GOTERM_MF_FAT	GO:0003924~GTPase activity	4	1.79372	0.660824	Q5VTE0, P13639, P68366, Q9BQE3	209	211	12983	1.17762	1	0.991815	100
UP_SEQ_FEATURE	nucleotide phosphate-binding region:GTP	4	1.79372	0.669036	Q5VTE0, P13639, P68366, Q9BQE3	223	295	19113	1.16215	1	0.999944	100
SP_PIR_KEYWORDS	gtp-binding	4	1.79372	0.734825	Q5VTE0, P13639, P68366, Q9BQE3	223	329	19235	1.0487	1	0.984824	100
GOTERM_MF_FAT	GO:0005525~GTP binding	5	2.24215	0.851216	Q5VTE0, P22392, P13639, P68366, Q9BQE3, P15531	209	372	12983	0.834941	1	0.999588	100
GOTERM_MF_FAT	GO:0032561~guanyl ribonucleotide binding	5	2.24215	0.865161	Q5VTE0, P22392, P13639, P68366, Q9BQE3, P15531	209	382	12983	0.813084	1	0.999669	100
GOTERM_MF_FAT	GO:0019001~guanyl nucleotide binding	5	2.24215	0.865161	Q5VTE0, P22392, P13639, P68366, Q9BQE3, P15531	209	382	12983	0.813084	1	0.999669	100
Annotation Cluster 105	Enrichment Score: 0.111396421456737
Category	Term	Count	%	PValue	Genes	List Total	Pop Hits	Pop Total	Fold Enrichment	Bonferroni	Benjamini	FDR
GOTERM_BP_FAT	GO:0048610~reproductive cellular process	4	1.79372	0.424006	P15291, P54652, P30086, Q08431	199	162	13528	1.67852	1	0.953742	99.9908
GOTERM_BP_FAT	GO:0003006~reproductive developmental process	5	2.24215	0.536656	P08476, P15291, P02765, P54652, P30086	199	262	13528	1.29733	1	0.978497	99.9998
GOTERM_BP_FAT	GO:0032504~multicellular organism reproduction	6	2.69058	0.845242	P08476, P22392, P15291, P35527, P54652, P30086, P15531	199	487	13528	0.837535	1	0.999637	100
GOTERM_BP_FAT	GO:0048609~reproductive process in a multicellular organism	6	2.69058	0.845242	P08476, P22392, P15291, P35527, P54652, P30086, P15531	199	487	13528	0.837535	1	0.999637	100
GOTERM_BP_FAT	GO:0019953~sexual reproduction	5	2.24215	0.90693	P15291, P35527, P54652, P30086, Q08431	199	458	13528	0.742139	1	0.999948	100
GOTERM_BP_FAT	GO:0048232~male gamete generation	3	1.34529	0.942535	P35527, P54652, P30086	199	308	13528	0.662142	1	0.999991	100
GOTERM_BP_FAT	GO:0007283~spermatogenesis	3	1.34529	0.942535	P35527, P54652, P30086	199	308	13528	0.662142	1	0.999991	100
GOTERM_BP_FAT	GO:0007276~gamete generation	3	1.34529	0.980913	P35527, P54652, P30086	199	395	13528	0.516303	1	1	100
Annotation Cluster 106	Enrichment Score: 0.08172430035372756
Category	Term	Count	%	PValue	Genes	List Total	Pop Hits	Pop Total	Fold Enrichment	Bonferroni	Benjamini	FDR
GOTERM_BP_FAT	GO:0007050~cell cycle arrest	3	1.34529	0.446578	P08476, P27797, P07996	199	103	13528	1.98	1	0.960098	99.9953
GOTERM_BP_FAT	GO:0022402~cell cycle process	8	3.58744	0.725833	P20618, P08476, Q9HC77, P27797, P54652, P05067, P07996, P35579	199	565	13528	0.962547	1	0.996932	100
GOTERM_BP_FAT	GO:0007049~cell cycle	8	3.58744	0.941617	P20618, P08476, Q9HC77, P27797, P54652, P05067, P07996, P35579	199	776	13528	0.700824	1	0.999991	100
GOTERM_BP_FAT	GO:0022403~cell cycle phase	4	1.79372	0.944537	P08476, P54652, P05067, P35579	199	414	13528	0.656811	1	0.999992	100
GOTERM_BP_FAT	GO:0010557~positive regulation of macromolecule biosynthetic process	6	2.69058	0.965734	P08476, P27797, Q04917, P05067, P05231, P07996	199	654	13528	0.623669	1	0.999999	100
GOTERM_BP_FAT	GO:0000278~mitotic cell cycle	3	1.34529	0.973665	P20618, P08476, P05067	199	370	13528	0.551188	1	0.999999	100
GOTERM_BP_FAT	GO:0010604~positive regulation of macromolecule metabolic process	7	3.13901	0.988179	P20618, P08476, P27797, Q04917, P05067, P05231, P07996	199	857	13528	0.555262	1	1	100
Annotation Cluster 107	Enrichment Score: 0.08042106466559014
Category	Term	Count	%	PValue	Genes	List Total	Pop Hits	Pop Total	Fold Enrichment	Bonferroni	Benjamini	FDR
GOTERM_CC_FAT	GO:0043235~receptor complex	3	1.34529	0.573779	P05231, O95965, P35579	212	116	12782	1.55929	1	0.934583	99.9987
GOTERM_CC_FAT	GO:0005887~integral to plasma membrane	6	2.69058	0.999989	P17948, P30086, P05067, P05231, O95965, P35579	212	1188	12782	0.304507	1	1	100
GOTERM_CC_FAT	GO:0031226~intrinsic to plasma membrane	6	2.69058	0.999993	P17948, P30086, P05067, P05231, O95965, P35579	212	1215	12782	0.297741	1	1	100
Annotation Cluster 108	Enrichment Score: 0.062255085897368286
Category	Term	Count	%	PValue	Genes	List Total	Pop Hits	Pop Total	Fold Enrichment	Bonferroni	Benjamini	FDR
GOTERM_BP_FAT	GO:0044093~positive regulation of molecular function	8	3.58744	0.759831	P20618, P09493, P22392, P17948, P31946, O43707, P05231, P07996, P15531	199	586	13528	0.928053	1	0.998061	100
GOTERM_BP_FAT	GO:0032270~positive regulation of cellular protein metabolic process	3	1.34529	0.858646	P20618, P05231, P07996	199	233	13528	0.875278	1	0.999748	100
GOTERM_BP_FAT	GO:0051247~positive regulation of protein metabolic process	3	1.34529	0.874205	P20618, P05231, P07996	199	243	13528	0.839258	1	0.999839	100
GOTERM_BP_FAT	GO:0010604~positive regulation of macromolecule metabolic process	7	3.13901	0.988179	P20618, P08476, P27797, Q04917, P05067, P05231, P07996	199	857	13528	0.555262	1	1	100
Annotation Cluster 109	Enrichment Score: 0.050522207155821994
Category	Term	Count	%	PValue	Genes	List Total	Pop Hits	Pop Total	Fold Enrichment	Bonferroni	Benjamini	FDR
GOTERM_CC_FAT	GO:0005794~Golgi apparatus	15	6.72646	0.582985	Q02818, P15291, Q16394, P30086, P05067, Q93063, O94985, Q9BRK5, P61769, P50395, O00391, P24592, P61158, O43852, P07602	212	872	12782	1.03714	1	0.937002	99.999
SP_PIR_KEYWORDS	golgi apparatus	7	3.13901	0.67634	Q02818, Q9BRK5, O00391, P15291, Q16394, O94985, Q93063	223	588	19235	1.02685	1	0.974936	100
UP_SEQ_FEATURE	topological domain:Cytoplasmic	8	3.58744	1	P15291, Q16394, P17948, P30086, P05067, Q6EMK4, O94985, Q93063	223	3374	19113	0.203221	1	1	100
UP_SEQ_FEATURE	topological domain:Extracellular	4	1.79372	1	P17948, P05067, Q6EMK4, O94985	223	2719	19113	0.126088	1	1	100
GOTERM_CC_FAT	GO:0016021~integral to membrane	15	6.72646	1	P15291, Q16394, P68106, P17948, P30086, P05067, O95965, P05231, P35579, Q93063, O94985, O00391, P11021, Q6EMK4, P07602	212	5297	12782	0.170736	1	1	100
UP_SEQ_FEATURE	transmembrane region	9	4.03587	1	O00391, P15291, Q16394, P17948, P30086, P05067, Q6EMK4, O94985, Q93063	223	4911	19113	0.157071	1	1	100
SP_PIR_KEYWORDS	transmembrane	9	4.03587	1	O00391, P15291, Q16394, P17948, P30086, P05067, Q6EMK4, O94985, Q93063	223	4973	19235	0.156103	1	1	100
GOTERM_CC_FAT	GO:0031224~intrinsic to membrane	16	7.17489	1	P15291, Q16394, P68106, O75326, P17948, P30086, P05067, O95965, P05231, P35579, O94985, Q93063, O00391, P11021, Q6EMK4, P07602	212	5485	12782	0.175876	1	1	100
Annotation Cluster 110	Enrichment Score: 0.012302152119532936
Category	Term	Count	%	PValue	Genes	List Total	Pop Hits	Pop Total	Fold Enrichment	Bonferroni	Benjamini	FDR
GOTERM_MF_FAT	GO:0005083~small GTPase regulator activity	3	1.34529	0.936551	P07355, P50395, P31150	209	274	12983	0.680142	1	0.999977	100
GOTERM_MF_FAT	GO:0030695~GTPase regulator activity	3	1.34529	0.989704	P07355, P50395, P31150	209	404	12983	0.461284	1	1	100
GOTERM_MF_FAT	GO:0060589~nucleoside-triphosphatase regulator activity	3	1.34529	0.990962	P07355, P50395, P31150	209	413	12983	0.451232	1	1	100
Annotation Cluster 111	Enrichment Score: 0.007560186327811547
Category	Term	Count	%	PValue	Genes	List Total	Pop Hits	Pop Total	Fold Enrichment	Bonferroni	Benjamini	FDR
GOTERM_MF_FAT	GO:0008134~transcription factor binding	5	2.24215	0.967024	P00751, P06733, P31946, P35609, P63104	209	513	12983	0.605454	1	0.999998	100
GOTERM_MF_FAT	GO:0003712~transcription cofactor activity	3	1.34529	0.981482	P06733, P31946, P35609	209	363	12983	0.513385	1	1	100
GOTERM_MF_FAT	GO:0030528~transcription regulator activity	6	2.69058	1	P22392, P06733, P27797, Q04917, P31946, P35609, P15531	209	1512	12983	0.246506	1	1	100
Annotation Cluster 112	Enrichment Score: 9.938779189201292E-4
Category	Term	Count	%	PValue	Genes	List Total	Pop Hits	Pop Total	Fold Enrichment	Bonferroni	Benjamini	FDR
GOTERM_BP_FAT	GO:0044265~cellular macromolecule catabolic process	5	2.24215	0.994626	P20618, P08107, P14625, P13489, P35579	199	725	13528	0.468827	1	1	100
GOTERM_BP_FAT	GO:0009057~macromolecule catabolic process	5	2.24215	0.997221	P20618, P08107, P14625, P13489, P35579	199	781	13528	0.435211	1	1	100
GOTERM_BP_FAT	GO:0051603~proteolysis involved in cellular protein catabolic process	3	1.34529	0.998787	P20618, P14625, P35579	199	600	13528	0.339899	1	1	100
GOTERM_BP_FAT	GO:0044257~cellular protein catabolic process	3	1.34529	0.998837	P20618, P14625, P35579	199	603	13528	0.338208	1	1	100
GOTERM_BP_FAT	GO:0030163~protein catabolic process	3	1.34529	0.999107	P20618, P14625, P35579	199	622	13528	0.327877	1	1	100
Annotation Cluster 113	Enrichment Score: 9.982553999237592E-11
Category	Term	Count	%	PValue	Genes	List Total	Pop Hits	Pop Total	Fold Enrichment	Bonferroni	Benjamini	FDR
SP_PIR_KEYWORDS	transcription regulation	3	1.34529	1	P22392, P06733, P15531, P18615	223	2026	19235	0.127723	1	1	100
SP_PIR_KEYWORDS	Transcription	3	1.34529	1	P22392, P06733, P15531, P18615	223	2071	19235	0.124948	1	1	100
GOTERM_BP_FAT	GO:0006350~transcription	3	1.34529	1	P22392, P06733, P15531, P18615	199	2101	13528	0.0970679	1	1	100
