# Supplementary material for: Data from a proteomic analysis of colonic fibroblasts secretomes
Source: Data Brief. 2014 Aug 21;1:19–24. doi: 10.1016/j.dib.2014.08.003 (PMC4459868; doi:10.1016/j.dib.2014.08.003)
Supplement: Supplementary file 8 — Supplementary Data [file mmc8.xls]

## Sheet: total proteins 3429
							Presence in the different fractions
Accession	Description	∑Coverage	∑Unique Peptides	Molecular Function	Cellular Component	Biological Process	Beads	Unbound	Precipitate	Untreated	Vesicles
P01834	Ig kappa chain C region	100	16	protein binding	extracellular; membrane	response to stimulus; metabolic process; regulation of biological process; defense response	+	+	+	+	+
P61970	Nuclear transport factor 2	99.21	8	transporter activity; protein binding	membrane; nucleus; cytoplasm; cytosol; cytoskeleton	transport	+	+	+	+	+
Q9H299	SH3 domain-binding glutamic acid-rich-like protein 3	98.92	14	catalytic activity	nucleus; cytoplasm	cellular homeostasis; regulation of biological process	+	+	+	+	+
F8WD30	Golgi reassembly-stacking protein 1	97.92	1		cytoplasm; Golgi	cell organization and biogenesis		+
P35527	Keratin, type I cytkeletal 9	96.63	57	structural molecule activity	cytoskeleton; cytoplasm	reproduction; development; cell organization and biogenesis	+	+	+	+	+
P0CG05	Ig lambda-2 chain C regions	96.23	7	protein binding	extracellular; membrane	metabolic process; regulation of biological process; response to stimulus; defense response	+	+	+	+	+
P02768	Serum albumin	91.95	92	DNA binding; metal ion binding; protein binding; antioxidant activity; catalytic activity	extracellular; cytoplasm; organelle lumen	transport; metabolic process; response to stimulus; coagulation; cell communication; cell death; regulation of biological process; reproduction	+	+	+	+	+
P30047	GTP cyclohydrolase 1 feedback regulatory protein	91.67	5	enzyme regulator activity; protein binding	nucleus; cytoplasm; cytosol; membrane	cell organization and biogenesis; metabolic process; regulation of biological process; cell communication		+	+	+
K7ENI6	Uncharacterized protein	90.24	4				+		+	+	+
P04746	Pancreatic alpha-amylase	88.65	11	catalytic activity; metal ion binding	extracellular	metabolic process	+	+	+	+	+
P68871	Hemoglobin subunit beta	87.76	6	antioxidant activity; catalytic activity; transporter activity; metal ion binding; protein binding	cytoplasm; cytosol	transport; coagulation; response to stimulus; cell death; regulation of biological process; metabolic process; cell organization and biogenesis	+	+	+	+	+
O95336	6-phphogluconolactonase	87.6	14	catalytic activity	cytoplasm; cytosol	metabolic process	+	+	+	+	+
P04745	Alpha-amylase 1	86.89	6	catalytic activity; protein binding; metal ion binding	extracellular	metabolic process	+	+	+	+	+
P19961	Alpha-amylase 2B	86.89	3	catalytic activity; metal ion binding	extracellular	metabolic process	+	+	+	+	+
Q16769	Glutaminyl-peptide cyclotransferase	86.7	26	catalytic activity; metal ion binding	extracellular	metabolic process	+	+	+	+	+
E9PHK0	Tetranectin	86.25	11			development	+	+	+	+
P07288	Prtate-specific antigen	83.91	14	catalytic activity; protein binding	extracellular	metabolic process; development; regulation of biological process	+	+	+	+	+
P30086	Phphatidylethanolamine-binding protein 1	83.42	11	nucleotide binding; enzyme regulator activity; protein binding	extracellular; cytoplasm; mitochondrion; membrane; endoplasmic reticulum; Golgi; cell surface	cell communication; regulation of biological process; response to stimulus; metabolic process; cell differentiation; reproduction; development; cell organization and biogenesis	+	+	+	+	+
C9JLG8	PDZ and LIM domain protein 2 (Fragment)	83.33	1					+
P69905	Hemoglobin subunit alpha	83.1	7	antioxidant activity; catalytic activity; transporter activity; metal ion binding; protein binding	cytoplasm; cytosol; ribosome	transport; cell death; regulation of biological process; response to stimulus; metabolic process; cell organization and biogenesis	+		+	+	+
P35908	Keratin, type II cytkeletal 2 epidermal	82.94	39	structural molecule activity	cytoplasm; Golgi; cytoskeleton	development; cell differentiation; cell proliferation; cellular component movement	+	+	+	+	+
P05109	Protein S100-A8	81.72	9	metal ion binding; protein binding	extracellular; cytoplasm; cytosol; cytoskeleton; membrane	cellular component movement; defense response; response to stimulus; metabolic process; cell death; regulation of biological process; cell growth; cell organization and biogenesis; cellular homeostasis	+	+	+	+	+
P05154	Plasma serine protease inhibitor	80.05	28	protein binding; enzyme regulator activity	cytoplasm; membrane; extracellular; cell surface	transport; reproduction; cell organization and biogenesis; metabolic process; regulation of biological process	+	+	+	+	+
O95865	N(G),N(G)-dimethylarginine dimethylaminohydrolase 2	80	14	catalytic activity; protein binding	cytoplasm; mitochondrion	metabolic process; cell communication; regulation of biological process; response to stimulus; cell death	+		+	+	+
P08571	Monocyte differentiation antigen CD14	79.47	21	receptor activity; signal transducer activity; protein binding	extracellular; membrane; cell surface; cytoplasm; endosome	response to stimulus; transport; cell death; defense response; cell communication; regulation of biological process; cell organization and biogenesis	+	+	+	+	+
P07108	Acyl-CoA-binding protein	79.31	6	protein binding	cytoplasm; mitochondrion; endoplasmic reticulum; Golgi	development; metabolic process; transport		+	+
P09211	Glutathione S-transferase P	79.05	10	catalytic activity; protein binding; enzyme regulator activity	nucleus; cytoplasm; mitochondrion; cytosol	response to stimulus; defense response; regulation of biological process; metabolic process; development; cell communication; cell proliferation; cell death	+	+	+	+	+
Q5VY30	Plasma retinol-binding protein(1-182)	78.89	15	transporter activity; protein binding	extracellular	development; metabolic process; transport; reproduction; cell communication; regulation of biological process; response to stimulus; cell proliferation	+	+	+	+	+
Q5H9A7	Metalloproteinase inhibitor 1	78.32	7	protein binding; enzyme regulator activity; metal ion binding	extracellular; cytoplasm; organelle lumen	transport; coagulation; response to stimulus; cell proliferation; regulation of biological process; cell organization and biogenesis; cell death; cell differentiation; development; metabolic process; cellular component movement; reproduction	+	+	+
P05451	Lithtathine-1-alpha	77.11	10	protein binding	extracellular	cell proliferation; regulation of biological process		+	+	+
P01040	Cystatin-A	76.53	7	protein binding; enzyme regulator activity; structural molecule activity	cytoskeleton; nucleus; cytoplasm	metabolic process; regulation of biological process; cell differentiation; development		+	+	+
P01876	Ig alpha-1 chain C region	76.49	10	protein binding		response to stimulus; metabolic process	+	+	+	+	+
P02766	Transthyretin	76.19	13	protein binding	extracellular; cytoplasm	transport	+	+	+	+	+
Q08380	Galectin-3-binding protein	75.9	37	receptor activity; protein binding	extracellular; membrane	defense response; response to stimulus; cell communication; regulation of biological process	+	+	+	+	+
Q7Z5L0	Vitelline membrane outer layer protein 1 homolog	75.25	8		extracellular	cell organization and biogenesis; reproduction	+	+	+	+	+
P07737	Profilin-1	75	8	protein binding	nucleus; cytoplasm; cytoskeleton	development; transport; metabolic process; regulation of biological process; cell organization and biogenesis; coagulation; response to stimulus; reproduction	+	+	+	+	+
P01042-2	Isoform LMW of Kininogen-1	74.94	45	enzyme regulator activity; protein binding; metal ion binding	extracellular; membrane; cytoplasm; organelle lumen	transport; defense response; response to stimulus; regulation of biological process; cellular homeostasis; coagulation; metabolic process; cell death	+	+	+	+	+
P60709	Actin, cytoplasmic 1	74.13	1	nucleotide binding; structural molecule activity; protein binding	cytoplasm; cytosol; cytoskeleton; nucleus; organelle lumen	metabolic process; cellular component movement; cell differentiation; cell organization and biogenesis; development; response to stimulus; coagulation	+	+	+	+	+
P63261	Actin, cytoplasmic 2	74.13	1	nucleotide binding; structural molecule activity; protein binding	cytoplasm; cytosol; cytoskeleton	cellular component movement; cell differentiation; cell organization and biogenesis; development; response to stimulus; coagulation	+	+	+	+	+
P04264	Keratin, type II cytkeletal 1	73.45	55	catalytic activity; motor activity; receptor activity; structural molecule activity; protein binding; transporter activity	cytoskeleton; membrane	defense response; metabolic process; regulation of biological process; response to stimulus; development; transport; coagulation	+	+	+	+	+
P06870	Kallikrein-1	72.52	9	catalytic activity	nucleus	metabolic process	+	+	+	+	+
P04406	Glyceraldehyde-3-phphate dehydrogenase	71.94	16	nucleotide binding; catalytic activity; protein binding	nucleus; cytoplasm; cytosol; cytoskeleton; membrane	cell organization and biogenesis; metabolic process; cell death; regulation of biological process	+	+	+	+	+
P13646	Keratin, type I cytkeletal 13	71.83	20	structural molecule activity	cytoskeleton	development; response to stimulus; cell communication	+	+	+	+	+
P02760	Protein AMBP	71.59	39	enzyme regulator activity; protein binding	extracellular; membrane	reproduction; metabolic process; regulation of biological process; cell communication; response to stimulus	+	+	+	+	+
P01620	Ig kappa chain V-III region SIE	71.56	1	protein binding	extracellular; membrane	response to stimulus; metabolic process; regulation of biological process; defense response	+	+	+	+	+
G3V357	Ribonuclease pancreatic	71.55	1	catalytic activity		metabolic process	+	+		+
P02787	Serotransferrin	71.49	51	protein binding; metal ion binding	extracellular; cytoplasm; mitochondrion; endosome; membrane	transport; cellular homeostasis; coagulation; response to stimulus	+	+	+	+	+
P61769	Beta-2-microglobulin	71.43	9	protein binding	cytoplasm; Golgi; membrane; extracellular; endoplasmic reticulum; organelle lumen; cell surface; endosome	regulation of biological process; response to stimulus; development; cell communication; cell differentiation; metabolic process; defense response	+	+	+	+	+
P00450	Ceruloplasmin	71.27	6	catalytic activity; metal ion binding; protein binding	extracellular	transport; cellular homeostasis; metabolic process	+	+	+	+	+
P25311	Zinc-alpha-2-glycoprotein	71.14	38	catalytic activity; protein binding; transporter activity	extracellular; membrane	response to stimulus; cell proliferation; regulation of biological process; metabolic process	+	+	+	+	+
P07339	Cathepsin D	70.63	24	catalytic activity	extracellular; cytoplasm; vacuole; organelle lumen	metabolic process; cell death; development	+	+	+	+	+
E9PFZ2	Ceruloplasmin	70.4	1	metal ion binding; catalytic activity		metabolic process	+	+	+	+	+
P24855	Deoxyribonuclease-1	70.21	13	protein binding; catalytic activity	extracellular; nucleus	metabolic process; cell death	+	+	+	+	+
P02774	Vitamin D-binding protein	70.04	26	protein binding; transporter activity	extracellular; cytoplasm; cytosol; organelle lumen; vacuole	transport; reproduction; development; metabolic process; response to stimulus	+	+	+	+	+
E9PQH6	Rho-related GTP-binding protein RhoC (Fragment)	69.82	2	nucleotide binding; protein binding	nucleus; cytoplasm; membrane	response to stimulus; cell communication; regulation of biological process; cell organization and biogenesis; cell growth; cellular component movement; cell death; metabolic process; cell differentiation; development				+	+
Q03403	Trefoil factor 2	69.77	10	protein binding	extracellular	cell proliferation; regulation of biological process; cell communication; response to stimulus; cellular component movement; defense response; transport	+	+
J3KT47	Protein flightless-1 homolog (Fragment)	68.97	1								+
H3BMU1	IST1 homolog (Fragment)	68.93	13				+	+	+	+	+
P04206	Ig kappa chain V-III region GOL	68.81	2	protein binding	extracellular; membrane	response to stimulus; metabolic process; regulation of biological process; defense response	+	+	+	+	+
P08758	Annexin A5	68.44	19	enzyme regulator activity; metal ion binding; protein binding	cytoplasm; membrane; cell surface; extracellular	cell communication; regulation of biological process; response to stimulus; coagulation; cell death; cell organization and biogenesis	+			+	+
Q06830	Peroxiredoxin-1	67.84	10	antioxidant activity; catalytic activity; protein binding	nucleus; cytoplasm; mitochondrion	response to stimulus; development; cell proliferation; metabolic process; cell communication; regulation of biological process; defense response; transport	+	+	+	+	+
Q14508	WAP four-disulfide core domain protein 2	67.74	6	enzyme regulator activity	extracellular	metabolic process; reproduction; regulation of biological process		+
P06733	Alpha-enolase	67.51	24	metal ion binding; DNA binding; catalytic activity; protein binding	cytoplasm; cytosol; nucleus; membrane	metabolic process; regulation of biological process; response to stimulus; cell growth; cell organization and biogenesis	+	+	+	+	+
P04083	Annexin A1	67.34	23	DNA binding; RNA binding; enzyme regulator activity; protein binding; structural molecule activity; metal ion binding	cytoskeleton; extracellular; nucleus; cytoplasm; membrane; mitochondrion	defense response; regulation of biological process; response to stimulus; cellular component movement; cell communication; metabolic process; transport; cell differentiation; development; cell organization and biogenesis; cell proliferation; cell death; reproduction	+	+	+	+	+
Q15828	Cystatin-M	67.11	8	enzyme regulator activity	cytoskeleton; extracellular	development; metabolic process; regulation of biological process	+	+	+	+
Q96KP4	Cytolic non-specific dipeptidase	66.74	21	catalytic activity; metal ion binding	cytoplasm; cytosol	metabolic process; response to stimulus	+		+	+	+
Q03154	Aminoacylase-1	66.67	17	catalytic activity; metal ion binding	cytoplasm; cytosol	metabolic process	+	+	+	+	+
F8W0C6	Keratin, type II cytkeletal 5 (Fragment)	66.48	1	structural molecule activity	cytoskeleton		+	+	+	+	+
P02533	Keratin, type I cytkeletal 14	66.31	18	structural molecule activity; protein binding	nucleus; organelle lumen; cytoplasm; cytosol; cytoskeleton	development; response to stimulus; cell differentiation; cell organization and biogenesis	+	+	+	+	+
P01009	Alpha-1-antitrypsin	66.27	38	protein binding; enzyme regulator activity	extracellular; cytoplasm; organelle lumen	response to stimulus; transport; defense response; coagulation; metabolic process; regulation of biological process	+	+	+	+	+
H0YI76	Keratin, type II cytkeletal 5 (Fragment)	66.17	2	structural molecule activity	cytoskeleton; membrane		+	+	+	+	+
Q07507	Dermatopontin	66.17	9		extracellular	cell proliferation; regulation of biological process; cell organization and biogenesis	+	+	+
E7EQB2	Kaliocin-1 (Fragment)	66.09	40	metal ion binding	extracellular	transport; cellular homeostasis	+	+	+	+	+
P35754	Glutaredoxin-1	66.04	5	catalytic activity; protein binding	nucleus; cytoplasm; mitochondrion; cytosol	transport; metabolic process; cellular homeostasis; regulation of biological process	+	+	+	+
P07911	Uromodulin	65.94	52	metal ion binding; protein binding	cytoskeleton; extracellular; cytoplasm; Golgi; membrane	defense response; response to stimulus; cell proliferation; regulation of biological process; development	+	+	+	+	+
P18135	Ig kappa chain V-III region HAH	65.89	4	protein binding	extracellular; membrane	response to stimulus; metabolic process; regulation of biological process; defense response	+	+	+	+	+
P05937	Calbindin	65.52	12	metal ion binding; protein binding	nucleus; cytoplasm; cytosol	response to stimulus; development; cell communication; regulation of biological process	+	+	+	+	+
P04217-2	Isoform 2 of Alpha-1B-glycoprotein	65.42	1		extracellular		+	+	+	+	+
P25815	Protein S100-P	65.26	4	metal ion binding; protein binding	nucleus; cytoplasm	response to stimulus; cellular component movement	+	+	+	+	+
P01859	Ig gamma-2 chain C region	65.03	8	protein binding	extracellular; membrane	response to stimulus; metabolic process; regulation of biological process; defense response	+	+	+	+	+
P00918	Carbonic anhydrase 2	65	10	catalytic activity; metal ion binding	extracellular; cytoplasm; cytosol; membrane	development; metabolic process; response to stimulus; transport; cellular homeostasis; regulation of biological process; cell differentiation	+		+	+	+
P31949	Protein S100-A11	64.76	5	metal ion binding; protein binding	nucleus; organelle lumen; cytoplasm	cell communication; regulation of biological process; response to stimulus; metabolic process; cell proliferation	+	+	+	+	+
P30041	Peroxiredoxin-6	64.73	11	catalytic activity; antioxidant activity; protein binding	cytoplasm; vacuole; cytosol	metabolic process; response to stimulus	+	+	+	+	+
P01877	Ig alpha-2 chain C region	64.71	4	protein binding	membrane	response to stimulus	+	+	+	+	+
F5H265	Polyubiquitin-C (Fragment)	64.43	8	protein binding			+	+	+	+	+
Q9BRT3	Migration and invasion enhancer 1	64.35	7		cytoplasm; cytosol; membrane	cell death; cellular component movement; regulation of biological process; cellular homeostasis; cell organization and biogenesis	+	+	+	+
O00299	Chloride intracellular channel protein 1	64.32	10	transporter activity; protein binding	nucleus; cytoplasm; membrane	transport; cell communication; regulation of biological process; response to stimulus	+			+	+
P02790	Hemopexin	64.07	28	protein binding; transporter activity; metal ion binding	extracellular	regulation of biological process; response to stimulus; transport; cellular homeostasis; reproduction; metabolic process; cell communication; defense response	+	+	+	+	+
P59052-2	Isoform 2 of Putative uncharacterized protein C21orf88	64.06	1
Q15274	Nicotinate-nucleotide pyrophphorylase [carboxylating]	63.97	7	catalytic activity; protein binding	cytoplasm; cytosol	metabolic process; cell organization and biogenesis	+				+
P01857	Ig gamma-1 chain C region	63.94	9	protein binding	extracellular; membrane	response to stimulus; metabolic process; regulation of biological process; defense response	+	+	+	+	+
P02765	Alpha-2-HS-glycoprotein	63.49	20	enzyme regulator activity	extracellular	development; transport; defense response; response to stimulus; reproduction; cell growth; cell organization and biogenesis; regulation of biological process; metabolic process; cell communication	+	+	+	+	+
P54802	Alpha-N-acetylglucaminidase	63.39	34	catalytic activity	cytoplasm; vacuole; organelle lumen	metabolic process; development	+	+	+	+	+
P06703	Protein S100-A6	63.33	7	metal ion binding; protein binding; transporter activity	nucleus; cytoplasm; cytosol; membrane	cell communication; regulation of biological process; response to stimulus; cell differentiation; cell organization and biogenesis; development; transport; cell proliferation	+	+	+	+	+
Q96PD5	N-acetylmuramoyl-L-alanine amidase	63.19	24	metal ion binding; catalytic activity; receptor activity; signal transducer activity	extracellular; membrane	metabolic process; response to stimulus; regulation of biological process; cell differentiation; development; defense response	+	+	+	+	+
Q96FX2-2	Isoform 2 of DPH3 homolog	63.16	1	protein binding; metal ion binding	nucleus; organelle lumen; cytoplasm	metabolic process; regulation of biological process; transport
H0Y7A7	Calmodulin (Fragment)	63.1	8	metal ion binding			+	+	+	+	+
D6RBV2	Vesicular integral-membrane protein VIP36	63.08	6		membrane		+	+	+	+	+
P01034	Cystatin-C	63.01	10	protein binding; enzyme regulator activity	extracellular; cytoplasm; vacuole; endosome; endoplasmic reticulum; membrane; nucleus	development; response to stimulus; cell death; defense response; reproduction; cell proliferation; regulation of biological process; metabolic process; cell organization and biogenesis; cell differentiation	+	+	+	+	+
P12273	Prolactin-inducible protein	63.01	8	protein binding	extracellular; membrane		+	+	+	+	+
P08779	Keratin, type I cytkeletal 16	62.79	18	structural molecule activity; protein binding	cytoskeleton	cell organization and biogenesis; cell proliferation; development	+	+	+	+	+
P41222	Prtaglandin-H2 D-isomerase	62.63	14	catalytic activity; transporter activity	extracellular; nucleus; cytoplasm; endoplasmic reticulum; Golgi; membrane	metabolic process; transport; regulation of biological process; reproduction; response to stimulus	+	+	+	+
Q02747	Guanylin	62.61	4	protein binding; enzyme regulator activity	extracellular	cell communication; regulation of biological process; response to stimulus; metabolic process	+	+		+
P02647	Apolipoprotein A-I	62.55	22	transporter activity; protein binding; enzyme regulator activity	extracellular; cytoplasm; endoplasmic reticulum; organelle lumen; membrane	metabolic process; regulation of biological process; cell proliferation; transport; response to stimulus; cell communication; coagulation; cell organization and biogenesis; development; cellular component movement; defense response	+	+	+	+	+
P56537	Eukaryotic translation initiation factor 6	62.45	8	RNA binding; protein binding	nucleus; cytoskeleton; organelle lumen; cytoplasm	metabolic process; cell organization and biogenesis	+	+	+	+
P06702	Protein S100-A9	62.28	10	signal transducer activity; metal ion binding; protein binding; antioxidant activity; catalytic activity	extracellular; nucleus; organelle lumen; cytoplasm; cytosol; cytoskeleton; membrane	cellular component movement; defense response; response to stimulus; metabolic process; cell death; regulation of biological process; cell communication; cell growth; cell organization and biogenesis; cellular homeostasis	+	+	+	+	+
P63104	14-3-3 protein zeta/delta	62.04	12	catalytic activity; protein binding	nucleus; organelle lumen; cytoplasm; mitochondrion; cytosol; cytoskeleton	cell communication; defense response; response to stimulus; transport; cell organization and biogenesis; regulation of biological process; coagulation; metabolic process; cell death	+	+	+	+	+
P18136	Ig kappa chain V-III region HIC	62.02	1	protein binding	extracellular; membrane	response to stimulus; metabolic process; regulation of biological process; defense response	+	+	+	+	+
P01011	Alpha-1-antichymotrypsin	61.94	35	DNA binding; enzyme regulator activity; protein binding	extracellular; nucleus	defense response; response to stimulus; metabolic process; regulation of biological process	+	+	+	+	+
P19013	Keratin, type II cytkeletal 4	61.8	37	structural molecule activity	cytoskeleton	cell organization and biogenesis; cell differentiation; cell proliferation; regulation of biological process	+	+	+	+	+
P00338	L-lactate dehydrogenase A chain	61.75	14	nucleotide binding; catalytic activity	cytoplasm; mitochondrion; cytosol	metabolic process; cell communication; response to stimulus	+	+	+	+	+
P06396-2	Isoform 2 of Gelsolin	61.56	43	protein binding; metal ion binding	extracellular; cytoplasm; cytosol; cytoskeleton	cell death; cell organization and biogenesis; cell differentiation; development; transport; regulation of biological process; response to stimulus; cell communication	+	+	+	+	+
P01861	Ig gamma-4 chain C region	61.16	5	protein binding	extracellular; membrane	response to stimulus; metabolic process; regulation of biological process; defense response	+	+	+	+	+
P61586	Transforming protein RhoA	61.14	2	nucleotide binding; catalytic activity; protein binding	nucleus; cytoplasm; mitochondrion; cytosol; cytoskeleton; membrane	cell organization and biogenesis; metabolic process; regulation of biological process; cell communication; response to stimulus; cell differentiation; development; coagulation; reproduction; cellular component movement; cell proliferation; cell division; transport; cell death	+			+	+
P80188	Neutrophil gelatinase-associated lipocalin	61.11	10	protein binding; transporter activity; metal ion binding	extracellular; cytoplasm; cytosol	transport; cell death; response to stimulus; metabolic process; regulation of biological process; cellular homeostasis; cell organization and biogenesis; cell communication; defense response	+	+	+	+	+
J3QLT9	Mitotic spindle-associated MMXD complex subunit MIP18	61.11	1							+
P04908	Histone H2A type 1-B/E	60.77	1	DNA binding; protein binding	chromosome; nucleus	cell organization and biogenesis; metabolic process	+	+	+	+	+
P60953	Cell division control protein 42 homolog	60.73	6	nucleotide binding; catalytic activity; protein binding	cytoplasm; Golgi; membrane; cytoskeleton; cytosol	metabolic process; regulation of biological process; development; cell differentiation; cell organization and biogenesis; cell communication; response to stimulus; coagulation; cell proliferation; cell division; cellular component movement; transport	+			+	+
P05062	Fructe-bisphphate aldolase B	60.71	12	catalytic activity; protein binding	nucleus; cytoplasm; vacuole; cytoskeleton; cytosol; membrane; endoplasmic reticulum	development; metabolic process; response to stimulus; cell communication; regulation of biological process; cell organization and biogenesis	+	+	+	+	+
P04217	Alpha-1B-glycoprotein	60.61	6	protein binding	extracellular		+	+	+	+	+
P00441	Superoxide dismutase [Cu-Zn]	60.39	4	antioxidant activity; catalytic activity; metal ion binding; protein binding	extracellular; nucleus; organelle lumen; cytoplasm; mitochondrion; cytosol; membrane	cell communication; metabolic process; regulation of biological process; response to stimulus; development; reproduction; transport; cell death; cell organization and biogenesis; cellular homeostasis; coagulation; cellular component movement; cell differentiation		+	+
P21796	Voltage-dependent anion-selective channel protein 1	59.72	12	protein binding; transporter activity	cytoplasm; mitochondrion; membrane; organelle lumen	defense response; response to stimulus; transport; cell death; cell communication; reproduction; regulation of biological process	+		+	+	+
P02763	Alpha-1-acid glycoprotein 1	59.7	14	protein binding	extracellular	regulation of biological process; transport; defense response; response to stimulus	+	+	+	+	+
P19652	Alpha-1-acid glycoprotein 2	59.7	13		extracellular	regulation of biological process; transport; defense response; response to stimulus	+	+	+	+	+
F5GX73	Micromal glutathione S-transferase 1 (Fragment)	59.52	1	catalytic activity; protein binding	nucleus; cytoplasm; mitochondrion; membrane; endoplasmic reticulum	metabolic process; response to stimulus; cell differentiation; development; reproduction; cell organization and biogenesis					+
P13645	Keratin, type I cytkeletal 10	59.42	39	structural molecule activity	cytoplasm; cytoskeleton	development; cell differentiation; response to stimulus	+	+	+	+	+
E9PJL7	Alpha-crystallin B chain (Fragment)	59.23	5	structural molecule activity; protein binding	cytoplasm; mitochondrion; Golgi; cytosol; membrane; cell surface; cytoskeleton	response to stimulus; development; metabolic process; cell organization and biogenesis; regulation of biological process; cell growth; cell death; cell communication; cell differentiation	+			+	+
P55000	Secreted Ly-6/uPAR-related protein 1	59.22	4	protein binding	extracellular		+	+
P17900	Gangliide GM2 activator	59.07	10	catalytic activity; enzyme regulator activity	nucleus; organelle lumen; cytoplasm; mitochondrion; vacuole	metabolic process; response to stimulus; regulation of biological process	+	+	+	+	+
P80511	Protein S100-A12	58.7	3	metal ion binding; protein binding	extracellular; nucleus; cytoplasm; cytosol; cytoskeleton; membrane	cellular component movement; response to stimulus; metabolic process; defense response; cell communication; regulation of biological process; transport	+	+	+		+
P07195	L-lactate dehydrogenase B chain	58.68	16	nucleotide binding; catalytic activity; protein binding	cytoplasm; mitochondrion; cytosol	metabolic process	+	+	+	+	+
E7EMM4	Acid ceramidase	58.65	23	catalytic activity	cytoplasm; vacuole	metabolic process	+	+	+	+	+
A0M8Q6	Ig lambda-7 chain C region	58.49	1	protein binding	extracellular; membrane	metabolic process; regulation of biological process; response to stimulus; defense response	+	+	+	+	+
F8WDW9	Endothelial cell-selective adhesion molecule	58.37	7	protein binding			+	+	+	+
P01619	Ig kappa chain V-III region B6	58.33	4	protein binding	extracellular; membrane	metabolic process; regulation of biological process; response to stimulus; defense response	+	+	+	+	+
H7C402	Proteasome subunit alpha type-2 (Fragment)	58.33	1	catalytic activity	membrane; proteasome	metabolic process					+
P04433	Ig kappa chain V-III region VG (Fragment)	58.26	4	protein binding	extracellular; membrane	response to stimulus; metabolic process; regulation of biological process; defense response	+	+	+	+	+
O00560-2	Isoform 2 of Syntenin-1	58.25	11	protein binding	nucleus; cytoplasm; endoplasmic reticulum; membrane; cytosol; cytoskeleton	transport; cell organization and biogenesis; cellular component movement; cell communication; regulation of biological process; response to stimulus; cell differentiation; development; metabolic process	+	+	+	+	+
P02538	Keratin, type II cytkeletal 6A	58.16	7	catalytic activity; motor activity; structural molecule activity; protein binding	cytoskeleton	cell proliferation; regulation of biological process; cell differentiation	+	+	+	+	+
Q16777	Histone H2A type 2-C	58.14	2	DNA binding; protein binding	chromosome; nucleus	cell organization and biogenesis; metabolic process	+	+	+	+	+
P02652	Apolipoprotein A-II	58	6	transporter activity; protein binding; enzyme regulator activity	extracellular; cytoplasm; endoplasmic reticulum; organelle lumen	defense response; response to stimulus; regulation of biological process; transport; metabolic process; cell organization and biogenesis; reproduction; development	+	+	+	+	+
D6RDX1	Vesicular integral-membrane protein VIP36 (Fragment)	57.99	1		membrane		+	+	+	+	+
P02749	Beta-2-glycoprotein 1	57.68	14	protein binding; enzyme regulator activity	extracellular; cell surface	cell proliferation; regulation of biological process; metabolic process; coagulation; response to stimulus; cellular component movement; development; cell death; transport	+	+	+	+
Q5JS37	NHL repeat-containing protein 3	57.64	14	protein binding	extracellular		+	+	+	+
P61916	Epididymal secretory protein E1	57.62	7	protein binding	extracellular; cytoplasm; vacuole; endoplasmic reticulum	metabolic process; response to stimulus; transport; regulation of biological process	+	+		+
Q9NRX4	14 kDa phphohistidine phphatase	57.6	6	catalytic activity; protein binding	cytoplasm; cytosol	metabolic process; cell communication; regulation of biological process; response to stimulus; cellular component movement; cell organization and biogenesis	+		+	+	+
F8VW92	Tubulin beta chain	57.24	4	nucleotide binding; catalytic activity; structural molecule activity	cytoplasm; cytoskeleton	metabolic process; cellular component movement; cell organization and biogenesis	+		+	+	+
P13727	Bone marrow proteoglycan	57.21	10		extracellular; cytoplasm	response to stimulus; defense response	+	+	+	+	+
P02042	Hemoglobin subunit delta	57.14	3	transporter activity; metal ion binding	cytoplasm; cytosol	transport; coagulation; response to stimulus	+	+	+	+	+
P10599	Thioredoxin	57.14	7	protein binding; catalytic activity	extracellular; nucleus; organelle lumen; cytoplasm; mitochondrion; cytosol	metabolic process; regulation of biological process; transport; cellular component movement; cell communication; response to stimulus; cell proliferation; defense response; cellular homeostasis	+	+	+	+	+
O75340	Programmed cell death protein 6	57.07	7	metal ion binding; protein binding	nucleus; cytoplasm; endoplasmic reticulum; membrane	transport; cell death; metabolic process; regulation of biological process; response to stimulus; cell communication	+			+	+
P07998	Ribonuclease pancreatic	57.05	2	catalytic activity; protein binding	extracellular	metabolic process	+	+		+
A6NLG9	Biglycan	57	11	structural molecule activity; protein binding	extracellular; cytoplasm; Golgi; organelle lumen; cell surface; membrane; vacuole	metabolic process	+		+		+
P33908	Mannyl-oligaccharide 1,2-alpha-mannidase IA	56.66	23	catalytic activity; metal ion binding	cytoplasm; Golgi; membrane; endoplasmic reticulum	metabolic process	+	+	+	+	+
H3BR50	V-type proton ATPase 16 kDa proteolipid subunit	56.32	2	transporter activity	membrane	transport			+	+	+
P01008	Antithrombin-III	56.25	24	protein binding; enzyme regulator activity	extracellular; membrane	response to stimulus; coagulation; metabolic process; regulation of biological process; defense response	+	+	+	+	+
O75594	Peptidoglycan recognition protein 1	56.12	8	metal ion binding; catalytic activity; receptor activity; signal transducer activity	extracellular	response to stimulus; metabolic process; regulation of biological process; cell differentiation; development; defense response; reproduction	+	+	+	+	+
P15328	Folate receptor alpha	56.03	10	receptor activity	extracellular; membrane	transport; cell death; metabolic process	+	+		+
P68371	Tubulin beta-4B chain	55.96	1	nucleotide binding; catalytic activity; structural molecule activity; protein binding	nucleus; cytoplasm; cytosol; cytoskeleton; membrane	metabolic process; cellular component movement; defense response; response to stimulus; cell organization and biogenesis	+		+	+	+
Q96DG6	Carboxymethylenebutenolidase homolog	55.92	8	catalytic activity	cytoplasm; cytosol	metabolic process	+		+		+
P02649	Apolipoprotein E	55.84	17	transporter activity; protein binding; antioxidant activity; catalytic activity; metal ion binding; enzyme regulator activity	extracellular; cytoplasm; endosome; Golgi; cytoskeleton; membrane; cell surface	response to stimulus; cell proliferation; regulation of biological process; metabolic process; transport; cellular homeostasis; cell death; cell organization and biogenesis; cell communication; coagulation; cell differentiation; development; cell growth; cellular component movement; defense response	+	+	+	+	+
P07355	Annexin A2	55.75	18	enzyme regulator activity; metal ion binding; protein binding	extracellular; cytoplasm; endosome; membrane	development; transport; cell organization and biogenesis; regulation of biological process; coagulation; response to stimulus	+	+	+	+	+
Q9H3G5	Probable serine carboxypeptidase CPVL	55.67	23	catalytic activity		metabolic process	+	+	+	+	+
D6RE83	Ubiquitin carboxyl-terminal hydrolase isozyme L1	55.56	7	catalytic activity	nucleus; organelle lumen; cytoplasm	metabolic process	+				+
Q9HAT2	Sialate O-acetylesterase	55.45	18	catalytic activity	extracellular; cytoplasm; vacuole		+	+	+	+	+
P22792	Carboxypeptidase N subunit 2	55.05	18	protein binding; enzyme regulator activity	extracellular; membrane	metabolic process; regulation of biological process	+	+	+	+	+
P09467	Fructe-1,6-bisphphatase 1	55.03	11	catalytic activity; protein binding; nucleotide binding; metal ion binding	cytoplasm; cytosol	metabolic process; regulation of biological process; cell growth; cell organization and biogenesis; response to stimulus; cell communication	+	+	+	+	+
Q8TDQ0-2	Isoform 2 of Hepatitis A virus cellular receptor 2	54.93	8		membrane		+	+	+	+
Q9UHL4	Dipeptidyl peptidase 2	54.88	18	catalytic activity	extracellular; cytoplasm; vacuole; cytosol	metabolic process	+	+	+	+	+
P08185	Corticteroid-binding globulin	54.57	13	enzyme regulator activity	extracellular	transport; metabolic process; regulation of biological process	+	+	+	+	+
P62937	Peptidyl-prolyl cis-trans isomerase A	54.55	8	catalytic activity; protein binding	extracellular; nucleus; cytoplasm; cytosol	metabolic process; transport; coagulation; response to stimulus; reproduction; regulation of biological process; cellular component movement	+	+	+	+	+
P08727	Keratin, type I cytkeletal 19	54.5	9	structural molecule activity; protein binding	cytoskeleton; membrane; cytoplasm	reproduction; response to stimulus; cell differentiation; cell organization and biogenesis; development	+	+	+	+	+
P31151	Protein S100-A7	54.46	5	metal ion binding; protein binding	extracellular; nucleus; cytoplasm; endoplasmic reticulum; cytosol	response to stimulus; development; cellular component movement; regulation of biological process; cell differentiation; defense response; cell communication	+	+	+	+	+
P30044-2	Isoform Cytoplasmic+peroxisomal of Peroxiredoxin-5, mitochondrial	54.32	7	DNA binding; antioxidant activity; catalytic activity; protein binding; enzyme regulator activity	nucleus; cytoplasm; mitochondrion; organelle lumen; cytosol	defense response; response to stimulus; metabolic process; regulation of biological process; cell death	+		+		+
P10451-4	Isoform D of teopontin	54.11	2	protein binding	extracellular; cytoplasm	cell differentiation; defense response; response to stimulus; development; reproduction; regulation of biological process; cellular component movement; cell growth; cell organization and biogenesis	+	+	+	+
P15144	Aminopeptidase N	54.08	50	catalytic activity; receptor activity; metal ion binding	cytoplasm; cytosol; membrane; cell surface; organelle lumen	development; metabolic process; reproduction; cell differentiation; regulation of biological process; transport	+	+	+	+	+
P01621	Ig kappa chain V-III region NG9 (Fragment)	54	2	protein binding	extracellular; membrane	response to stimulus; metabolic process; regulation of biological process; defense response	+	+	+	+	+
G3V3Y2	Fibulin-5 (Fragment)	53.85	2	metal ion binding			+	+		+
P01019	Angiotensinogen	53.81	18	enzyme regulator activity; protein binding	extracellular; cytoplasm	development; reproduction; cell growth; cell organization and biogenesis; regulation of biological process; response to stimulus; transport; cellular homeostasis; cell death; cell communication; metabolic process; cell differentiation; cell proliferation; cellular component movement; defense response	+	+	+	+	+
P01594	Ig kappa chain V-I region AU	53.7	2	protein binding	extracellular; membrane	response to stimulus; metabolic process; regulation of biological process; defense response	+	+	+	+	+
Q9BVM4	Gamma-glutamylaminecyclotransferase	53.59	5	catalytic activity		metabolic process	+	+	+	+	+
Q01459	Di-N-acetylchitobiase	53.51	16	catalytic activity	cytoplasm; vacuole	metabolic process	+	+	+	+
P06280	Alpha-galactidase A	53.38	17	catalytic activity; protein binding	extracellular; cytoplasm; vacuole; Golgi; organelle lumen	metabolic process; regulation of biological process	+	+	+	+	+
H3BRI7	G-protein-coupled receptor 56 (Fragment)	53.25	1				+	+		+
Q9Y4Y9-2	Isoform 2 of U6 snRNA-associated Sm-like protein LSm5	53.23	1	RNA binding; protein binding	nucleus; cytoplasm; cytosol	metabolic process					+
O43505	N-acetyllactaminide beta-1,3-N-acetylglucaminyltransferase	53.01	16	catalytic activity	cytoplasm; Golgi; membrane	metabolic process	+	+	+	+	+
P08294	Extracellular superoxide dismutase [Cu-Zn]	52.92	10	antioxidant activity; catalytic activity; metal ion binding; protein binding	extracellular; nucleus; cytoplasm; mitochondrion; cytosol	response to stimulus; metabolic process	+	+	+	+
O43598	2'-deoxynucleide 5'-phphate N-hydrolase 1	52.87	5	catalytic activity	nucleus; organelle lumen; cytoplasm	metabolic process; cell proliferation; cell growth; cell organization and biogenesis; regulation of biological process	+		+	+	+
Q12805-2	Isoform 2 of EGF-containing fibulin-like extracellular matrix protein 1	52.78	19	metal ion binding	cell surface; membrane		+	+	+	+	+
H0Y579	UV excision repair protein RAD23 homolog B (Fragment)	52.63	2	protein binding				+		+	+
H7BZU0	Collagen alpha-1(XXVIII) chain (Fragment)	52.5	3	enzyme regulator activity	extracellular			+
P04259	Keratin, type II cytkeletal 6B	52.3	4	catalytic activity; motor activity; structural molecule activity	cytoskeleton		+	+	+	+	+
P53634	Dipeptidyl peptidase 1	52.27	15	catalytic activity; protein binding	cytoplasm; vacuole; endoplasmic reticulum; Golgi	response to stimulus; metabolic process	+	+	+	+	+
Q12794-2	Isoform 2 of Hyaluronidase-1	52.1	13	receptor activity; catalytic activity; protein binding	extracellular; cytoplasm; vacuole; organelle lumen	response to stimulus; metabolic process; defense response; cell death; cell proliferation; regulation of biological process; cellular component movement; cell growth; cell organization and biogenesis; development	+	+	+	+	+
O00187-2	Isoform 2 of Mannan-binding lectin serine protease 2	51.89	11	catalytic activity; metal ion binding; protein binding	extracellular	defense response; metabolic process; regulation of biological process; response to stimulus	+	+	+	+	+
P02750	Leucine-rich alpha-2-glycoprotein	51.87	18	protein binding	extracellular; membrane	cell differentiation	+	+	+	+	+
Q9HD89	Resistin	51.85	4	protein binding	extracellular; nucleus	response to stimulus; cell differentiation	+	+	+	+	+
Q14393-3	Isoform 3 of Growth arrest-specific protein 6	51.76	20	protein binding; transporter activity; metal ion binding; enzyme regulator activity	extracellular; cytoplasm; endoplasmic reticulum; organelle lumen; Golgi; cell surface; membrane	cell differentiation; cellular component movement; development; metabolic process; regulation of biological process; cell communication; response to stimulus; transport; coagulation; cell proliferation; cell organization and biogenesis; reproduction; cell death; cellular homeostasis	+		+	+	+
E7EVD2	Epidermal growth factor	51.54	3	protein binding; metal ion binding; enzyme regulator activity	extracellular; membrane; cytoplasm; organelle lumen	cell communication; metabolic process; regulation of biological process; response to stimulus; development; transport; cell organization and biogenesis; coagulation; cell proliferation	+	+	+	+	+
P62805	Histone H4	51.46	7	DNA binding; protein binding	chromosome; extracellular; nucleus; organelle lumen; cytoskeleton	cell organization and biogenesis; metabolic process; cell differentiation; development; regulation of biological process; cell communication; response to stimulus	+	+	+	+	+
B9A064	Immunoglobulin lambda-like polypeptide 5	51.4	6	protein binding	extracellular		+	+	+	+	+
P01622	Ig kappa chain V-III region Ti	51.38	1	protein binding	extracellular; membrane	response to stimulus; metabolic process; regulation of biological process; defense response	+	+	+	+	+
Q9NZT1	Calmodulin-like protein 5	51.37	7	metal ion binding		cell communication; regulation of biological process; response to stimulus; development	+	+		+
P09210	Glutathione S-transferase A2	51.35	1	catalytic activity; protein binding	cytoplasm; cytosol	metabolic process; response to stimulus	+	+	+	+	+
F8WFB5	Leucine-rich repeat and calponin homology domain-containing protein 3	51.09	1
H7C0L5	35 kDa inter-alpha-trypsin inhibitor heavy chain H4 (Fragment)	51.04	1	enzyme regulator activity; protein binding	membrane	metabolic process	+	+	+	+	+
P29508	Serpin B3	51.03	8	enzyme regulator activity	extracellular; cytoplasm	metabolic process; regulation of biological process	+	+	+	+	+
P01133-2	Isoform 2 of Pro-epidermal growth factor	50.99	1	protein binding; metal ion binding; enzyme regulator activity	extracellular; membrane; cell surface; cytoplasm; organelle lumen	cell communication; metabolic process; regulation of biological process; response to stimulus; development; transport; cell organization and biogenesis; coagulation; cell proliferation	+	+	+	+	+
P61626	Lysozyme C	50.68	6	catalytic activity	extracellular	defense response; response to stimulus; metabolic process; cell death	+	+	+	+
O00391-2	Isoform 2 of Sulfhydryl oxidase 1	50.66	23	catalytic activity	extracellular; cytoplasm; Golgi; membrane	metabolic process; cellular homeostasis; regulation of biological process	+	+	+	+	+
P00352	Retinal dehydrogenase 1	50.5	14	catalytic activity; enzyme regulator activity	cytoplasm; cytosol	metabolic process; response to stimulus; regulation of biological process	+		+	+	+
G3V1U9	Tubulin alpha-1A chain	50.48	2	nucleotide binding; catalytic activity; structural molecule activity; protein binding	cytoplasm; cytosol; cytoskeleton	metabolic process; cellular component movement; transport; cell organization and biogenesis; cell division	+		+	+	+
P14618	Pyruvate kinase isozymes M1/M2	50.47	19	nucleotide binding; metal ion binding; catalytic activity; protein binding	nucleus; cytoplasm; mitochondrion; cytosol; membrane	response to stimulus; development; metabolic process; cell death	+		+	+	+
P01833	Polymeric immunoglobulin receptor	50.39	37	protein binding	extracellular; membrane; cytoplasm; endosome		+	+	+	+	+
P16104	Histone H2A.x	50.35	1	DNA binding; protein binding	chromosome; nucleus; organelle lumen	regulation of biological process; response to stimulus; metabolic process; cell organization and biogenesis; reproduction	+	+	+	+	+
P13647	Keratin, type II cytkeletal 5	50.17	7	catalytic activity; motor activity; structural molecule activity; protein binding	cytoplasm; mitochondrion; cytosol; cytoskeleton; membrane	development; cell organization and biogenesis	+	+	+	+	+
B7Z7A9	Phphoglycerate kinase	50.13	14	nucleotide binding; catalytic activity	cytoplasm; cytosol	metabolic process	+	+	+	+	+
Q96P63	Serpin B12	50.12	13	enzyme regulator activity; protein binding	cytoplasm	metabolic process; regulation of biological process	+	+		+	+
P08263	Glutathione S-transferase A1	50	1	catalytic activity; protein binding; enzyme regulator activity	nucleus; cytoplasm; mitochondrion; cytosol	response to stimulus; defense response; regulation of biological process; metabolic process; development; cell communication; cell proliferation; cell death	+	+	+	+	+
P16870-2	Isoform 2 of Carboxypeptidase E	49.77	15	catalytic activity; metal ion binding; protein binding	extracellular; nucleus; cytoplasm; Golgi; membrane	development; metabolic process; cell communication; regulation of biological process; response to stimulus; cell organization and biogenesis	+	+	+	+	+
Q6UX06	Olfactomedin-4	49.61	18	protein binding	extracellular; cytoplasm; mitochondrion		+	+	+	+	+
P08473	Neprilysin	49.6	30	catalytic activity; protein binding; metal ion binding	cytoplasm; membrane	development; metabolic process; response to stimulus	+	+	+	+	+
P26992	Ciliary neurotrophic factor receptor subunit alpha	49.46	14	receptor activity; signal transducer activity; protein binding	membrane; extracellular	response to stimulus; cell communication; regulation of biological process; development; reproduction; cell proliferation; cell death	+	+	+	+
P11684	Uteroglobin	49.45	5	enzyme regulator activity	extracellular; cytoplasm	metabolic process; regulation of biological process; cell communication; response to stimulus; reproduction; development; cell proliferation; defense response	+	+	+	+
O43895	Xaa-Pro aminopeptidase 2	49.41	20	catalytic activity; metal ion binding	membrane	metabolic process	+	+	+	+	+
P62258	14-3-3 protein epsilon	49.41	11	protein binding	cytoplasm; mitochondrion; cytosol; cytoskeleton	cell differentiation; cellular component movement; development; transport; cell death; reproduction; metabolic process; regulation of biological process; cell communication; response to stimulus	+	+	+	+	+
J3QKV1	Nucleolar protein 11 (Fragment)	49.41	1		membrane						+
P23528	Cofilin-1	49.4	6	protein binding	nucleus; cytoplasm; cytoskeleton; membrane; organelle lumen	cell division; cell differentiation; cellular component movement; development; transport; metabolic process; cell organization and biogenesis; cell communication; regulation of biological process; response to stimulus; coagulation; cell death	+		+	+	+
E7ESM2	Urokinase-type plasminogen activator chain B	49.37	16	catalytic activity; protein binding	extracellular; membrane; cell surface	development; response to stimulus; metabolic process; cell communication; regulation of biological process; reproduction; coagulation; cellular component movement; cell proliferation	+	+	+	+	+
H7C604	Septin-8 (Fragment)	49.37	1	nucleotide binding							+
Q92520	Protein FAM3C	49.34	9	protein binding	extracellular; cytoplasm; Golgi; membrane	development; cell differentiation; cell organization and biogenesis; metabolic process; regulation of biological process; cell communication; response to stimulus; cell proliferation; cell death	+	+	+	+	+
P05090	Apolipoprotein D	49.21	16	transporter activity; protein binding	extracellular; cytoplasm; endoplasmic reticulum; cytosol; ribosome	response to stimulus; development; metabolic process; transport; cell communication; regulation of biological process; cell differentiation; cell organization and biogenesis; defense response; cell proliferation; cellular component movement	+	+	+	+	+
P31947	14-3-3 protein sigma	49.19	7	protein binding; enzyme regulator activity	extracellular; nucleus; cytoplasm	metabolic process; regulation of biological process; cell communication; cell death; cell organization and biogenesis; response to stimulus; cell proliferation; cell differentiation; development; cell growth; transport	+	+	+	+	+
P12109	Collagen alpha-1(VI) chain	49.12	39	protein binding	extracellular; cytoplasm; endoplasmic reticulum; organelle lumen; membrane	cell differentiation; cell organization and biogenesis; development; response to stimulus	+	+	+	+	+
Q93088	Betaine--homocysteine S-methyltransferase 1	49.01	12	catalytic activity; metal ion binding; protein binding	cytoplasm; cytosol	metabolic process; regulation of biological process	+	+	+	+	+
Q96S96	Phphatidylethanolamine-binding protein 4	48.9	8		cytoplasm; vacuole		+	+	+	+
P21266	Glutathione S-transferase Mu 3	48.89	11	catalytic activity; protein binding	cytoplasm	metabolic process; cell differentiation; development; response to stimulus	+	+	+	+	+
Q04695	Keratin, type I cytkeletal 17	48.84	10	structural molecule activity; protein binding; receptor activity; signal transducer activity	cytoplasm; cytoskeleton	cell communication; regulation of biological process; response to stimulus; development; cell growth; cell organization and biogenesis; cell differentiation; metabolic process	+	+	+	+	+
O94919	Endonuclease domain-containing 1 protein	48.8	19	catalytic activity; metal ion binding	extracellular	metabolic process	+	+	+	+	+
H3BLV0	Complement decay-accelerating factor (Fragment)	48.77	13		membrane		+	+		+
P15309	Prtatic acid phphatase	48.7	21	catalytic activity; protein binding	extracellular; cytoplasm; vacuole; membrane; endosome; Golgi	metabolic process	+	+	+	+	+
P07858	Cathepsin B	48.67	14	catalytic activity; protein binding	extracellular; nucleus; organelle lumen; cytoplasm; mitochondrion; vacuole; membrane; cell surface; endosome	metabolic process; response to stimulus; development; cell death; regulation of biological process; defense response	+	+	+	+	+
P00738	Haptoglobin	48.52	17	catalytic activity; protein binding	extracellular	metabolic process; cellular homeostasis; defense response; response to stimulus; cell death; regulation of biological process	+	+	+	+	+
P07602-3	Isoform Sap-mu-9 of Proactivator polypeptide	48.39	1	enzyme regulator activity	extracellular; cytoplasm; mitochondrion; membrane; vacuole; Golgi; organelle lumen	transport; metabolic process; coagulation; response to stimulus; regulation of biological process; cell communication; development; reproduction; cell differentiation	+	+		+	+
K7ELU3	UNC93-like protein MFSD11 (Fragment)	48.39	1								+
P04792	Heat shock protein beta-1	48.29	7	protein binding; enzyme regulator activity	proteasome; nucleus; cytoplasm; cytoskeleton; cytosol; membrane; cell surface	development; metabolic process; regulation of biological process; cellular component movement; response to stimulus; cell death; cell communication		+	+	+	+
P35858	Insulin-like growth factor-binding protein complex acid labile subunit	48.26	19	protein binding	extracellular; nucleus; organelle lumen	cell communication; regulation of biological process; response to stimulus	+	+	+	+	+
E9PNW4	CD59 glycoprotein	48.15	8				+	+		+	+
Q99497	Protein DJ-1	48.15	7	RNA binding; antioxidant activity; catalytic activity; protein binding	nucleus; cytoplasm; mitochondrion; cytosol	cell communication; metabolic process; response to stimulus; defense response; cell organization and biogenesis; reproduction; cell death; regulation of biological process; transport; cellular homeostasis			+	+	+
P07602	Proactivator polypeptide	48.09	2	enzyme regulator activity	extracellular; cytoplasm; mitochondrion; vacuole; membrane; Golgi; organelle lumen	transport; metabolic process; coagulation; response to stimulus; regulation of biological process; cell communication; development; reproduction; cell differentiation	+	+		+	+
O43707	Alpha-actinin-4	48.08	20	protein binding; metal ion binding	cytoskeleton; extracellular; nucleus; cytoplasm; organelle lumen	response to stimulus; transport; coagulation; regulation of biological process; cell death; cell organization and biogenesis; cellular component movement	+	+	+	+	+
Q96DA0	Zymogen granule protein 16 homolog B	48.08	7		extracellular		+	+	+	+	+
Q02487-2	Isoform 2B of Desmocollin-2	48.05	27	metal ion binding	membrane	cellular homeostasis; regulation of biological process; cell communication	+	+	+	+
P00747	Plasminogen	48.02	24	catalytic activity; metal ion binding; protein binding	extracellular; membrane; cytoplasm; organelle lumen; cell surface	transport; metabolic process; cell death; regulation of biological process; coagulation; response to stimulus; cell proliferation; cell organization and biogenesis; cell differentiation; cellular homeostasis; development; cellular component movement	+	+	+	+	+
P10451-5	Isoform 5 of teopontin	48	1	protein binding	extracellular; cytoplasm	cell differentiation; defense response; response to stimulus; development; reproduction; regulation of biological process; cellular component movement; cell growth; cell organization and biogenesis	+	+	+	+
P31946-2	Isoform Short of 14-3-3 protein beta/alpha	47.95	9	protein binding			+	+	+	+	+
J3KSE1	Zinc finger protein 124	47.95	1	DNA binding; metal ion binding	nucleus	metabolic process; regulation of biological process
P27105	Erythrocyte band 7 integral membrane protein	47.92	8		cytoplasm; cytoskeleton; membrane	cell organization and biogenesis	+	+	+	+	+
Q9Y646	Carboxypeptidase Q	47.88	13	catalytic activity; protein binding; metal ion binding	extracellular; cytoplasm; vacuole; endoplasmic reticulum; Golgi	metabolic process; response to stimulus	+	+	+	+	+
P22891	Vitamin K-dependent protein Z	47.75	17	catalytic activity; metal ion binding; protein binding	extracellular; cytoplasm; endoplasmic reticulum; organelle lumen; Golgi	metabolic process; coagulation; response to stimulus	+	+	+	+	+
P31025	Lipocalin-1	47.73	7	enzyme regulator activity	extracellular	metabolic process; transport; response to stimulus		+	+	+
Q13228	Selenium-binding protein 1	47.67	16	protein binding	nucleus; organelle lumen; cytoplasm; cytosol; membrane	transport		+	+	+	+
Q9UNW1	Multiple initol polyphphate phphatase 1	47.64	15	catalytic activity	cytoplasm; endoplasmic reticulum; organelle lumen	metabolic process; development	+	+	+		+
Q9H0W9-3	Isoform 3 of Ester hydrolase C11orf54	47.55	1	protein binding; catalytic activity; metal ion binding	nucleus		+	+	+	+	+
P31944	Caspase-14	47.52	10	catalytic activity	nucleus; cytoplasm; cytoskeleton	metabolic process; cell death; development; cell differentiation	+	+	+	+	+
Q01469	Fatty acid-binding protein, epidermal	47.41	5	transporter activity; protein binding	cytoplasm	metabolic process; transport; development	+	+	+	+
F8WEI7	Galectin-1	47.37	1
O75223	Gamma-glutamylcyclotransferase	47.34	5	catalytic activity; protein binding	cytoplasm; cytosol	cell communication; cell death; cell organization and biogenesis; regulation of biological process; response to stimulus; metabolic process	+	+		+
P08697-2	Isoform 2 of Alpha-2-antiplasmin	47.31	12	protein binding; enzyme regulator activity	extracellular; cytoplasm; organelle lumen	transport; defense response; response to stimulus; coagulation; metabolic process; regulation of biological process; cell organization and biogenesis; cell differentiation; cell communication; development; cell proliferation	+	+	+	+	+
P04180	Phphatidylcholine-sterol acyltransferase	47.27	12	catalytic activity; protein binding	extracellular	metabolic process; transport; cell organization and biogenesis; regulation of biological process; response to stimulus	+	+	+	+	+
D6RDV5	Ephrin-A5	47.26	6		membrane			+
Q13477-2	Isoform 2 of Mucal addressin cell adhesion molecule 1	47.23	6		membrane		+	+	+	+	+
Q9BVA1	Tubulin beta-2B chain	47.19	1	nucleotide binding; catalytic activity; structural molecule activity; protein binding	cytoplasm; cytoskeleton; membrane	cell differentiation; cellular component movement; development; metabolic process; cell organization and biogenesis	+		+	+	+
F5H587	Transmembrane 7 superfamily member 3 (Fragment)	46.97	1								+
P10253	Lysomal alpha-glucidase	46.95	40	catalytic activity	cytoplasm; vacuole; membrane	metabolic process; regulation of biological process; development; cell organization and biogenesis; response to stimulus; cellular homeostasis	+	+	+	+	+
H0Y5H9	Serpin B4 (Fragment)	46.9	3	enzyme regulator activity			+	+	+	+	+
O60888-3	Isoform C of Protein CutA	46.79	6	protein binding	membrane	response to stimulus; cell organization and biogenesis	+	+	+	+	+
K7EKE8	Poliovirus receptor-related protein 2 (Fragment)	46.67	1				+	+	+	+	+
P04350	Tubulin beta-4A chain	46.62	1	nucleotide binding; catalytic activity; structural molecule activity; protein binding	cytoplasm; cytosol; cytoskeleton; membrane	metabolic process; cellular component movement; cell organization and biogenesis	+		+	+	+
P60174-1	Isoform 2 of Triephphate isomerase	46.59	8	catalytic activity	nucleus; cytoplasm; cytosol	metabolic process; development	+		+	+	+
A2BHY4	Protein LOC100293534	46.56	9	enzyme regulator activity; protein binding	extracellular; membrane	defense response; response to stimulus; metabolic process; regulation of biological process	+	+	+	+	+
P01024	Complement C3	46.54	58	enzyme regulator activity; protein binding	extracellular; membrane	defense response; regulation of biological process; response to stimulus; metabolic process; cell communication; transport; development; cell organization and biogenesis	+	+	+	+	+
Q9H6X2-3	Isoform 3 of Anthrax toxin receptor 1	46.46	11	receptor activity; protein binding	membrane		+	+	+	+	+
C9JIM0	MAWD binding protein, isoform CRA_a	46.43	8	catalytic activity		metabolic process	+			+	+
Q9BQE3	Tubulin alpha-1C chain	46.33	1	nucleotide binding; catalytic activity; structural molecule activity	cytoplasm; cytoskeleton	metabolic process; cellular component movement; transport; cell organization and biogenesis; cell division	+	+	+	+	+
P47929	Galectin-7	46.32	4		extracellular; nucleus; cytoplasm	cell death				+	+
P01608	Ig kappa chain V-I region Roy	46.3	2	protein binding	extracellular; membrane	response to stimulus; metabolic process; regulation of biological process; defense response	+	+	+	+	+
P10909-4	Isoform 4 of Clusterin	46.15	24	protein binding; catalytic activity	extracellular; nucleus; cytoplasm; mitochondrion; endoplasmic reticulum; cytosol; organelle lumen; membrane	cell communication; cell death; cell organization and biogenesis; regulation of biological process; response to stimulus; transport; metabolic process; coagulation; cell proliferation; development; defense response; cell differentiation	+	+	+	+	+
P61224-2	Isoform 2 of Ras-related protein Rap-1b	45.99	6				+	+	+	+	+
E9PKE3	Heat shock cognate 71 kDa protein	45.93	11	nucleotide binding		cell organization and biogenesis	+	+	+	+	+
P04080	Cystatin-B	45.92	3	protein binding; enzyme regulator activity	nucleus; organelle lumen; cytoplasm	response to stimulus; metabolic process; regulation of biological process; cell death	+	+	+	+	+
Q15113	Procollagen C-endopeptidase enhancer 1	45.88	12	protein binding; enzyme regulator activity	extracellular	metabolic process; development; regulation of biological process	+	+	+	+	+
P05413	Fatty acid-binding protein, heart	45.86	6	transporter activity; protein binding	cytoplasm; cytosol	metabolic process; transport; cell proliferation; regulation of biological process; response to stimulus	+	+	+	+
P11597	Cholesteryl ester transfer protein	45.84	16	transporter activity	extracellular	metabolic process; transport; cell differentiation; regulation of biological process; cell organization and biogenesis	+		+	+	+
P15289	Arylsulfatase A	45.76	13	catalytic activity; metal ion binding	cytoplasm; vacuole; endoplasmic reticulum; organelle lumen; membrane	metabolic process; reproduction	+	+	+	+
D6RBP5	Group XIIA secretory phpholipase A2	45.71	1	catalytic activity; metal ion binding	extracellular; cytoplasm; endoplasmic reticulum; Golgi	metabolic process			+
P29622	Kallistatin	45.67	14	enzyme regulator activity	extracellular	metabolic process; regulation of biological process	+		+	+	+
P10451-3	Isoform C of teopontin	45.64	1	protein binding	extracellular; cytoplasm	cell differentiation; defense response; response to stimulus; development; reproduction; regulation of biological process; cellular component movement; cell growth; cell organization and biogenesis	+	+	+	+
P00995	Pancreatic secretory trypsin inhibitor	45.57	2	enzyme regulator activity; protein binding	extracellular	metabolic process; regulation of biological process		+
Q8TDL5	BPI fold-containing family B member 1	45.45	13		extracellular		+	+		+	+
P01611	Ig kappa chain V-I region Wes	45.37	3	protein binding	extracellular; membrane	response to stimulus; metabolic process; regulation of biological process; defense response	+	+	+	+
Q9BZG9-3	Isoform 3 of Ly-6/neurotoxin-like protein 1	45.36	2		extracellular; membrane		+	+	+	+
F6UPZ7	Tumor necris factor receptor superfamily member 14 (Fragment)	45.36	5	receptor activity; signal transducer activity; protein binding	membrane; cell surface	response to stimulus; cell communication; regulation of biological process; reproduction; cell proliferation; metabolic process		+
B4E1H2	Plasma protease C1 inhibitor	45.31	23	enzyme regulator activity; protein binding; catalytic activity	extracellular; cytoplasm; organelle lumen	defense response; metabolic process; regulation of biological process; response to stimulus; transport; coagulation	+	+	+	+	+
P01591	Immunoglobulin J chain	45.28	8		extracellular	response to stimulus	+	+	+	+	+
Q92820	Gamma-glutamyl hydrolase	45.28	15	catalytic activity	extracellular; cytoplasm; vacuole; cytosol	metabolic process; response to stimulus	+	+	+	+	+
C9J8U9	Biorientation of chromomes in cell division protein 1 (Fragment)	45.24	1								+
P32119	Peroxiredoxin-2	44.95	7	antioxidant activity; catalytic activity	cytoplasm	response to stimulus; metabolic process; cell death; regulation of biological process	+	+	+	+
Q9NZZ3	Charged multivesicular body protein 5	44.75	7	protein binding	nucleus; cytoplasm; endosome; cytosol; membrane	metabolic process; regulation of biological process; transport; cell organization and biogenesis	+		+	+	+
H7BYF7	ER lumen protein retaining receptor 2	44.74	1		membrane						+
B1AN48	Small proline-rich protein 3 (Fragment)	44.65	10	structural molecule activity; protein binding	cytoplasm	development; metabolic process; cell differentiation; response to stimulus		+		+	+
P16278-3	Isoform 3 of Beta-galactidase	44.51	22	catalytic activity; protein binding	cytoplasm; organelle lumen; vacuole	metabolic process	+	+	+	+	+
P01593	Ig kappa chain V-I region AG	44.44	1	protein binding	extracellular; membrane	response to stimulus; metabolic process; regulation of biological process; defense response	+	+	+	+	+
B2CZX2	Opioid binding protein/cell adhesion molecule-like isoform c	44.41	9	receptor activity; signal transducer activity; protein binding	membrane	cell differentiation; development; cell communication; regulation of biological process; response to stimulus	+	+	+	+
O96033	Molybdopterin synthase sulfur carrier subunit	44.32	4	nucleotide binding; catalytic activity; protein binding	nucleus; cytoplasm; cytosol	metabolic process	+	+	+	+
P13489	Ribonuclease inhibitor	44.25	11	protein binding; enzyme regulator activity	cytoplasm; extracellular	metabolic process; development; regulation of biological process	+			+	+
P61204	ADP-ribylation factor 3	44.2	1	nucleotide binding; catalytic activity; signal transducer activity	cytoplasm; Golgi; membrane; nucleus	metabolic process; transport; cell communication; regulation of biological process; response to stimulus			+	+	+
P84077	ADP-ribylation factor 1	44.2	1	nucleotide binding; catalytic activity; signal transducer activity; protein binding; enzyme regulator activity; metal ion binding	cytoplasm; Golgi; membrane; nucleus; cytosol	metabolic process; transport; cellular homeostasis; cell communication; regulation of biological process; response to stimulus; cell organization and biogenesis; development; defense response			+	+	+
P00966	Argininuccinate synthase	44.17	12	nucleotide binding; catalytic activity; protein binding	nucleus; cytoplasm; membrane; mitochondrion; vacuole; endoplasmic reticulum; cytosol	metabolic process; response to stimulus; development; defense response	+		+	+	+
P08236	Beta-glucuronidase	44.09	21	catalytic activity	cytoplasm; vacuole; organelle lumen	metabolic process	+	+	+	+
Q9BXN2-5	Isoform 5 of C-type lectin domain family 7 member A	44.05	4	protein binding; receptor activity; signal transducer activity; metal ion binding	cytoplasm; cell surface; membrane	response to stimulus; cell communication; defense response; regulation of biological process; transport; cell organization and biogenesis		+		+
F2Z3F8	Pyridoxal kinase	44.02	5	catalytic activity	nucleus; organelle lumen; cytoplasm	metabolic process	+			+	+
P51688	N-sulphoglucamine sulphohydrolase	44.02	14	catalytic activity; metal ion binding	cytoplasm; vacuole; organelle lumen	metabolic process	+	+	+	+	+
P01781	Ig heavy chain V-III region GAL	43.97	5	protein binding	extracellular; membrane	response to stimulus; metabolic process; regulation of biological process; defense response	+	+	+	+	+
P52758	Ribonuclease UK114	43.8	5	catalytic activity	nucleus; organelle lumen; cytoplasm; mitochondrion	cell organization and biogenesis; metabolic process; regulation of biological process	+	+	+	+
F8VRI9	Tectonic-1 (Fragment)	43.68	1
Q8N4F0	BPI fold-containing family B member 2	43.67	10		extracellular		+	+	+	+	+
A6H8M8	C4A protein	43.58	3	enzyme regulator activity; protein binding	extracellular; membrane	defense response; response to stimulus; metabolic process; regulation of biological process	+	+	+	+	+
Q0VGL1	Ragulator complex protein LAMTOR4	43.43	1	enzyme regulator activity; protein binding; structural molecule activity	cytoplasm; vacuole; endosome; membrane	cell organization and biogenesis; cell communication; regulation of biological process; response to stimulus					+
P24158	Myeloblastin	43.36	6	catalytic activity; protein binding	cytoplasm; cytosol; membrane	metabolic process; cell proliferation; regulation of biological process; cell organization and biogenesis; transport; cell differentiation; development	+	+		+	+
P06865	Beta-hexaminidase subunit alpha	43.29	18	catalytic activity; protein binding	cytoplasm; vacuole; membrane; organelle lumen	development; metabolic process; cell organization and biogenesis; response to stimulus; cell death; reproduction; cell communication; cellular homeostasis; cell differentiation	+	+	+	+
P05543	Thyroxine-binding globulin	43.13	16	enzyme regulator activity	extracellular	development; metabolic process; regulation of biological process; response to stimulus	+	+	+	+	+
P01625	Ig kappa chain V-IV region Len	42.98	3	protein binding	extracellular; membrane	response to stimulus; metabolic process; regulation of biological process; defense response	+	+	+	+	+
P01860	Ig gamma-3 chain C region	42.97	4	protein binding	extracellular; membrane	response to stimulus; metabolic process; regulation of biological process; defense response	+	+	+	+	+
Q6UX73-2	Isoform 2 of UPF0764 protein C16orf89	42.94	12		extracellular; membrane		+	+	+	+	+
Q9UNN8	Endothelial protein C receptor	42.86	9	receptor activity; protein binding	cytoplasm; cytoskeleton; membrane	response to stimulus; coagulation; regulation of biological process	+	+	+	+	+
K7ENJ8	Receptor activity-modifying protein 2 (Fragment)	42.86	1					+
P13284	Gamma-interferon-inducible lysomal thiol reductase	42.8	5	catalytic activity	extracellular; cytoplasm; vacuole; membrane; organelle lumen	cell communication; regulation of biological process; response to stimulus; development; cell proliferation; metabolic process; defense response	+	+
Q14624-3	Isoform 3 of Inter-alpha-trypsin inhibitor heavy chain H4	42.78	6	enzyme regulator activity; protein binding	extracellular; cytoplasm; membrane	defense response; response to stimulus; metabolic process; regulation of biological process	+	+	+	+	+
P15531	Nucleide diphphate kinase A	42.76	4	nucleotide binding; metal ion binding; catalytic activity; protein binding	nucleus; cytoplasm; mitochondrion; cytoskeleton; cytosol	cell differentiation; development; regulation of biological process; metabolic process; transport; reproduction; cell proliferation; response to stimulus; cell death	+				+
E7ER45	Maltase	42.7	54	catalytic activity	membrane	metabolic process	+	+	+	+	+
Q8N1N4	Keratin, type II cytkeletal 78	42.69	16	structural molecule activity	cytoskeleton		+	+		+	+
P08582	Melanotransferrin	42.68	20	metal ion binding; protein binding	extracellular; membrane	transport; cellular homeostasis	+	+	+	+
P05164-2	Isoform H14 of Myeloperoxidase	42.62	19	antioxidant activity; catalytic activity		response to stimulus; metabolic process	+		+	+	+
C9JDD2	CMRF35-like molecule 2 (Fragment)	42.62	3	protein binding				+
P01609	Ig kappa chain V-I region Scw	42.59	2	protein binding	extracellular; membrane	response to stimulus; metabolic process; regulation of biological process; defense response	+	+	+	+	+
P61981	14-3-3 protein gamma	42.51	6	protein binding; enzyme regulator activity	cytoplasm; cytosol	metabolic process; regulation of biological process; transport; cell communication; response to stimulus; cell differentiation; development	+	+	+	+	+
Q8WUM4	Programmed cell death 6-interacting protein	42.51	28	protein binding	cytoplasm; cytoskeleton; cytosol	transport; cell death; reproduction; cell division	+		+	+	+
Q6UXB8-2	Isoform 2 of Peptidase inhibitor 16	42.22	9				+	+	+	+
P83593	Ig kappa chain V-IV region STH (Fragment)	42.2	3	protein binding	extracellular; membrane	metabolic process; regulation of biological process; response to stimulus; defense response	+	+	+	+
Q71UI9-2	Isoform 2 of Histone H2A.V	42.11	2	DNA binding; protein binding	chromosome; nucleus	cell organization and biogenesis; metabolic process	+	+	+	+	+
I3L462	E3 ubiquitin-protein ligase RNF167	42.11	3	catalytic activity		metabolic process		+	+
Q9BY67-2	Isoform 2 of Cell adhesion molecule 1	42.04	8	protein binding	membrane; cytoplasm	development; response to stimulus; cell death; reproduction; cell organization and biogenesis; cell growth; cell differentiation; defense response; regulation of biological process; transport; cell proliferation	+	+	+	+
P52209	6-phphogluconate dehydrogenase, decarboxylating	42.03	11	nucleotide binding; catalytic activity	cytoplasm; cytosol	metabolic process	+	+	+	+	+
Q8NFZ8	Cell adhesion molecule 4	42.01	12	protein binding	membrane		+	+	+	+
P01616	Ig kappa chain V-II region MIL	41.96	4	protein binding	extracellular; membrane	metabolic process; regulation of biological process; response to stimulus; defense response	+	+	+	+	+
Q16661	Guanylate cyclase activator 2B	41.96	2	enzyme regulator activity	extracellular	metabolic process; transport; regulation of biological process		+
O96009	Napsin-A	41.9	9	catalytic activity	extracellular; cytoplasm; vacuole	metabolic process	+	+	+	+	+
F5H6S5	Complement C1r subcomponent-like protein (Fragment)	41.67	2				+	+	+	+
F5GYB7	ATP-dependent DNA helicase Q1 (Fragment)	41.67	1								+
P05089	Arginase-1	41.61	8	catalytic activity; metal ion binding	extracellular; cytoplasm; cytosol	metabolic process; development; cell proliferation; regulation of biological process; reproduction; response to stimulus; transport; cell organization and biogenesis	+	+		+	+
Q7Z3B1	Neuronal growth regulator 1	41.53	12	protein binding	membrane		+	+	+	+
Q16270	Insulin-like growth factor-binding protein 7	41.49	11	protein binding	extracellular	cell growth; cell organization and biogenesis; regulation of biological process; cell proliferation; development	+	+	+	+
K7EK63	ATP synthase subunit alpha	41.43	13					+	+	+	+
Q16651	Prtasin	41.4	8	catalytic activity; protein binding	extracellular; membrane	metabolic process; regulation of biological process; transport; response to stimulus	+	+	+	+	+
O43921	Ephrin-A2	41.31	3	protein binding	membrane	cell communication; cell differentiation; cell organization and biogenesis; development; response to stimulus; regulation of biological process		+
Q5RHS7	Protein S100-A2	41.3	2	metal ion binding		cellular component movement	+	+			+
Q9NZP8	Complement C1r subcomponent-like protein	41.27	8	catalytic activity	extracellular	metabolic process; regulation of biological process; response to stimulus; defense response	+	+	+	+	+
O00241	Signal-regulatory protein beta-1	41.21	9	protein binding	membrane	cell communication; regulation of biological process; response to stimulus	+	+	+	+
P04004	Vitronectin	41.21	15	receptor activity; protein binding	extracellular; membrane	response to stimulus; metabolic process; regulation of biological process; cellular component movement; coagulation; cell communication; cell organization and biogenesis; transport	+	+	+	+	+
J3KS22	L-xylule reductase (Fragment)	41.07	6	nucleotide binding; catalytic activity	membrane	metabolic process	+	+	+	+	+
Q5VZ31	Glutamate decarboxylase 2 (Fragment)	40.96	2	catalytic activity; protein binding	cytoplasm; Golgi; membrane; cytosol	metabolic process; cell communication; transport; response to stimulus				+
P14550	Alcohol dehydrogenase [NADP(+)]	40.92	11	catalytic activity	cytoplasm; cytosol; membrane	metabolic process	+		+	+	+
P36955	Pigment epithelium-derived factor	40.91	10	enzyme regulator activity	extracellular; cytoplasm	development; response to stimulus; cell proliferation; metabolic process; regulation of biological process; defense response; cell differentiation; reproduction	+	+	+	+	+
P29972	Aquaporin-1	40.89	6	transporter activity; protein binding	nucleus; cytoplasm; membrane; extracellular	transport; metabolic process; cellular homeostasis; development; cell organization and biogenesis; response to stimulus; cell death; regulation of biological process; cell proliferation; cell communication	+	+	+	+	+
O76076	WNT1-inducible-signaling pathway protein 2	40.8	7	protein binding	extracellular; cytoplasm; membrane; cell surface	cell growth; cell organization and biogenesis; regulation of biological process; cell communication; response to stimulus; cell proliferation	+	+
P16152	Carbonyl reductase [NADPH] 1	40.79	9	nucleotide binding; catalytic activity	cytoplasm	metabolic process	+		+	+	+
P55287-2	Isoform 2 of Cadherin-11	40.69	19	metal ion binding	membrane		+	+	+	+	+
K7ESC2	IGF-like family receptor 1 (Fragment)	40.58	5					+
D6RHI9	Ribonuclease T2 (Fragment)	40.55	9	RNA binding; catalytic activity			+	+	+	+
P15291-2	Isoform Short of Beta-1,4-galactyltransferase 1	40.52	9	catalytic activity; protein binding; metal ion binding	cytoplasm; Golgi; membrane; extracellular; cell surface	cell differentiation; defense response; response to stimulus; metabolic process; cell communication; regulation of biological process; reproduction; cell proliferation; cell organization and biogenesis; development; cellular component movement; transport; cell death	+	+	+	+	+
F8VQS9	RNA-binding motif, single-stranded-interacting protein 2	40.48	1	nucleotide binding						+
P09488	Glutathione S-transferase Mu 1	40.37	7	catalytic activity; protein binding	cytoplasm; cytosol	metabolic process; response to stimulus	+	+	+	+	+
P08107	Heat shock 70 kDa protein 1A/1B	40.25	14	nucleotide binding; protein binding	nucleus; cytoplasm; mitochondrion; endoplasmic reticulum; cytosol; membrane; organelle lumen	cell organization and biogenesis; regulation of biological process; response to stimulus; metabolic process; defense response; cell proliferation; cell growth; cell death; cell differentiation; development	+	+	+	+	+
O95497	Pantetheinase	40.16	11	catalytic activity	membrane	defense response; response to stimulus; metabolic process; cellular component movement; cell differentiation; development; regulation of biological process; cell death	+	+	+	+	+
Q14019	Coactin-like protein	40.14	4	protein binding	cytoplasm; cytoskeleton	defense response; response to stimulus	+	+	+	+	+
A8MYA6	Serine hydroxymethyltransferase, cytolic	40.13	12	catalytic activity	nucleus; cytoplasm	metabolic process	+			+	+
B1AKG0	Complement factor H-related 1	39.85	1		extracellular	metabolic process; regulation of biological process; response to stimulus	+	+	+
P30740	Leukocyte elastase inhibitor	39.84	9	enzyme regulator activity	extracellular; cytoplasm	metabolic process; regulation of biological process	+		+	+	+
H0YFC6	GTP-binding nuclear protein Ran (Fragment)	39.81	4	nucleotide binding; catalytic activity		metabolic process; transport; cell communication; regulation of biological process; response to stimulus	+				+
P14923	Junction plakoglobin	39.73	19	structural molecule activity; protein binding	nucleus; organelle lumen; cytoplasm; cytosol; cytoskeleton; membrane	metabolic process; regulation of biological process; cell organization and biogenesis; cell communication; cell differentiation; development; response to stimulus; cellular component movement; cell proliferation; transport; cell death; reproduction; cellular homeostasis	+	+	+	+	+
O14498	Immunoglobulin superfamily containing leucine-rich repeat protein	39.72	10	protein binding	extracellular		+	+	+	+	+
Q01973-3	Isoform 3 of Tyrine-protein kinase transmembrane receptor ROR1	39.69	10	catalytic activity; receptor activity; signal transducer activity; protein binding; nucleotide binding	cytoplasm; membrane	cell communication; regulation of biological process; response to stimulus	+	+		+
I3L218	Trinucleotide repeat-containing gene 6A protein (Fragment)	39.58	1
K7EK82	Low-density lipoprotein receptor-related protein 3 (Fragment)	39.56	2					+
J3QKV4	Splicing factor 3B subunit 3 (Fragment)	39.56	1								+
P50897	Palmitoyl-protein thioesterase 1	39.54	7	catalytic activity	extracellular; nucleus; cytoplasm; vacuole; Golgi; cytosol; membrane	metabolic process; cell death; cell organization and biogenesis; transport; cellular homeostasis; cell communication; development; response to stimulus; cell growth; regulation of biological process; cell differentiation	+	+		+	+
Q96IU4	Alpha/beta hydrolase domain-containing protein 14B	39.52	6	catalytic activity	nucleus; organelle lumen; cytoplasm		+	+	+	+	+
P36980-2	Isoform Short of Complement factor H-related protein 2	39.51	2				+	+
O95445	Apolipoprotein M	39.36	5	transporter activity; antioxidant activity; catalytic activity	extracellular; membrane	transport; response to stimulus; cell organization and biogenesis; regulation of biological process; metabolic process	+	+	+	+
B7Z7E9	Aspartate aminotransferase	39.29	9	catalytic activity	cytoplasm; vacuole; cytosol	metabolic process; response to stimulus	+	+	+	+	+
E9PE77	Ugl-Y3	39.27	2	protein binding	extracellular		+	+	+	+	+
B3KTR6	Matrix-remodeling-associated protein 8	39.26	17	protein binding	membrane		+	+	+	+	+
P04632	Calpain small subunit 1	39.18	7	catalytic activity; metal ion binding; protein binding	cytoplasm; membrane	metabolic process; cell proliferation; regulation of biological process	+				+
Q9Y287	Integral membrane protein 2B	39.1	7	protein binding; nucleotide binding	cytoplasm; Golgi; membrane; extracellular; nucleus; endosome	cell death; regulation of biological process; development; metabolic process	+	+	+	+	+
P04066	Tissue alpha-L-fucidase	39.06	10	catalytic activity	cytoplasm; vacuole	metabolic process	+	+	+	+	+
P01617	Ig kappa chain V-II region TEW	38.94	1	protein binding	extracellular; membrane	response to stimulus; metabolic process; regulation of biological process; defense response	+	+	+	+	+
P50395	Rab GDP dissociation inhibitor beta	38.88	8	enzyme regulator activity; protein binding	cytoplasm; Golgi; cytosol; cell surface; membrane	cell communication; regulation of biological process; response to stimulus; transport; metabolic process	+		+	+	+
H0YK49	Electron transfer flavoprotein subunit alpha, mitochondrial	38.86	5		cytoplasm; mitochondrion				+	+	+
P09668	Pro-cathepsin H	38.81	9	catalytic activity; protein binding; enzyme regulator activity; receptor activity; signal transducer activity	extracellular; cytoplasm; vacuole; cytosol	development; response to stimulus; cell communication; regulation of biological process; metabolic process; cell proliferation; cellular component movement; cell death	+	+	+	+
J3KSN0	Secreted and transmembrane protein 1 (Fragment)	38.78	5				+	+	+	+	+
Q9Y2S2-2	Isoform 2 of Lambda-crystallin homolog	38.72	7	catalytic activity; protein binding; nucleotide binding	cytoplasm; cytosol	metabolic process	+			+	+
K7EKT9	Zinc finger protein 317	38.68	1								+
P09525	Annexin A4	38.56	9	enzyme regulator activity; metal ion binding	cytoplasm	cell communication; regulation of biological process; response to stimulus; cell death	+		+	+	+
P43121	Cell surface glycoprotein MUC18	38.54	18	protein binding	membrane; cell surface	development; response to stimulus	+	+	+	+	+
P55083	Microfibril-associated glycoprotein 4	38.43	5	protein binding	extracellular	cell communication; regulation of biological process; response to stimulus	+	+	+
P68104	Elongation factor 1-alpha 1	38.31	11	nucleotide binding; RNA binding; catalytic activity; protein binding	nucleus; cytoplasm; cytosol	metabolic process; regulation of biological process	+	+	+	+	+
E9PQ35	T-complex protein 1 subunit gamma (Fragment)	38.19	1	nucleotide binding; protein binding	cytoplasm; cytosol	metabolic process			+		+
P61106	Ras-related protein Rab-14	38.14	4	nucleotide binding; protein binding; catalytic activity	cytoplasm; Golgi; membrane; nucleus; vacuole; endosome; endoplasmic reticulum; cytosol	metabolic process; transport; cell communication; regulation of biological process; response to stimulus; development	+		+	+	+
P04220	Ig mu heavy chain disease protein	38.11	2	protein binding	membrane	response to stimulus	+	+	+	+	+
Q9H0W9	Ester hydrolase C11orf54	38.1	2	protein binding; catalytic activity; metal ion binding	nucleus		+	+	+	+	+
P02751-7	Isoform 7 of Fibronectin	37.9	1	protein binding	extracellular		+	+	+	+	+
Q96FQ6	Protein S100-A16	37.86	3	metal ion binding; protein binding	nucleus; organelle lumen; cytoplasm; cytosol; membrane	response to stimulus		+		+	+
P80748	Ig lambda chain V-III region LOI	37.84	3	protein binding	extracellular; membrane	response to stimulus; metabolic process; regulation of biological process; defense response	+	+	+	+	+
P07148	Fatty acid-binding protein, liver	37.8	4	transporter activity; antioxidant activity; catalytic activity	nucleus; organelle lumen; cytoplasm; cytosol	transport; cell proliferation; regulation of biological process; metabolic process; cell death; response to stimulus		+	+	+
O75487	Glypican-4	37.77	15	protein binding	extracellular; cytoplasm; Golgi; organelle lumen; membrane; cell surface; vacuole	metabolic process; cell proliferation	+		+		+
P27797	Calreticulin	37.65	11	protein binding; DNA binding; RNA binding; metal ion binding	cytoplasm; extracellular; nucleus; endoplasmic reticulum; organelle lumen; Golgi; cytosol; cell surface; membrane	metabolic process; regulation of biological process; development; cell organization and biogenesis; transport; cellular homeostasis; cell communication; response to stimulus; reproduction; cell proliferation; cell death; cell differentiation	+	+	+	+	+
P06727	Apolipoprotein A-IV	37.63	14	transporter activity; metal ion binding; antioxidant activity; catalytic activity; protein binding; enzyme regulator activity	extracellular; cytoplasm; endoplasmic reticulum; organelle lumen; cell surface	defense response; response to stimulus; metabolic process; transport; regulation of biological process; cell organization and biogenesis	+		+	+	+
E9PRU1	EGF-containing fibulin-like extracellular matrix protein 2	37.61	13	receptor activity; signal transducer activity; metal ion binding; protein binding	membrane	coagulation; response to stimulus	+	+	+	+
P10768	S-formylglutathione hydrolase	37.59	6	catalytic activity	nucleus; cytoplasm; Golgi	metabolic process	+				+
E5RGR0	Acyl-protein thioesterase 1 (Fragment)	37.56	4	catalytic activity	membrane		+				+
P15586	N-acetylglucamine-6-sulfatase	37.5	19	catalytic activity; protein binding; metal ion binding	cytoplasm; vacuole; organelle lumen	metabolic process	+	+	+	+
F5H442	Tumor susceptibility gene 101 protein	37.26	9	protein binding	nucleus; organelle lumen; cytoplasm; cytoskeleton; membrane	cell organization and biogenesis; metabolic process; transport	+		+	+	+
P42785	Lysomal Pro-X carboxypeptidase	37.1	14	catalytic activity; protein binding	cytoplasm; vacuole; membrane	metabolic process; coagulation; response to stimulus	+	+	+	+	+
Q8NBJ4-2	Isoform 2 of Golgi membrane protein 1	37.08	14				+	+	+	+
F8VYK5	Coatomer subunit zeta-1	37.08	1			transport					+
P18510-4	Isoform 4 of Interleukin-1 receptor antagonist protein	37.06	4	protein binding	extracellular; nucleus; cytoplasm; cytoskeleton; membrane	cell communication; regulation of biological process; response to stimulus; defense response; metabolic process; reproduction; transport; development; cell death		+	+	+
C9JDQ8	EH domain-containing protein 1 (Fragment)	37.04	4	catalytic activity; nucleotide binding	cytoplasm; endosome; membrane	metabolic process; transport; regulation of biological process	+				+
P62491	Ras-related protein Rab-11A	37.04	7	nucleotide binding; catalytic activity; protein binding	cytoplasm; mitochondrion; endosome; membrane	cell division; metabolic process; transport; cell communication; regulation of biological process; response to stimulus; cell differentiation; cell organization and biogenesis; development	+		+	+	+
P16444	Dipeptidase 1	36.98	11	protein binding; catalytic activity; metal ion binding; enzyme regulator activity	extracellular; membrane	metabolic process; cellular component movement; regulation of biological process; response to stimulus; cell death	+	+	+	+	+
C9JCE4	C-type lectin domain family 5 member A	36.9	3					+
P01036	Cystatin-S	36.88	2	enzyme regulator activity	extracellular	metabolic process; regulation of biological process		+	+	+
P07686	Beta-hexaminidase subunit beta	36.87	18	catalytic activity; protein binding	cytoplasm; vacuole; membrane; organelle lumen	development; metabolic process; cellular homeostasis; cell organization and biogenesis; reproduction; response to stimulus; cell death; regulation of biological process; cell communication; cell differentiation; cellular component movement	+	+	+	+	+
P27487	Dipeptidyl peptidase 4	36.81	26	protein binding; catalytic activity	extracellular; cytoplasm; endoplasmic reticulum; Golgi; membrane; cell surface	response to stimulus; regulation of biological process; metabolic process; cell proliferation; cell organization and biogenesis; cellular component movement	+	+	+	+	+
P22352	Glutathione peroxidase 3	36.73	8	antioxidant activity; catalytic activity; protein binding	extracellular	response to stimulus; metabolic process; reproduction; cell organization and biogenesis	+	+	+	+
Q6ZVX7	F-box only protein 50	36.73	5			metabolic process				+	+
P51884	Lumican	36.69	14	structural molecule activity; protein binding	extracellular; cytoplasm; Golgi; organelle lumen; vacuole	metabolic process; response to stimulus; cell organization and biogenesis; regulation of biological process; development	+	+	+	+
G3XAM2	Complement factor I light chain	36.63	16	catalytic activity; receptor activity; protein binding	extracellular; membrane	metabolic process; regulation of biological process; response to stimulus; defense response	+	+	+	+
G3V2W6	Tetratricopeptide repeat protein 8	36.59	1								+
P40925	Malate dehydrogenase, cytoplasmic	36.53	6	nucleotide binding; catalytic activity	cytoplasm; mitochondrion; cytoskeleton; cytosol	metabolic process	+			+	+
Q8TF65	PDZ domain-containing protein GIPC2	36.51	5	protein binding	cytoplasm						+
P01871	Ig mu chain C region	36.5	7	protein binding	extracellular; membrane	response to stimulus	+	+	+	+	+
Q99574	Neurerpin	36.34	13	enzyme regulator activity	extracellular	development; metabolic process; regulation of biological process	+	+	+	+	+
P19105	Myin regulatory light chain 12A	36.26	1	metal ion binding; protein binding	cytoskeleton; cytoplasm	cell organization and biogenesis; regulation of biological process; transport	+				+
P61088	Ubiquitin-conjugating enzyme E2 N	36.18	3	nucleotide binding; catalytic activity; protein binding	nucleus; cytoplasm; cytosol	metabolic process; response to stimulus; cell communication; defense response; regulation of biological process; cell organization and biogenesis	+				+
B7Z9G5	BRO1 domain-containing protein BROX	36.15	8		membrane		+	+	+	+	+
J3KPS3	Fructe-bisphphate aldolase	36.14	8	protein binding; catalytic activity	extracellular; cytoplasm; cytosol; cytoskeleton; organelle lumen	transport; metabolic process; cell organization and biogenesis; coagulation; response to stimulus; regulation of biological process; cellular homeostasis	+			+	+
O14950	Myin regulatory light chain 12B	36.05	1	metal ion binding	cytoskeleton; cytoplasm; cytosol	cell differentiation; cell organization and biogenesis; development; response to stimulus; regulation of biological process	+				+
P07204	Thrombomodulin	36	9	receptor activity; signal transducer activity; metal ion binding; protein binding	extracellular; membrane; cell surface	reproduction; coagulation; response to stimulus; development; regulation of biological process; cellular component movement	+	+	+	+
P01763	Ig heavy chain V-III region WEA	35.96	2	protein binding	extracellular; membrane	response to stimulus; metabolic process; regulation of biological process; defense response	+	+	+	+
P63000	Ras-related C3 botulinum toxin substrate 1	35.94	3	catalytic activity; receptor activity; signal transducer activity; nucleotide binding; protein binding	membrane; cytoplasm; cytosol	cell communication; regulation of biological process; response to stimulus; cell differentiation; cell organization and biogenesis; development; metabolic process; transport; cell death; cellular component movement; defense response; coagulation	+				+
E9PJK1	CD81 antigen	35.76	3		membrane		+			+
P43652	Afamin	35.73	15		extracellular	transport	+	+	+	+
J3KTC4	Mitogen-activated protein kinase kinase kinase 3	35.71	1				+
P01767	Ig heavy chain V-III region BUT	35.65	2	protein binding	extracellular; membrane	response to stimulus; metabolic process; regulation of biological process; defense response	+	+	+	+	+
Q9BTM9	Ubiquitin-related modifier 1 homolog	35.64	2	protein binding; catalytic activity	cytoplasm; cytosol	metabolic process		+	+	+
Q15323	Keratin, type I cuticular Ha1	35.58	6	structural molecule activity	cytoskeleton	development	+	+	+	+	+
P27482	Calmodulin-like protein 3	35.57	4	metal ion binding			+	+		+
F8W1Q3	Biotinidase	35.56	14	catalytic activity	nucleus; organelle lumen	metabolic process	+	+	+	+	+
Q6ISS4-2	Isoform 2 of Leukocyte-associated immunoglobulin-like receptor 2	35.56	2		extracellular		+	+	+	+
P50895	Basal cell adhesion molecule	35.51	16	receptor activity; signal transducer activity; protein binding	membrane; cell surface	cell communication; regulation of biological process; response to stimulus	+	+	+	+	+
C9J0K6	Sorcin	35.48	4	metal ion binding			+				+
J3QQX0	COP9 signalome complex subunit 1 (Fragment)	35.44	1								+
P98164	Low-density lipoprotein receptor-related protein 2	35.32	131	metal ion binding; protein binding; transporter activity	extracellular; cytoplasm; vacuole; endosome; endoplasmic reticulum; Golgi; membrane	metabolic process; transport; cell proliferation; response to stimulus; development; cell communication	+	+	+	+	+
P78324	Tyrine-protein phphatase non-receptor type substrate 1	35.32	4	protein binding	membrane	coagulation; response to stimulus; cellular component movement		+	+	+
Q8N307-3	Isoform 2 of Mucin-20	35.31	1					+	+	+
K7ENK9	Vesicle-associated membrane protein 2	35.29	1		membrane	transport				+
F5GYN4	Ubiquitin thioesterase OTUB1	35.27	6	catalytic activity		metabolic process	+				+
P80723	Brain acid soluble protein 1	35.24	4	protein binding; DNA binding	nucleus; cytoplasm; cytoskeleton; membrane; organelle lumen	development; reproduction; metabolic process; regulation of biological process; cell differentiation; cell organization and biogenesis				+
O75131	Copine-3	35.2	10	catalytic activity; transporter activity; protein binding	cytoplasm; cytosol	metabolic process; transport	+	+		+	+
G3V4N9	Vasohibin-1	35.16	1						+
D6RCF2	Histone H2A	35.15	3	DNA binding; protein binding	chromosome; nucleus; membrane	cell organization and biogenesis; metabolic process	+				+
Q9UGT4	Sushi domain-containing protein 2	35.04	15	receptor activity	membrane	response to stimulus	+	+	+	+	+
H0YJH1	Ectonucleide triphphate diphphohydrolase 5 (Fragment)	35	1	catalytic activity							+
B7Z9I3	Renin receptor	34.91	8	receptor activity; protein binding	cell surface; membrane	metabolic process; regulation of biological process; cell communication; response to stimulus	+	+	+	+	+
P00734	Prothrombin	34.89	16	catalytic activity; protein binding; metal ion binding; receptor activity; signal transducer activity	extracellular; cytoplasm; endoplasmic reticulum; organelle lumen; Golgi; membrane	metabolic process; regulation of biological process; response to stimulus; defense response; cell communication; development; coagulation; cell proliferation; cell organization and biogenesis; cell growth; cell differentiation; cellular component movement; cellular homeostasis; transport	+	+	+	+
P0CE72	Oncomodulin-1	34.86	1	metal ion binding							+
P40121-2	Isoform 2 of Macrophage-capping protein	34.83	6				+			+	+
A8MSS1	Peptidyl-prolyl cis-trans isomerase	34.78	1	catalytic activity		metabolic process					+
H0YCY6	FAD-AMP lyase (cyclizing) (Fragment)	34.71	12	catalytic activity; nucleotide binding	membrane	metabolic process	+		+		+
Q9UBR2	Cathepsin Z	34.65	7	catalytic activity	extracellular; cytoplasm; vacuole; endoplasmic reticulum	metabolic process; development	+	+	+	+
P06310	Ig kappa chain V-II region RPMI 6410	34.59	2	protein binding	extracellular; membrane	response to stimulus; metabolic process; regulation of biological process; defense response	+	+	+	+	+
P19835	Bile salt-activated lipase	34.53	25	catalytic activity	extracellular; cytoplasm; cytosol	metabolic process; transport	+	+	+	+	+
O43490-5	Isoform 5 of Prominin-1	34.3	17	protein binding	extracellular; membrane; cell surface	development; cell organization and biogenesis; cell differentiation; regulation of biological process	+	+	+	+	+
P06744	Gluce-6-phphate isomerase	34.23	13	catalytic activity; protein binding	extracellular; nucleus; organelle lumen; cytoplasm; cytosol; membrane	development; metabolic process; response to stimulus; cell death; regulation of biological process	+	+	+	+	+
P35052	Glypican-1	34.23	13	metal ion binding; protein binding	extracellular; cytoplasm; endosome; Golgi; organelle lumen; membrane; vacuole	metabolic process; cell differentiation; cell organization and biogenesis; development; response to stimulus; cell communication; cellular homeostasis; regulation of biological process	+	+	+	+
E9PND6	Syntaxin-16	34.18	1		membrane	transport
P22314	Ubiquitin-like modifier-activating enzyme 1	34.12	18	nucleotide binding; catalytic activity; protein binding		metabolic process; cell death	+		+	+	+
J3KRC4	5'(3')-deoxyribonucleotidase, cytolic type	34.07	3	catalytic activity		metabolic process	+		+	+	+
Q02818	Nucleobindin-1	34.06	13	DNA binding; metal ion binding	extracellular; cytoplasm; Golgi; cytoskeleton; membrane		+	+	+	+	+
P21145-3	Isoform C of Myelin and lymphocyte protein	34.02	1	protein binding; transporter activity; enzyme regulator activity; structural molecule activity	cytoplasm; endosome; endoplasmic reticulum; membrane	cell organization and biogenesis; cell death; regulation of biological process; development; cell differentiation; cell communication; cellular homeostasis
O00533	Neural cell adhesion molecule L1-like protein	33.94	26	protein binding	extracellular; membrane	cell differentiation; cellular component movement; development; cell communication; regulation of biological process; response to stimulus; cell organization and biogenesis	+	+	+	+
Q5TCM9	Late cornified envelope protein 5A	33.9	1			cell differentiation; development	+
P14384	Carboxypeptidase M	33.86	13	catalytic activity; metal ion binding	nucleus; organelle lumen; cytoplasm; membrane	metabolic process	+	+	+	+	+
P60022	Beta-defensin 1	33.82	1		extracellular; cytoplasm; Golgi; organelle lumen	defense response; response to stimulus; cell communication; regulation of biological process	+	+
H0Y5M9	Prorelaxin H2 (Fragment)	33.82	1								+
K7ESD0	Splicing factor U2AF 65 kDa subunit (Fragment)	33.8	1								+
C9JZD8	Importin-5 (Fragment)	33.78	1				+				+
Q99519	Sialidase-1	33.73	10	catalytic activity	cytoplasm; vacuole; membrane; organelle lumen	metabolic process	+	+	+	+
B4DVE7	Annexin	33.69	16	metal ion binding; protein binding	nucleus; organelle lumen; cytoplasm; cytoskeleton; vacuole	transport; cell division; response to stimulus	+	+	+	+	+
Q86T13	C-type lectin domain family 14 member A	33.67	10	protein binding	membrane		+	+	+	+	+
F8WE27	Interleukin-17 receptor C	33.67	1					+
O95954	Formimidoyltransferase-cyclodeaminase	33.64	10	catalytic activity	cytoplasm; Golgi; cytoskeleton; cytosol	metabolic process; cell organization and biogenesis	+	+	+	+	+
Q00796	Sorbitol dehydrogenase	33.61	7	nucleotide binding; catalytic activity; metal ion binding	extracellular; cytoplasm; mitochondrion; membrane	metabolic process; cellular component movement	+		+	+	+
P10619	Lysomal protective protein	33.54	13	catalytic activity; enzyme regulator activity	nucleus; organelle lumen; cytoplasm; mitochondrion; vacuole; endoplasmic reticulum	metabolic process; transport; regulation of biological process	+	+	+	+	+
Q9UBG3	Cornulin	33.54	12	metal ion binding	cytoplasm; membrane	response to stimulus	+	+	+	+	+
P21964-2	Isoform Soluble of Catechol O-methyltransferase	33.48	4	metal ion binding; catalytic activity	cytoplasm; mitochondrion; cytosol; membrane	metabolic process; response to stimulus; cell communication; reproduction; regulation of biological process; cell proliferation					+
K7EL06	CMRF35-like molecule 9	33.33	3				+	+	+	+
P12830	Cadherin-1	33.33	21	metal ion binding; protein binding	cytoplasm; endosome; Golgi; membrane; cell surface; cytoskeleton	development; cell differentiation; cell death; cell organization and biogenesis; response to stimulus; metabolic process; regulation of biological process; transport	+	+	+	+
K7EJU6	Histone-lysine N-methyltransferase EZH1	33.33	1					+
H0YCM1	Outer dense fiber protein 2-like (Fragment)	33.33	1							+
J3QRE3	F-box/LRR-repeat protein 8	33.33	1								+
A8MUB1	Tubulin alpha-4A chain	33.26	2	nucleotide binding; catalytic activity; structural molecule activity	extracellular; cytoplasm; cytosol; cytoskeleton	transport; metabolic process; cellular component movement; coagulation; response to stimulus; cell organization and biogenesis	+	+		+	+
Q8TF66	Leucine-rich repeat-containing protein 15	33.22	11	protein binding	membrane		+	+	+	+	+
O14773	Tripeptidyl-peptidase 1	33.21	9	catalytic activity; protein binding; metal ion binding	cytoplasm; mitochondrion; vacuole; organelle lumen	metabolic process; cell communication; regulation of biological process; response to stimulus; cell organization and biogenesis; development; cell death	+	+	+	+	+
P78417	Glutathione S-transferase omega-1	33.2	5	catalytic activity; protein binding; antioxidant activity	cytoplasm; cytosol	metabolic process; response to stimulus; cellular homeostasis; regulation of biological process	+			+	+
O14818-2	Isoform 2 of Proteasome subunit alpha type-7	33.15	4	catalytic activity; protein binding	proteasome; nucleus; organelle lumen; cytoplasm; cytosol	regulation of biological process; metabolic process; development; cell death; cell communication; response to stimulus; reproduction	+			+	+
Q8NAU1-2	Isoform 2 of Fibronectin type III domain-containing protein 5	33.15	2		membrane			+	+
P11117	Lysomal acid phphatase	33.1	13	protein binding; catalytic activity	cytoplasm; vacuole; membrane; organelle lumen	development; cell organization and biogenesis; response to stimulus; cell death	+	+	+	+	+
P12277	Creatine kinase B-type	33.07	8	nucleotide binding; catalytic activity; protein binding	cytoplasm; mitochondrion; cytosol	metabolic process; development; cellular homeostasis	+		+	+	+
P01613	Ig kappa chain V-I region Ni	33.04	1	protein binding	extracellular; membrane	response to stimulus; metabolic process; regulation of biological process; defense response	+	+	+	+
Q5VVY2	AN1-type zinc finger protein 4	33.04	1	protein binding; metal ion binding
E5RGP3	Pleckstrin homology domain-containing family A member 2 (Fragment)	33.04	1	protein binding
H7C299	Septin-5 (Fragment)	33.02	1	nucleotide binding
P49189	4-trimethylaminobutyraldehyde dehydrogenase	33	12	catalytic activity; protein binding; nucleotide binding	cytoplasm; mitochondrion; cytosol; membrane	development; metabolic process; cell communication	+			+	+
H3BN55	Ras-related protein Rab-27A (Fragment)	32.97	3	nucleotide binding; catalytic activity; protein binding	nucleus; cytoplasm; Golgi; membrane	metabolic process; transport; cell communication; regulation of biological process; response to stimulus; coagulation; cell differentiation; defense response			+		+
G3V4Z4	Methylmalonate-semialdehyde dehydrogenase [acylating], mitochondrial	32.94	4	catalytic activity	nucleus; organelle lumen; cytoplasm; mitochondrion	metabolic process; cell differentiation					+
P07741	Adenine phphoribyltransferase	32.78	4	catalytic activity; nucleotide binding	nucleus; organelle lumen; cytoplasm; cytosol	metabolic process; development; reproduction; transport; response to stimulus	+			+	+
P14543-2	Isoform 2 of Nidogen-1	32.76	25	metal ion binding; protein binding	extracellular	regulation of biological process; cell organization and biogenesis; development	+	+	+	+	+
P60981	Destrin	32.73	4	protein binding	cytoplasm; cytoskeleton	cell division; cellular component movement; cell organization and biogenesis; regulation of biological process	+		+		+
P02679-2	Isoform Gamma-A of Fibrinogen gamma chain	32.72	10	protein binding; metal ion binding	extracellular; membrane; cytoplasm; cell surface; organelle lumen	transport; cell communication; regulation of biological process; response to stimulus; coagulation; cell organization and biogenesis	+	+	+	+	+
E9PCX2	Alde reductase	32.7	3	catalytic activity	nucleus; organelle lumen; cytoplasm	metabolic process				+	+
P61457	Pterin-4-alpha-carbinolamine dehydratase	32.69	3	catalytic activity; protein binding	nucleus; organelle lumen; cytoplasm; cytosol	metabolic process; regulation of biological process; cell organization and biogenesis	+	+			+
Q8NHP8	Putative phpholipase B-like 2	32.6	13	catalytic activity	cytoplasm; vacuole; organelle lumen	metabolic process	+	+	+	+
P50053-2	Isoform C of Ketohexokinase	32.55	4	catalytic activity; nucleotide binding	cytoplasm; cytosol	metabolic process; response to stimulus	+		+		+
B4DNN6	Nucleoredoxin	32.54	2	antioxidant activity; catalytic activity	nucleus; cytoplasm; cytosol	cell communication; regulation of biological process; response to stimulus; cell differentiation; metabolic process; development				+	+
P60842	Eukaryotic initiation factor 4A-I	32.51	7	nucleotide binding; RNA binding; catalytic activity; protein binding	cytoplasm; cytosol	metabolic process; reproduction; cell communication; regulation of biological process; response to stimulus; development					+
P01776	Ig heavy chain V-III region WAS	32.48	1	protein binding	extracellular; membrane	response to stimulus; metabolic process; regulation of biological process; defense response	+	+	+	+
Q9UKU9	Angiopoietin-related protein 2	32.45	14	protein binding	extracellular	cell communication; regulation of biological process; response to stimulus; development	+	+	+	+	+
H0YD22	Putative uncharacterized protein C11orf80 (Fragment)	32.41	1						+
P62879	Guanine nucleotide-binding protein G(I)/G(S)/G(T) subunit beta-2	32.35	5	protein binding; catalytic activity; signal transducer activity	cytoplasm; membrane	metabolic process; cell communication; regulation of biological process; response to stimulus; cellular homeostasis				+	+
G3V1V0	Myin light polypeptide 6	32.3	4	catalytic activity; motor activity; metal ion binding; protein binding; structural molecule activity	cytoplasm; cytosol; cytoskeleton	cell differentiation; cell organization and biogenesis; development; response to stimulus; cellular component movement	+		+	+	+
P58546	Myotrophin	32.2	2	protein binding	nucleus; cytoplasm; cytosol; cytoskeleton	metabolic process; regulation of biological process; cell growth; development; cell differentiation; cell organization and biogenesis; response to stimulus		+		+
F6XGA7	Zinc fingers and homeoboxes protein 3 (Fragment)	32.2	1	metal ion binding
C9IZ46	Protein shisa-5 (Fragment)	32.14	4		nucleus; cytoplasm; endoplasmic reticulum; membrane	cell death; regulation of biological process	+	+		+
Q8IYS5-4	Isoform 4 of teoclast-associated immunoglobulin-like receptor	32.1	5	signal transducer activity	membrane		+	+	+	+	+
P08195-2	Isoform 2 of 4F2 cell-surface antigen heavy chain	31.95	12	catalytic activity; transporter activity; protein binding	membrane; cell surface; cytoplasm	metabolic process; transport; coagulation; response to stimulus; cell growth; cellular component movement	+	+	+	+	+
Q96FE7-4	Isoform 4 of Phphoinitide-3-kinase-interacting protein 1	31.79	6	protein binding	membrane	cell communication; regulation of biological process; response to stimulus; metabolic process	+	+		+
J3KSA3	WAS/WASL-interacting protein family member 2 (Fragment)	31.75	1					+
Q5QPM9	Proteasome inhibitor PI31 subunit (Fragment)	31.69	2	enzyme regulator activity; protein binding	proteasome; nucleus; organelle lumen; cytoplasm; cytosol	regulation of biological process; metabolic process; development; cell death; cell communication; response to stimulus	+				+
H0YJ84	Pecanex-like protein 4 (Fragment)	31.65	1
I3L3Q7	Complement component 1 Q subcomponent-binding protein, mitochondrial (Fragment)	31.64	2		cytoplasm; mitochondrion; organelle lumen		+	+			+
P19012	Keratin, type I cytkeletal 15	31.58	2	structural molecule activity; protein binding	cytoskeleton	development	+	+	+	+	+
D6RC77	Phphoacetylglucamine mutase (Fragment)	31.58	1	metal ion binding; catalytic activity		metabolic process; reproduction; development		+
O75556	Mammaglobin-B	31.58	2							+
P01605	Ig kappa chain V-I region Lay	31.48	2	protein binding	extracellular; membrane	response to stimulus; metabolic process; regulation of biological process; defense response	+	+	+	+	+
P01607	Ig kappa chain V-I region Rei	31.48	1	protein binding	extracellular; membrane	response to stimulus; metabolic process; regulation of biological process; defense response	+	+	+	+	+
O60494	Cubilin	31.47	74	receptor activity; transporter activity; metal ion binding; protein binding	cytoplasm; vacuole; membrane; endosome; endoplasmic reticulum; Golgi; cytosol; cell surface; organelle lumen	development; metabolic process; transport; response to stimulus; cell organization and biogenesis	+	+	+	+	+
Q08188	Protein-glutamine gamma-glutamyltransferase E	31.46	12	metal ion binding; catalytic activity; nucleotide binding	cytoplasm; membrane	metabolic process; cell differentiation; development; cell organization and biogenesis	+	+		+	+
P36639-4	Isoform p18 of 7,8-dihydro-8-oxoguanine triphphatase	31.41	4	catalytic activity; metal ion binding	nucleus; cytoplasm; mitochondrion; organelle lumen	metabolic process; response to stimulus; cell communication	+	+	+
P02743	Serum amyloid P-component	31.39	7	metal ion binding; protein binding	extracellular	metabolic process; defense response; response to stimulus; cell organization and biogenesis	+	+	+	+	+
F8WC07	Leukocyte-associated immunoglobulin-like receptor 1	31.37	4				+	+	+	+
P25325	3-mercaptopyruvate sulfurtransferase	31.31	6	catalytic activity	cytoplasm; mitochondrion; membrane	metabolic process; response to stimulus	+		+	+
P49221	Protein-glutamine gamma-glutamyltransferase 4	31.29	16	catalytic activity; metal ion binding		metabolic process	+	+	+	+	+
Q07654	Trefoil factor 3	31.25	2		extracellular; cytoplasm	defense response; response to stimulus		+
P01612	Ig kappa chain V-I region Mev	31.19	2	protein binding	extracellular; membrane	response to stimulus; metabolic process; regulation of biological process; defense response	+	+	+	+
H7C443	Glycine--tRNA ligase (Fragment)	31.17	1	nucleotide binding; catalytic activity	cytoplasm	metabolic process					+
G3V517	FERM domain-containing protein 6 (Fragment)	31.15	1		cytoskeleton	cell differentiation; cell organization and biogenesis; cellular component movement; regulation of biological process					+
B1AH77	Ras-related C3 botulinum toxin substrate 2	31.08	1	nucleotide binding; catalytic activity	nucleus; cytoplasm; cytosol; membrane	metabolic process; response to stimulus; cell communication; regulation of biological process; cell differentiation; cell organization and biogenesis; development; coagulation; cell proliferation	+				+
P55285-2	Isoform 2 of Cadherin-6	31.07	18	metal ion binding	nucleus; organelle lumen; cytoplasm; membrane	cell organization and biogenesis	+	+	+	+
E9PPQ4	Ferritin heavy chain (Fragment)	31.03	2	metal ion binding; catalytic activity	cytoplasm; mitochondrion	transport; cellular homeostasis; metabolic process	+	+		+
P35270	Sepiapterin reductase	31.03	3	nucleotide binding; catalytic activity	nucleus; organelle lumen; cytoplasm; cytosol	metabolic process; regulation of biological process	+				+
P58499-3	Isoform C of Protein FAM3B	31.02	4	protein binding	extracellular; cytoplasm; endoplasmic reticulum; Golgi	transport; cell communication; cell death	+	+	+
H7C1H4	Optineurin (Fragment)	30.95	1		cytoplasm; Golgi
F5H7N8	Oxidized low-density lipoprotein receptor 1, soluble form (Fragment)	30.84	5	receptor activity		defense response; response to stimulus; cell death; metabolic process	+	+	+	+
Q6NUP7-2	Isoform 2 of Serine/threonine-protein phphatase 4 regulatory subunit 4	30.83	1	protein binding; enzyme regulator activity	cytoplasm	metabolic process; regulation of biological process	+
C0IP14	Advanced glycylation end product-specific receptor	30.83	1	receptor activity; signal transducer activity; protein binding	extracellular; cytoplasm; membrane	defense response; response to stimulus; cell communication; regulation of biological process; development; cellular component movement; cell differentiation; cell organization and biogenesis; cell death; cell proliferation; metabolic process		+
P23083	Ig heavy chain V-I region V35	30.77	3	protein binding	extracellular	response to stimulus	+	+
C9JPM4	ADP-ribylation factor 4 (Fragment)	30.71	2	nucleotide binding; signal transducer activity	nucleus; cytoplasm; membrane	cell communication; regulation of biological process; response to stimulus; development				+	+
P12429	Annexin A3	30.65	6	enzyme regulator activity; metal ion binding	cytoplasm; membrane	transport; cellular component movement; regulation of biological process; development; defense response; response to stimulus; metabolic process		+		+	+
P01610	Ig kappa chain V-I region WEA	30.56	1	protein binding	extracellular; membrane	response to stimulus; metabolic process; regulation of biological process; defense response	+	+	+	+	+
P15311	Ezrin	30.55	13	protein binding	nucleus; organelle lumen; cytoplasm; cytosol; cytoskeleton; membrane	cell organization and biogenesis; cell differentiation; development; response to stimulus; regulation of biological process	+	+	+	+	+
Q6ZU82	Putative inactive fatty acyl-CoA reductase 2-like protein FLJ43933	30.53	1	catalytic activity
P30046	D-dopachrome decarboxylase	30.51	3	catalytic activity	cytoplasm	metabolic process	+	+	+		+
Q9H2M3-2	Isoform 2 of S-methylmethionine--homocysteine S-methyltransferase BHMT2	30.43	1	metal ion binding; catalytic activity	cytoplasm	metabolic process	+		+	+	+
I7HJJ0	ADP/ATP translocase 3 (Fragment)	30.38	3	transporter activity	cytoplasm; membrane; mitochondrion	metabolic process; cell organization and biogenesis; transport; cell death; reproduction; defense response; regulation of biological process; response to stimulus; cell communication				+	+
P18669	Phphoglycerate mutase 1	30.31	4	catalytic activity; protein binding	cytoplasm; cytosol	metabolic process; regulation of biological process	+	+	+	+	+
P16083	Ribyldihydronicotinamide dehydrogenase [quinone]	30.3	4	catalytic activity; metal ion binding	nucleus; organelle lumen; cytoplasm	metabolic process	+			+	+
O00468-6	Isoform 6 of Agrin	30.17	43				+	+	+	+	+
Q9BT56	Spexin	30.17	1		extracellular; nucleus; organelle lumen; cytoplasm				+
E5RH16	Platelet-derived growth factor receptor beta	30.13	1	protein binding			+	+	+	+
P35613-2	Isoform 2 of Basigin	30.11	5	protein binding	cytoplasm; Golgi; membrane; mitochondrion	metabolic process; cell communication; regulation of biological process; response to stimulus; development; reproduction; coagulation; cellular component movement		+	+	+
C0H5Y7	BAK1 protein	30.07	1	protein binding; metal ion binding	cytoplasm; mitochondrion; membrane; endoplasmic reticulum; cytosol	cell death; cell communication; cell organization and biogenesis; regulation of biological process; response to stimulus; cell differentiation; development; cell proliferation; metabolic process; transport; cellular homeostasis; reproduction
Q9BXP8	Pappalysin-2	30.04	34	catalytic activity; protein binding; metal ion binding	extracellular; membrane	cell growth; cell organization and biogenesis; regulation of biological process; metabolic process; cell differentiation	+	+	+	+	+
Q5ZPR3-3	Isoform 3 of CD276 antigen	30.02	5	protein binding	cell surface; membrane	response to stimulus; cell proliferation; development; regulation of biological process; metabolic process; cell differentiation; defense response		+		+
Q07075	Glutamyl aminopeptidase	29.99	24	catalytic activity; metal ion binding	membrane; cell surface; cytoplasm	development; metabolic process; regulation of biological process; cell communication; cell proliferation; cellular component movement	+	+	+	+	+
B7Z9S8	Sodium/potassium-transporting ATPase subunit beta-1	29.96	5	catalytic activity; transporter activity; protein binding	membrane	response to stimulus; metabolic process; transport; coagulation; cellular component movement	+	+		+	+
Q14894	Thiomorpholine-carboxylate dehydrogenase	29.94	5	nucleotide binding; catalytic activity; protein binding	nucleus; organelle lumen; cytoplasm; mitochondrion; membrane	metabolic process; regulation of biological process; transport	+		+
Q9H9P2-4	Isoform 4 of Chondrolectin	29.92	5		cytoplasm; membrane	development	+	+		+
H3BVD9	Kunitz-type protease inhibitor 1 (Fragment)	29.87	11	enzyme regulator activity; protein binding	membrane	development; cell organization and biogenesis	+	+		+
P06576	ATP synthase subunit beta, mitochondrial	29.87	11	nucleotide binding; transporter activity; metal ion binding; protein binding; catalytic activity; receptor activity	cytoplasm; mitochondrion; membrane; organelle lumen; cell surface	development; metabolic process; transport; cellular component movement; regulation of biological process; cellular homeostasis	+			+	+
P04040	Catalase	29.79	13	catalytic activity; antioxidant activity; protein binding; metal ion binding; nucleotide binding	cytoplasm; mitochondrion; vacuole; membrane; organelle lumen; endoplasmic reticulum; Golgi; cytosol	response to stimulus; metabolic process; cell communication; regulation of biological process; development; reproduction; cell death; cell organization and biogenesis; cell division	+	+		+
F5H3P5	Actin-related protein 3	29.78	6	protein binding; nucleotide binding	cytoskeleton	cell organization and biogenesis; regulation of biological process	+	+			+
Q02413	Desmoglein-1	29.74	21	metal ion binding; protein binding	cytoplasm; cytosol; membrane	cell death; cell organization and biogenesis; metabolic process; regulation of biological process	+	+	+	+	+
P01699	Ig lambda chain V-I region VOR	29.73	1	protein binding	extracellular; membrane	response to stimulus; metabolic process; regulation of biological process; defense response	+	+
H0YBI8	Vascular endothelial growth factor A (Fragment)	29.73	1	protein binding	membrane	cell division; regulation of biological process		+
Q86SG5	Protein S100-A7A	29.7	1	metal ion binding	cytoplasm			+
E9PCD7	Epididymis-specific alpha-mannidase	29.65	17	catalytic activity; metal ion binding	membrane	metabolic process	+	+	+	+	+
P37802	Transgelin-2	29.65	4	protein binding	membrane; nucleus	development	+			+	+
P08133-2	Isoform 2 of Annexin A6	29.64	16							+	+
P82980	Retinol-binding protein 5	29.63	3	transporter activity	cytoplasm	transport	+			+	+
Q6KB66-2	Isoform 2 of Keratin, type II cytkeletal 80	29.62	8	structural molecule activity; protein binding; transporter activity	cytoplasm; membrane; cytoskeleton	cell organization and biogenesis; transport	+	+	+	+	+
Q13277-3	Isoform 3 of Syntaxin-3	29.6	3	protein binding	cytoplasm; vacuole; membrane	transport; cell organization and biogenesis; cell differentiation; development; response to stimulus					+
Q04760-2	Isoform 2 of Lactoylglutathione lyase	29.59	5				+	+	+		+
H0YDW7	CD44 antigen (Fragment)	29.58	5		membrane		+	+	+	+
P30711	Glutathione S-transferase theta-1	29.58	3	catalytic activity; antioxidant activity; protein binding	cytoplasm; cytosol	metabolic process	+	+	+	+	+
P01614	Ig kappa chain V-II region Cum	29.57	1	protein binding	extracellular; membrane	response to stimulus; metabolic process; regulation of biological process; defense response	+	+	+	+	+
A6NNI4	CD9 antigen	29.56	4	protein binding	cell surface; membrane	cell organization and biogenesis; reproduction; development; cell proliferation; regulation of biological process; response to stimulus; cell differentiation; cell communication; cellular homeostasis	+	+		+	+
K7EK07	Histone H3 (Fragment)	29.55	1				+	+	+		+
P09871	Complement C1s subcomponent	29.51	12	catalytic activity; metal ion binding	extracellular	metabolic process; regulation of biological process; response to stimulus; cell differentiation; development; defense response	+	+		+	+
O75891	Cytolic 10-formyltetrahydrofolate dehydrogenase	29.49	16	catalytic activity	cytoplasm; mitochondrion	metabolic process	+			+	+
C9J3G8	Protein FAM98A (Fragment)	29.41	1								+
B7Z6M1	Plastin-3	29.4	9	protein binding; metal ion binding	cytoplasm; membrane		+	+	+	+	+
Q5TFQ8	Signal-regulatory protein beta-1 isoform 3	29.4	1	protein binding	membrane	cell communication; regulation of biological process; response to stimulus		+	+	+
P27348	14-3-3 protein theta	29.39	6	protein binding	cytoplasm	transport; cell communication; regulation of biological process; response to stimulus; metabolic process	+	+	+	+	+
C9JZ20	Prohibitin (Fragment)	29.35	3		nucleus; cytoplasm; mitochondrion; membrane	metabolic process; regulation of biological process					+
B4DE08	Mediator complex subunit 20mediator complex subunit 20mediator complex subunit 20Trf (TATA binding protein-related factor)-proximal homolog (Drophila)	29.27	1	catalytic activity; protein binding	nucleus; organelle lumen	metabolic process; regulation of biological process					+
Q3KZ30	Dombrock blood group carrier molecule splice variant II (Fragment)	29.23	1	catalytic activity	membrane	metabolic process
Q6XQN6	Nicotinate phphoribyltransferase	29.18	8	catalytic activity	nucleus; cytoplasm; Golgi; cytosol	metabolic process; response to stimulus	+			+	+
Q14314	Fibroleukin	29.16	7	protein binding	extracellular; membrane	cell communication; regulation of biological process; response to stimulus	+	+	+	+	+
P09228	Cystatin-SA	29.08	3	enzyme regulator activity	extracellular	metabolic process; regulation of biological process		+
P01602	Ig kappa chain V-I region HK102 (Fragment)	29.06	2	protein binding	extracellular; membrane	response to stimulus; metabolic process; regulation of biological process; defense response	+	+	+	+
B5A977	Soluble TNFR1B variant 1	29.03	3	receptor activity; signal transducer activity; protein binding	extracellular; membrane	cell death; defense response; response to stimulus; regulation of biological process; metabolic process		+
P98160	Basement membrane-specific heparan sulfate proteoglycan core protein	28.99	87	protein binding; metal ion binding	extracellular; cytoplasm; Golgi; organelle lumen; membrane; vacuole	development; cell differentiation; metabolic process; cell organization and biogenesis	+	+	+	+	+
P26842	CD27 antigen	28.85	5	receptor activity; signal transducer activity; protein binding; enzyme regulator activity	extracellular; membrane; cell surface	cell death; regulation of biological process; cell communication; response to stimulus; transport; metabolic process; cell differentiation; development		+
J3QR51	Ras-related protein Rab-31	28.77	1	nucleotide binding		cell communication; regulation of biological process; response to stimulus	+
H0Y9J9	Protein FAM193B (Fragment)	28.77	1
D6RIA8	Sulfotransferase family cytolic 1B member 1 (Fragment)	28.77	1	catalytic activity							+
P07237	Protein disulfide-isomerase	28.74	10	catalytic activity; metal ion binding; protein binding	extracellular; cytoplasm; endoplasmic reticulum; organelle lumen; membrane; cell surface	metabolic process; cell organization and biogenesis; cellular homeostasis; regulation of biological process	+	+	+	+	+
P19320	Vascular cell adhesion protein 1	28.69	20	protein binding	cytoskeleton; extracellular; membrane; cell surface	response to stimulus; defense response; development; reproduction; cell communication; regulation of biological process; cell differentiation; cell proliferation; cellular component movement; cellular homeostasis	+	+	+	+
P68431	Histone H3.1	28.68	1	DNA binding; protein binding	chromosome; extracellular; nucleus; organelle lumen	cell organization and biogenesis; metabolic process; coagulation; response to stimulus; regulation of biological process	+				+
Q71DI3	Histone H3.2	28.68	1	DNA binding; protein binding	chromosome; extracellular; nucleus; organelle lumen	cell organization and biogenesis; metabolic process; coagulation; response to stimulus	+		+		+
B4DFW0	Protein C21orf7	28.68	1	protein binding	nucleus; cytoplasm; cytosol
I3L2G1	Vesicle-fusing ATPase (Fragment)	28.68	1	nucleotide binding	membrane						+
Q9UBQ7	Glyoxylate reductase/hydroxypyruvate reductase	28.66	5	nucleotide binding; catalytic activity; protein binding	cytoplasm; organelle lumen	metabolic process; cell organization and biogenesis	+		+	+
E9PMI0	Layilin	28.63	4		membrane		+	+	+	+
C9J8Z4	Immunoglobulin superfamily member 8 (Fragment)	28.57	7	protein binding	membrane	cellular component movement; reproduction; development; cell proliferation	+	+	+	+
F8VR50	Actin-related protein 2/3 complex subunit 3 (Fragment)	28.57	2		cytoskeleton	cell organization and biogenesis; regulation of biological process	+				+
Q5QPN5	Acyl-protein thioesterase 2 (Fragment)	28.57	1	catalytic activity	cytoplasm	metabolic process					+
C9JUW4	DCN1-like protein 1 (Fragment)	28.57	1
Q6EMK4	Vasorin	28.53	21	protein binding	extracellular; membrane		+	+	+	+	+
E5RFU2	Lipid-phphate phphatase	28.49	9	catalytic activity	nucleus; organelle lumen; cytoplasm; Golgi; membrane	metabolic process	+	+	+	+	+
P17931	Galectin-3	28.4	6	protein binding	extracellular; nucleus; spliceosomal complex; cytoplasm; membrane; mitochondrion	development; metabolic process; cell differentiation; cell organization and biogenesis; defense response; response to stimulus	+	+	+	+	+
P13796	Plastin-2	28.39	11	protein binding; metal ion binding	membrane; extracellular; cytoplasm; cytosol; cytoskeleton	response to stimulus; cell communication; regulation of biological process; development; transport; cell organization and biogenesis	+	+	+	+	+
Q03405	Urokinase plasminogen activator surface receptor	28.36	6	receptor activity; protein binding; signal transducer activity	extracellular; cytoplasm; endoplasmic reticulum; organelle lumen; membrane; cell surface	metabolic process; cellular component movement; response to stimulus; cell communication; regulation of biological process; coagulation; cell death; cell differentiation; development; reproduction	+	+		+
P21399	Cytoplasmic aconitate hydratase	28.35	15	RNA binding; catalytic activity; protein binding; metal ion binding	cytoplasm; mitochondrion; endoplasmic reticulum; Golgi; cytosol	metabolic process; regulation of biological process; cellular homeostasis; development; response to stimulus	+			+	+
Q9NP79	Vacuolar protein sorting-associated protein VTA1 homolog	28.34	6		cytoplasm; endosome; cytosol; membrane	transport; cell organization and biogenesis	+		+	+	+
Q96H20	Vacuolar-sorting protein SNF8	28.29	2	protein binding	nucleus; organelle lumen; cytoplasm; endosome; cytosol; membrane	metabolic process; regulation of biological process; transport; cell organization and biogenesis					+
P24666-3	Isoform 3 of Low molecular weight phphotyrine protein phphatase	28.23	2				+	+
Q8WVQ1	Soluble calcium-activated nucleotidase 1	28.18	9	signal transducer activity; metal ion binding; catalytic activity	cytoplasm; endoplasmic reticulum; membrane; Golgi	cell communication; regulation of biological process; response to stimulus; metabolic process	+		+	+
Q8IV08	Phpholipase D3	28.16	8	catalytic activity; protein binding	cytoplasm; endoplasmic reticulum; membrane	metabolic process	+	+	+	+	+
Q9UN70-4	Isoform 4 of Protocadherin gamma-C3	28.11	14	metal ion binding	membrane		+	+	+	+	+
E5RFZ8	Zinc transporter ZIP14 (Fragment)	28.09	2	transporter activity	membrane	transport		+		+
B7Z1R5	V-type proton ATPase catalytic subunit A	28.08	8	nucleotide binding; catalytic activity; transporter activity	cytoplasm; mitochondrion; cytosol; membrane	transport; cellular homeostasis; cell communication; regulation of biological process; response to stimulus; metabolic process; cell organization and biogenesis	+			+	+
P26038	Moesin	28.08	7	protein binding; structural molecule activity	nucleus; organelle lumen; cytoplasm; cytoskeleton; membrane; cell surface	cellular component movement; regulation of biological process	+	+	+	+	+
P05386	60S acidic ribomal protein P1	28.07	1	RNA binding; structural molecule activity; protein binding	cytoplasm; cytosol; ribosome	metabolic process; cell organization and biogenesis; transport; reproduction					+
Q8N474	Secreted frizzled-related protein 1	28.03	6	catalytic activity; protein binding; receptor activity; signal transducer activity	extracellular; cytoplasm; cytosol; membrane; cell surface	cell differentiation; development; regulation of biological process; cell death; cell organization and biogenesis; metabolic process; cell proliferation; reproduction; cell communication; response to stimulus; cell growth; cellular component movement; transport	+	+			+
H0Y4Y9	Signal peptide, CUB and EGF-like domain-containing protein 1 (Fragment)	28	2	metal ion binding; protein binding			+	+
F8VZY9	Keratin, type I cytkeletal 18	27.88	6	structural molecule activity	cytoplasm; cytoskeleton; membrane		+	+	+	+	+
Q9P121-3	Isoform 3 of Neurotrimin	27.85	7	protein binding	extracellular; membrane; cell surface; cytoplasm	cell differentiation; development; cell organization and biogenesis; regulation of biological process; response to stimulus	+	+	+	+
P11678	Einophil peroxidase	27.83	14	antioxidant activity; catalytic activity; metal ion binding		response to stimulus; metabolic process	+				+
H7BYC3	Butyrophilin subfamily 2 member A1	27.81	4	protein binding				+	+	+
P09603	Macrophage colony-stimulating factor 1	27.8	12	protein binding	extracellular; membrane; cytoplasm	regulation of biological process; reproduction; defense response; response to stimulus; cell proliferation; metabolic process; cell differentiation; development; cellular component movement; cell communication	+	+	+	+
P01023	Alpha-2-macroglobulin	27.75	27	enzyme regulator activity; protein binding	extracellular; cytoplasm; cytosol; organelle lumen	defense response; metabolic process; regulation of biological process; response to stimulus; transport; cell communication; coagulation; cell differentiation	+	+	+	+	+
P17050	Alpha-N-acetylgalactaminidase	27.74	8	catalytic activity; protein binding	cytoplasm; vacuole	metabolic process	+	+	+	+	+
P02748	Complement component C9	27.73	11	protein binding	extracellular; membrane; cytoplasm	cell death; regulation of biological process; metabolic process; response to stimulus; defense response; coagulation	+	+	+	+	+
O75351	Vacuolar protein sorting-associated protein 4B	27.7	6	nucleotide binding; catalytic activity; RNA binding; protein binding	nucleus; cytoplasm; vacuole; endosome; membrane; cytosol	metabolic process; transport; cell organization and biogenesis; response to stimulus; cell division	+	+	+	+	+
P63096	Guanine nucleotide-binding protein G(i) subunit alpha-1	27.68	3	nucleotide binding; catalytic activity; signal transducer activity; protein binding; metal ion binding	nucleus; cytoplasm; cytoskeleton; membrane	metabolic process; cell communication; regulation of biological process; response to stimulus; coagulation; cell division	+		+	+	+
J3QLM0	T-cell antigen CD7	27.6	3		membrane		+	+	+	+
P68032	Actin, alpha cardiac muscle 1	27.59	2	nucleotide binding; catalytic activity; protein binding	cytoplasm; cytosol; cytoskeleton	metabolic process; cell death; cellular component movement; cell differentiation; cell organization and biogenesis; response to stimulus; development	+	+	+	+	+
Q8IY13	FBLN7 protein (Fragment)	27.59	5	metal ion binding	extracellular		+	+	+	+
C9JPE5	Protein FAM49A (Fragment)	27.59	1								+
B7Z4K6	Deoxyribonuclease-2-alpha	27.54	6	DNA binding; catalytic activity	cytoplasm; vacuole	metabolic process; cell death; cell differentiation; development	+	+	+		+
P04208	Ig lambda chain V-I region WAH	27.52	1	protein binding	extracellular; membrane	response to stimulus; metabolic process; regulation of biological process; defense response	+		+	+	+
H7C4J9	TSC22 domain family protein 1 (Fragment)	27.52	1			metabolic process; regulation of biological process
P55017-3	Isoform 3 of Solute carrier family 12 member 3	27.5	15		membrane	transport	+		+	+	+
H0YID2	Adenylate kinase isoenzyme 1 (Fragment)	27.45	1	nucleotide binding; catalytic activity		metabolic process	+
P19256-2	Isoform 2 of Lymphocyte function-associated antigen 3	27.43	5	protein binding	membrane	coagulation; response to stimulus; cellular component movement	+	+	+	+
P29401-2	Isoform 2 of Transketolase	27.42	9				+		+	+	+
P08754	Guanine nucleotide-binding protein G(k) subunit alpha	27.4	4	nucleotide binding; catalytic activity; signal transducer activity; protein binding; metal ion binding	cytoplasm; Golgi; cytoskeleton; membrane	metabolic process; transport; cell organization and biogenesis; cell communication; regulation of biological process; response to stimulus; coagulation; cell division	+		+	+	+
O75936	Gamma-butyrobetaine dioxygenase	27.39	7	metal ion binding; catalytic activity	cytoplasm; mitochondrion; cytosol; cytoskeleton	metabolic process	+				+
H0Y3X9	Valine--tRNA ligase (Fragment)	27.37	1								+
Q9HCU0	Endialin	27.34	16	metal ion binding; protein binding	extracellular; nucleus; organelle lumen; cytoplasm; membrane	metabolic process	+	+	+	+	+
Q9H2M3	S-methylmethionine--homocysteine S-methyltransferase BHMT2	27.27	1	catalytic activity; metal ion binding	cytoplasm	metabolic process	+		+	+	+
J3KST9	Autophagy-related protein 13 (Fragment)	27.27	1						+	+
P34059	N-acetylgalactamine-6-sulfatase	27.2	10	catalytic activity; metal ion binding	cytoplasm; vacuole; organelle lumen	metabolic process	+	+	+	+	+
P55957	BH3-interacting domain death agonist	27.18	4	protein binding	cytoplasm; mitochondrion; membrane; cytosol	cell communication; cell death; cell organization and biogenesis; regulation of biological process; response to stimulus; transport; development; cell proliferation	+	+	+	+
Q9BUT1-2	Isoform 2 of 3-hydroxybutyrate dehydrogenase type 2	27.17	3	catalytic activity; nucleotide binding	cytoplasm; mitochondrion	metabolic process	+				+
E7EU95	Aromatic-L-amino-acid decarboxylase	27.11	8	catalytic activity	membrane	metabolic process	+		+	+	+
H0Y3Z8	Uncharacterized protein (Fragment)	27.03	5	protein binding			+	+	+	+
P63208	S-phase kinase-associated protein 1	26.99	3	catalytic activity; protein binding	nucleus; organelle lumen; cytoplasm; cytosol	metabolic process; cell communication; regulation of biological process; response to stimulus; cell organization and biogenesis	+	+			+
O60814	Histone H2B type 1-K	26.98	3	DNA binding; protein binding	chromosome; nucleus	cell organization and biogenesis; metabolic process; defense response; response to stimulus	+	+	+	+	+
P15954	Cytochrome c oxidase subunit 7C, mitochondrial	26.98	1	catalytic activity; transporter activity	cytoplasm; mitochondrion; membrane	metabolic process					+
P08246	Neutrophil elastase	26.97	3	protein binding; catalytic activity	extracellular; cytoplasm; cell surface	response to stimulus; defense response; metabolic process; cellular homeostasis; transport; cell organization and biogenesis; cell communication; regulation of biological process; cell proliferation; cellular component movement	+	+			+
C9JN58	Serine/threonine-protein kinase 25 (Fragment)	26.96	1	nucleotide binding; catalytic activity		metabolic process					+
J3KRP0	Beta-Ala-His dipeptidase	26.94	9	catalytic activity		metabolic process	+		+	+
A6NI73-4	Isoform 4 of Leukocyte immunoglobulin-like receptor subfamily A member 5	26.88	4		extracellular; membrane	defense response; response to stimulus	+	+	+	+
P01597	Ig kappa chain V-I region DEE	26.85	2	protein binding	extracellular; membrane	response to stimulus; metabolic process; regulation of biological process; defense response	+	+	+	+	+
P01598	Ig kappa chain V-I region EU	26.85	2	protein binding	extracellular; membrane	response to stimulus; metabolic process; regulation of biological process; defense response	+	+	+	+	+
P17936	Insulin-like growth factor-binding protein 3	26.8	5	protein binding; enzyme regulator activity; metal ion binding	extracellular; nucleus	cell growth; cell organization and biogenesis; regulation of biological process; metabolic process; cell death; cell proliferation; cell communication; response to stimulus; cellular component movement; cell differentiation; development	+	+
K7EN73	Fatty aldehyde dehydrogenase (Fragment)	26.77	1								+
F5H5Q2	Activin receptor type-1B (Fragment)	26.76	1	catalytic activity; receptor activity; signal transducer activity; protein binding	membrane	development; metabolic process; cell communication; regulation of biological process; response to stimulus; reproduction		+
B0V046	Tenascin-X	26.72	1	protein binding	extracellular; cytoskeleton	metabolic process; cell communication; regulation of biological process; response to stimulus; cell organization and biogenesis	+	+	+	+	+
P01779	Ig heavy chain V-III region TUR	26.72	1	protein binding	extracellular; membrane	response to stimulus; metabolic process; regulation of biological process; defense response	+	+	+	+
Q5HY62	Protein CXorf40B	26.71	1
P02675	Fibrinogen beta chain	26.68	10	protein binding	extracellular; membrane; cytoplasm; cell surface; organelle lumen	transport; cell communication; regulation of biological process; response to stimulus; coagulation; cell organization and biogenesis; reproduction	+	+	+	+	+
P15941-7	Isoform 7 of Mucin-1	26.67	8	DNA binding; protein binding	chromosome; nucleus; organelle lumen; extracellular; cytoplasm; Golgi; membrane; cell surface	cell communication; regulation of biological process; response to stimulus; metabolic process; cell death; cell organization and biogenesis	+	+	+	+	+
H3BV52	G-protein-coupled receptor 56 (Fragment)	26.63	1	catalytic activity		metabolic process	+	+		+
P15151-2	Isoform Beta of Poliovirus receptor	26.61	8	receptor activity; protein binding	extracellular; nucleus; organelle lumen; cytoplasm; membrane; cell surface	defense response; regulation of biological process; response to stimulus; reproduction; cell organization and biogenesis	+	+	+	+
H7C1Q9	Protein transport protein Sec61 subunit alpha isoform 2 (Fragment)	26.6	1	transporter activity	membrane	transport					+
P22105-3	Isoform 3 of Tenascin-X	26.59	1	protein binding	extracellular; cytoskeleton	metabolic process; cell communication; regulation of biological process; response to stimulus; cell organization and biogenesis	+	+	+	+	+
D6RJA3	Neuroendocrine convertase 1 (Fragment)	26.58	1	catalytic activity; protein binding	extracellular; cytoplasm; endoplasmic reticulum	metabolic process; response to stimulus; development; cell differentiation; regulation of biological process; transport			+
P02814	Submaxillary gland androgen-regulated protein 3B	26.58	1		extracellular					+
O75882-3	Isoform 3 of Attractin	26.54	25	protein binding			+	+	+	+
C9J1E1	Biliverdin reductase A (Fragment)	26.47	2	nucleotide binding; catalytic activity		metabolic process					+
J3KRX0	Macrialin (Fragment)	26.45	1		membrane						+
P31150	Rab GDP dissociation inhibitor alpha	26.4	2	enzyme regulator activity; protein binding	cytoplasm; cytosol	cell communication; regulation of biological process; response to stimulus; transport; metabolic process; cell differentiation; cell organization and biogenesis; development	+		+	+	+
Q99972	Myocilin	26.39	8	catalytic activity; motor activity; structural molecule activity; protein binding	extracellular; membrane; nucleus; cytoplasm; endoplasmic reticulum; cytoskeleton	transport; metabolic process	+		+
Q8N126	Cell adhesion molecule 3	26.38	5	protein binding	membrane	cell organization and biogenesis		+	+	+
Q6UXG3-5	Isoform 5 of CMRF35-like molecule 9	26.37	3				+	+	+	+
P16035	Metalloproteinase inhibitor 2	26.36	4	enzyme regulator activity; protein binding; metal ion binding	extracellular; cell surface	cell proliferation; regulation of biological process; cell organization and biogenesis; metabolic process; cell communication; response to stimulus; cell differentiation; development	+	+
Q04609-3	Isoform PSMA-3 of Glutamate carboxypeptidase 2	26.36	1	catalytic activity; metal ion binding	nucleus; cytoplasm; membrane	metabolic process
Q9BX67-2	Isoform 2 of Junctional adhesion molecule C	26.25	5	protein binding	extracellular; membrane	development; response to stimulus; cell differentiation; cellular component movement; defense response; reproduction; coagulation; cell communication; cellular homeostasis; regulation of biological process; cell organization and biogenesis		+	+	+
E9PL56	Ras-related protein Rab-7L1	26.19	1	nucleotide binding		cell communication; regulation of biological process; response to stimulus					+
J3KTE3	NEDD8-activating enzyme E1 regulatory subunit (Fragment)	26.15	1	nucleotide binding							+
E9PIM6	Thy-1 membrane glycoprotein (Fragment)	26.14	4	enzyme regulator activity; protein binding	cytoplasm; cytosol; membrane; cell surface	development; metabolic process; regulation of biological process; cell organization and biogenesis; cellular component movement; cell differentiation; cell communication; response to stimulus; cellular homeostasis; transport	+	+	+	+	+
P07307-3	Isoform 3 of Asialoglycoprotein receptor 2	26.13	4	receptor activity; protein binding	membrane	cell communication; regulation of biological process; response to stimulus; metabolic process; development	+	+
Q9NQ79-3	Isoform 3 of Cartilage acidic protein 1	26.11	10		membrane		+		+
B4DPG6	Gamma-glutamyltransferase 6 light chain	26.09	5	catalytic activity	membrane; cell surface	metabolic process	+		+	+
H3BV99	Synaptomal-associated protein (Fragment)	26.06	1	protein binding
Q9GZX9	Twisted gastrulation protein homolog 1	26.01	3		extracellular	development; cell differentiation; cell communication; metabolic process; regulation of biological process; response to stimulus	+	+		+
Q969E1	Liver-expressed antimicrobial peptide 2	25.97	2		extracellular	defense response; response to stimulus		+
Q14914-2	Isoform 2 of Prtaglandin reductase 1	25.91	6	nucleotide binding; catalytic activity; metal ion binding	cytoplasm; membrane	metabolic process; response to stimulus	+		+		+
F8VVR9	Glycerol-3-phphate dehydrogenase [NAD(+)], cytoplasmic (Fragment)	25.86	4	nucleotide binding; catalytic activity; protein binding	cytoplasm	metabolic process	+	+	+		+
O75874	Isocitrate dehydrogenase [NADP] cytoplasmic	25.85	6	metal ion binding; catalytic activity; protein binding; nucleotide binding	cytoplasm; mitochondrion; organelle lumen; cytosol	metabolic process; response to stimulus	+		+	+	+
P35555	Fibrillin-1	25.81	51	structural molecule activity; metal ion binding; protein binding	extracellular; cell surface; membrane	development; cell communication; regulation of biological process; response to stimulus	+	+		+
H3BRH7	Soluble interleukin-4 receptor subunit alpha	25.81	2	receptor activity; signal transducer activity; protein binding	membrane	defense response; response to stimulus; cell communication; regulation of biological process		+		+
Q5QPP1	UDP-gluce 4-epimerase (Fragment)	25.77	2	nucleotide binding; catalytic activity; protein binding	cytoplasm; cytosol	metabolic process					+
Q9UK41-2	Isoform 2 of Vacuolar protein sorting-associated protein 28 homolog	25.75	4	protein binding	cytoplasm; endosome; cytosol; membrane	transport; cell organization and biogenesis; metabolic process; regulation of biological process; reproduction	+			+
Q9BTY2	Plasma alpha-L-fucidase	25.7	9	catalytic activity	extracellular	metabolic process	+	+	+	+	+
G3V4K2	GTPase KRas	25.58	1	nucleotide binding; catalytic activity	membrane	metabolic process; cell communication; regulation of biological process; response to stimulus					+
Q92597-3	Isoform 3 of Protein NDRG1	25.56	3								+
P18065	Insulin-like growth factor-binding protein 2	25.54	7	protein binding	extracellular; membrane; cytoplasm	cell growth; cell organization and biogenesis; regulation of biological process; response to stimulus; cell communication; reproduction; cell proliferation	+	+	+	+	+
F5GZE5	Septin-7	25.53	2	nucleotide binding; catalytic activity	cytoskeleton; cytoplasm						+
P02671	Fibrinogen alpha chain	25.52	16	protein binding	extracellular; membrane; cytoplasm; cell surface; organelle lumen	transport; cell communication; regulation of biological process; response to stimulus; coagulation; cell organization and biogenesis	+	+	+	+	+
P30153	Serine/threonine-protein phphatase 2A 65 kDa regulatory subunit A alpha isoform	25.47	9	catalytic activity; protein binding; enzyme regulator activity	chromosome; nucleus; cytoplasm; mitochondrion; cytosol; cytoskeleton; membrane	metabolic process; cell communication; regulation of biological process; response to stimulus; cell organization and biogenesis; cell death; cell growth; cell differentiation	+				+
H0YIU6	Uncharacterized protein	25.47	1							+
C9JWQ9	Raftlin (Fragment)	25.44	1
P55290	Cadherin-13	25.39	16	metal ion binding; protein binding	extracellular; cytoplasm; membrane	cell proliferation; regulation of biological process; development; cell communication; response to stimulus; cell organization and biogenesis; transport; cellular component movement; metabolic process	+	+	+	+
Q8IUX4-2	Isoform 2 of DNA dC->dU-editing enzyme APOBEC-3F	25.32	1	metal ion binding; catalytic activity						+
E5RHX9	NADH dehydrogenase (ubiquinone) complex I, assembly factor 6 (Fragment)	25.26	1	catalytic activity	cytoplasm; mitochondrion	metabolic process
P11021	78 kDa gluce-regulated protein	25.23	11	nucleotide binding; metal ion binding; protein binding; catalytic activity; enzyme regulator activity	nucleus; cytoplasm; endoplasmic reticulum; organelle lumen; membrane; cytosol; cell surface	cell organization and biogenesis; transport; metabolic process; cell communication; regulation of biological process; response to stimulus; coagulation; development; cell death	+	+	+	+	+
A8MZH8	Pituitary tumor-transforming gene 1 protein-interacting protein	25.23	2			development	+	+
Q9UBX5	Fibulin-5	25.22	7	protein binding; metal ion binding	extracellular; cytoplasm	cell organization and biogenesis; metabolic process; regulation of biological process; response to stimulus	+	+	+	+
Q9H5Y0	Golgin subfamily A member 2-like protein 2	25.19	1		cytoplasm; Golgi					+
P02792	Ferritin light chain	25.14	5	metal ion binding; catalytic activity; protein binding	cytoplasm; cytosol	transport; cellular homeostasis; cell death; cell organization and biogenesis; metabolic process	+	+	+	+
Q7Z4R8	UPF0669 protein C6orf120	25.13	2		extracellular	cell death		+	+	+
Q15485-2	Isoform 2 of Ficolin-2	25.09	5	protein binding; metal ion binding	extracellular	defense response; metabolic process; regulation of biological process; response to stimulus; cell communication; transport	+	+	+	+
P80370	Protein delta homolog 1	25.07	3	protein binding	extracellular; cell surface; membrane	cell communication; regulation of biological process; response to stimulus; development		+
O00462	Beta-mannidase	25.03	16	catalytic activity	cytoplasm; vacuole	metabolic process	+	+	+	+
I3L145	Sex hormone-binding globulin	25	5	protein binding	extracellular	cell differentiation; cell growth; reproduction; transport	+				+
P01766	Ig heavy chain V-III region BRO	25	1	protein binding	extracellular; membrane	response to stimulus; metabolic process; regulation of biological process; defense response	+	+	+	+	+
P40197	Platelet glycoprotein V	25	8	protein binding	membrane	coagulation; response to stimulus; metabolic process; regulation of biological process	+	+	+	+	+
Q9HB40	Retinoid-inducible serine carboxypeptidase	25	10	catalytic activity	extracellular; cytoplasm; cytosol	metabolic process	+	+	+	+	+
Q9HCY8	Protein S100-A14	25	2	metal ion binding; protein binding	cytoplasm; membrane; cytoskeleton	response to stimulus; cell communication; defense response; regulation of biological process; cellular component movement	+	+		+
Q9UBV8	Peflin	25	4	metal ion binding; protein binding	cytoplasm; membrane	response to stimulus				+	+
E9PSH3	Tetraspanin-4 (Fragment)	25	1		membrane						+
H0YI18	Protein canopy homolog 2 (Fragment)	25	1								+
J3KQG4	Glucylceramidase	24.94	7	catalytic activity; protein binding	cytoplasm; vacuole; membrane; organelle lumen	metabolic process; cell organization and biogenesis; cell death; cell communication; regulation of biological process; response to stimulus; defense response	+				+
Q9UIB8-6	Isoform 6 of SLAM family member 5	24.9	5	receptor activity	membrane	defense response; response to stimulus; coagulation; cellular component movement	+	+	+	+
Q8TDQ1-3	Isoform 3 of CMRF35-like molecule 1	24.85	4					+
P01624	Ig kappa chain V-III region POM	24.77	1	protein binding	extracellular; membrane	response to stimulus; metabolic process; regulation of biological process; defense response	+	+	+	+	+
Q9Y624	Junctional adhesion molecule A	24.75	5	protein binding	membrane	defense response; response to stimulus; cell communication; regulation of biological process; coagulation; reproduction; cell differentiation; cell organization and biogenesis; cellular component movement	+	+		+
P08238	Heat shock protein HSP 90-beta	24.72	7	nucleotide binding; protein binding; enzyme regulator activity	cytoplasm; mitochondrion; cytosol; nucleus; membrane	development; metabolic process; response to stimulus; cell differentiation; cell organization and biogenesis; regulation of biological process; cell communication; defense response	+		+	+	+
Q8N6Q3	CD177 antigen	24.71	7		membrane	coagulation; response to stimulus; cellular component movement	+	+	+	+	+
B4DVQ9	Sialic acid-binding Ig-like lectin 15	24.71	1	protein binding	membrane			+
O95711	Lymphocyte antigen 86	24.69	3		extracellular; membrane	cell death; defense response; response to stimulus; cell proliferation		+	+
F5H1S8	Malectin (Fragment)	24.66	2				+
P05787	Keratin, type II cytkeletal 8	24.64	7	catalytic activity; motor activity; structural molecule activity; protein binding	nucleus; organelle lumen; cytoplasm; cytoskeleton	cell organization and biogenesis; reproduction	+	+	+	+	+
Q8N3J6	Cell adhesion molecule 2	24.6	5	protein binding	membrane	cell organization and biogenesis		+	+	+
P01769	Ig heavy chain V-III region GA	24.59	1	protein binding	extracellular; membrane	response to stimulus; metabolic process; regulation of biological process; defense response	+	+		+
A8MWK3	Cadherin-2	24.57	19	metal ion binding; protein binding	membrane	cell organization and biogenesis; development; cellular component movement; cell communication; cellular homeostasis; regulation of biological process; response to stimulus; cell differentiation	+	+	+	+
Q12860	Contactin-1	24.56	19	protein binding	membrane	cell communication; regulation of biological process; response to stimulus; cell differentiation; cell organization and biogenesis; development; metabolic process	+	+	+	+
J3QQR8	Intercellular adhesion molecule 2 (Fragment)	24.55	3		membrane		+	+		+
Q99584	Protein S100-A13	24.49	1	metal ion binding; protein binding	extracellular; nucleus; cytoplasm; cytosol	transport; cell proliferation; regulation of biological process; cell organization and biogenesis; cell communication; response to stimulus			+		+
F5GZV4	Protein G8	24.49	1							+
P03951	Coagulation factor XI	24.48	11	catalytic activity; protein binding	extracellular; membrane	metabolic process; coagulation; response to stimulus; regulation of biological process	+		+		+
P15924	Desmoplakin	24.42	52	catalytic activity; motor activity; protein binding; structural molecule activity	chromosome; nucleus; organelle lumen; cytoskeleton; extracellular; cytoplasm; mitochondrion; membrane	cell organization and biogenesis; development; metabolic process; cell death; reproduction; regulation of biological process; cell differentiation; cellular component movement; response to stimulus; cellular homeostasis; cell communication	+	+	+	+	+
P36871	Phphoglucomutase-1	24.38	8	metal ion binding; catalytic activity	cytoplasm; cytosol; cytoskeleton	metabolic process	+
F8W1K8	60S acidic ribomal protein P0	24.3	1	structural molecule activity	cytoplasm; ribosome; membrane	metabolic process					+
P35080-2	Isoform IIb of Profilin-2	24.29	2	protein binding	cytoplasm; cytoskeleton	cell organization and biogenesis; regulation of biological process; cell communication; transport					+
F5GZY7	Gamma-aminobutyric acid receptor-associated protein-like 1 (Fragment)	24.29	1		cytoplasm; endoplasmic reticulum; Golgi; membrane						+
Q99538	Legumain	24.25	6	catalytic activity	cytoplasm; vacuole; endosome; organelle lumen	response to stimulus; metabolic process; development; regulation of biological process; cell death; defense response	+	+	+	+
P06311	Ig kappa chain V-III region IARC/BL41	24.22	2	protein binding	extracellular; membrane	response to stimulus; metabolic process; regulation of biological process; defense response	+	+	+	+
Q8WZ75-2	Isoform 2 of Roundabout homolog 4	24.22	14				+	+	+	+	+
Q6EEV6	Small ubiquitin-related modifier 4	24.21	1	protein binding			+		+
F8VRL4	Diphphoinitol polyphphate phphohydrolase 2 (Fragment)	24.21	1	catalytic activity							+
H3BTR3	tRNA-dihydrouridine(20) synthase [NAD(P)+]-like	24.14	1	catalytic activity		metabolic process		+
P01037	Cystatin-SN	24.11	2	enzyme regulator activity	extracellular	metabolic process; regulation of biological process		+	+	+
Q9BYD5	Cornifelin	24.11	1		cytoskeleton; cytoplasm	cell differentiation; development					+
P23526	Adenylhomocysteinase	24.07	8	catalytic activity	cytoplasm; cytosol	metabolic process; response to stimulus	+		+	+	+
F5H7E1	Inter-alpha-trypsin inhibitor heavy chain H1	24.03	8	protein binding			+	+	+	+	+
O75015	Low affinity immunoglobulin gamma Fc region receptor III-B	24.03	5	protein binding	extracellular; membrane	response to stimulus		+	+	+
Q14697	Neutral alpha-glucidase AB	23.94	13	catalytic activity	cytoplasm; endoplasmic reticulum; organelle lumen; Golgi	metabolic process	+				+
B4DFC9	Gamma-soluble NSF attachment protein	23.91	2	protein binding	cytoplasm; mitochondrion; membrane	cell organization and biogenesis; transport; metabolic process; regulation of biological process					+
P14780	Matrix metalloproteinase-9	23.9	13	protein binding; catalytic activity; metal ion binding	extracellular	development; response to stimulus; metabolic process; reproduction; cell growth; cell organization and biogenesis; cell differentiation; cell communication; regulation of biological process; cell death; cellular component movement	+	+			+
B1AK87	Capping protein (Actin filament) muscle Z-line, beta, isoform CRA_a	23.85	4	protein binding	cytoplasm; cytosol; cytoskeleton; membrane	cellular component movement; cell organization and biogenesis; coagulation; response to stimulus; regulation of biological process	+	+		+	+
G3V5V4	Cochlin (Fragment)	23.83	3	protein binding	membrane			+		+
P30049	ATP synthase subunit delta, mitochondrial	23.81	1	transporter activity; nucleotide binding; catalytic activity; protein binding	cytoplasm; membrane; mitochondrion; organelle lumen	metabolic process; transport; response to stimulus					+
P01762	Ig heavy chain V-III region TRO	23.77	2	protein binding	extracellular; membrane	response to stimulus; metabolic process; regulation of biological process; defense response	+	+	+	+
G3V5S0	Protein NDRG2 (Fragment)	23.74	2		membrane			+			+
O94905-2	Isoform 2 of Erlin-2	23.68	2	protein binding	cytoplasm; endoplasmic reticulum; membrane	cell death; metabolic process					+
E9PRU9	Sterile alpha motif domain-containing protein 3 (Fragment)	23.64	1	protein binding
P04196	Histidine-rich glycoprotein	23.62	11	enzyme regulator activity; protein binding; metal ion binding	extracellular; membrane; cytoplasm; organelle lumen	development; transport; regulation of biological process; response to stimulus; coagulation; cell proliferation; metabolic process; cell organization and biogenesis; cell growth; cell death; cellular component movement; defense response; cell communication	+	+	+	+	+
C9JNR0	Interleukin-1 receptor type 2, soluble form (Fragment)	23.58	3	receptor activity; signal transducer activity; protein binding			+	+
Q10588	ADP-ribyl cyclase 2	23.58	5	nucleotide binding; catalytic activity	membrane	response to stimulus; development		+		+
Q15223-3	Isoform Gamma of Poliovirus receptor-related protein 1	23.58	4	protein binding; receptor activity; signal transducer activity	extracellular; membrane	development; transport; response to stimulus; cell differentiation; cell organization and biogenesis; reproduction; cell communication; regulation of biological process		+	+	+
P06889	Ig lambda chain V-IV region MOL	23.58	1	protein binding	extracellular; membrane	response to stimulus; metabolic process; regulation of biological process; defense response		+
P19440	Gamma-glutamyltranspeptidase 1	23.55	8	catalytic activity; protein binding	membrane; cell surface	regulation of biological process; metabolic process; response to stimulus; reproduction; defense response	+	+	+	+	+
J3QKR3	Proteasome subunit beta type-3 (Fragment)	23.45	2	catalytic activity	proteasome	metabolic process	+
Q86UD1	Out at first protein homolog	23.44	4				+	+	+	+
I3L129	Asialoglycoprotein receptor 1	23.4	2				+	+
P01258	Calcitonin	23.4	2	protein binding	extracellular; nucleus; cytoplasm	cell proliferation; development; regulation of biological process; metabolic process; transport; cellular component movement; response to stimulus; cellular homeostasis; defense response; cell communication; reproduction; cell differentiation		+		+
Q99988	Growth/differentiation factor 15	23.38	4	protein binding	extracellular	cell communication; regulation of biological process; response to stimulus	+	+	+	+
P63241	Eukaryotic translation initiation factor 5A-1	23.38	2	RNA binding; protein binding	nucleus; membrane; cytoplasm; endoplasmic reticulum; cytosol	transport; metabolic process; cell death; regulation of biological process; cell proliferation; cell organization and biogenesis; cell differentiation		+			+
Q9UHY7	Enolase-phphatase E1	23.37	3	metal ion binding; catalytic activity	nucleus; cytoplasm; cytosol	metabolic process	+		+		+
H7C0A3	Protein ARPC4-TTLL3 (Fragment)	23.35	3		cytoskeleton	cell organization and biogenesis	+		+
O75964	ATP synthase subunit g, mitochondrial	23.3	1	transporter activity; catalytic activity	cytoplasm; membrane; mitochondrion	metabolic process; transport					+
E7ETD7	Cornifin-B	23.29	1		cytoplasm	metabolic process
E9PDW4	Solute carrier family 12 member 1	23.29	18	transporter activity	membrane	development; transport			+	+	+
P04434	Ig kappa chain V-III region VH (Fragment)	23.28	1	protein binding	extracellular; membrane	response to stimulus; metabolic process; regulation of biological process; defense response	+	+	+	+	+
K7ES02	Bleomycin hydrolase (Fragment)	23.27	4				+	+		+	+
Q9BYE9	Cadherin-related family member 2	23.21	20	metal ion binding; protein binding	membrane	cell growth; cell organization and biogenesis; regulation of biological process	+	+	+	+
P23284	Peptidyl-prolyl cis-trans isomerase B	23.15	5	catalytic activity; protein binding	cytoplasm; endoplasmic reticulum; organelle lumen	metabolic process; cell organization and biogenesis	+	+	+	+	+
Q6PCB0	von Willebrand factor A domain-containing protein 1	23.15	5	protein binding	extracellular	cell organization and biogenesis; response to stimulus	+	+	+		+
H3BU22	Glycerophphodiester phphodiesterase 1	23.15	1	catalytic activity		metabolic process		+
Q15257-4	Isoform 4 of Serine/threonine-protein phphatase 2A activator	23.13	2	catalytic activity; protein binding; nucleotide binding; enzyme regulator activity	nucleus; organelle lumen; cytoplasm; membrane	metabolic process; regulation of biological process; cell death					+
B4E1Z4	Complement factor B	23.06	18	catalytic activity; protein binding		metabolic process	+	+	+	+	+
P10153	Non-secretory ribonuclease	22.98	7	catalytic activity	extracellular; cytoplasm; vacuole	metabolic process; response to stimulus	+	+	+	+
P05546	Heparin cofactor 2	22.85	7	enzyme regulator activity	extracellular	response to stimulus; coagulation; metabolic process; regulation of biological process	+	+	+		+
P55291	Cadherin-15	22.85	12	metal ion binding	membrane	cell organization and biogenesis; cell differentiation; regulation of biological process	+	+	+	+
F8WDE1	Interferon alpha/beta receptor 2	22.84	2	protein binding			+	+	+	+
P04899	Guanine nucleotide-binding protein G(i) subunit alpha-2	22.82	2	nucleotide binding; protein binding; catalytic activity; signal transducer activity; metal ion binding	nucleus; cytoplasm; cytoskeleton; cytosol; membrane	cell communication; metabolic process; regulation of biological process; response to stimulus; coagulation; cell proliferation; cell division	+		+	+	+
Q8N8N7-2	Isoform 2 of Prtaglandin reductase 2	22.78	2	nucleotide binding; metal ion binding; catalytic activity	cytoplasm	metabolic process	+				+
O43653	Prtate stem cell antigen	22.76	3		membrane		+	+		+	+
H0Y9W3	Spermatogenesis-associated protein 20 (Fragment)	22.73	1	catalytic activity		metabolic process		+
Q8TB96	T-cell immunomodulatory protein	22.71	9		extracellular; membrane		+		+
P01229	Lutropin subunit beta	22.7	2	protein binding	extracellular	metabolic process; cell communication; regulation of biological process; response to stimulus; development; reproduction	+
Q9UKU6	Thyrotropin-releasing hormone-degrading ectoenzyme	22.66	17	catalytic activity; metal ion binding	membrane	metabolic process; cell communication; regulation of biological process; response to stimulus	+	+	+	+
F8VU87	Transcription factor RFX4 (Fragment)	22.5	1					+
K7EIN7	MAP kinase-interacting serine/threonine-protein kinase 2	22.48	1
H3BQ23	Anamorsin (Fragment)	22.48	1	catalytic activity		metabolic process; development					+
Q5XKE5	Keratin, type II cytkeletal 79	22.43	1	structural molecule activity	cytoskeleton; membrane		+	+	+	+	+
P49721	Proteasome subunit beta type-2	22.39	3	catalytic activity	proteasome; nucleus; organelle lumen; cytoplasm; cytosol	regulation of biological process; metabolic process; development; cell death; cell communication; response to stimulus; reproduction	+			+	+
F8VV13	Mucin-like protein 1	22.35	3					+		+
Q7Z794	Keratin, type II cytkeletal 1b	22.32	10	structural molecule activity	cytoskeleton		+	+	+	+	+
H3BSJ9	Cytochrome b-c1 complex subunit 2, mitochondrial	22.32	3	catalytic activity; metal ion binding	membrane	metabolic process					+
P07384	Calpain-1 catalytic subunit	22.27	10	catalytic activity; metal ion binding; protein binding	cytoplasm; membrane	metabolic process; cell proliferation; regulation of biological process	+	+		+	+
P98172	Ephrin-B1	22.25	5	protein binding	nucleus; cytoplasm; membrane	cell differentiation; cellular component movement; development; cell communication; cell organization and biogenesis; response to stimulus; cell proliferation; regulation of biological process		+	+	+
Q9UBI6	Guanine nucleotide-binding protein G(I)/G(S)/G(O) subunit gamma-12	22.22	1	signal transducer activity	membrane; cytoskeleton	metabolic process; cell communication; regulation of biological process; response to stimulus; development	+			+
Q5SZK8	FRAS1-related extracellular matrix protein 2	22.15	47	metal ion binding	extracellular; membrane	cell communication; development	+	+	+	+	+
F5H4M0	Vacuolar protein sorting-associated protein 37B (Fragment)	22.14	3							+
H3BUX1	Mesothelin (Fragment)	22.11	8		extracellular; cell surface	development	+	+	+	+
P61956	Small ubiquitin-related modifier 2	22.11	1	protein binding	nucleus	metabolic process; regulation of biological process	+		+
Q9BRF8-2	Isoform 2 of Calcineurin-like phphoesterase domain-containing protein 1	22.09	3	catalytic activity; metal ion binding			+				+
H0YD90	CD44 antigen (Fragment)	22.05	1		membrane			+		+
Q5XKP0	Protein QIL1	22.03	1		cytoplasm; mitochondrion
B5MBX2	Transcobalamin-2	21.99	5			transport	+		+		+
F5H3L5	Protocadherin-1	21.97	15	metal ion binding	membrane		+	+	+	+
Q9Y279-3	Isoform 3 of V-set and immunoglobulin domain-containing protein 4	21.97	4	protein binding	membrane	defense response; metabolic process; regulation of biological process; response to stimulus; cell proliferation	+	+	+	+
P05067-7	Isoform L-APP733 of Amyloid beta A4 protein	21.96	10	DNA binding; enzyme regulator activity; protein binding; metal ion binding	extracellular; cytoplasm; Golgi; cytosol; membrane; cell surface; organelle lumen; cytoskeleton	response to stimulus; transport; metabolic process; regulation of biological process; cellular homeostasis; cell death; cell communication; cell differentiation; cell organization and biogenesis; development; coagulation; reproduction; cellular component movement; defense response; cell growth	+	+	+	+
H7C333	Protein NipSnap homolog 2 (Fragment)	21.93	1								+
P07711	Cathepsin L1	21.92	5	catalytic activity; protein binding	extracellular; nucleus; cytoplasm; vacuole; endosome; organelle lumen	response to stimulus; metabolic process; development; defense response; cell death	+	+	+	+	+
Q6NUK4-2	Isoform 2 of Receptor expression-enhancing protein 3	21.92	1		membrane
B4E2Z0	SPARC-like protein 1	21.89	7	metal ion binding; protein binding	extracellular	cell communication; regulation of biological process; response to stimulus	+	+	+	+
P54710-2	Isoform 2 of Sodium/potassium-transporting ATPase subunit gamma	21.88	1	transporter activity; catalytic activity	membrane	transport				+
Q7Z692-2	Isoform 2 of Carcinoembryonic antigen-related cell adhesion molecule 19	21.83	1
B0QYC0	Interleukin 2 receptor, beta (Fragment)	21.81	3	receptor activity; signal transducer activity; protein binding	membrane; cell surface	cell organization and biogenesis; cell communication; regulation of biological process; response to stimulus; reproduction; cell death		+	+	+
C9JGI3	Thymidine phphorylase (Fragment)	21.8	6	catalytic activity		metabolic process	+				+
Q00610-2	Isoform 2 of Clathrin heavy chain 1	21.78	19	structural molecule activity; protein binding	cytoplasm; mitochondrion; cytoskeleton; cytosol; membrane; Golgi	transport; cell organization and biogenesis; cell communication; regulation of biological process; response to stimulus; cell differentiation; development; metabolic process			+	+	+
P00746	Complement factor D	21.74	3	catalytic activity	extracellular; cytoplasm; organelle lumen	transport; metabolic process; regulation of biological process; response to stimulus; defense response; cell communication; coagulation	+		+	+	+
Q8WWA0	Intelectin-1	21.73	4	protein binding	extracellular; membrane	metabolic process; regulation of biological process; cell communication; response to stimulus; transport	+	+
E7ESE0	60S ribomal protein L9 (Fragment)	21.69	2	structural molecule activity; RNA binding	cytoplasm; ribosome	metabolic process					+
E9PI16	Transmembrane protein 126A	21.6	1		cytoplasm; mitochondrion; membrane	development					+
P00403	Cytochrome c oxidase subunit 2	21.59	2	catalytic activity; transporter activity; metal ion binding	cytoplasm; mitochondrion; membrane	metabolic process; transport; development; reproduction; response to stimulus				+	+
B3KUK2	Superoxide dismutase	21.59	1	antioxidant activity; catalytic activity; metal ion binding		metabolic process
E9PMM6	Glycogen phphorylase, liver form	21.57	2	catalytic activity	membrane	metabolic process					+
P13639	Elongation factor 2	21.56	12	nucleotide binding; RNA binding; catalytic activity	cytoplasm; cytosol	metabolic process	+			+	+
Q9H0B8-3	Isoform 3 of Cysteine-rich secretory protein LCCL domain-containing 2	21.56	3		extracellular; cytoplasm	cell organization and biogenesis	+	+
G3XAP6	Cartilage oligomeric matrix protein	21.55	9	structural molecule activity; metal ion binding; protein binding	extracellular	development; cell death; regulation of biological process	+	+	+	+
Q6UXD5-4	Isoform 4 of Seizure 6-like protein 2	21.55	7		cytoplasm; endoplasmic reticulum; membrane		+	+		+	+
P45880-2	Isoform 2 of Voltage-dependent anion-selective channel protein 2	21.55	5	nucleotide binding; protein binding; transporter activity	cytoplasm; mitochondrion; membrane; organelle lumen	transport; cell organization and biogenesis; regulation of biological process; cell communication; cell death; response to stimulus				+	+
Q92688-2	Isoform 2 of Acidic leucine-rich nuclear phphoprotein 32 family member B	21.54	1		nucleus; cytoplasm			+			+
O75144	IC ligand	21.52	6	protein binding	membrane; cell surface	defense response; response to stimulus; cell communication; regulation of biological process; cell proliferation; metabolic process	+	+	+	+
Q9BYJ0	Fibroblast growth factor-binding protein 2	21.52	3	protein binding	extracellular			+
Q01105-3	Isoform 3 of Protein SET	21.51	3				+	+
Q5JYG4	GPN-loop GTPase 2 (Fragment)	21.51	1	nucleotide binding; catalytic activity		transport			+
Q92692-2	Isoform Alpha of Poliovirus receptor-related protein 2	21.5	2	protein binding; receptor activity; signal transducer activity	membrane; cell surface	cell differentiation; cell organization and biogenesis; reproduction; defense response; regulation of biological process; response to stimulus	+	+	+	+	+
B1AH87	Putative peripheral benzodiazepine receptor-related protein (Fragment)	21.5	1	receptor activity; signal transducer activity	cytoplasm; mitochondrion; membrane	cell organization and biogenesis; transport; metabolic process; cell death; response to stimulus; cell proliferation; cell differentiation; cellular component movement; development; regulation of biological process; cellular homeostasis					+
O95716	Ras-related protein Rab-3D	21.46	2	nucleotide binding; catalytic activity; protein binding	cytoplasm; mitochondrion; membrane	metabolic process; transport; cell communication; regulation of biological process; response to stimulus	+		+	+	+
P29992	Guanine nucleotide-binding protein subunit alpha-11	21.45	5	nucleotide binding; protein binding; catalytic activity; signal transducer activity; metal ion binding	cytoplasm; membrane	development; cellular homeostasis; metabolic process; cell communication; regulation of biological process; response to stimulus; coagulation; cell differentiation		+		+	+
P04155	Trefoil factor 1	21.43	2	protein binding	extracellular	metabolic process; response to stimulus	+	+
Q92673	Sortilin-related receptor	21.41	32	receptor activity; signal transducer activity; protein binding	membrane; extracellular	metabolic process; transport	+	+	+	+	+
F5H0A6	Ammonium transporter Rh type C	21.35	4	transporter activity	membrane	transport	+	+	+	+	+
P01768	Ig heavy chain V-III region CAM	21.31	1	protein binding	extracellular; membrane	response to stimulus; metabolic process; regulation of biological process; defense response	+	+	+	+	+
B1AKZ5	Astrocytic phphoprotein PEA-15	21.3	1	protein binding	cytoplasm; cytoskeleton	transport; cell death; regulation of biological process; response to stimulus	+				+
C9JP92	PI-PLC X domain-containing protein 1 (Fragment)	21.26	1	catalytic activity		metabolic process; cell communication; regulation of biological process; response to stimulus		+
I3L171	L-fuce kinase (Fragment)	21.23	1	catalytic activity	membrane						+
P15428-5	Isoform 5 of 15-hydroxyprtaglandin dehydrogenase [NAD(+)]	21.21	2				+			+	+
F5H4Q8	E3 ubiquitin-protein ligase Mdm2	21.18	1	protein binding	nucleus	cell death; regulation of biological process
Q9UEF7	Klotho	21.15	14	catalytic activity; signal transducer activity; protein binding	extracellular; membrane	defense response; response to stimulus; metabolic process; cell communication; regulation of biological process; development	+				+
H7C400	3-hydroxyisobutyryl-CoA hydrolase, mitochondrial (Fragment)	21.15	1								+
P09105	Hemoglobin subunit theta-1	21.13	1	transporter activity; metal ion binding	cytoplasm; cytosol	transport	+
H0Y8D1	Trypsin-1 (Fragment)	21.13	2	catalytic activity		metabolic process				+
O95299	NADH dehydrogenase [ubiquinone] 1 alpha subcomplex subunit 10, mitochondrial	21.13	4	nucleotide binding; catalytic activity	cytoplasm; mitochondrion; membrane; organelle lumen	metabolic process; transport; response to stimulus					+
C9J177	Protein phphatase 1 regulatory subunit 7 (Fragment)	21.11	3	protein binding			+				+
P12814-2	Isoform 2 of Alpha-actinin-1	21.08	4	protein binding; metal ion binding	cytoskeleton; extracellular; nucleus; cytoplasm; cytosol; membrane; organelle lumen	transport; coagulation; response to stimulus; cell organization and biogenesis; cell death; regulation of biological process; cellular component movement	+	+	+	+	+
A6NJT9	CD99 antigen	21.05	1							+
E9PRT5	Conserved oligomeric Golgi complex subunit 4	21	1
Q9UBD8	Battenin	20.99	2	protein binding	cytoplasm; Golgi; membrane; nucleus; mitochondrion; vacuole; endosome; endoplasmic reticulum	cell communication; cell organization and biogenesis; metabolic process; response to stimulus; cellular homeostasis; transport; cell death; regulation of biological process; cellular component movement					+
O60939	Sodium channel subunit beta-2	20.93	2	transporter activity; protein binding	membrane	transport; cell communication; development; regulation of biological process; response to stimulus; cellular homeostasis		+
Q04756	Hepatocyte growth factor activator	20.92	8	catalytic activity; protein binding	extracellular; cytoplasm; endoplasmic reticulum	metabolic process	+	+	+
Q96BW5	Phphotriesterase-related protein	20.92	4	metal ion binding; catalytic activity		metabolic process	+				+
P39060-2	Isoform 3 of Collagen alpha-1(XVIII) chain	20.91	16	structural molecule activity			+	+	+	+	+
F8WDT3	Protein-L-isoaspartate(D-aspartate) O-methyltransferase	20.83	1	catalytic activity		metabolic process
B7Z5J4	Carboxypeptidase A4	20.82	4	catalytic activity; metal ion binding	extracellular	metabolic process; cell organization and biogenesis				+	+
Q9Y5Y7	Lymphatic vessel endothelial hyaluronic acid receptor 1	20.81	7	receptor activity; signal transducer activity	membrane	metabolic process; transport; cellular component movement; response to stimulus	+	+	+	+
I3L1M3	Uromodulin, secreted form (Fragment)	20.8	1	metal ion binding			+	+			+
P23142-4	Isoform C of Fibulin-1	20.79	2	structural molecule activity; metal ion binding; enzyme regulator activity	extracellular	development; reproduction; cell organization and biogenesis	+	+	+	+	+
P33764	Protein S100-A3	20.79	1	metal ion binding				+
P00491	Purine nucleide phphorylase	20.76	4	catalytic activity	cytoplasm; cytosol; cytoskeleton	metabolic process; response to stimulus; cell proliferation; regulation of biological process; cell differentiation; development; transport				+	+
O00526	Uroplakin-2	20.65	3		membrane; cytoplasm; endoplasmic reticulum	development; cell organization and biogenesis; cell differentiation				+	+
E7EV40	Deleted in azopermia-like (Fragment)	20.59	1	nucleotide binding							+
H0Y3T6	45 kDa calcium-binding protein (Fragment)	20.58	3	metal ion binding			+	+	+
P35241	Radixin	20.58	6	protein binding	cytoplasm; cytoskeleton; membrane	cell organization and biogenesis; regulation of biological process	+	+	+	+	+
O76009	Keratin, type I cuticular Ha3-I	20.54	1	catalytic activity; motor activity; structural molecule activity	cytoskeleton; cytoplasm; membrane	cell organization and biogenesis		+			+
O00264	Membrane-associated progesterone receptor component 1	20.51	1	protein binding	nucleus; organelle lumen; cytoplasm; endoplasmic reticulum; membrane; cell surface						+
Q96AD0	TRIM47 protein	20.5	3	protein binding; metal ion binding	nucleus; cytoplasm						+
K7EIG5	Protein LOC440335	20.48	1				+			+
Q5SZU1	D-3-phphoglycerate dehydrogenase	20.44	5	nucleotide binding; catalytic activity	cytoplasm; cytosol	metabolic process; development				+	+
Q96PX8	SLIT and NTRK-like protein 1	20.4	10	protein binding	membrane	cell differentiation; cell organization and biogenesis; development	+	+	+	+	+
E9PC04	Mucin-20	20.38	1					+	+	+
P13798	Acylamino-acid-releasing enzyme	20.36	9	catalytic activity	cytoplasm; membrane; nucleus	metabolic process	+		+		+
H0YCQ8	Eukaryotic translation initiation factor 3 subunit M (Fragment)	20.36	2	protein binding	membrane						+
Q9UGB7-2	Isoform 2 of Initol oxygenase	20.35	2	catalytic activity; metal ion binding; nucleotide binding	cytoplasm	metabolic process	+				+
H7BZJ3	Thioredoxin (Fragment)	20.33	1	catalytic activity		metabolic process; cellular homeostasis; regulation of biological process	+			+
P20160	Azurocidin	20.32	3	catalytic activity	extracellular; cytoplasm; vacuole	metabolic process; response to stimulus; defense response; cell communication; regulation of biological process; cell differentiation; cellular component movement; development; cell death; cell organization and biogenesis; transport	+			+
B7Z5R3	Src family associated phphoprotein 2, isoform CRA_c	20.32	1	protein binding	cytoplasm; cytosol; membrane	cell organization and biogenesis; cell communication; regulation of biological process; response to stimulus; cell proliferation					+
P56385	ATP synthase subunit e, mitochondrial	20.29	1	transporter activity; catalytic activity	cytoplasm; membrane; mitochondrion	metabolic process; transport					+
A8MT14	HCG401289, isoform CRA_e	20.27	1	metal ion binding						+
Q5TBK1-2	Isoform 2 of NEDD4-binding protein 2-like 1	20.23	1	nucleotide binding; catalytic activity				+
Q93099	Homogentisate 1,2-dioxygenase	20.22	5	catalytic activity; metal ion binding	cytoplasm; cytosol	metabolic process	+				+
E9PJR8	ATP-binding cassette sub-family B member 7, mitochondrial (Fragment)	20.21	1	nucleotide binding; catalytic activity; transporter activity	membrane	transport
P57735	Ras-related protein Rab-25	20.19	2	nucleotide binding; protein binding	nucleus; cytoplasm; membrane	transport; cell communication; regulation of biological process; response to stimulus; cell proliferation; cell organization and biogenesis					+
F8VX58	Decorin (Fragment)	20.17	2				+
F6QBD6	HLA class II histocompatibility antigen, DM alpha chain (Fragment)	20.12	1	protein binding	membrane	response to stimulus					+
I3L4X7	G protein pathway suppressor 2 (Fragment)	20.09	1					+
P12955	Xaa-Pro dipeptidase	20.08	5	catalytic activity; metal ion binding		metabolic process		+	+	+	+
P61026	Ras-related protein Rab-10	20	2	nucleotide binding; protein binding	cytoplasm; nucleus; endosome; Golgi; membrane	transport; cell communication; regulation of biological process; response to stimulus; cell differentiation; cell organization and biogenesis; development; cell division; cell proliferation	+		+	+	+
H7C5E3	THO complex subunit 7 homolog (Fragment)	20	1				+
Q5TBG5	Proteasome subunit beta type-7 (Fragment)	20	2	catalytic activity; protein binding	proteasome; nucleus; organelle lumen; cytoplasm; cytosol	regulation of biological process; metabolic process; development; cell death; cell communication; response to stimulus; reproduction	+				+
H3BTI9	Phphorylase b kinase gamma catalytic chain, liver/testis isoform (Fragment)	20	1	catalytic activity; nucleotide binding	membrane	metabolic process		+
Q5JYR7	Dolichyl-diphphooligaccharide--protein glycyltransferase subunit 2 (Fragment)	20	2	catalytic activity	nucleus; cytoplasm; endoplasmic reticulum; membrane	metabolic process; transport					+
K7EPJ4	Cartilage intermediate layer protein 2 C1	19.97	15	catalytic activity	extracellular		+	+	+	+	+
P22735	Protein-glutamine gamma-glutamyltransferase K	19.95	12	catalytic activity; protein binding; metal ion binding	cytoskeleton; membrane	metabolic process; development; cell differentiation; cell organization and biogenesis				+	+
Q9HCN6-2	Isoform 2 of Platelet glycoprotein VI	19.94	6	signal transducer activity	membrane	response to stimulus; cell communication; regulation of biological process; coagulation	+	+	+	+
E7EMT2	Uncharacterized protein	19.9	2	RNA binding	cytoplasm	metabolic process					+
C9JZ58	Zinc finger protein 568	19.88	1			metabolic process; regulation of biological process					+
O43681	ATPase ASNA1	19.83	3	nucleotide binding; transporter activity; catalytic activity; metal ion binding	nucleus; organelle lumen; cytoplasm; endoplasmic reticulum	metabolic process; transport; response to stimulus					+
Q6UXB4	C-type lectin domain family 4 member G	19.8	4	protein binding	membrane; nucleus; cytoplasm; Golgi	transport	+	+	+	+
Q6WKZ4-5	Isoform 5 of Rab11 family-interacting protein 1	19.72	1	protein binding	cytoplasm; membrane; endosome	transport
E9PP14	GDP-L-fuce synthase (Fragment)	19.7	1	nucleotide binding; catalytic activity	membrane	metabolic process					+
D6REX5	Selenoprotein P (Fragment)	19.68	5				+	+			+
Q93083	Metallothionein-1L	19.67	1	metal ion binding	nucleus; cytoplasm	regulation of biological process; response to stimulus		+
Q9UM22	Mammalian ependymin-related protein 1	19.64	4	metal ion binding	extracellular		+	+
O60218	Aldo-keto reductase family 1 member B10	19.62	4	catalytic activity; protein binding	extracellular; cytoplasm; vacuole	metabolic process					+
Q96NY8	Poliovirus receptor-related protein 4	19.61	8	protein binding	extracellular; membrane	reproduction; cell organization and biogenesis	+	+	+	+
C9J3Q6	Glucide xylyltransferase 2 (Fragment)	19.61	1	catalytic activity			+
H0YNF5	Isocitrate dehydrogenase [NAD] subunit alpha, mitochondrial	19.54	1	metal ion binding; catalytic activity; nucleotide binding	cytoplasm; mitochondrion; membrane	metabolic process					+
C9JKV3	Tissue factor pathway inhibitor (Fragment)	19.53	1	enzyme regulator activity	extracellular	coagulation; response to stimulus; metabolic process; regulation of biological process		+
F5H2X5	Vacuolar protein sorting-associated protein 33A (Fragment)	19.48	1			transport					+
J3QKK8	Prtamide/prtaglandin F synthase (Fragment)	19.48	1								+
F8W9D1	5'-AMP-activated protein kinase subunit gamma-1	19.43	2	catalytic activity; protein binding; nucleotide binding	nucleus; organelle lumen	metabolic process; regulation of biological process; cell organization and biogenesis					+
B4DF12	GRAM domain-containing protein 1C	19.42	1		membrane					+
P08729	Keratin, type II cytkeletal 7	19.4	5	structural molecule activity; protein binding	nucleus; organelle lumen; cytoplasm; Golgi; cytoskeleton	metabolic process; regulation of biological process; cell organization and biogenesis; reproduction	+	+	+	+	+
F5H7P1	Oligoribonuclease, mitochondrial	19.4	1						+
P49788	Retinoic acid receptor responder protein 1	19.39	4		membrane	cell proliferation; regulation of biological process	+
P04207	Ig kappa chain V-III region CLL	19.38	1	protein binding	extracellular; membrane	response to stimulus; metabolic process; regulation of biological process; defense response	+	+	+	+	+
J3QSU6	Tenascin	19.32	24	protein binding		cell communication; regulation of biological process; response to stimulus	+	+	+	+	+
F5H2R5	Rho GDP-dissociation inhibitor 2 (Fragment)	19.32	1	enzyme regulator activity	cytoplasm						+
O75935-2	Isoform 2 of Dynactin subunit 3	19.32	1	structural molecule activity; protein binding	chromosome; cytoplasm; cytoskeleton; cytosol	cell division; cell organization and biogenesis; development					+
P51654	Glypican-3	19.31	7	protein binding; enzyme regulator activity	extracellular; cytoplasm; Golgi; organelle lumen; membrane; vacuole	metabolic process; regulation of biological process; cell proliferation; development	+	+	+	+	+
O94772	Lymphocyte antigen 6H	19.29	2		membrane	development		+
C9J3F1	Methyltransferase-like protein 8 (Fragment)	19.28	1	catalytic activity	nucleus; cytoplasm	development; cell organization and biogenesis; metabolic process; cell differentiation			+
D6RBI2	Matrin-3 (Fragment)	19.27	1								+
P27824	Calnexin	19.26	6	metal ion binding; protein binding	cytoplasm; endoplasmic reticulum; organelle lumen; membrane; ribosome	metabolic process; transport; development; cell communication	+	+	+	+	+
P54652	Heat shock-related 70 kDa protein 2	19.25	2	nucleotide binding; protein binding	cell surface; membrane	cell organization and biogenesis; response to stimulus; reproduction; cell differentiation	+		+	+	+
Q99983	teomodulin	19.24	6	protein binding	extracellular; cytoplasm; Golgi; organelle lumen; vacuole	metabolic process	+	+	+	+	+
Q13449	Limbic system-associated membrane protein	19.23	4	protein binding	membrane	development		+	+	+
Q04828	Aldo-keto reductase family 1 member C1	19.2	2	catalytic activity	cytoplasm; cytosol	metabolic process; response to stimulus; transport; cell organization and biogenesis	+				+
I3L4E5	Aldehyde dehydrogenase, dimeric NADP-preferring (Fragment)	19.17	1	catalytic activity		metabolic process					+
P59665	Neutrophil defensin 1	19.15	2		extracellular; cytoplasm; Golgi; organelle lumen; vacuole	response to stimulus; defense response	+
Q8NBU8	Protein TMED7-TICAM2	19.15	3		membrane	transport	+	+
H7BXN1	Mucin-12 (Fragment)	19.15	1		membrane		+
E9PQH1	Putative uncharacterized protein C8orf49	19.13	1		membrane
P17405	Sphingomyelin phphodiesterase	19.08	8	catalytic activity	extracellular; cytoplasm; vacuole; organelle lumen	metabolic process; cell communication; regulation of biological process; response to stimulus; development; cell death	+		+		+
Q9Y277	Voltage-dependent anion-selective channel protein 3	19.08	3	nucleotide binding; transporter activity	cytoplasm; mitochondrion; membrane	transport; regulation of biological process				+	+
P23142	Fibulin-1	19.06	2	structural molecule activity; metal ion binding; protein binding; enzyme regulator activity	extracellular	development; reproduction; cell organization and biogenesis	+	+	+	+
H7C254	Ankyrin repeat and MYND domain-containing protein 1 (Fragment)	19.05	1					+
G3V3W6	Putative acyl-coenzyme A thioesterase 6 (Fragment)	19.05	1		membrane
P49773	Histidine triad nucleotide-binding protein 1	19.05	1	catalytic activity; protein binding	nucleus; cytoplasm; cytoskeleton; membrane	cell communication; regulation of biological process; response to stimulus; metabolic process					+
H0YIN7	Uncharacterized protein (Fragment)	19.02	1	catalytic activity	membrane						+
O15144	Actin-related protein 2/3 complex subunit 2	19	4	protein binding; structural molecule activity	cytoplasm; Golgi; cytoskeleton	cellular component movement; cell organization and biogenesis; regulation of biological process			+		+
O75503	Ceroid-lipofuscinis neuronal protein 5	18.99	7	protein binding	cytoplasm; vacuole; membrane; organelle lumen; endoplasmic reticulum; Golgi	metabolic process; cell organization and biogenesis; cellular homeostasis; development; cell death; cell differentiation	+	+	+	+
Q96TA1-2	Isoform 2 of Niban-like protein 1	18.96	7		nucleus; cytoplasm; cytosol	cell death; regulation of biological process					+
P12035	Keratin, type II cytkeletal 3	18.95	2	structural molecule activity	cytoskeleton	cell organization and biogenesis; cell differentiation	+	+	+	+	+
Q9NPH3	Interleukin-1 receptor accessory protein	18.95	7	signal transducer activity; receptor activity; protein binding	extracellular; membrane	cell organization and biogenesis; defense response; response to stimulus; cell communication; regulation of biological process; metabolic process	+	+			+
O43570-2	Isoform 2 of Carbonic anhydrase 12	18.95	4	catalytic activity; metal ion binding	membrane	metabolic process; transport	+	+	+	+
E5RI98	Nucleophmin (Fragment)	18.92	1				+
H3BNK3	Acyl carrier protein (Fragment)	18.92	1			metabolic process				+
P55259-3	Isoform Alpha of Pancreatic secretory granule membrane major glycoprotein GP2	18.91	7		extracellular; membrane	response to stimulus; transport	+	+		+	+
Q92928	Putative Ras-related protein Rab-1C	18.91	1	nucleotide binding; catalytic activity	nucleus; cytoplasm; membrane	transport; cell communication; regulation of biological process; response to stimulus	+		+	+	+
J3KS82	Galectin-9 (Fragment)	18.86	2		membrane		+	+	+		+
P08519	Apolipoprotein(a)	18.84	3	protein binding; catalytic activity; enzyme regulator activity	extracellular	metabolic process; transport; regulation of biological process	+	+
J3KS40	Secreted and transmembrane protein 1 (Fragment)	18.82	1
F5GWU5	Cytochrome b-245 heavy chain	18.81	3	catalytic activity	cytoplasm; mitochondrion; membrane	metabolic process					+
A6NKH4	Sorting nexin 1, isoform CRA_d	18.78	2	protein binding; transporter activity	cytoplasm; Golgi; cytosol; endosome; membrane	transport; cell communication; metabolic process; regulation of biological process	+				+
A8K2U0	Alpha-2-macroglobulin-like protein 1	18.78	17	enzyme regulator activity	extracellular	metabolic process; regulation of biological process	+		+	+	+
Q8NAB5	Putative uncharacterized protein FLJ35645	18.78	1						+
C9JEV6	N-acetyl-D-glucamine kinase	18.77	4	catalytic activity	membrane	metabolic process	+			+	+
I3L390	Telomerase-binding protein EST1A (Fragment)	18.75	1
P10646-2	Isoform Beta of Tissue factor pathway inhibitor	18.73	1	enzyme regulator activity	extracellular; cytoplasm; endoplasmic reticulum; membrane	coagulation; response to stimulus; metabolic process; regulation of biological process		+
F2Z2X1	Sex comb on midleg-like protein 4	18.71	1
H7C4L3	Helicase SKI2W (Fragment)	18.68	1	nucleotide binding; catalytic activity							+
E7ENV7	Copine-8	18.66	7	protein binding			+	+		+	+
Q96QA5	Gasdermin-A	18.65	3		cytoplasm	cell death; regulation of biological process		+			+
Q5JZY3-2	Isoform 2 of Ephrin type-A receptor 10	18.64	1	catalytic activity; receptor activity; signal transducer activity; protein binding; nucleotide binding	extracellular; membrane	cell communication; regulation of biological process; response to stimulus	+	+	+	+
P22894	Neutrophil collagenase	18.63	5	catalytic activity; metal ion binding	extracellular	metabolic process; cell organization and biogenesis	+
H7BZU5	Neuroblastoma-amplified sequence (Fragment)	18.63	1
P07900	Heat shock protein HSP 90-alpha	18.58	6	nucleotide binding; protein binding; catalytic activity; enzyme regulator activity	cytoplasm; cytosol; membrane	metabolic process; transport; response to stimulus; cell communication; regulation of biological process; cell differentiation; cell organization and biogenesis; development	+		+	+	+
P05120	Plasminogen activator inhibitor 2	18.55	3	enzyme regulator activity	extracellular; cytoplasm; membrane	coagulation; response to stimulus; metabolic process; regulation of biological process; cell death				+	+
B8A597	Protein Wnt	18.54	1	protein binding; structural molecule activity	extracellular; membrane	development; cell death; regulation of biological process; cell communication; metabolic process; response to stimulus; cell differentiation; cell organization and biogenesis; cell proliferation				+
P51665	26S proteasome non-ATPase regulatory subunit 7	18.52	3	protein binding	proteasome; nucleus; organelle lumen; cytoplasm; cytosol	regulation of biological process; metabolic process; development; cell death; cell communication; response to stimulus					+
Q96HD9	Aspartoacylase-2	18.5	3	catalytic activity; protein binding; metal ion binding	cytoplasm; membrane	metabolic process; reproduction	+		+
Q9NPG4	Protocadherin-12	18.5	9	DNA binding; catalytic activity; metal ion binding	membrane	metabolic process; cell differentiation; development	+	+	+	+
P20933	N(4)-(beta-N-acetylglucaminyl)-L-asparaginase	18.5	3	catalytic activity; protein binding	cytoplasm; vacuole; endoplasmic reticulum	metabolic process		+		+
F8WEP7	Fetuin-B	18.49	1	enzyme regulator activity	extracellular		+
H7C3I1	Hsc70-interacting protein (Fragment)	18.49	2	protein binding			+
P36952	Serpin B5	18.4	4	enzyme regulator activity; protein binding	extracellular; cytoplasm	cellular component movement; metabolic process; regulation of biological process; cell organization and biogenesis; cell proliferation; development; reproduction	+			+	+
O43399-6	Isoform 6 of Tumor protein D54	18.4	1
I6L9D8	IL9R protein	18.37	2	receptor activity; signal transducer activity	extracellular; membrane	cell communication; regulation of biological process; response to stimulus; cell proliferation
C9JQN7	Eukaryotic translation initiation factor 3 subunit B (Fragment)	18.3	1	RNA binding; protein binding	cytoplasm	metabolic process					+
P10398-2	Isoform 2 of Serine/threonine-protein kinase A-Raf	18.28	1								+
Q96QR1	Secretoglobin family 3A member 1	18.27	1	protein binding	extracellular	cell growth; cell organization and biogenesis; regulation of biological process; cell proliferation	+
B4DVL2	N-acylethanolamine-hydrolyzing acid amidase	18.25	3	protein binding; catalytic activity	cytoplasm; vacuole	metabolic process	+		+
E9PLK3	Puromycin-sensitive aminopeptidase	18.25	12	catalytic activity; metal ion binding	membrane	metabolic process	+		+	+	+
O94760	N(G),N(G)-dimethylarginine dimethylaminohydrolase 1	18.25	3	catalytic activity; metal ion binding	cytoplasm; mitochondrion	metabolic process; cell communication; regulation of biological process; response to stimulus; development	+		+
P07359	Platelet glycoprotein Ib alpha chain	18.21	7	protein binding; receptor activity; signal transducer activity	membrane; cell surface	cell organization and biogenesis; cell communication; regulation of biological process; response to stimulus; coagulation; metabolic process	+	+	+	+
P48745	Protein NOV homolog	18.21	5	protein binding	extracellular	cell growth; cell organization and biogenesis; regulation of biological process	+	+
H0Y738	Bactericidal permeability-increasing protein (Fragment)	18.21	3				+				+
Q12841	Follistatin-related protein 1	18.18	5	metal ion binding; protein binding	extracellular	cell communication; metabolic process; regulation of biological process; response to stimulus	+	+		+
H7BYQ0	Rap guanine nucleotide exchange factor 4 (Fragment)	18.18	1	enzyme regulator activity		cell communication; regulation of biological process; response to stimulus
H7C094	Baculoviral IAP repeat-containing protein 6 (Fragment)	18.18	1								+
K3W4U1	Low affinity immunoglobulin epsilon Fc receptor membrane-bound form	18.13	5	protein binding; metal ion binding	extracellular; membrane; cell surface	regulation of biological process; response to stimulus; metabolic process	+	+	+
Q9BSH3-2	Isoform 2 of Nicolin-1	18.13	1		cytoplasm; cytoskeleton						+
O43567	E3 ubiquitin-protein ligase RNF13	18.11	5	catalytic activity; protein binding; metal ion binding	cytoplasm; Golgi; membrane; nucleus; vacuole; endosome; endoplasmic reticulum	metabolic process		+		+
P08637	Low affinity immunoglobulin gamma Fc region receptor III-A	18.11	4	protein binding	extracellular; membrane; cell surface	response to stimulus; regulation of biological process		+	+	+
F8VZW6	SWI/SNF complex subunit SMARCC2	18.1	1		nucleus		+
H7C420	Sulfotransferase 1C2 (Fragment)	18.1	1	catalytic activity							+
P18428	Lipopolysaccharide-binding protein	18.09	6	protein binding	extracellular	cellular component movement; defense response; response to stimulus; transport; cell communication; regulation of biological process; metabolic process	+		+	+
Q8WV92	MIT domain-containing protein 1	18.07	3	protein binding	cytoplasm; endosome; membrane	transport	+			+	+
Q92466-2	Isoform D1 of DNA damage-binding protein 2	18.07	1	DNA binding; catalytic activity; protein binding	nucleus; organelle lumen	metabolic process; response to stimulus			+
E9PK85	Ras-related protein R-Ras2 (Fragment)	18.07	1	nucleotide binding; catalytic activity	membrane	metabolic process; cell communication; regulation of biological process; response to stimulus					+
P22531	Small proline-rich protein 2E	18.06	1	structural molecule activity; protein binding	cytoskeleton; cytoplasm	development; cell differentiation	+
Q8WZ82	Ovarian cancer-associated gene 2 protein	18.06	2	catalytic activity	cytoplasm	response to stimulus					+
P06318	Ig lambda chain V-VI region WLT	18.02	1	protein binding	extracellular; membrane	response to stimulus; metabolic process; regulation of biological process; defense response		+		+
P49419-2	Isoform 2 of Alpha-aminoadipic semialdehyde dehydrogenase	18	5	catalytic activity; protein binding	nucleus; cytoplasm; mitochondrion; organelle lumen; cytosol	metabolic process	+				+
Q8NCC3	Group XV phpholipase A2	17.96	6	catalytic activity	extracellular; cytoplasm; mitochondrion; vacuole	metabolic process	+	+	+	+	+
P22732	Solute carrier family 2, facilitated gluce transporter member 5	17.96	7	transporter activity	membrane	metabolic process; transport	+		+	+	+
B1AH72	Parvalbumin	17.95	1	metal ion binding	cytoplasm			+
Q9NNX6-8	Isoform 8 of CD209 antigen	17.91	3	metal ion binding	extracellular; cytoplasm; membrane	transport; reproduction; cell communication; regulation of biological process; response to stimulus; cell proliferation; defense response	+	+	+	+
I3L3Q6	Keratin, type I cytkeletal 23	17.89	3	structural molecule activity	cytoskeleton		+			+
O00194	Ras-related protein Rab-27B	17.89	1	nucleotide binding; catalytic activity; protein binding	nucleus; cytoplasm; Golgi; membrane; endosome	metabolic process; cell communication; regulation of biological process; response to stimulus; transport			+		+
C9IZQ3	GTPase IMAP family member 4 (Fragment)	17.88	1	catalytic activity; nucleotide binding	nucleus				+
B4DJV2	Citrate synthase	17.88	3	catalytic activity	cytoplasm; mitochondrion; organelle lumen	metabolic process					+
Q96DH6-3	Isoform 3 of RNA-binding protein Musashi homolog 2	17.88	1	nucleotide binding; RNA binding	cytoplasm						+
Q86UN3	Reticulon-4 receptor-like 2	17.86	7	receptor activity	membrane; cell surface	cell differentiation; cell organization and biogenesis; development; response to stimulus	+	+	+	+
C9JWJ3	Type 2 lactamine alpha-2,3-sialyltransferase (Fragment)	17.83	3	catalytic activity	cytoplasm; Golgi; membrane	metabolic process	+		+
Q9NY97-2	Isoform 2 of UDP-GlcNAc:betaGal beta-1,3-N-acetylglucaminyltransferase 2	17.81	5	catalytic activity	cytoplasm; Golgi; membrane	metabolic process; cell differentiation; cell organization and biogenesis; development; response to stimulus	+	+			+
P01717	Ig lambda chain V-IV region Hil	17.76	1	protein binding	extracellular; membrane	response to stimulus; metabolic process; regulation of biological process; defense response	+	+	+	+
Q5TDX9	SUN domain-containing protein 5 (Fragment)	17.76	1			reproduction		+
H3BN98	Uncharacterized protein (Fragment)	17.72	3	structural molecule activity	cytoplasm; endoplasmic reticulum; membrane; cytosol; ribosome	metabolic process; transport					+
Q5SUY4	Short-chain dehydrogenase/reductase 3 (Fragment)	17.69	1	nucleotide binding; catalytic activity	membrane	metabolic process	+
Q9H6B4	CXADR-like membrane protein	17.69	3	protein binding	membrane			+	+	+
P31431-2	Isoform 2 of Syndecan-4	17.65	2					+	+	+
P17342-2	Isoform 2 of Atrial natriuretic peptide receptor 3	17.59	7	receptor activity; signal transducer activity; protein binding	membrane	development; cell proliferation; cell communication; regulation of biological process; response to stimulus; metabolic process	+	+	+		+
O43852-12	Isoform 12 of Calumenin	17.57	1				+
F5H3H7	Beta-1,3-N-acetylglucaminyltransferase radical fringe	17.56	2	catalytic activity	membrane		+
F5H0W9	Putative macrophage-stimulating 1-like protein	17.52	1	catalytic activity		metabolic process	+	+
A8MUE1	Leukocyte immunoglobulin-like receptor subfamily B member 4	17.47	4	protein binding			+	+	+	+
Q8WU39	Marginal zone B- and B1-cell-specific protein	17.46	3	protein binding	extracellular; cytoplasm; endoplasmic reticulum; organelle lumen	metabolic process; regulation of biological process; cell death; cell proliferation; response to stimulus; transport		+		+
P07996	Thrombpondin-1	17.44	15	protein binding; metal ion binding	extracellular; cell surface; membrane; cytoplasm; organelle lumen	cell communication; metabolic process; regulation of biological process; response to stimulus; cell proliferation; development; defense response; transport; cell death; coagulation; cellular component movement; cell organization and biogenesis	+	+	+	+	+
O95388-4	Isoform 4 of WNT1-inducible-signaling pathway protein 1	17.42	2					+
P14174	Macrophage migration inhibitory factor	17.39	2	catalytic activity; protein binding	extracellular; cytoplasm; cell surface	metabolic process; defense response; response to stimulus; cell communication; regulation of biological process; cell proliferation; cell death; transport; cell organization and biogenesis	+		+		+
P55072	Transitional endoplasmic reticulum ATPase	17.37	8	nucleotide binding; catalytic activity; RNA binding; protein binding	proteasome; nucleus; organelle lumen; cytoplasm; endoplasmic reticulum; cytosol; chromosome	metabolic process; response to stimulus; transport; cell death; regulation of biological process; reproduction; cell communication; cell organization and biogenesis	+				+
B4DW05	Prohibitin-2	17.37	3	protein binding	nucleus; cytoplasm; mitochondrion; membrane	metabolic process; cell communication; regulation of biological process; response to stimulus; cell proliferation; development; reproduction			+	+	+
Q12974	Protein tyrine phphatase type IVA 2	17.37	1	catalytic activity	cytoplasm; endosome; membrane	metabolic process					+
Q9HBB8-2	Isoform 2 of Cadherin-related family member 5	17.36	6	metal ion binding	membrane		+	+	+	+
P62873	Guanine nucleotide-binding protein G(I)/G(S)/G(T) subunit beta-1	17.35	4	protein binding; catalytic activity; signal transducer activity	membrane	metabolic process; cell communication; regulation of biological process; response to stimulus; cellular homeostasis; coagulation; cell proliferation; development	+			+	+
F8VUB4	CCR4-NOT transcription complex subunit 2 (Fragment)	17.35	1							+
P24298	Alanine aminotransferase 1	17.34	5	catalytic activity	cytoplasm; cytosol	metabolic process	+		+		+
B1AKI2	Muscleblind-like 3 (Drophila) (Fragment)	17.33	1	metal ion binding	nucleus; cytoplasm; Golgi	metabolic process; development; regulation of biological process; cell differentiation
F8VXV6	Tastin	17.31	1
H3BQ00	Mothers against decapentaplegic homolog 3 (Fragment)	17.31	1	protein binding		metabolic process; regulation of biological process					+
B4DEW9	Eukaryotic translation initiation factor 3 subunit F	17.31	1	RNA binding; protein binding; catalytic activity	cytoplasm; cytosol	metabolic process					+
P05362	Intercellular adhesion molecule 1	17.29	9	receptor activity; signal transducer activity; protein binding	membrane; extracellular; cell surface	development; reproduction; response to stimulus; regulation of biological process; cellular component movement; cell organization and biogenesis; cell communication; metabolic process; transport; defense response; cellular homeostasis		+	+	+
Q15843	NEDD8	17.28	1	protein binding	nucleus	metabolic process; regulation of biological process; response to stimulus					+
Q6UW32	Insulin growth factor-like family member 1	17.27	1	protein binding	extracellular			+
P21281	V-type proton ATPase subunit B, brain isoform	17.22	4	nucleotide binding; transporter activity; catalytic activity	cytoplasm; Golgi; cytosol; membrane	transport; cellular homeostasis; cell communication; regulation of biological process; response to stimulus; metabolic process; cell organization and biogenesis					+
P10643	Complement component C7	17.2	9	protein binding	extracellular; membrane	response to stimulus; metabolic process; regulation of biological process; defense response; cell death	+	+			+
P00367	Glutamate dehydrogenase 1, mitochondrial	17.2	5	nucleotide binding; catalytic activity; protein binding	cytoplasm; mitochondrion; organelle lumen	metabolic process; cell communication; regulation of biological process; transport					+
B8ZZP4	Secernin-1	17.14	2				+
O96013-2	Isoform 2 of Serine/threonine-protein kinase PAK 4	17.14	2	catalytic activity; protein binding; nucleotide binding	cytoplasm; Golgi	metabolic process; cell death; cellular component movement; cell organization and biogenesis; cell communication; regulation of biological process; response to stimulus; cell proliferation; cell growth					+
P06331	Ig heavy chain V-II region ARH-77	17.12	2	protein binding	extracellular; membrane	response to stimulus; metabolic process; regulation of biological process; defense response	+	+
P13591-4	Isoform 4 of Neural cell adhesion molecule 1	17.08	8	protein binding	cytoplasm; Golgi; membrane; extracellular; cell surface	cell organization and biogenesis; regulation of biological process; transport; cell differentiation; development; response to stimulus; cell communication; defense response	+	+	+	+
Q01518	Adenylyl cyclase-associated protein 1	17.05	5	protein binding	cytoplasm; membrane; cytoskeleton	cell organization and biogenesis; cellular component movement; transport; cell communication; regulation of biological process; response to stimulus; metabolic process; cell differentiation; development; coagulation	+		+	+	+
P01225	Follitropin subunit beta	17.05	2	protein binding	extracellular; cytoplasm	development; reproduction; metabolic process; cell communication; regulation of biological process; response to stimulus; cell proliferation; cellular component movement		+
K7EJ78	40S ribomal protein S15 (Fragment)	17.05	1								+
C9J168	Phphoribyl pyrophphate synthase-associated protein 1 (Fragment)	16.96	2	metal ion binding; catalytic activity; enzyme regulator activity		metabolic process; regulation of biological process		+			+
P04209	Ig lambda chain V-II region NIG-84	16.96	1	protein binding	extracellular; membrane	response to stimulus; metabolic process; regulation of biological process; defense response		+
P14151	L-selectin	16.94	6	protein binding	membrane; cell surface	coagulation; response to stimulus; regulation of biological process; cellular component movement	+	+	+	+
P61081	NEDD8-conjugating enzyme Ubc12	16.94	1	nucleotide binding; catalytic activity; protein binding		metabolic process; cell death; regulation of biological process
H0Y995	Exocyst complex component 3 (Fragment)	16.91	3								+
P08603	Complement factor H	16.9	15		extracellular	metabolic process; regulation of biological process; response to stimulus; defense response	+	+	+
P48740-2	Isoform 2 of Mannan-binding lectin serine protease 1	16.9	8	catalytic activity; metal ion binding; protein binding	extracellular	defense response; metabolic process; regulation of biological process; response to stimulus	+
Q9Y3A3	MOB-like protein phocein	16.89	1	protein binding; metal ion binding	cytoplasm; Golgi; membrane	transport
C9JX00	DnaJ homolog subfamily B member 2 (Fragment)	16.89	1	protein binding		metabolic process					+
Q8N6S5	ADP-ribylation factor-like protein 6-interacting protein 6	16.81	1		membrane			+
P49763-2	Isoform PlGF-1 of Placenta growth factor	16.78	1	protein binding	extracellular; membrane	development; response to stimulus; cell proliferation; regulation of biological process; cell communication; reproduction; cell differentiation; cell division		+
Q15833-2	Isoform 2 of Syntaxin-binding protein 2	16.78	5	protein binding	cytoplasm; cytosol; membrane; vacuole	transport; response to stimulus; regulation of biological process					+
Q01546	Keratin, type II cytkeletal 2 oral	16.77	1	structural molecule activity	cytoskeleton	cell organization and biogenesis	+	+	+	+	+
Q9BS26	Endoplasmic reticulum resident protein 44	16.75	3	catalytic activity; metal ion binding	cytoplasm; endoplasmic reticulum; organelle lumen; membrane; cell surface	metabolic process; response to stimulus; cellular homeostasis; regulation of biological process	+	+	+		+
E5RJI8	Carbonic anhydrase 1 (Fragment)	16.67	2	catalytic activity; metal ion binding	cytoplasm; membrane	metabolic process	+	+		+
P01714	Ig lambda chain V-III region SH	16.67	1	protein binding	extracellular; membrane	response to stimulus; metabolic process; regulation of biological process; defense response	+	+	+	+
P04430	Ig kappa chain V-I region BAN	16.67	1	protein binding	extracellular; membrane	response to stimulus; metabolic process; regulation of biological process; defense response	+	+	+	+
H0Y501	Deoxynucleotidyltransferase terminal-interacting protein 1 (Fragment)	16.67	1
H0Y406	Calcium-activated potassium channel subunit alpha-1 (Fragment)	16.67	1	transporter activity	membrane	transport
Q13113	PDZK1-interacting protein 1	16.67	1		membrane
Q8TDB6-2	Isoform 2 of E3 ubiquitin-protein ligase DTX3L	16.67	1
C9J1E7	AP-1 complex subunit beta-1 (Fragment)	16.61	2	transporter activity	cytoplasm; membrane	transport			+	+	+
Q6UXN8	C-type lectin domain family 9 member A	16.6	2		cell surface; membrane	transport; regulation of biological process		+
Q13103	Secreted phphoprotein 24	16.59	3	enzyme regulator activity	extracellular	development; metabolic process; regulation of biological process	+
K7ES95	Protein LZIC (Fragment)	16.57	1
P17655-2	Isoform 2 of Calpain-2 catalytic subunit	16.56	5	catalytic activity; metal ion binding; protein binding	chromosome; nucleus; cytoplasm; membrane	response to stimulus; development; metabolic process; cell differentiation	+				+
G3V3B3	Protein sel-1 homolog 1 (Fragment)	16.56	1							+
J3QKM3	Leucine-rich repeat-containing protein 37B (Fragment)	16.53	1		membrane
P01780	Ig heavy chain V-III region JON	16.52	1	protein binding	extracellular; membrane	response to stimulus; metabolic process; regulation of biological process; defense response				+
H3BMY5	Transporter (Fragment)	16.5	1	transporter activity	membrane	transport; response to stimulus
K7EPW0	Spindle and kinetochore-associated protein 1 (Fragment)	16.48	1
D6RC54	Calpastatin (Fragment)	16.48	1	enzyme regulator activity							+
F5H190	Pleckstrin homology domain-containing family B member 1 (Fragment)	16.47	1	protein binding			+
H0YEQ6	COMM domain-containing protein 5 (Fragment)	16.47	1								+
E7EUD0	Dickkopf-related protein 3	16.46	4		extracellular	development; cell communication; regulation of biological process; response to stimulus	+	+
H7C3X5	Syntaxin-5 (Fragment)	16.46	1	protein binding	membrane	transport					+
Q9Y4M8	Putative uncharacterized protein encoded by LINC00588	16.44	1				+	+
Q9NR45	Sialic acid synthase	16.43	2	catalytic activity	cytoplasm; cytosol	metabolic process					+
Q9Y376	Calcium-binding protein 39	16.42	6	catalytic activity; protein binding; enzyme regulator activity	cytoplasm; cytosol	regulation of biological process; cell communication; response to stimulus; metabolic process; cell organization and biogenesis	+		+		+
Q9Y512	Sorting and assembly machinery component 50 homolog	16.42	6	protein binding	cytoplasm; membrane; mitochondrion	cell organization and biogenesis; transport; metabolic process			+	+	+
Q99715-4	Isoform 4 of Collagen alpha-1(XII) chain	16.4	28	protein binding			+	+	+	+
F5GX11	Proteasome subunit alpha type-1	16.39	3	catalytic activity	nucleus; organelle lumen; cytoplasm; cytoskeleton; proteasome	metabolic process	+				+
Q9NWV8-3	Isoform 3 of BRISC and BRCA1-A complex member 1	16.37	1	protein binding	nucleus; cytoplasm	metabolic process; response to stimulus; cell organization and biogenesis; regulation of biological process			+
Q6PK18	2-oxoglutarate and iron-dependent oxygenase domain-containing protein 3	16.3	4	metal ion binding; catalytic activity	membrane	metabolic process	+	+			+
F5H1U3	Peptidyl-prolyl cis-trans isomerase (Fragment)	16.28	1	catalytic activity; nucleotide binding; protein binding	nucleus; cytoplasm; cytosol	metabolic process; cell organization and biogenesis; transport; development; reproduction; cell communication; regulation of biological process; response to stimulus					+
Q9Y620-2	Isoform 2 of DNA repair and recombination protein RAD54B	16.24	1				+
E9PPT0	40S ribomal protein S2	16.24	1	RNA binding; structural molecule activity	cytoplasm; ribosome; membrane	metabolic process					+
I3L3H7	Collagen alpha-1(I) chain (Fragment)	16.23	2				+	+
C9JER6	teocrin	16.22	1					+
O14908	PDZ domain-containing protein GIPC1	16.22	2	protein binding	cytoplasm; cytosol; membrane	transport; cell communication; regulation of biological process; response to stimulus; metabolic process; cellular component movement			+		+
H3BPT8	Protein spinster homolog 1 (Fragment)	16.2	1		membrane						+
P22304	Iduronate 2-sulfatase	16.18	5	catalytic activity; metal ion binding	cytoplasm; vacuole; organelle lumen	metabolic process		+
Q07960	Rho GTPase-activating protein 1	16.17	4	protein binding; enzyme regulator activity	cytoplasm; cytosol; membrane	cell communication; regulation of biological process; response to stimulus; metabolic process					+
P02656	Apolipoprotein C-III	16.16	1	enzyme regulator activity; protein binding	extracellular	metabolic process; transport; cell communication; regulation of biological process; response to stimulus; cell organization and biogenesis	+
H3BV48	PEX (Fragment)	16.1	1	catalytic activity; metal ion binding		metabolic process
I3L4G9	Phphoribyl pyrophphate synthase-associated protein 2 (Fragment)	16.08	1		membrane						+
Q5SY13	Putative uncharacterized protein encoded by COL5A1-AS1	16.07	1					+
H0YNR0	Insulin-like growth factor 1 receptor (Fragment)	16.04	1	catalytic activity; receptor activity; signal transducer activity; nucleotide binding	membrane	metabolic process; cell communication; regulation of biological process; response to stimulus
B1AHE6	Novel protein	16	1					+
F5GXV3	Folate receptor beta (Fragment)	15.98	1				+	+
H7C4F1	Arf-GAP with GTPase, ANK repeat and PH domain-containing protein 3 (Fragment)	15.98	2	nucleotide binding	membrane	cell communication; regulation of biological process; response to stimulus		+
P01775	Ig heavy chain V-III region LAY	15.97	1	protein binding	extracellular; membrane	response to stimulus; metabolic process; regulation of biological process; defense response			+
B4E096	Tumor necris factor receptor superfamily member 16	15.92	4	signal transducer activity; receptor activity; protein binding	extracellular; nucleus; organelle lumen; cytoplasm; endosome; cytosol; membrane; cell surface	cell death; regulation of biological process; cell communication; response to stimulus; cell differentiation; cell organization and biogenesis; development; metabolic process; cell proliferation	+	+
O14745	Na(+)/H(+) exchange regulatory cofactor NHE-RF1	15.92	4	protein binding	nucleus; cytoplasm; cytoskeleton; membrane	transport; cell organization and biogenesis; cell death; cell communication; regulation of biological process; response to stimulus; cell proliferation; cellular component movement; cellular homeostasis; metabolic process			+	+	+
Q9UKY0	Prion-like protein doppel	15.91	3	metal ion binding	membrane	cellular homeostasis; cell organization and biogenesis		+
H3BNS6	Protein Lines homolog (Fragment)	15.91	1								+
B7Z514	Glutathione synthetase	15.9	3	metal ion binding; catalytic activity; nucleotide binding; protein binding	cytoplasm; cytosol	metabolic process; response to stimulus; development	+	+
F8W0K0	Eukaryotic translation initiation factor 4B (Fragment)	15.88	1	nucleotide binding							+
P00390-2	Isoform Cytoplasmic of Glutathione reductase, mitochondrial	15.87	4	antioxidant activity; catalytic activity; protein binding; nucleotide binding	cytoplasm; mitochondrion; cytosol	metabolic process; reproduction; cellular homeostasis; regulation of biological process	+	+			+
Q8WXA2	Prtate and testis expressed protein 1	15.87	1	catalytic activity; metal ion binding	extracellular	metabolic process			+
D6RF23	Guanine nucleotide-binding protein subunit beta-2-like 1	15.84	2	protein binding	cytoplasm; ribosome	metabolic process; regulation of biological process					+
H3BN49	Transforming growth factor beta-1-induced transcript 1 protein	15.79	1				+
H3BUA1	Uncharacterized protein (Fragment)	15.79	1				+
E7EN91	TRAF-interacting protein (Fragment)	15.79	1	catalytic activity; protein binding; metal ion binding	nucleus; cytoplasm; membrane					+
O75368	SH3 domain-binding glutamic acid-rich-like protein	15.79	1	protein binding; catalytic activity	nucleus; cytoplasm	cellular homeostasis; regulation of biological process				+
K7ERI7	60S ribomal protein L22	15.79	1	RNA binding; structural molecule activity	cytoplasm; cytosol; ribosome	metabolic process; cell organization and biogenesis; transport; reproduction; cell differentiation; development					+
B4DT77	Annexin	15.77	4	metal ion binding; protein binding	nucleus; cytoplasm; cytosol; membrane	cellular homeostasis; cell proliferation; cell organization and biogenesis; regulation of biological process; response to stimulus	+		+	+	+
C9JWQ3	Plexin domain-containing protein 1 (Fragment)	15.77	2		membrane		+		+		+
F5H3M4	Tyrine-protein kinase Fgr	15.77	2	nucleotide binding; catalytic activity; protein binding	membrane	metabolic process					+
B4DKB4	Ermin	15.73	1	protein binding	cytoplasm; cytoskeleton	cell organization and biogenesis; regulation of biological process					+
H7C0I5	Cysteine desulfurase, mitochondrial (Fragment)	15.71	1	catalytic activity		metabolic process	+			+
P81605-2	Isoform 2 of Dermcidin	15.7	3	catalytic activity	extracellular	metabolic process; defense response; response to stimulus	+	+		+
P06730	Eukaryotic translation initiation factor 4E	15.67	1	RNA binding; protein binding	cytoplasm; cytosol	metabolic process; transport; regulation of biological process; cell communication; response to stimulus; reproduction					+
P14406	Cytochrome c oxidase subunit 7A2, mitochondrial	15.66	1	catalytic activity; transporter activity	cytoplasm; mitochondrion; membrane					+	+
B1AHF3	Cytochrome b5 reductase 3 (Fragment)	15.65	1	catalytic activity	cytoplasm; membrane; mitochondrion; endoplasmic reticulum; cytosol	metabolic process					+
P12821-2	Isoform Somatic-2 of Angiotensin-converting enzyme	15.63	12	catalytic activity	membrane	metabolic process	+	+	+	+	+
G3V2B8	C-1-tetrahydrofolate synthase, cytoplasmic	15.61	7	nucleotide binding; catalytic activity	cytoplasm; mitochondrion; cytosol	metabolic process	+		+		+
C9J413	DNA-directed RNA polymerases I, II, and III subunit RPABC3	15.57	2		nucleus; cytoplasm	metabolic process	+		+
F2Z2Y9	Signal-regulatory protein beta-2	15.57	2	protein binding				+	+
P11233	Ras-related protein Ral-A	15.53	2	nucleotide binding; catalytic activity; protein binding	membrane; cell surface; cytoplasm	cell division; metabolic process; transport; response to stimulus; cell communication; regulation of biological process; reproduction; cell organization and biogenesis					+
O75083	WD repeat-containing protein 1	15.51	5	protein binding	extracellular; cytoplasm; cytosol; cytoskeleton	transport; coagulation; response to stimulus	+				+
P28799	Granulins	15.51	6	protein binding	extracellular; cytoplasm; mitochondrion	development; cell communication; regulation of biological process; response to stimulus; reproduction; cell death; cell proliferation	+	+
P16930	Fumarylacetoacetase	15.51	4	catalytic activity; metal ion binding	cytoplasm; cytosol	metabolic process		+			+
P35579	Myin-9	15.51	16	catalytic activity; motor activity; nucleotide binding; protein binding; transporter activity	cytoskeleton; membrane; nucleus; cytoplasm; cytosol; mitochondrion	cell organization and biogenesis; reproduction; cell differentiation; cell division; development; metabolic process; cellular component movement; cell communication; regulation of biological process; response to stimulus; transport			+	+	+
O43692	Peptidase inhibitor 15	15.5	3	enzyme regulator activity	extracellular	metabolic process; regulation of biological process	+	+		+
B4DKI1	Annexin	15.47	3	metal ion binding		coagulation; response to stimulus				+	+
I3L293	CREB-binding protein (Fragment)	15.47	1			metabolic process; regulation of biological process
Q9NU53	Glycoprotein integral membrane protein 1	15.45	5		membrane		+	+	+	+
Q9UHG3	Prenylcysteine oxidase 1	15.45	6	catalytic activity; transporter activity	cytoplasm; vacuole; membrane; extracellular	transport; metabolic process	+			+	+
P21283	V-type proton ATPase subunit C 1	15.45	2	transporter activity; protein binding; catalytic activity	cytoplasm; cytosol; membrane	transport; cellular homeostasis; cell communication; regulation of biological process; response to stimulus; cell organization and biogenesis					+
C9J363	Programmed cell death 10, isoform CRA_b	15.44	2	protein binding	cytoplasm; Golgi; membrane; cytosol	development; cell death; cell proliferation; regulation of biological process; cell communication; metabolic process; response to stimulus					+
B4E2S7	Lysome-associated membrane glycoprotein 2	15.43	5		cytoplasm; vacuole; membrane; endosome	transport; coagulation; response to stimulus	+	+	+	+	+
F8VVM2	Phphate carrier protein, mitochondrial	15.43	3		cytoplasm; mitochondrion; membrane	transport					+
A6NKB8	Aminopeptidase B	15.38	5	catalytic activity; metal ion binding	extracellular	metabolic process	+				+
C9J9M9	Anion exchange protein 2 (Fragment)	15.38	1	transporter activity	membrane	transport				+
Q9GZM7-3	Isoform 3 of Tubulointerstitial nephritis antigen-like	15.37	4	receptor activity; structural molecule activity; catalytic activity; protein binding	extracellular; cytoplasm	metabolic process; response to stimulus; transport	+	+		+
Q8TAX9-5	Isoform 5 of Gasdermin-B	15.34	1		cytoplasm						+
O14732-2	Isoform 2 of Initol monophphatase 2	15.33	2	catalytic activity; protein binding; metal ion binding	cytoplasm	metabolic process; cell communication; regulation of biological process; response to stimulus	+	+	+	+
F8WC99	OX-2 membrane glycoprotein	15.33	1	protein binding				+		+
H0YNA7	Signal peptide peptidase-like 2A (Fragment)	15.33	2	catalytic activity	cytoplasm; membrane; vacuole; endosome			+
P63092-3	Isoform 3 of Guanine nucleotide-binding protein G(s) subunit alpha isoforms short	15.3	3	catalytic activity; signal transducer activity; nucleotide binding; protein binding; metal ion binding	extracellular; cytoplasm; cytosol; membrane	development; metabolic process; regulation of biological process; transport; cell communication; response to stimulus; reproduction; coagulation; cell differentiation	+		+	+	+
P08311	Cathepsin G	15.29	4	catalytic activity	extracellular; membrane; cell surface; cytoplasm	metabolic process; response to stimulus; cell organization and biogenesis; defense response; regulation of biological process	+		+
B4DR80	Serine/threonine-protein kinase 24 12 kDa subunit	15.29	3	nucleotide binding; catalytic activity; protein binding; metal ion binding	nucleus; organelle lumen; cytoplasm; cytosol; membrane	metabolic process; cell death; regulation of biological process; cell organization and biogenesis; cell communication; response to stimulus; cellular component movement; cell differentiation; development					+
Q92896	Golgi apparatus protein 1	15.27	13	protein binding	cytoplasm; Golgi; membrane	metabolic process; regulation of biological process; cell communication; response to stimulus; cell differentiation; development	+	+		+	+
E5RGN3	Copper transport protein ATOX1	15.25	1	metal ion binding		transport; cellular homeostasis; response to stimulus	+
E9PM51	General transcription factor IIH subunit 1	15.25	1		nucleus
P61160	Actin-related protein 2	15.23	3	nucleotide binding; protein binding	cytoplasm; cytoskeleton	cellular component movement	+			+	+
C9JAP5	Protein lifeguard 3 (Fragment)	15.22	1							+
Q9NQ84	G-protein coupled receptor family C group 5 member C	15.19	5	signal transducer activity; receptor activity	cytoplasm; mitochondrion; membrane	cell communication; regulation of biological process; response to stimulus	+	+	+	+	+
Q14974	Importin subunit beta-1	15.18	6	protein binding; metal ion binding; transporter activity	nucleus; membrane; organelle lumen; cytoplasm; cytosol	transport; cell death; cell organization and biogenesis; metabolic process; reproduction; cell communication; regulation of biological process; response to stimulus	+				+
B5M0B5	Tumor necris factor receptor 1A isoform beta	15.14	3	protein binding; receptor activity; signal transducer activity	cytoplasm; Golgi; membrane; extracellular; nucleus; cell surface	response to stimulus; metabolic process; cell death; defense response; regulation of biological process; reproduction; cell communication; transport; development		+
C9JYD7	Galactylceramide sulfotransferase (Fragment)	15.08	2	catalytic activity	cytoplasm; Golgi; membrane	metabolic process; reproduction; cell communication; cellular homeostasis; development	+				+
H0Y6Z4	Protein-methionine sulfoxide oxidase MICAL1 (Fragment)	15.08	1	protein binding							+
B1AKC9	Ephrin type-B receptor 2	15.01	10	nucleotide binding; catalytic activity; receptor activity; signal transducer activity; protein binding	membrane	development; metabolic process; cell communication; regulation of biological process; response to stimulus; cell differentiation; cell organization and biogenesis	+	+	+
Q96NT0	Coiled-coil domain-containing protein 115	15	1		cytoplasm; vacuole; endosome			+
C9JNL8	Putative tRNA pseudouridine synthase Pus10 (Fragment)	15	1							+
H3BP86	Protein FAM65A (Fragment)	15	1								+
E9PMI6	Methylome subunit pICln	14.97	1			transport; cellular homeostasis					+
O95998	Interleukin-18-binding protein	14.95	3	protein binding	extracellular	response to stimulus; cell communication; regulation of biological process	+	+
Q13822	Ectonucleotide pyrophphatase/phphodiesterase family member 2	14.95	7	catalytic activity; receptor activity; metal ion binding; protein binding	extracellular; membrane	metabolic process; cellular component movement; response to stimulus; cell communication; regulation of biological process	+	+			+
Q92542-2	Isoform 2 of Nicastrin	14.95	5	catalytic activity; protein binding	cytoplasm; membrane; vacuole; endoplasmic reticulum; Golgi	metabolic process; cell death; cell communication; regulation of biological process; response to stimulus; cell proliferation		+		+	+
Q8NFV4-4	Isoform 4 of Alpha/beta hydrolase domain-containing protein 11	14.94	2	catalytic activity	cytoplasm; mitochondrion; endoplasmic reticulum; membrane	metabolic process; transport					+
A6NCN2	Keratin-81-like protein KRT121P	14.9	1					+			+
Q9NZH0	G-protein coupled receptor family C group 5 member B	14.89	5	signal transducer activity; receptor activity	nucleus; organelle lumen; cytoplasm; Golgi; membrane	cell communication; regulation of biological process; response to stimulus	+	+	+	+
A8MU58	Aminoacyl tRNA synthase complex-interacting multifunctional protein 2	14.88	1		nucleus	cell proliferation; regulation of biological process; metabolic process; cell differentiation; development					+
P13688-2	Isoform 2 of Carcinoembryonic antigen-related cell adhesion molecule 1	14.87	2	protein binding	extracellular; membrane	development; cell communication; regulation of biological process; response to stimulus; cellular component movement		+		+	+
G3V375	MAP3K12-binding inhibitory protein 1 (Fragment)	14.86	1
Q9Y6R1-3	Isoform 3 of Electrogenic sodium bicarbonate cotransporter 1	14.86	6	transporter activity; protein binding	membrane	transport					+
H7BZ12	MOB kinase activator 1A	14.86	1								+
P02776	Platelet factor 4	14.85	1	protein binding	extracellular; cytoplasm; organelle lumen	transport; response to stimulus; coagulation; metabolic process; regulation of biological process; cell differentiation; development; cell communication; cellular component movement; cell death
Q9UBQ0	Vacuolar protein sorting-associated protein 29	14.84	2	catalytic activity; metal ion binding	cytoplasm; endosome; membrane	transport	+				+
H7BYX9	Vitamin K-dependent protein C heavy chain (Fragment)	14.83	1	catalytic activity; protein binding	membrane	metabolic process	+
P01719	Ig lambda chain V-V region DEL	14.81	1	protein binding	extracellular; membrane	response to stimulus; metabolic process; regulation of biological process; defense response	+
Q08AI8	Uncharacterized protein C2orf54	14.77	2								+
P55064	Aquaporin-5	14.72	1	transporter activity; protein binding	cytoplasm; endoplasmic reticulum; membrane	transport; development		+
P98095	Fibulin-2	14.7	11	structural molecule activity; metal ion binding; protein binding	extracellular	regulation of biological process	+	+
P62140	Serine/threonine-protein phphatase PP1-beta catalytic subunit	14.68	3	catalytic activity; protein binding; metal ion binding	cytoplasm; nucleus; organelle lumen	metabolic process; regulation of biological process; cell communication; response to stimulus; cell division	+				+
K7EKF6	Angiopoietin-related protein 6	14.65	3				+	+	+	+	+
Q96L35	EPH receptor B4, isoform CRA_b	14.65	8	nucleotide binding; catalytic activity; receptor activity; signal transducer activity; protein binding	membrane; cell surface	development; cellular component movement; metabolic process; cell communication; regulation of biological process; response to stimulus	+	+	+	+	+
H0Y4H3	CD99 antigen-like protein 2 (Fragment)	14.65	1							+
B1AKR1	Calmodulin-like 6, isoform CRA_a	14.63	1	metal ion binding	nucleus; organelle lumen; cytoplasm
J3KSX3	Myocardin	14.63	1						+
P45877	Peptidyl-prolyl cis-trans isomerase C	14.62	3	catalytic activity; protein binding	cytoplasm	metabolic process; cell communication; regulation of biological process; response to stimulus	+		+		+
Q13145	BMP and activin membrane-bound inhibitor homolog	14.62	2	protein binding	cytoplasm; membrane	cell communication; regulation of biological process; response to stimulus; cell proliferation; cell organization and biogenesis; cell differentiation; development; cellular component movement; transport; metabolic process		+
P09237	Matrilysin	14.61	3	catalytic activity; metal ion binding	extracellular	defense response; response to stimulus; transport; metabolic process; cell organization and biogenesis; cell proliferation; regulation of biological process	+		+
Q9BUF5	Tubulin beta-6 chain	14.57	1	nucleotide binding; catalytic activity; structural molecule activity	cytoplasm; cytoskeleton; membrane	metabolic process; cellular component movement; cell organization and biogenesis	+		+	+	+
K7ELW9	Histone chaperone ASF1B	14.55	1				+
D6RA73	Stress-70 protein, mitochondrial (Fragment)	14.52	1	nucleotide binding	cytoplasm; mitochondrion	transport			+
F8WA86	Calponin-3	14.49	2	protein binding		cell organization and biogenesis					+
K7EKX9	Epidermal growth factor receptor kinase substrate 8-like protein 1	14.49	3								+
P01707	Ig lambda chain V-II region TRO	14.41	1	protein binding	extracellular; membrane	response to stimulus; metabolic process; regulation of biological process; defense response
K7ESA3	Synaptic vesicle membrane protein VAT-1 homolog (Fragment)	14.4	1								+
P41181	Aquaporin-2	14.39	2	protein binding; transporter activity	cytoplasm; vacuole; endosome; endoplasmic reticulum; Golgi; membrane	transport; cellular homeostasis; cell death; response to stimulus; reproduction; cell organization and biogenesis; cell communication; regulation of biological process; development	+			+	+
Q9Y6W3	Calpain-7	14.39	6	catalytic activity	nucleus	metabolic process	+				+
H0YJU0	Serine/threonine-protein phphatase 2A 56 kDa regulatory subunit gamma isoform (Fragment)	14.38	1	enzyme regulator activity	membrane	cell communication; regulation of biological process; response to stimulus					+
J3KT25	Protein IMPACT (Fragment)	14.36	1								+
E9PQP0	Ubiquitin carboxyl-terminal hydrolase 33 (Fragment)	14.36	1	catalytic activity; metal ion binding		metabolic process
O14893-2	Isoform 2 of Gem-associated protein 2	14.34	1	protein binding	nucleus; organelle lumen; spliceosomal complex; cytoplasm; cytosol	cell organization and biogenesis; metabolic process
Q3SY84	Keratin, type II cytkeletal 71	14.34	3	structural molecule activity	cytoskeleton; membrane	development	+	+	+	+	+
Q9Y371-3	Isoform 3 of Endophilin-B1	14.34	1
H3BLU7	Aflatoxin B1 aldehyde reductase member 2 (Fragment)	14.33	2				+				+
Q15375	Ephrin type-A receptor 7	14.33	8	nucleotide binding; catalytic activity; receptor activity; signal transducer activity; protein binding	membrane	metabolic process; cell death; cell communication; regulation of biological process; response to stimulus; development; cell differentiation; cell organization and biogenesis	+	+	+	+
F5GZY1	UPF0364 protein C6orf211	14.29	2								+
E5RGS9	Chromatin accessibility complex protein 1	14.29	1	DNA binding; protein binding			+				+
B7Z729	Acid sphingomyelinase-like phphodiesterase 3a	14.29	2	catalytic activity; protein binding	extracellular	metabolic process		+
C9J2Y4	Protein FAM136A	14.29	1					+
H0YLE1	Dehydrogenase/reductase SDR family member 4-like 2 (Fragment)	14.29	1	nucleotide binding; catalytic activity		metabolic process			+
P30085	UMP-CMP kinase	14.29	2	nucleotide binding; catalytic activity	nucleus; cytoplasm; cytosol	metabolic process					+
E9PG71	Ephrin type-A receptor 4	14.23	2	nucleotide binding; catalytic activity; receptor activity; signal transducer activity; protein binding	membrane	metabolic process; cell communication; regulation of biological process; response to stimulus		+	+	+
F8W181	60S ribomal protein L6 (Fragment)	14.16	2	structural molecule activity	cytoplasm; ribosome; membrane	metabolic process					+
P28161-2	Isoform 2 of Glutathione S-transferase Mu 2	14.14	1							+	+
E9PHH5	Dolichol-phphate mannyltransferase	14.12	2	catalytic activity
C9IYM4	Glycogen [starch] synthase, muscle (Fragment)	14.11	1	catalytic activity		metabolic process					+
E9PBP8	UDP-glucuronyltransferase 2B7	14.09	2	catalytic activity	membrane	metabolic process	+	+
H0Y8F7	Dihydropteridine reductase (Fragment)	14.06	1	nucleotide binding						+
H0YM70	Proteasome activator complex subunit 2	14.04	2		proteasome						+
P78385	Keratin, type II cuticular Hb3	14	2	catalytic activity; motor activity; structural molecule activity	membrane; nucleus; cytoskeleton	transport; development		+		+	+
O95833	Chloride intracellular channel protein 3	13.98	2	transporter activity; protein binding	nucleus; cytoplasm; membrane	transport; cell communication; regulation of biological process; response to stimulus				+	+
B4DTE8	Phpholipid scramblase 1	13.92	2	protein binding; metal ion binding; transporter activity	nucleus; organelle lumen; cytoplasm; Golgi; cytosol; membrane	metabolic process; cell death; defense response; response to stimulus; regulation of biological process; cell organization and biogenesis; coagulation; reproduction; cell communication	+			+
E5RK62	SPARC (Fragment)	13.91	1	metal ion binding; protein binding	extracellular; nucleus; cytoplasm	cell communication; regulation of biological process; response to stimulus; development; cell proliferation	+
H3BRY3	Coronin	13.88	2	protein binding							+
J3QS48	Manne-P-dolichol utilization defect 1 protein	13.86	1		membrane						+
A8MYV4	Ubiquitin-conjugating enzyme E2 variant 3	13.85	1			metabolic process; transport
A3EY21	Cardiac sodium channel alpha subunit (Fragment)	13.85	1	transporter activity; protein binding	membrane; cytoplasm; endoplasmic reticulum; cell surface	regulation of biological process; development; transport; response to stimulus; cellular homeostasis; cell proliferation; cellular component movement; cell communication
Q9NQS3	Poliovirus receptor-related protein 3	13.84	3	protein binding	membrane	development; reproduction; cell organization and biogenesis	+	+	+	+
P14625	Endoplasmin	13.82	8	nucleotide binding; RNA binding; metal ion binding; protein binding	cytoplasm; endoplasmic reticulum; organelle lumen; membrane; cytosol	response to stimulus; metabolic process; cell communication; regulation of biological process; transport; cell organization and biogenesis; cell death; defense response; cellular homeostasis	+		+	+	+
A6NDJ8	Putative Rab-43-like protein ENSP00000330714	13.81	1	nucleotide binding		cell communication; regulation of biological process; response to stimulus; transport	+		+	+	+
Q14108	Lysome membrane protein 2	13.81	5	receptor activity; protein binding	cytoplasm; vacuole; membrane; organelle lumen	transport	+	+		+	+
P26927	Hepatocyte growth factor-like protein	13.78	3	catalytic activity	extracellular	metabolic process	+	+
E5RJV7	Serine/threonine-protein kinase Sgk3 (Fragment)	13.76	1	catalytic activity; protein binding	cytoplasm	cell communication		+		+
B0QY01	Target of Myb protein 1 (Fragment)	13.73	2	protein binding	cytoplasm; endosome; cytosol; membrane	transport					+
Q9NXU5	ADP-ribylation factor-like protein 15	13.73	1	nucleotide binding		cell communication; regulation of biological process; response to stimulus					+
P19801	Amiloride-sensitive amine oxidase [copper-containing]	13.72	9	receptor activity; transporter activity; metal ion binding; catalytic activity; protein binding	extracellular; cytoplasm; membrane	metabolic process; transport; cell communication; response to stimulus	+	+	+	+	+
P01601	Ig kappa chain V-I region HK101 (Fragment)	13.68	1	protein binding	extracellular; membrane	response to stimulus; metabolic process; regulation of biological process; defense response		+		+
P35558	Phphoenolpyruvate carboxykinase, cytolic [GTP]	13.67	6	nucleotide binding; metal ion binding; catalytic activity	cytoplasm; cytosol	metabolic process; response to stimulus	+			+	+
Q68D85	Natural cytotoxicity triggering receptor 3 ligand 1	13.66	4	structural molecule activity; protein binding	membrane			+	+	+
Q9Y2Q3-4	Isoform 4 of Glutathione S-transferase kappa 1	13.66	1	catalytic activity; antioxidant activity; protein binding	cytoplasm; membrane; mitochondrion	metabolic process					+
Q5T749	Keratinocyte proline-rich protein	13.64	7		cytoplasm		+	+		+
H0YDZ7	Guanine deaminase (Fragment)	13.64	1	metal ion binding; catalytic activity		metabolic process
F8VXI5	Aldehyde dehydrogenase, mitochondrial	13.61	3	catalytic activity		metabolic process	+				+
Q12913	Receptor-type tyrine-protein phphatase eta	13.61	12	catalytic activity; protein binding	membrane; cell surface	cell differentiation; development; metabolic process; cell proliferation; regulation of biological process; cell communication; response to stimulus; cell growth; cell organization and biogenesis; cellular component movement	+	+	+	+	+
B4DL14	ATP synthase gamma chain	13.6	3	catalytic activity; transporter activity	cytoplasm; membrane; mitochondrion; organelle lumen	metabolic process; transport					+
H3BQ68	Repulsive guidance molecule A	13.59	1					+
J3KSV9	ATP-dependent DNA helicase Q5 (Fragment)	13.59	1
C9JTV4	EF-hand domain-containing protein D1 (Fragment)	13.58	1	metal ion binding	cytoplasm; mitochondrion; membrane	cell differentiation; cell organization and biogenesis; development	+
Q562R1	Beta-actin-like protein 2	13.56	2	nucleotide binding	cytoplasm; cytoskeleton		+	+	+	+	+
H7C5K5	Monoglyceride lipase (Fragment)	13.55	1	catalytic activity	membrane	metabolic process					+
O15197-3	Isoform 3 of Ephrin type-B receptor 6	13.52	6	receptor activity; catalytic activity; signal transducer activity; protein binding; nucleotide binding	extracellular; membrane	cell communication; transport; regulation of biological process; response to stimulus	+	+	+
E9PCF3	Zinc finger protein Heli	13.51	1	metal ion binding
O75531	Barrier-to-autointegration factor	13.48	1	DNA binding; protein binding	nucleus; organelle lumen; chromosome; cytoplasm; cytosol	response to stimulus; metabolic process; reproduction					+
B4DM51	RNA-binding protein Musashi homolog 2	13.48	1	nucleotide binding; RNA binding	cytoplasm						+
H7C125	Ras-related protein Rab-2A (Fragment)	13.46	1	nucleotide binding		cell communication; regulation of biological process; response to stimulus				+
K7EJM5	TAR DNA-binding protein 43 (Fragment)	13.43	2					+	+
C9JFN4	Basic leucine zipper and W2 domain-containing protein 1 (Fragment)	13.43	1		membrane						+
E7EWF4	Fibroblast growth factor receptor 4 (Fragment)	13.43	1	protein binding	nucleus; organelle lumen; cytoplasm						+
Q04917	14-3-3 protein eta	13.41	1	protein binding	cytoplasm	regulation of biological process; transport; metabolic process; cell communication; response to stimulus; cell differentiation; development; cell organization and biogenesis	+	+	+	+	+
Q9NQR4	Omega-amidase NIT2	13.41	2	catalytic activity	cytoplasm; mitochondrion; cytoskeleton	metabolic process					+
P52294	Importin subunit alpha-1	13.38	2	protein binding; transporter activity	nucleus; membrane; organelle lumen; cytoplasm; cytosol	metabolic process; regulation of biological process; cell death; cell organization and biogenesis; transport; reproduction; cell communication; response to stimulus					+
B8ZZW9	UPF0452 protein C7orf41	13.33	1				+
O76027	Annexin A9	13.33	2	metal ion binding; receptor activity; signal transducer activity; protein binding	cytoplasm; cytosol; cell surface						+
Q96MU8-3	Isoform 3 of Kremen protein 1	13.32	4	protein binding	membrane	cell communication; regulation of biological process; response to stimulus		+		+
F6SK95	Olfactory receptor 12D3	13.29	1	signal transducer activity; receptor activity	membrane	cell communication; regulation of biological process; response to stimulus			+
P10912-3	Isoform 3 of Growth hormone receptor	13.27	3	protein binding				+		+
Q9UJY1	Heat shock protein beta-8	13.27	1	catalytic activity; protein binding	nucleus; cytoplasm	response to stimulus; cell death					+
E9PQG3	26S proteasome non-ATPase regulatory subunit 13	13.27	1								+
P26572	Alpha-1,3-mannyl-glycoprotein 2-beta-N-acetylglucaminyltransferase	13.26	4	catalytic activity; metal ion binding	cytoplasm; Golgi; membrane	development; metabolic process	+				+
Q66K79-2	Isoform 2 of Carboxypeptidase Z	13.26	5	catalytic activity; protein binding; metal ion binding		metabolic process	+	+
G5E9S2	(3R)-hydroxyacyl-CoA dehydrogenase	13.26	4	nucleotide binding; catalytic activity; protein binding	cytoplasm; membrane; organelle lumen	metabolic process					+
Q8IV13-2	Isoform 2 of Cyclin-J-like protein	13.25	1		nucleus	regulation of biological process	+
P54753	Ephrin type-B receptor 3	13.23	9	nucleotide binding; catalytic activity; receptor activity; signal transducer activity; protein binding	membrane	development; metabolic process; cell communication; regulation of biological process; response to stimulus; cell differentiation; cell organization and biogenesis; cellular component movement	+	+	+	+
Q9BQ51	Programmed cell death 1 ligand 2	13.19	3	protein binding	extracellular; membrane	response to stimulus; regulation of biological process; cell proliferation	+	+	+	+
O75339	Cartilage intermediate layer protein 1	13.18	12	catalytic activity; protein binding	extracellular	cell communication; regulation of biological process; response to stimulus	+	+	+	+
Q99967-2	Isoform 2 of Cbp/p300-interacting transactivator 2	13.15	1	protein binding	chromosome; nucleus; organelle lumen; cytoplasm	metabolic process; regulation of biological process; cell differentiation; development; response to stimulus; cell communication; reproduction; cell proliferation; cellular component movement; cell death	+
O75436-2	Isoform 2 of Vacuolar protein sorting-associated protein 26A	13.15	2					+	+	+	+
K7EPL7	Ankyrin repeat and SAM domain-containing protein 3 (Fragment)	13.15	1	protein binding	membrane
Q2M2I5	Keratin, type I cytkeletal 24	13.14	2	structural molecule activity	cytoplasm; cytoskeleton		+	+	+	+	+
Q6ZN68-3	Isoform 3 of Putative protein dpy-19 homolog 2-like 2	13.14	1		membrane					+
K7EIH9	Carbonic anhydrase 4 (Fragment)	13.13	1				+
E5RK25	Integrin beta (Fragment)	13.13	1	receptor activity; protein binding	membrane	cell communication; regulation of biological process; response to stimulus; development					+
C9JH92	Quinone oxidoreductase (Fragment)	13.11	1	metal ion binding; catalytic activity	cytoplasm; Golgi	metabolic process	+
P24752	Acetyl-CoA acetyltransferase, mitochondrial	13.11	3	catalytic activity; protein binding; metal ion binding	cytoplasm; mitochondrion; membrane; organelle lumen	development; metabolic process; response to stimulus; cell organization and biogenesis					+
I3L1G1	TOM1-like protein 1 (Fragment)	13.1	1			transport					+
F5H4J2	Peroxisomal membrane protein PEX14	13.1	1	protein binding	cytoplasm; membrane	cell organization and biogenesis; transport; metabolic process; regulation of biological process
B8ZZQ6	Thymin alpha-1	13.08	1		nucleus; organelle lumen; cytoplasm		+	+	+	+
Q86X91	Inactive tyrine-protein kinase 7	13.07	4	catalytic activity; receptor activity; signal transducer activity; protein binding; nucleotide binding	membrane	development; cell communication; regulation of biological process; response to stimulus; cell differentiation; cell organization and biogenesis; cellular component movement		+	+
P51149	Ras-related protein Rab-7a	13.04	2	nucleotide binding; catalytic activity; protein binding	nucleus; cytoplasm; vacuole; membrane; endosome; Golgi	metabolic process; transport; cell communication; regulation of biological process; response to stimulus; development; cell organization and biogenesis				+
P50440-2	Isoform 2 of Glycine amidinotransferase, mitochondrial	13.04	2	catalytic activity	cytoplasm						+
O94910	Latrophilin-1	13.03	13	signal transducer activity; receptor activity; protein binding	membrane; cytoskeleton	cell communication; regulation of biological process; response to stimulus; development	+	+	+	+
C9J2P2	DnaJ homolog subfamily B member 6 (Fragment)	13.01	1	DNA binding; protein binding	nucleus; cytoplasm	metabolic process; regulation of biological process; development					+
Q71RC9	Small integral membrane protein 5	12.99	1	catalytic activity	membrane	metabolic process	+			+
K7ERC2	Protein AATF (Fragment)	12.99	1
B1ALD2	AP-4 complex subunit beta-1 (Fragment)	12.98	2	transporter activity	cytoplasm; Golgi; membrane	transport	+				+
A6QRJ0	Deoxyribonuclease-1-like 1 (Fragment)	12.98	1	catalytic activity		metabolic process					+
P09543-2	Isoform CNPI of 2',3'-cyclic-nucleotide 3'-phphodiesterase	12.97	3	RNA binding; catalytic activity; nucleotide binding	extracellular; cytoplasm; cytoskeleton; membrane	cell organization and biogenesis; metabolic process; cell communication; cell differentiation; development; response to stimulus		+			+
Q99456	Keratin, type I cytkeletal 12	12.96	2	structural molecule activity	cytoskeleton	development	+	+	+	+	+
Q9Y478	5'-AMP-activated protein kinase subunit beta-1	12.96	2	catalytic activity; protein binding	nucleus; cytoplasm; cytosol	metabolic process; regulation of biological process; cell communication; response to stimulus; cell organization and biogenesis					+
C9J2F8	HCG22882, isoform CRA_a	12.96	1
P14314-2	Isoform 2 of Glucidase 2 subunit beta	12.95	5	RNA binding; protein binding; metal ion binding	cytoplasm; endoplasmic reticulum; organelle lumen	metabolic process; cell communication; regulation of biological process; response to stimulus; defense response	+	+	+
C9JTK6	Obg-like ATPase 1 (Fragment)	12.93	1	nucleotide binding; transporter activity	membrane	transport					+
Q5JUV6	Cytolic purine 5'-nucleotidase (Fragment)	12.93	1	nucleotide binding; protein binding; catalytic activity; metal ion binding	cytoplasm; cytosol	metabolic process					+
O75529-2	Isoform 2 of TAF5-like RNA polymerase II p300/CBP-associated factor-associated factor 65 kDa subunit 5L	12.92	1	catalytic activity	nucleus; organelle lumen	metabolic process; regulation of biological process; cell organization and biogenesis					+
C9JSU7	STE20-related kinase adapter protein beta (Fragment)	12.89	1	catalytic activity; nucleotide binding	membrane	metabolic process					+
P07360	Complement component C8 gamma chain	12.87	2	protein binding	extracellular; membrane	defense response; metabolic process; regulation of biological process; response to stimulus; cell death	+		+	+
E5RG94	Initol monophphatase 1	12.87	1	catalytic activity		metabolic process; response to stimulus
Q7Z6A9-2	Isoform 2 of B- and T-lymphocyte attenuator	12.86	2	receptor activity	membrane; cell surface	cell communication; regulation of biological process; response to stimulus; cell proliferation		+
O75695	Protein XRP2	12.86	2	nucleotide binding; catalytic activity; enzyme regulator activity; protein binding	cytoplasm; membrane	cell organization and biogenesis; metabolic process; transport; regulation of biological process					+
F5H1Q6	Uncharacterized protein	12.84	1
Q5TAA0	Tetratricopeptide repeat protein 22	12.83	2	protein binding							+
P01764	Ig heavy chain V-III region VH26	12.82	2	protein binding	extracellular; membrane	response to stimulus; metabolic process; regulation of biological process; defense response	+	+	+	+	+
Q53GQ0	Estradiol 17-beta-dehydrogenase 12	12.82	2	nucleotide binding; protein binding; catalytic activity	cytoplasm; endoplasmic reticulum; membrane	metabolic process; regulation of biological process; cell organization and biogenesis					+
Q99460-2	Isoform 2 of 26S proteasome non-ATPase regulatory subunit 1	12.8	5	enzyme regulator activity	proteasome; nucleus; organelle lumen; cytoplasm; cytosol	regulation of biological process; metabolic process; development; cell death; cell communication; response to stimulus					+
J3KRS1	Dehydrogenase/reductase SDR family member 7B (Fragment)	12.8	1	nucleotide binding; catalytic activity	membrane	metabolic process					+
Q16706	Alpha-mannidase 2	12.76	10	catalytic activity; metal ion binding	cytoplasm; Golgi; membrane	development; metabolic process; cell organization and biogenesis	+		+		+
B1AQP4	Nitrilase 1	12.76	2	catalytic activity	cytoplasm; mitochondrion	metabolic process					+
P40189	Interleukin-6 receptor subunit beta	12.75	9	receptor activity; signal transducer activity; protein binding	extracellular; membrane; cell surface	defense response; regulation of biological process; response to stimulus; metabolic process; cell communication; cell proliferation; cellular component movement; cell death; cell differentiation; development; cellular homeostasis	+	+	+	+
O75629	Protein CREG1	12.73	2	protein binding; nucleotide binding; catalytic activity	extracellular; nucleus; organelle lumen	metabolic process; regulation of biological process; development; cell proliferation	+	+	+	+
P54793	Arylsulfatase F	12.71	6	catalytic activity; metal ion binding	extracellular; cytoplasm; endoplasmic reticulum; organelle lumen	metabolic process	+			+	+
O75251	NADH dehydrogenase [ubiquinone] iron-sulfur protein 7, mitochondrial	12.68	1	catalytic activity; metal ion binding; protein binding	cytoplasm; mitochondrion; membrane	metabolic process; transport; cell organization and biogenesis					+
Q6UX71	Plexin domain-containing protein 2	12.67	5	protein binding	membrane		+	+		+
Q6ZN66	Guanylate-binding protein 6	12.64	4	nucleotide binding; catalytic activity		metabolic process	+				+
P00736	Complement C1r subcomponent	12.62	5	catalytic activity; metal ion binding	extracellular	metabolic process; response to stimulus; regulation of biological process; defense response	+	+	+		+
C9J1E6	EF-hand calcium-binding domain-containing protein 5 (Fragment)	12.62	1				+
H0Y7X6	Spliceome RNA helicase DDX39B (Fragment)	12.62	3	catalytic activity; nucleotide binding							+
F5GX32	DNA repair protein RAD52 homolog	12.62	1			metabolic process; response to stimulus
Q9H2A2-4	Isoform 4 of Aldehyde dehydrogenase family 8 member A1	12.59	3	catalytic activity	cytoplasm	metabolic process	+
F5GXJ9	CD166 antigen	12.59	4	protein binding	cell surface; membrane	cell differentiation; cell organization and biogenesis; development; response to stimulus		+	+
O15269-2	Isoform 2 of Serine palmitoyltransferase 1	12.59	1	catalytic activity; protein binding	cytoplasm; endoplasmic reticulum; membrane	metabolic process					+
F5H1Z8	Tyrine-protein phphatase non-receptor type 6 (Fragment)	12.58	1	protein binding
F5H6Y2	UPF0454 protein C12orf49	12.57	1					+
Q99828	Calcium and integrin-binding protein 1	12.57	1	metal ion binding; protein binding	nucleus; organelle lumen; cytoplasm; endoplasmic reticulum; membrane	metabolic process; response to stimulus; cell death; cell proliferation; regulation of biological process					+
Q8N335	Glycerol-3-phphate dehydrogenase 1-like protein	12.54	2	nucleotide binding; catalytic activity; protein binding	cytoplasm; cytosol	metabolic process	+				+
E7ES19	Thrombpondin-4	12.53	5	protein binding; metal ion binding	extracellular	development; cell differentiation; cell organization and biogenesis	+	+
P28838-2	Isoform 2 of Cytol aminopeptidase	12.5	4	metal ion binding; catalytic activity	nucleus; organelle lumen; cytoplasm; mitochondrion	metabolic process	+				+
G3XAN4	Translocating chain-associated membrane protein 1	12.5	1	receptor activity; protein binding	cytoplasm; endoplasmic reticulum; membrane	metabolic process; transport; reproduction
H7C4H2	Signal recognition particle receptor subunit beta (Fragment)	12.5	2	nucleotide binding							+
O76013-2	Isoform 2 of Keratin, type I cuticular Ha6	12.47	3	catalytic activity; motor activity; structural molecule activity	cytoskeleton	cell differentiation; development; regulation of biological process	+	+	+	+	+
Q9H756	Leucine-rich repeat-containing protein 19	12.43	3		membrane			+	+	+
H3BPJ9	NADH dehydrogenase [ubiquinone] 1 beta subcomplex subunit 10	12.42	1					+
Q16832	Discoidin domain-containing receptor 2	12.4	5	nucleotide binding; catalytic activity; receptor activity; signal transducer activity; protein binding	membrane	development; metabolic process; cell communication; regulation of biological process; response to stimulus; cell proliferation; cell organization and biogenesis; cellular component movement; cell differentiation	+	+	+
E9PLL0	Protein MVB12A (Fragment)	12.4	1		nucleus; organelle lumen; cytoplasm					+
O43866	CD5 antigen-like	12.39	3	receptor activity	extracellular; membrane	cell death; defense response; response to stimulus		+
B8ZZ75	Alde 1-epimerase	12.37	1	catalytic activity		metabolic process					+
Q6NUS6-3	Isoform 3 of Tectonic-3	12.35	3		membrane	cell death; cell communication; regulation of biological process; response to stimulus; cell differentiation; cell organization and biogenesis	+	+	+
Q9NR81-4	Isoform 4 of Rho guanine nucleotide exchange factor 3	12.35	1	enzyme regulator activity; protein binding		cell communication; regulation of biological process; response to stimulus					+
K7EMC3	Apolipoprotein C-IV	12.33	1					+
P30530-2	Isoform Short of Tyrine-protein kinase receptor UFO	12.32	7	catalytic activity; protein binding; nucleotide binding		metabolic process	+	+	+	+	+
P31997	Carcinoembryonic antigen-related cell adhesion molecule 8	12.32	2	protein binding	extracellular; membrane	response to stimulus		+		+
F8WCD0	E3 ubiquitin-protein ligase RNF149	12.31	3	protein binding; metal ion binding	membrane			+	+	+
Q15848	Adiponectin	12.3	2	protein binding	extracellular; cytoplasm; endoplasmic reticulum	response to stimulus; metabolic process; regulation of biological process; cell communication; cell differentiation; transport; cellular component movement; development; cell death; cell proliferation; defense response; cell organization and biogenesis; cellular homeostasis		+	+
Q96C11-4	Isoform 3 of FGGY carbohydrate kinase domain-containing protein	12.3	2	catalytic activity		metabolic process; cell death; cellular homeostasis					+
B4DHT5	Acyl-CoA synthetase family member 2, mitochondrial	12.29	3	catalytic activity; nucleotide binding	cytoplasm; mitochondrion	metabolic process		+			+
H0YLU2	Proteasome activator complex subunit 1 (Fragment)	12.28	1		proteasome		+
F8WDD8	Putative uncharacterized protein C3orf65	12.28	1
E9PNX9	Leupaxin	12.26	1
P62070	Ras-related protein R-Ras2	12.25	1	nucleotide binding; catalytic activity; protein binding	cytoplasm; endoplasmic reticulum; membrane	metabolic process; cell communication; regulation of biological process; response to stimulus; cellular component movement					+
O95633-2	Isoform 2 of Follistatin-related protein 3	12.24	2				+	+
H0YLB9	Alpha-mannidase 2x (Fragment)	12.23	5	catalytic activity; metal ion binding	membrane	metabolic process	+				+
C9IYB4	[Pyruvate dehydrogenase [lipoamide]] kinase isozyme 1, mitochondrial (Fragment)	12.23	1	nucleotide binding					+
B0S865	Lysomal thioesterase PPT2 (Fragment)	12.22	2	catalytic activity	cytoplasm; vacuole	metabolic process	+	+
O95968	Secretoglobin family 1D member 1	12.22	1		extracellular					+
H7C1X3	PAK-2p34 (Fragment)	12.22	1	catalytic activity; nucleotide binding		metabolic process					+
Q96MM7-2	Isoform 2 of Heparan-sulfate 6-O-sulfotransferase 2	12.2	6	catalytic activity	cytoplasm; Golgi; membrane	metabolic process	+		+
Q13938	Calcyphin	12.17	2	metal ion binding	nucleus; cytoplasm; membrane	cell communication; regulation of biological process; response to stimulus	+
H0YDV2	Coiled-coil domain-containing protein 73 (Fragment)	12.17	1
P49327	Fatty acid synthase	12.15	15	nucleotide binding; catalytic activity; protein binding; metal ion binding	cytoplasm; mitochondrion; Golgi; cytosol; membrane	metabolic process; regulation of biological process					+
Q6FHJ7	Secreted frizzled-related protein 4	12.14	2	protein binding; receptor activity; signal transducer activity	extracellular; nucleus; cytoplasm; cell surface; membrane	development; cell organization and biogenesis; metabolic process; regulation of biological process; transport; cell differentiation; reproduction; cell proliferation; response to stimulus; cell communication; cell death		+
Q969H8	UPF0556 protein C19orf10	12.14	2		extracellular; cytoplasm; endoplasmic reticulum; organelle lumen	cell communication; metabolic process; regulation of biological process; response to stimulus		+	+
K7EKI8	Periplakin	12.14	15		cytoskeleton					+	+
H7C4J0	Uncharacterized protein C1orf222 (Fragment)	12.12	1
P29279-2	Isoform 2 of Connective tissue growth factor	12.11	3	protein binding	extracellular	cell growth; cell organization and biogenesis; regulation of biological process	+	+
Q7Z7M0	Multiple epidermal growth factor-like domains protein 8	12.06	19	structural molecule activity; metal ion binding; protein binding	membrane		+	+	+	+	+
Q86X83	COMM domain-containing protein 2	12.06	1	protein binding							+
Q8TBX8-2	Isoform 2 of Phphatidylinitol 5-phphate 4-kinase type-2 gamma	12.06	2	nucleotide binding; catalytic activity; protein binding	nucleus; organelle lumen; cytoplasm; membrane	metabolic process					+
B4DN60	Asparagine--tRNA ligase, cytoplasmic	12.04	1	nucleotide binding; catalytic activity	cytoplasm; mitochondrion; cytosol	metabolic process
B0QYT5	Ran GTPase activating protein 1 (Fragment)	12	1	enzyme regulator activity; protein binding	chromosome; cytoskeleton; membrane; nucleus; cytoplasm; cytosol	cell organization and biogenesis; cell communication; regulation of biological process; response to stimulus; metabolic process; transport	+
B1AJZ5	Mannyl-oligaccharide 1,2-alpha-mannidase IC	12	3	catalytic activity; metal ion binding	cytoplasm; Golgi; membrane	metabolic process	+		+		+
P05976-2	Isoform MLC3 of Myin light chain 1/3, skeletal muscle isoform	12	1	metal ion binding; structural molecule activity	cytoplasm; cytosol; cytoskeleton	development; cellular component movement
Q5KU26	Collectin-12	11.99	8	receptor activity; signal transducer activity; metal ion binding	extracellular; membrane	cell communication; defense response; regulation of biological process; response to stimulus; transport; cell organization and biogenesis	+	+	+	+
F8W0A2	Iron-sulfur protein NUBPL (Fragment)	11.98	1								+
G5EA52	Protein disulfide isomerase family A, member 3, isoform CRA_b	11.96	4	catalytic activity; protein binding	cytoplasm; endoplasmic reticulum; organelle lumen; cell surface	development; metabolic process; transport; cell communication; regulation of biological process; response to stimulus; cell death; cellular homeostasis	+		+	+	+
Q9NUV7	Serine palmitoyltransferase 3	11.96	2	catalytic activity	cytoplasm; endoplasmic reticulum; membrane	metabolic process	+
I3L294	Monoacylglycerol lipase ABHD12 (Fragment)	11.95	1	catalytic activity							+
Q5TBH0	Serine/threonine-protein kinase Nek6 (Fragment)	11.94	1	metal ion binding; catalytic activity; signal transducer activity; protein binding; nucleotide binding	cytoskeleton; nucleus; cytoplasm; organelle lumen	cell division; metabolic process; cell death; cell organization and biogenesis; cell communication; regulation of biological process; response to stimulus					+
Q13332-3	Isoform PTPS-MEB of Receptor-type tyrine-protein phphatase S	11.88	14	catalytic activity; protein binding	membrane	metabolic process	+	+	+	+	+
C9JAF7	Synaptomal-associated protein (Fragment)	11.88	1	protein binding	nucleus; organelle lumen; cytoplasm
B7Z6Q8	Ephrin type-A receptor 4	11.87	1	nucleotide binding; catalytic activity; receptor activity; signal transducer activity; protein binding	cytoplasm; membrane; cytoskeleton; endosome	metabolic process; cell communication; regulation of biological process; response to stimulus; cell differentiation; cell organization and biogenesis; development	+	+		+
E9PRE7	Pyruvate carboxylase, mitochondrial	11.86	2	catalytic activity; nucleotide binding; metal ion binding		metabolic process					+
P62081	40S ribomal protein S7	11.86	2	RNA binding; structural molecule activity; protein binding	nucleus; organelle lumen; cytoplasm; cytoskeleton; cytosol; ribosome	metabolic process; cell organization and biogenesis; transport; reproduction					+
Q8N3G9-3	Isoform 3 of Transmembrane protein 130	11.84	1		cytoplasm; Golgi; membrane						+
H7BXI4	Amyloid-like protein 2	11.83	7	DNA binding; enzyme regulator activity; protein binding; metal ion binding	nucleus; membrane	response to stimulus; cellular homeostasis; cell communication; metabolic process; regulation of biological process; reproduction; development; cell organization and biogenesis	+	+	+	+
J3QLB2	Zinc transporter ZIP11 (Fragment)	11.83	1	transporter activity	membrane	transport					+
J3KN25	Galactocerebridase	11.82	5	catalytic activity	cytoplasm; mitochondrion; vacuole; organelle lumen	metabolic process	+				+
B4DDD6	Drebrin-like protein	11.82	1	protein binding; enzyme regulator activity	cytoplasm; cytosol; cytoskeleton	transport; cell death; cell organization and biogenesis; cell communication; metabolic process; regulation of biological process; response to stimulus					+
Q9H773	dCTP pyrophphatase 1	11.76	1	nucleotide binding; metal ion binding; catalytic activity	cytoplasm; cytosol	metabolic process; cell organization and biogenesis	+				+
P49913	Cathelicidin antimicrobial peptide	11.76	2		extracellular; cytoplasm; cytosol	defense response; response to stimulus; regulation of biological process; cell organization and biogenesis	+
C9JG19	C-X-C chemokine receptor type 2 (Fragment)	11.76	1	receptor activity; signal transducer activity	membrane	cell death; response to stimulus; cell communication; regulation of biological process		+	+	+
F8WAV6	SRSF protein kinase 2	11.76	1					+
P20774	Mimecan	11.74	3	protein binding	extracellular; cytoplasm; Golgi; organelle lumen; vacuole	metabolic process; cell proliferation; regulation of biological process	+
P09923	Intestinal-type alkaline phphatase	11.74	5	catalytic activity; metal ion binding	membrane	metabolic process	+	+		+	+
P01710	Ig lambda chain V-II region BO	11.71	1	protein binding	extracellular; membrane	response to stimulus; metabolic process; regulation of biological process; defense response	+
Q9H8L6	Multimerin-2	11.7	9	protein binding	extracellular; membrane	development; transport; cell communication; regulation of biological process; response to stimulus; cellular component movement	+	+	+	+	+
B1ALC3	Kinesin family member 12, isoform CRA_c	11.7	4	nucleotide binding; catalytic activity; motor activity	cytoplasm; cytoskeleton	cellular component movement	+	+	+	+	+
Q9NPF0	CD320 antigen	11.7	3	protein binding	cytoplasm; endoplasmic reticulum; membrane	cell growth; cell organization and biogenesis; regulation of biological process		+
Q5TF55	Delta-1-pyrroline-5-carboxylate dehydrogenase, mitochondrial (Fragment)	11.68	2	catalytic activity; protein binding	cytoplasm; mitochondrion; organelle lumen	metabolic process		+	+		+
P26599	Polypyrimidine tract-binding protein 1	11.68	3	nucleotide binding; RNA binding; protein binding	nucleus; organelle lumen	metabolic process; regulation of biological process; cell differentiation					+
Q92882	teoclast-stimulating factor 1	11.68	1	protein binding	cytoplasm	cell communication; regulation of biological process; response to stimulus					+
C9JKZ3	Transmembrane protease serine 2 (Fragment)	11.66	4	catalytic activity; receptor activity; protein binding	cytoplasm; membrane	metabolic process	+	+			+
O00322	Uroplakin-1a	11.63	2	protein binding	cytoplasm; endoplasmic reticulum; membrane	cell differentiation; cell organization and biogenesis				+
F5H4G7	Importin subunit alpha	11.63	2	protein binding; transporter activity	nucleus; cytoplasm	transport					+
K7EPG4	V-type proton ATPase 116 kDa subunit a isoform 1 (Fragment)	11.62	2								+
Q8N5J2-2	Isoform 2 of Protein FAM63A	11.62	1								+
B3KR61	HCG1811060, isoform CRA_c	11.61	1	catalytic activity	cytoplasm; membrane; mitochondrion	metabolic process; cell organization and biogenesis				+
P54826	Growth arrest-specific protein 1	11.59	3	protein binding	membrane	cell proliferation; regulation of biological process; cell differentiation; cell organization and biogenesis; development; response to stimulus; cell communication; metabolic process; cell death; cell growth; transport	+
F5H3I4	Alpha-centractin	11.59	1	nucleotide binding	cytoplasm; cytoskeleton						+
J3KTH4	Docking protein 6 (Fragment)	11.54	1	protein binding				+
P40926	Malate dehydrogenase, mitochondrial	11.54	3	nucleotide binding; catalytic activity; protein binding	nucleus; organelle lumen; cytoplasm; mitochondrion; membrane	metabolic process				+	+
Q27J81-3	Isoform 3 of Inverted formin-2	11.54	1	protein binding	nucleus; cytoplasm; endoplasmic reticulum	cell organization and biogenesis					+
Q08345-2	Isoform 2 of Epithelial discoidin domain-containing receptor 1	11.53	7	catalytic activity; receptor activity; signal transducer activity; protein binding; nucleotide binding; metal ion binding	extracellular; membrane	cell growth; cell organization and biogenesis; regulation of biological process; metabolic process; cell communication; response to stimulus; development; reproduction; transport; cell proliferation; cellular component movement	+	+	+	+	+
Q6P9A2	Putative polypeptide N-acetylgalactaminyltransferase-like protein 4	11.53	5	catalytic activity	cytoplasm; Golgi; membrane	metabolic process	+		+		+
P23470-2	Isoform 2 of Receptor-type tyrine-protein phphatase gamma	11.51	11	catalytic activity; protein binding	membrane	metabolic process	+	+	+	+
B7Z3I9	Delta-aminolevulinic acid dehydratase	11.5	3	catalytic activity; metal ion binding; protein binding	cytoplasm; cytosol	metabolic process; cell organization and biogenesis	+				+
P01615	Ig kappa chain V-II region FR	11.5	1	protein binding	extracellular; membrane	response to stimulus; metabolic process; regulation of biological process; defense response	+	+	+
B4DFL2	Isocitrate dehydrogenase [NADP]	11.5	3	metal ion binding; catalytic activity; nucleotide binding	cytoplasm; mitochondrion; membrane; organelle lumen	metabolic process				+	+
Q8NFQ8	Torsin-1A-interacting protein 2	11.49	3		nucleus; cytoplasm; endoplasmic reticulum; membrane		+
C9JHJ7	Activin receptor type-1 (Fragment)	11.49	1	catalytic activity; receptor activity; signal transducer activity; protein binding	membrane	development; cell differentiation; cellular component movement; defense response; response to stimulus; metabolic process; cell communication; regulation of biological process; reproduction		+
Q9UPT5-2	Isoform 2 of Exocyst complex component 7	11.49	3	protein binding	cytoplasm; cytoskeleton; cytosol; membrane	transport					+
H3BSG2	Cadherin-16	11.48	6	metal ion binding	membrane		+	+	+	+	+
Q8N386	Leucine-rich repeat-containing protein 25	11.48	3		membrane			+
P20338	Ras-related protein Rab-4A	11.47	1				+		+	+	+
C9JRY4	Vesicle-trafficking protein SEC22a (Fragment)	11.47	1		membrane	transport
H0YMT6	Disintegrin and metalloproteinase domain-containing protein 8 (Fragment)	11.43	1	catalytic activity; metal ion binding		metabolic process		+
Q9Y394-2	Isoform 2 of Dehydrogenase/reductase SDR family member 7	11.42	2	nucleotide binding; catalytic activity		metabolic process					+
P17858	6-phphofructokinase, liver type	11.41	5	nucleotide binding; catalytic activity; protein binding; metal ion binding	cytoplasm; cytosol	metabolic process; response to stimulus; cell communication; regulation of biological process; transport; cell organization and biogenesis					+
E5RJJ5	Proton-coupled amino acid transporter 2	11.39	3		membrane					+	+
H0YJP3	T1-TrpRS (Fragment)	11.35	1	nucleotide binding; catalytic activity	cytoplasm	metabolic process	+
P18206-2	Isoform 1 of Vinculin	11.35	8	protein binding; catalytic activity; structural molecule activity	cytoskeleton; extracellular; cytoplasm; cytosol; membrane	transport; cellular component movement; coagulation; response to stimulus; cell organization and biogenesis; regulation of biological process	+		+		+
Q14106	Protein Tob2	11.34	1	protein binding	nucleus; cytoplasm	reproduction; cell proliferation; regulation of biological process; metabolic process; cell differentiation; development				+
Q9NP55	BPI fold-containing family A member 1	11.33	2		extracellular	defense response; response to stimulus	+
G3V295	Proteasome subunit alpha type	11.33	2	catalytic activity	proteasome; nucleus; cytoplasm	metabolic process	+			+
Q86VP6-2	Isoform 2 of Cullin-associated NEDD8-dissociated protein 1	11.3	7		cytoplasm; membrane	transport	+				+
C9IY88	3-hydroxyanthranilate 3,4-dioxygenase (Fragment)	11.3	1	catalytic activity; metal ion binding	cytoplasm; membrane; mitochondrion	metabolic process		+
C9J6G3	Geranylgeranyl pyrophphate synthase (Fragment)	11.3	1	catalytic activity	membrane	metabolic process					+
Q8N271	Prominin-2	11.27	8		membrane; extracellular		+	+	+	+	+
O60234	Glia maturation factor gamma	11.27	1	protein binding; enzyme regulator activity		metabolic process; regulation of biological process	+
O95274	Ly6/PLAUR domain-containing protein 3	11.27	2		membrane			+			+
O94805	Actin-like protein 6B	11.27	1	structural molecule activity; nucleotide binding	nucleus; organelle lumen	cell organization and biogenesis; metabolic process; regulation of biological process; development
P53597	Succinyl-CoA ligase [ADP/GDP-forming] subunit alpha, mitochondrial	11.27	2	nucleotide binding; catalytic activity; protein binding	cytoplasm; mitochondrion; membrane; organelle lumen	metabolic process			+	+	+
H0YBH3	E3 ubiquitin-protein ligase HACE1 (Fragment)	11.25	1	catalytic activity		metabolic process
Q96DR5	BPI fold-containing family A member 2	11.24	1		extracellular
Q8NH68	Protein OR51C1P	11.22	1	signal transducer activity; receptor activity	membrane	cell communication; regulation of biological process; response to stimulus
F5GX39	Transmembrane emp24 domain-containing protein 2	11.21	1		membrane	development; transport					+
E9PSD3	Acidic fibroblast growth factor intracellular-binding protein	11.21	1	protein binding	membrane						+
P20618	Proteasome subunit beta type-1	11.2	2	catalytic activity; protein binding	proteasome; nucleus; organelle lumen; cytoplasm; cytosol	regulation of biological process; metabolic process; development; cell death; cell communication; response to stimulus; reproduction	+
K7ERE2	Transmembrane protein 106A (Fragment)	11.2	1							+
Q6UXB3	Ly6/PLAUR domain-containing protein 2	11.2	1		membrane					+
Q8N0V5	N-acetyllactaminide beta-1,6-N-acetylglucaminyl-transferase, isoform A	11.19	3	catalytic activity	cytoplasm; Golgi; membrane	metabolic process; development	+
O95154	Aflatoxin B1 aldehyde reductase member 3	11.18	2	catalytic activity	cytoplasm; cytosol	metabolic process	+				+
I3L3Z4	Uromodulin, secreted form (Fragment)	11.18	1	metal ion binding					+
H3BTP7	60S ribomal protein L4 (Fragment)	11.18	1	structural molecule activity	cytoplasm; ribosome	metabolic process
Q96CF2	Charged multivesicular body protein 4c	11.16	1		cytoplasm; endosome; cytosol; membrane	transport; cell organization and biogenesis					+
P42330	Aldo-keto reductase family 1 member C3	11.15	1	catalytic activity; receptor activity; signal transducer activity	nucleus; cytoplasm	transport; metabolic process; cell communication; regulation of biological process; response to stimulus; cell proliferation; development; reproduction; cell death; cell differentiation	+				+
D6RE16	Netrin receptor UNC5C	11.15	3	protein binding			+	+	+
B0YJC4	Vimentin	11.14	5	catalytic activity; motor activity; structural molecule activity; protein binding	cytoplasm; cytosol; cytoskeleton; membrane	cell organization and biogenesis; metabolic process; cell death; cellular component movement; regulation of biological process; cell differentiation; development; reproduction	+	+	+
P25024	C-X-C chemokine receptor type 1	11.14	1	signal transducer activity; receptor activity; protein binding	membrane	cellular component movement; response to stimulus; defense response; cell communication; regulation of biological process; metabolic process; transport
H3BNT3	UPF0585 protein C16orf13 (Fragment)	11.11	1	catalytic activity
C9IZL7	Non-POU domain-containing octamer-binding protein (Fragment)	11.11	1	nucleotide binding							+
G3V2Y4	Serine hydroxymethyltransferase (Fragment)	11.11	1	catalytic activity; protein binding	cytoplasm; mitochondrion; membrane; organelle lumen	metabolic process; cell proliferation; regulation of biological process; cell organization and biogenesis					+
H0Y8X1	Succinate dehydrogenase [ubiquinone] flavoprotein subunit, mitochondrial (Fragment)	11.11	1	catalytic activity		metabolic process					+
B3KQZ9	Tumor necris factor receptor type 1-associated DEATH domain protein	11.11	1	signal transducer activity; protein binding	nucleus; cytoplasm; cytosol; cytoskeleton	cell death; regulation of biological process; metabolic process; cell communication; response to stimulus; development					+
E7ENL6	Collagen alpha-3(VI) chain	11.09	22	enzyme regulator activity; protein binding			+	+	+	+	+
Q09328	Alpha-1,6-mannylglycoprotein 6-beta-N-acetylglucaminyltransferase A	11.07	4	catalytic activity	cytoplasm; Golgi; membrane	metabolic process	+				+
Q6S8J3	POTE ankyrin domain family member E	11.07	2	protein binding; nucleotide binding			+		+	+	+
Q9Y696	Chloride intracellular channel protein 4	11.07	1	transporter activity; protein binding	nucleus; cytoplasm; mitochondrion; cytoskeleton; cytosol; membrane; cell surface; organelle lumen	transport; cell differentiation; development; cellular component movement; regulation of biological process; cell organization and biogenesis; response to stimulus	+				+
H0YCG5	Serine/threonine-protein kinase PAK 1 (Fragment)	11.07	1	catalytic activity; nucleotide binding		metabolic process					+
P00748	Coagulation factor XII	11.06	5	catalytic activity; protein binding	extracellular; membrane	defense response; metabolic process; response to stimulus; regulation of biological process; coagulation	+	+	+	+
Q14118	Dystroglycan	11.06	7	protein binding; metal ion binding; structural molecule activity	extracellular; nucleus; organelle lumen; cytoplasm; cytoskeleton; membrane	metabolic process; transport; cell organization and biogenesis; cell differentiation; development; reproduction; cell communication; cellular homeostasis; cellular component movement; regulation of biological process; response to stimulus	+	+	+	+
P78386	Keratin, type II cuticular Hb5	11.05	2	structural molecule activity	cytoskeleton; membrane	development		+		+	+
F8VV56	CD63 antigen	11.03	2	protein binding	cytoplasm; vacuole; endosome; membrane	cellular component movement; regulation of biological process; cell differentiation; cell organization and biogenesis; transport	+	+	+	+
Q3SY37	CMA1 protein	11.03	1	catalytic activity	extracellular	metabolic process; cell organization and biogenesis; defense response; regulation of biological process; response to stimulus		+
P78310-4	Isoform 4 of Coxsackievirus and adenovirus receptor	11	1	protein binding	cytoplasm; extracellular; nucleus; organelle lumen; membrane	cell organization and biogenesis; development; coagulation; response to stimulus; cellular component movement; reproduction; cell differentiation; regulation of biological process; defense response; cell proliferation; transport; cell communication		+
P05023-3	Isoform 3 of Sodium/potassium-transporting ATPase subunit alpha-1	10.99	8	nucleotide binding; catalytic activity; transporter activity; protein binding; metal ion binding	cytoplasm; endoplasmic reticulum; Golgi; membrane	regulation of biological process; transport; metabolic process; response to stimulus				+	+
C9JIJ6	Glutaminase kidney isoform, mitochondrial (Fragment)	10.98	1	catalytic activity	cytoplasm; mitochondrion; membrane	regulation of biological process; metabolic process; cell communication; response to stimulus; cell organization and biogenesis					+
Q5SYZ4	Cellular retinoic acid binding protein 2 (Fragment)	10.98	1	transporter activity	nucleus; organelle lumen; cytoplasm; endoplasmic reticulum	metabolic process; regulation of biological process; transport; cell communication; response to stimulus; development					+
Q99523	Sortilin	10.95	6	receptor activity; signal transducer activity; protein binding	nucleus; cytoplasm; vacuole; membrane; endosome; endoplasmic reticulum; Golgi; cell surface	transport; cell communication; regulation of biological process; response to stimulus; development; metabolic process; cell differentiation; cell organization and biogenesis; cell death	+	+	+	+
P50991	T-complex protein 1 subunit delta	10.95	3	nucleotide binding; protein binding	nucleus; organelle lumen; cytoplasm; cytoskeleton; cytosol	metabolic process					+
P57764	Gasdermin-D	10.95	2			cell communication; response to stimulus					+
B0QY11	Glycyltransferase-like protein LARGE1 (Fragment)	10.93	1	catalytic activity	cytoplasm; Golgi; membrane	metabolic process; cellular homeostasis				+
P07942	Laminin subunit beta-1	10.92	12	catalytic activity; motor activity; signal transducer activity; protein binding; structural molecule activity; nucleotide binding	extracellular; nucleus; cytoplasm; membrane; cytoskeleton; mitochondrion	metabolic process; regulation of biological process; cell communication; response to stimulus; cell differentiation; cell organization and biogenesis; development; reproduction; transport; cellular component movement; cell proliferation	+	+		+	+
Q9NX52	Rhomboid-related protein 2	10.89	1	catalytic activity	membrane	metabolic process
B4DUC5	Exportin-2	10.88	4	protein binding; transporter activity	nucleus; membrane; cytoplasm	transport; cell death; cell proliferation	+				+
Q9Y2V2	Calcium-regulated heat stable protein 1	10.88	1	DNA binding; RNA binding; protein binding	cytoplasm; cytosol	metabolic process; regulation of biological process; cell communication; response to stimulus					+
A2ABE5	HLA class I histocompatibility antigen, Cw-14 alpha chain	10.87	2	protein binding	membrane	response to stimulus	+	+	+
P00533-2	Isoform 2 of Epidermal growth factor receptor	10.86	3	DNA binding; catalytic activity; signal transducer activity; receptor activity; protein binding; nucleotide binding; enzyme regulator activity	cytoplasm; Golgi; membrane; extracellular; nucleus; endosome; endoplasmic reticulum	cell communication; regulation of biological process; response to stimulus; metabolic process; development; cell differentiation; cell organization and biogenesis; cell proliferation; cellular component movement; transport; cell death		+
Q9NWW6-2	Isoform 2 of Nicotinamide ribide kinase 1	10.86	1	catalytic activity; nucleotide binding; metal ion binding		metabolic process					+
K7ERB3	SEC14-like protein 1	10.84	1								+
F8VVI9	Cadherin-19 (Fragment)	10.83	3	metal ion binding	membrane		+			+
P0DJD8	Pepsin A-3	10.82	7	catalytic activity	extracellular	metabolic process	+	+	+	+
Q13057	Bifunctional coenzyme A synthase	10.82	3	nucleotide binding; catalytic activity	nucleus; organelle lumen; cytoplasm; membrane; mitochondrion	metabolic process					+
F5H5J3	Endophilin-A1	10.82	1	protein binding	cytoplasm; membrane	cell organization and biogenesis; metabolic process; regulation of biological process; transport; cell communication					+
F8WCG3	Actin-related protein 2/3 complex subunit 1B	10.8	1	protein binding	cytoskeleton	cell organization and biogenesis; regulation of biological process					+
P55073	Type III iodothyronine deiodinase	10.79	1	catalytic activity	cytoplasm; endosome; membrane	metabolic process		+
E9PDJ7	Neuromedin-U	10.74	1			regulation of biological process
K7ENY6	26S proteasome non-ATPase regulatory subunit 8 (Fragment)	10.71	1								+
E9PHS0	LanC-like protein 1 (Fragment)	10.71	1		cytoskeleton; membrane						+
G3V2I7	Ras and Rab interactor 3	10.69	1	enzyme regulator activity; protein binding	cytoplasm; endosome	transport; cell communication; regulation of biological process; response to stimulus	+
C9J4L5	Cyclic AMP-responsive element-binding protein 1 (Fragment)	10.69	1	DNA binding; protein binding	chromosome; nucleus; organelle lumen; cytoplasm; mitochondrion	metabolic process; regulation of biological process; cell communication; response to stimulus; cell differentiation; cell organization and biogenesis; development; reproduction; transport; cell death		+			+
G3V4P8	Glia maturation factor beta (Fragment)	10.67	1	protein binding			+
Q9HCC0-2	Isoform 2 of Methylcrotonoyl-CoA carboxylase beta chain, mitochondrial	10.67	2	catalytic activity							+
Q8IXK2-2	Isoform 2 of Polypeptide N-acetylgalactaminyltransferase 12	10.66	1	catalytic activity	cytoplasm; Golgi; membrane	metabolic process				+
F5H702	39S ribomal protein L48, mitochondrial	10.62	1	structural molecule activity	cytoplasm; mitochondrion; ribosome	metabolic process	+		+
E5RHS5	Eukaryotic translation initiation factor 3 subunit E (Fragment)	10.62	1	protein binding							+
H0YI57	Beta-1,4 N-acetylgalactaminyltransferase 1 (Fragment)	10.6	1	catalytic activity				+
P16989-2	Isoform 2 of DNA-binding protein A	10.56	1	DNA binding; RNA binding	nucleus; cytoplasm	metabolic process; regulation of biological process; development; reproduction; response to stimulus; cell death				+
A6NCF6	Putative MAGE domain-containing protein MAGEA13P	10.56	1
P05981	Serine protease hepsin	10.55	4	catalytic activity; receptor activity; protein binding; transporter activity	cytoplasm; endoplasmic reticulum; membrane; cell surface; nucleus	metabolic process; cell organization and biogenesis; regulation of biological process; cell differentiation; development; cell growth; cell death; reproduction; cell proliferation; response to stimulus; transport	+	+	+
B7ZAR1	T-complex protein 1 subunit epsilon	10.54	3	nucleotide binding; protein binding	nucleus; organelle lumen; cytoplasm; cytoskeleton; cytosol	metabolic process; response to stimulus		+	+		+
E9PGZ4	Phphatidylinitide phphatase SAC1	10.54	2	catalytic activity	cytoplasm; endoplasmic reticulum; membrane	metabolic process		+			+
Q9Y3D6	Mitochondrial fission 1 protein	10.53	1	protein binding	cytoplasm; mitochondrion; membrane	cell organization and biogenesis; metabolic process; cell communication; cell death; regulation of biological process; response to stimulus; transport; cellular homeostasis	+	+	+		+
E7ESR8	Mastermind-like protein 3	10.51	1	signal transducer activity; receptor activity; transcription regulator activity		metabolic process; development; regulation of biological process		+
Q07837	Neutral and basic amino acid transport protein rBAT	10.51	5	catalytic activity; transporter activity; protein binding	cytoplasm; membrane; mitochondrion; vacuole	transport; metabolic process				+	+
Q4ZG55-3	Isoform 3 of Protein GREB1	10.51	1		membrane						+
E9PH29	Thioredoxin-dependent peroxide reductase, mitochondrial	10.5	1	antioxidant activity; catalytic activity; protein binding; enzyme regulator activity	cytoplasm; mitochondrion; endosome; cytosol	development; response to stimulus; cell organization and biogenesis; cell proliferation; regulation of biological process; cell differentiation; metabolic process; cell death; cellular homeostasis					+
F5H204	Signal-regulatory protein beta-2	10.48	1	protein binding				+	+
H7C4D5	POM121 and ZP3 fusion protein (Fragment)	10.48	1				+
Q02383	Semenogelin-2	10.48	4	structural molecule activity	extracellular; cytoplasm	reproduction				+
Q5T6W1	Heterogeneous nuclear ribonucleoprotein K	10.46	3	DNA binding; RNA binding; protein binding	chromosome; nucleus; organelle lumen; cytoplasm; spliceosomal complex	metabolic process; cell communication; regulation of biological process; response to stimulus; reproduction; cell organization and biogenesis; transport					+
A8MUH7-2	Isoform 2 of Putative PDZ domain-containing protein 1P	10.45	1	protein binding							+
E2J9M0	Truncated protein tyrine phphatase non-receptor type 14	10.43	1	catalytic activity; protein binding	cytoplasm; cytoskeleton; membrane	development; metabolic process; cell proliferation; regulation of biological process					+
Q6ICJ4	Em:AP000351.3 protein	10.43	1	catalytic activity; protein binding	nucleus; organelle lumen; cytoplasm						+
B4E2E4	Signaling lymphocytic activation molecule	10.41	3	receptor activity; signal transducer activity; protein binding	cell surface; membrane	cell proliferation; regulation of biological process; reproduction		+
P11717	Cation-independent manne-6-phphate receptor	10.4	19	protein binding; receptor activity; catalytic activity; signal transducer activity; transporter activity	nucleus; cytoplasm; vacuole; membrane; endosome; cell surface; Golgi	transport; cell communication; regulation of biological process; response to stimulus	+	+		+
Q96IY4	Carboxypeptidase B2	10.4	3	catalytic activity; metal ion binding	extracellular	metabolic process; coagulation; response to stimulus; regulation of biological process	+
Q9UGN4	CMRF35-like molecule 8	10.37	2	protein binding	membrane		+	+		+
P48506	Glutamate--cysteine ligase catalytic subunit	10.36	2	nucleotide binding; metal ion binding; catalytic activity; protein binding	cytoplasm; cytosol	metabolic process; response to stimulus; regulation of biological process; cell death; cellular homeostasis					+
C9JH33	Vasoactive intestinal polypeptide receptor 1 (Fragment)	10.32	1	receptor activity; signal transducer activity	nucleus; organelle lumen; cytoplasm; membrane	cell communication; regulation of biological process; response to stimulus		+
J3KQX0	Cysteine-rich secretory protein 3	10.32	1		extracellular			+
P30613-2	Isoform L-type of Pyruvate kinase isozymes R/L	10.31	1	metal ion binding; catalytic activity; nucleotide binding	cytoplasm; cytosol	response to stimulus; metabolic process; development; regulation of biological process	+				+
O75071	EF-hand calcium-binding domain-containing protein 14	10.3	3	metal ion binding			+	+		+
Q96J84	Kin of IRRE-like protein 1	10.3	5	protein binding	membrane	metabolic process; regulation of biological process; cell organization and biogenesis	+	+	+	+
E9PP76	Superoxide dismutase [Cu-Zn] (Fragment)	10.29	1	antioxidant activity; catalytic activity; protein binding; metal ion binding		metabolic process; regulation of biological process	+
Q8N8Y2	V-type proton ATPase subunit d 2	10.29	1	protein binding; transporter activity	cytoplasm; endosome; membrane; vacuole	transport; cellular homeostasis; cell communication; regulation of biological process; response to stimulus; cell organization and biogenesis					+
H0YLC3	Isovaleryl-CoA dehydrogenase, mitochondrial (Fragment)	10.29	1	catalytic activity		metabolic process					+
Q9UGF6	Olfactory receptor 5V1	10.28	1	signal transducer activity; receptor activity	membrane	cell communication; regulation of biological process; response to stimulus				+
H7C149	Probable 2-oxoglutarate dehydrogenase E1 component DHKTD1, mitochondrial (Fragment)	10.28	1	catalytic activity		metabolic process					+
B1AZX6	Ras GTPase-activating protein SynGAP (Fragment)	10.27	1			cell communication; regulation of biological process; response to stimulus		+
P01742	Ig heavy chain V-I region EU	10.26	1	protein binding	extracellular; membrane	response to stimulus; metabolic process; regulation of biological process; defense response			+	+	+
O95164	Ubiquitin-like protein 3	10.26	1	protein binding	membrane						+
P09960-3	Isoform 3 of Leukotriene A-4 hydrolase	10.24	4	catalytic activity; metal ion binding	nucleus; organelle lumen; cytoplasm; cytosol; membrane	metabolic process; defense response; response to stimulus; cell differentiation; development	+				+
Q9BZQ8	Protein Niban	10.24	4	protein binding	nucleus; organelle lumen; cytoplasm; membrane	metabolic process; regulation of biological process; transport; response to stimulus					+
Q9NYL9	Tropomodulin-3	10.23	1	protein binding	cytoplasm; cytoskeleton						+
B4DUE3	Myin light chain kinase, smooth muscle	10.22	6	protein binding; catalytic activity; nucleotide binding; metal ion binding	cytoskeleton; cytoplasm; cytosol; membrane	metabolic process; cellular component movement; regulation of biological process; cell organization and biogenesis; transport; development; response to stimulus	+	+	+	+
Q8NI37	Protein phphatase PTC7 homolog	10.2	1	catalytic activity; metal ion binding	cytoplasm; mitochondrion	metabolic process					+
O95460-3	Isoform 3 of Matrilin-4	10.19	4	metal ion binding; protein binding	extracellular	response to stimulus	+	+	+	+
Q9BXR6	Complement factor H-related protein 5	10.19	2		extracellular	defense response; metabolic process; regulation of biological process; response to stimulus	+	+
H7C4N8	Integrin beta-1 (Fragment)	10.19	1	receptor activity; protein binding	membrane	cell communication; regulation of biological process; response to stimulus		+
Q6IN85-5	Isoform 5 of Serine/threonine-protein phphatase 4 regulatory subunit 3A	10.19	2		nucleus; cytoplasm; cytoskeleton			+	+	+
P26718	NKG2-D type II integral membrane protein	10.19	2	receptor activity; protein binding; signal transducer activity	membrane; cell surface	cell communication; defense response; regulation of biological process; response to stimulus; metabolic process		+
H0Y3D0	Ectonucleide triphphate diphphohydrolase 6 (Fragment)	10.17	2	catalytic activity			+
P08572	Collagen alpha-2(IV) chain	10.16	10	structural molecule activity; protein binding	extracellular; cytoplasm; endoplasmic reticulum; organelle lumen	development; metabolic process; cell differentiation; cell organization and biogenesis; response to stimulus; regulation of biological process	+	+	+	+	+
Q7L5L3-1	Isoform 2 of Glycerophphodiester phphodiesterase domain-containing protein 3	10.16	2	catalytic activity; metal ion binding	membrane	metabolic process				+	+
Q9Y446	Plakophilin-3	10.16	3	protein binding	nucleus						+
O00534-4	Isoform 4 of von Willebrand factor A domain-containing protein 5A	10.15	1		nucleus; organelle lumen						+
Q71TU5	Casein kinase 1, alpha 1, isoform CRA_g	10.15	2	nucleotide binding; catalytic activity; protein binding	chromosome; cytoplasm; cytoskeleton; cytosol; nucleus; organelle lumen	cell organization and biogenesis; metabolic process; cell communication; regulation of biological process; response to stimulus; cell division					+
B4DX66	Epidermal growth factor receptor kinase substrate 8	10.14	4	protein binding; catalytic activity	cytoskeleton; membrane	cell communication; regulation of biological process; response to stimulus; cell proliferation; metabolic process; cell organization and biogenesis			+		+
C9JDV8	Protein NipSnap homolog 1 (Fragment)	10.14	1		cytoplasm; mitochondrion; membrane
E9PEK4	Macrophage colony-stimulating factor 1 receptor	10.13	3	catalytic activity; receptor activity; signal transducer activity; protein binding; nucleotide binding	membrane	metabolic process; cell communication; regulation of biological process; response to stimulus		+
Q5JTD7	Leucine-rich repeat-containing protein 73	10.13	1
P07947	Tyrine-protein kinase Yes	10.13	2	nucleotide binding; catalytic activity; protein binding	cytoplasm; Golgi; cytoskeleton; cytosol; membrane	metabolic process; coagulation; response to stimulus; transport; regulation of biological process; cellular component movement					+
Q86V81	THO complex subunit 4	10.12	1	nucleotide binding; RNA binding; protein binding	nucleus; organelle lumen; spliceosomal complex; cytoplasm; cytosol	metabolic process; transport; reproduction					+
Q9NTG7-2	Isoform 2 of NAD-dependent protein deacetylase sirtuin-3, mitochondrial	10.12	1	catalytic activity; protein binding; metal ion binding; nucleotide binding	cytoplasm; mitochondrion; organelle lumen; membrane	metabolic process
H7C2Y0	Septin-2 (Fragment)	10.11	1	nucleotide binding				+
Q9NNW7-4	Isoform 4 of Thioredoxin reductase 2, mitochondrial	10.11	1	catalytic activity	cytoplasm	cellular homeostasis; regulation of biological process; metabolic process					+
Q8WW52	Protein FAM151A	10.09	3		membrane			+	+	+	+
Q9NZ53	Podocalyxin-like protein 2	10.08	4	protein binding	membrane	cellular component movement	+	+	+	+
Q5VV87	Micromal glutathione S-transferase 3	10.08	1	catalytic activity; antioxidant activity	cytoplasm; endoplasmic reticulum; membrane	metabolic process; response to stimulus; cell communication; regulation of biological process					+
E9PHH3	Syndecan-1	10.06	1	protein binding	membrane		+	+		+
P21709	Ephrin type-A receptor 1	10.04	5	nucleotide binding; catalytic activity; receptor activity; signal transducer activity; protein binding	membrane	development; regulation of biological process; metabolic process; cell communication; response to stimulus; cell proliferation; cellular component movement; cell differentiation; cell organization and biogenesis	+	+			+
Q9NPR2-2	Isoform 2 of Semaphorin-4B	10.04	7	protein binding	membrane		+	+			+
P51148-2	Isoform 2 of Ras-related protein Rab-5C	10.04	2							+	+
P28482	Mitogen-activated protein kinase 1	10	1	nucleotide binding; protein binding; DNA binding; catalytic activity; signal transducer activity	nucleus; organelle lumen; cytoplasm; mitochondrion; endosome; Golgi; cytoskeleton; cytosol; membrane	cell communication; regulation of biological process; response to stimulus; metabolic process; transport; defense response; cell death; cell differentiation; cell organization and biogenesis; development; coagulation; cell proliferation; reproduction; cellular component movement
E9PN51	NADH dehydrogenase [ubiquinone] iron-sulfur protein 8, mitochondrial (Fragment)	10	1		cytoplasm; mitochondrion						+
Q5VSJ9	Blood group Rh(CE) polypeptide	9.98	1	transporter activity	membrane	transport
P61421	V-type proton ATPase subunit d 1	9.97	1	protein binding; catalytic activity; transporter activity	cytoplasm; endosome; membrane; vacuole	transport; cellular homeostasis; cell communication; metabolic process; regulation of biological process; response to stimulus; development; cell organization and biogenesis					+
F5H4M3	Golgi phphoprotein 3-like	9.96	1	catalytic activity		metabolic process					+
P11216	Glycogen phphorylase, brain form	9.96	1	catalytic activity; protein binding	cytoplasm	metabolic process					+
Q5T985	Inter-alpha-trypsin inhibitor heavy chain H2	9.95	6	enzyme regulator activity; protein binding	extracellular	metabolic process; regulation of biological process	+			+	+
J3QR77	CD226 antigen	9.94	1		membrane			+
P15848-2	Isoform 2 of Arylsulfatase B	9.93	3	catalytic activity; metal ion binding	cytoplasm; mitochondrion; vacuole; endoplasmic reticulum; organelle lumen; Golgi	metabolic process; cell organization and biogenesis; transport; development; response to stimulus	+	+		+
P36222	Chitinase-3-like protein 1	9.92	3	catalytic activity; structural molecule activity	extracellular; cytoplasm; endoplasmic reticulum	metabolic process; defense response; response to stimulus; cell communication; regulation of biological process; development; transport	+		+
P09619	Platelet-derived growth factor receptor beta	9.86	3	nucleotide binding; catalytic activity; receptor activity; signal transducer activity; protein binding	nucleus; cytoplasm; vacuole; membrane; organelle lumen	development; metabolic process; response to stimulus; cell communication; regulation of biological process; cell proliferation; cellular component movement; cell organization and biogenesis; cell differentiation; transport	+	+	+	+	+
C9J8H1	V-type proton ATPase subunit E 1 (Fragment)	9.85	1	catalytic activity; transporter activity	membrane	transport	+				+
A6NH36	40S ribomal protein S4, X isoform	9.84	2	RNA binding; structural molecule activity	cytoplasm; ribosome	metabolic process					+
Q9NPY3	Complement component C1q receptor	9.82	5	protein binding; receptor activity; metal ion binding	membrane; cell surface; cytoplasm	transport; reproduction	+	+
Q96BJ3-3	Isoform 3 of Axin interactor, dorsalization-associated protein	9.82	1	protein binding	cytoplasm	development; cell communication; metabolic process; regulation of biological process; response to stimulus					+
D6REB5	Alpha-L-iduronidase	9.79	4	catalytic activity		metabolic process	+
F6VWC5	Phphatidate cytidylyltransferase	9.77	1	catalytic activity	membrane						+
Q9UBG0	C-type manne receptor 2	9.74	9		membrane	transport	+	+	+	+
B4DM74	60S ribomal protein L18a	9.74	1	RNA binding; structural molecule activity	cytoplasm; cytosol; ribosome	metabolic process; cell organization and biogenesis; transport; reproduction			+		+
Q9UBL9-7	Isoform K of P2X purinoceptor 2	9.73	1	receptor activity; transporter activity; nucleotide binding	membrane	transport			+
F5GZ43	Probable G-protein-coupled receptor 83	9.71	1		membrane	cell communication; regulation of biological process; response to stimulus
K7EKQ0	Kunitz-type protease inhibitor 2 (Fragment)	9.71	2					+
Q8WXW3-3	Isoform 3 of Progesterone-induced-blocking factor 1	9.71	1		cytoplasm; cytoskeleton				+
Q8NAM6	Zinc finger and SCAN domain-containing protein 4	9.7	1	DNA binding; metal ion binding	chromosome; nucleus; organelle lumen	metabolic process; regulation of biological process; cell organization and biogenesis
J3QL74	Protein ZBTB14 (Fragment)	9.7	1							+
B4DS49	Telomere-associated protein RIF1	9.68	1		chromosome; nucleus; cytoplasm; cytoskeleton	response to stimulus; cell differentiation; regulation of biological process	+
B4DDC6	Prtaglandin E synthase 3	9.68	1	catalytic activity; protein binding	chromosome; nucleus; organelle lumen; cytoplasm; cytosol	cell organization and biogenesis; metabolic process; cell communication; regulation of biological process; response to stimulus					+
O75752	UDP-GalNAc:beta-1,3-N-acetylgalactaminyltransferase 1	9.67	2	catalytic activity	cytoplasm; Golgi; membrane	metabolic process	+
B7Z841	Neural cell adhesion molecule 2	9.67	3	protein binding	membrane			+		+
Q13303-4	Isoform 4 of Voltage-gated potassium channel subunit beta-2	9.67	1	transporter activity	cytoplasm; membrane	transport; cell communication				+
O14828-2	Isoform 2 of Secretory carrier-associated membrane protein 3	9.66	1		cytoplasm; Golgi; membrane	transport; response to stimulus
Q96S37-2	Isoform 2 of Solute carrier family 22 member 12	9.66	2	transporter activity; protein binding	membrane	transport; cellular homeostasis; response to stimulus; metabolic process					+
Q00005-7	Isoform 7 of Serine/threonine-protein phphatase 2A 55 kDa regulatory subunit B beta isoform	9.65	2				+
K7ERJ1	Thymidine kinase (Fragment)	9.63	1
Q96HE7	ERO1-like protein alpha	9.62	4	catalytic activity	cytoplasm; endoplasmic reticulum; organelle lumen; membrane	metabolic process; transport; response to stimulus; cell communication; regulation of biological process; cell differentiation; cellular homeostasis; cell death	+		+		+
Q9Y6U3-3	Isoform 3 of Adseverin	9.62	2	protein binding; metal ion binding	cytoplasm; cytoskeleton	cell proliferation; regulation of biological process; transport; cell differentiation; development; cell death; cell organization and biogenesis	+				+
I3L1J2	Cadherin-5	9.61	3	metal ion binding	membrane		+
P11279	Lysome-associated membrane glycoprotein 1	9.59	4		cytoplasm; vacuole; membrane; endosome; cell surface	metabolic process; cell death	+	+	+	+	+
Q6ZWK6	Transmembrane protease serine 11F	9.59	1	catalytic activity	extracellular; membrane	metabolic process		+
B7ZKL3	EPS8L2 protein	9.58	3	protein binding	cytoplasm; membrane			+		+	+
Q15904	V-type proton ATPase subunit S1	9.57	3	nucleotide binding; transporter activity; catalytic activity	cytoplasm; vacuole; membrane	transport; cell death	+			+
Q9BYF1	Angiotensin-converting enzyme 2	9.57	5	receptor activity; protein binding; catalytic activity; metal ion binding	extracellular; membrane; cell surface	regulation of biological process; metabolic process; response to stimulus; reproduction; cell proliferation; defense response	+	+	+		+
H0YB58	TBC1 domain family member 9B (Fragment)	9.56	1								+
P11362-9	Isoform 5 of Fibroblast growth factor receptor 1	9.55	5	protein binding; catalytic activity; receptor activity; signal transducer activity; nucleotide binding	extracellular; nucleus; cytoplasm; cytosol; membrane	metabolic process; regulation of biological process; cell communication; response to stimulus; development; cell differentiation; cellular component movement; cell proliferation; cell organization and biogenesis; cell division; cell death		+	+	+
Q15365	Poly(rC)-binding protein 1	9.55	2	DNA binding; RNA binding; protein binding	nucleus; organelle lumen; cytoplasm	metabolic process				+	+
H0YNS9	GMP reductase 2 (Fragment)	9.52	1	catalytic activity	membrane	metabolic process	+
J3QSA5	Centromal protein of 112 kDa (Fragment)	9.52	1
E9PR62	AP-2 complex subunit alpha-2	9.52	2		membrane; cytoplasm	transport					+
P36957	Dihydrolipoyllysine-residue succinyltransferase component of 2-oxoglutarate dehydrogenase complex, mitochondrial	9.49	4	catalytic activity; protein binding	nucleus; cytoplasm; mitochondrion; organelle lumen; membrane	metabolic process	+	+	+	+
D6RFF7	Disabled homolog 2	9.48	1	protein binding							+
Q969X0	RILP-like protein 2	9.48	1	protein binding	cytoplasm; cytosol; membrane						+
Q9HBJ8	Collectrin	9.46	2	catalytic activity	membrane	metabolic process	+		+
F5H274	Protein NLRC5 (Fragment)	9.46	1
F5GY80	Complement component C8 beta chain	9.45	3	protein binding	membrane	response to stimulus	+		+
Q6UXR4	Putative serpin A13	9.45	1	enzyme regulator activity	extracellular	metabolic process; regulation of biological process
Q4G115	DNAI2 protein	9.45	1	catalytic activity; motor activity; protein binding	cytoplasm; cytoskeleton	cell organization and biogenesis		+
O00499	Myc box-dependent-interacting protein 1	9.44	3	protein binding	nucleus; cytoplasm; cytoskeleton	transport; development; cell proliferation; reproduction; cell organization and biogenesis; regulation of biological process; cell differentiation; metabolic process	+	+		+
P39059	Collagen alpha-1(XV) chain	9.44	9	structural molecule activity	extracellular; cytoplasm; endoplasmic reticulum; organelle lumen; membrane	development; cell communication; regulation of biological process; response to stimulus; cell differentiation; cell organization and biogenesis	+	+	+	+	+
P01743	Ig heavy chain V-I region HG3	9.4	1	protein binding	extracellular; membrane	response to stimulus; metabolic process; regulation of biological process; defense response	+
P62424	60S ribomal protein L7a	9.4	2	RNA binding; structural molecule activity; protein binding	cytoplasm; cytosol; ribosome; membrane	metabolic process; cell organization and biogenesis; transport; reproduction					+
Q14126	Desmoglein-2	9.39	8	metal ion binding	membrane	cell death; cell organization and biogenesis; cellular homeostasis; regulation of biological process; cell communication	+	+		+
H9KV81	Tetratricopeptide repeat protein 5	9.38	1	protein binding			+
K7ES99	UNC93-like protein MFSD11 (Fragment)	9.38	1					+
D6RHW7	Ribomal protein S6 kinase alpha-2 (Fragment)	9.38	1	catalytic activity; nucleotide binding	cytoplasm; cytoskeleton	cell organization and biogenesis; cell differentiation; reproduction; metabolic process; development; regulation of biological process; cell death; response to stimulus					+
P80365	Corticteroid 11-beta-dehydrogenase isozyme 2	9.38	2	nucleotide binding; catalytic activity	cytoplasm; endoplasmic reticulum	response to stimulus; metabolic process; reproduction					+
Q9NZM1-4	Isoform 4 of Myoferlin	9.38	1	protein binding	nucleus; membrane; cytoplasm	cell organization and biogenesis; response to stimulus; cell communication; regulation of biological process					+
Q6ZMI3-2	Isoform 2 of Gliomedin	9.37	1	protein binding			+
Q13835-2	Isoform 1 of Plakophilin-1	9.37	5	signal transducer activity; protein binding; structural molecule activity	nucleus; organelle lumen; cytoskeleton; membrane	cell death; cell organization and biogenesis; cell communication; regulation of biological process; response to stimulus; development		+		+	+
P59544	Taste receptor type 2 member 50	9.36	1	signal transducer activity; receptor activity	membrane	cell communication; regulation of biological process; response to stimulus	+
Q8WW01	tRNA-splicing endonuclease subunit Sen15	9.36	1	catalytic activity	nucleus; organelle lumen	metabolic process
P10415-2	Isoform Beta of Apoptis regulator Bcl-2	9.36	1			cell death; regulation of biological process
Q1L6U9	Prtate-associated micreminoprotein	9.35	1		extracellular		+
P46940	Ras GTPase-activating-like protein IQGAP1	9.35	11	enzyme regulator activity; metal ion binding; protein binding	nucleus; organelle lumen; cytoplasm; cytoskeleton; membrane	regulation of biological process; metabolic process; cell communication; response to stimulus; transport; cell differentiation; development	+	+	+		+
F8W050	Nck-associated protein 1-like	9.35	2		membrane				+		+
Q8WUA8	Tsukushin	9.35	1	protein binding	extracellular						+
Q9BVJ7	Dual specificity protein phphatase 23	9.33	1	catalytic activity	nucleus; organelle lumen; cytoplasm; cytosol	metabolic process					+
Q9BWD1	Acetyl-CoA acetyltransferase, cytolic	9.32	2	catalytic activity	nucleus; organelle lumen; cytoplasm; mitochondrion	metabolic process					+
Q6UWR7	Ectonucleotide pyrophphatase/phphodiesterase family member 6	9.32	3	catalytic activity	extracellular; membrane	metabolic process				+	+
P13671	Complement component C6	9.31	5	protein binding	extracellular; membrane	development; cell death; regulation of biological process; metabolic process; response to stimulus; defense response	+	+
P42025	Beta-centractin	9.31	1	nucleotide binding; protein binding	cytoplasm; cytoskeleton; cytosol	development					+
Q969Z4	Tumor necris factor receptor superfamily member 19L	9.3	2	protein binding	cytoplasm; membrane		+	+
H0YMI6	Proteasome subunit alpha type (Fragment)	9.29	2	catalytic activity	proteasome; nucleus; cytoplasm	metabolic process	+
Q9UJQ1	Lysome-associated membrane glycoprotein 5	9.29	1		cytoplasm; endosome; membrane			+
B4DLN1	Mitochondrial dicarboxylate carrier	9.28	3	structural molecule activity	nucleus; organelle lumen; cytoplasm; mitochondrion; ribosome; membrane	metabolic process; transport					+
P17181-3	Isoform 3 of Interferon alpha/beta receptor 1	9.27	2					+
B4E1G1	Derlin-1	9.27	1	receptor activity; protein binding	cytoplasm; endosome; endoplasmic reticulum; membrane	response to stimulus; reproduction; transport; metabolic process; cell communication; regulation of biological process					+
P01604	Ig kappa chain V-I region Kue	9.26	1	protein binding	extracellular; membrane	response to stimulus; metabolic process; regulation of biological process; defense response	+
Q86Y46	Keratin, type II cytkeletal 73	9.26	1	catalytic activity; motor activity; structural molecule activity; protein binding	cytoplasm; cytoskeleton; membrane	cell organization and biogenesis	+	+	+	+	+
P40227-2	Isoform 2 of T-complex protein 1 subunit zeta	9.26	3					+	+		+
A2A299	Protein-glutamine gamma-glutamyltransferase 2 (Fragment)	9.25	1	catalytic activity; protein binding; nucleotide binding; metal ion binding	cytoplasm; mitochondrion; membrane	cell death; regulation of biological process; cell communication; response to stimulus; metabolic process; transport; cell proliferation; defense response; cell organization and biogenesis; cellular homeostasis; development					+
P21583-3	Isoform 3 of Kit ligand	9.24	2	protein binding	extracellular; cytoplasm; cytoskeleton; membrane	development; reproduction; cell differentiation; cellular component movement; regulation of biological process; cell communication; response to stimulus; cell proliferation; cell death; metabolic process		+
Q9NQL2-2	Isoform 2 of Ras-related GTP-binding protein D	9.24	1	protein binding; nucleotide binding	nucleus; cytoplasm; vacuole	cell communication; regulation of biological process; response to stimulus					+
A6NGN9	IgLON family member 5	9.23	1	protein binding	extracellular			+
P62847-2	Isoform 2 of 40S ribomal protein S24	9.23	1	nucleotide binding; structural molecule activity; protein binding	nucleus; organelle lumen; cytoplasm; cytosol; ribosome	metabolic process; cell organization and biogenesis; transport; reproduction					+
G3V571	Interleukin-11 receptor subunit alpha (Fragment)	9.21	1	protein binding				+
P24593	Insulin-like growth factor-binding protein 5	9.19	2	protein binding	extracellular	cell growth; cell organization and biogenesis; regulation of biological process; cell differentiation; metabolic process; cell communication; response to stimulus; cellular component movement; development; cell proliferation	+	+
E7EPM6	Long-chain-fatty-acid--CoA ligase 1	9.19	2	catalytic activity	membrane	metabolic process					+
Q08554-2	Isoform 1B of Desmocollin-1	9.17	6	metal ion binding	membrane		+	+		+
Q15262	Receptor-type tyrine-protein phphatase kappa	9.17	7	catalytic activity; receptor activity; signal transducer activity; protein binding	membrane; cell surface	metabolic process; cell communication; regulation of biological process; response to stimulus; cell proliferation; cellular component movement; cell organization and biogenesis	+		+
H0YAG8	Alcohol dehydrogenase class-3 (Fragment)	9.16	1	nucleotide binding; catalytic activity; metal ion binding; protein binding	nucleus; cytoplasm; mitochondrion; membrane	metabolic process; response to stimulus					+
Q8N8F7	Coiled-coil domain-containing transmembrane protein C7orf53	9.16	1		membrane						+
G5E968	Chromogranin A (Parathyroid secretory protein 1), isoform CRA_b	9.15	2		extracellular; cytoplasm; membrane			+		+
F5H1X6	Mitogen-activated protein kinase kinase kinase 4	9.12	2								+
Q5SYT8	Protein NAMPTL (Fragment)	9.11	3	catalytic activity	cytoplasm	metabolic process	+			+
Q6PIF1	TTC7B protein (Fragment)	9.11	2	protein binding				+			+
P52790	Hexokinase-3	9.1	4	nucleotide binding; catalytic activity; protein binding	cytoplasm; mitochondrion; cytosol; membrane	metabolic process; transport	+				+
P03973	Antileukoproteinase	9.09	1	enzyme regulator activity; protein binding	extracellular	metabolic process; regulation of biological process; reproduction	+
P55268	Laminin subunit beta-2	9.07	11	catalytic activity; motor activity; protein binding; structural molecule activity; nucleotide binding; transporter activity	extracellular; nucleus; cytoplasm; cytoskeleton; membrane	cell differentiation; cell organization and biogenesis; development; response to stimulus; metabolic process; transport; cell growth	+	+	+
Q9UQ88-5	Isoform SV7 of Cyclin-dependent kinase 11A	9.07	1	catalytic activity; nucleotide binding	nucleus; cytoplasm	cell growth; cell organization and biogenesis; regulation of biological process; metabolic process; cell death	+
B2RCS5	Actinin, alpha 2, isoform CRA_b	9.06	2	protein binding; metal ion binding; structural molecule activity	extracellular; cytoplasm; cytosol; cytoskeleton; organelle lumen	transport; cell communication; coagulation; response to stimulus; cell organization and biogenesis; cellular component movement; cellular homeostasis; cell death; regulation of biological process	+		+	+	+
Q5FWE3-3	Isoform 3 of Proline-rich transmembrane protein 3	9.03	1					+
H0YIY7	Protein FAM179B (Fragment)	9.03	1								+
O75342	Arachidonate 12-lipoxygenase, 12R-type	8.99	2	catalytic activity; metal ion binding; protein binding		metabolic process; development	+
Q9ULI3-2	Isoform 2 of Protein HEG homolog 1	8.99	5					+		+
Q5SQT6	Inorganic pyrophphatase	8.99	1	metal ion binding; catalytic activity	cytoplasm; cytosol	metabolic process					+
G3XAF4	L1 cell adhesion molecule, isoform CRA_a	8.97	8	protein binding	membrane; cell surface	response to stimulus; cell communication; regulation of biological process; development; cell differentiation; cell organization and biogenesis; coagulation; cell death; cellular component movement		+	+
Q9UH62	Armadillo repeat-containing X-linked protein 3	8.97	1	protein binding	membrane; cytoplasm; mitochondrion	metabolic process; regulation of biological process
Q6UWV6	Ectonucleotide pyrophphatase/phphodiesterase family member 7	8.95	1	catalytic activity; metal ion binding	cytoplasm; Golgi; membrane	metabolic process; regulation of biological process; cell proliferation		+			+
D3DS54	Dehydrogenase/reductase (SDR family) member 2, isoform CRA_a	8.93	1	nucleotide binding; catalytic activity	nucleus; cytoplasm; mitochondrion	metabolic process; cell proliferation; regulation of biological process; response to stimulus; cell differentiation; development; cell death					+
Q14161-2	Isoform 2 of ARF GTPase-activating protein GIT2	8.92	2	protein binding; enzyme regulator activity; metal ion binding; catalytic activity	nucleus; organelle lumen	cell communication; regulation of biological process; response to stimulus; metabolic process					+
J3KTE9	Cadherin-3	8.91	4	metal ion binding	membrane		+		+	+
H7C0C1	Uncharacterized protein (Fragment)	8.9	1	transporter activity		metabolic process; transport
H0YEC7	Caspase-1 subunit p20 (Fragment)	8.9	1	catalytic activity		metabolic process; cell death		+
B5AK60	Multidrug resistance protein 1	8.88	7	nucleotide binding; transporter activity; protein binding; catalytic activity	cytoplasm; Golgi; membrane; cell surface	metabolic process; transport; response to stimulus; cell proliferation			+	+	+
Q5T7F1	Neuropilin-1	8.87	4	catalytic activity; receptor activity; signal transducer activity; protein binding; metal ion binding	extracellular; cytoplasm; cytosol; cytoskeleton; membrane; cell surface	development; cell proliferation; regulation of biological process; cell communication; response to stimulus; cell differentiation; cell organization and biogenesis; cellular component movement; cell growth; metabolic process; transport	+	+	+
Q9H497-3	Isoform 3 of Torsin-3A	8.84	1	nucleotide binding	cytoplasm; endoplasmic reticulum; organelle lumen	metabolic process		+
E5RIS2	Disintegrin and metalloproteinase domain-containing protein 19	8.82	1	catalytic activity; metal ion binding		metabolic process		+
Q96G03	Phphoglucomutase-2	8.82	3	metal ion binding; catalytic activity	cytoplasm; cytosol	metabolic process					+
O43155	Leucine-rich repeat transmembrane protein FLRT2	8.79	5	signal transducer activity; protein binding	extracellular; membrane		+	+	+	+
Q86VB7-2	Isoform 2 of Scavenger receptor cysteine-rich type 1 protein M130	8.79	4	receptor activity	membrane			+		+
Q05BZ3	KLF8 protein	8.77	1	DNA binding; metal ion binding	nucleus	metabolic process; regulation of biological process	+
Q9BSH4	Translational activator of cytochrome c oxidase 1	8.75	1		cytoplasm; mitochondrion	metabolic process; regulation of biological process		+
P02545-2	Isoform C of Prelamin-A/C	8.74	5	structural molecule activity; protein binding	nucleus; cytoskeleton; organelle lumen; cytoplasm	cell death; cell organization and biogenesis; cell communication; metabolic process; regulation of biological process; response to stimulus; reproduction; development; cellular component movement; transport; cell differentiation				+	+
Q14CZ8-2	Isoform 2 of Hepatocyte cell adhesion molecule	8.72	1				+
P54289-4	Isoform 4 of Voltage-dependent calcium channel subunit alpha-2/delta-1	8.71	7	protein binding	membrane		+	+	+	+
Q9Y6R7	IgGFc-binding protein	8.71	18	protein binding	extracellular; cytoplasm		+	+	+	+	+
D6RF62	Phphoribylaminoimidazole carboxylase	8.71	1	catalytic activity; protein binding; nucleotide binding	cytoplasm; cytosol	metabolic process					+
C9J9K3	40S ribomal protein SA (Fragment)	8.71	1	structural molecule activity	cytoplasm; ribosome	metabolic process
A2A2A7	Par-6 partitioning defective 6 homolog beta (C. elegans)	8.7	1	protein binding	nucleus; cytoplasm; cytosol; membrane	cell organization and biogenesis; cell differentiation; development; cellular component movement; regulation of biological process; cell division	+
I3L0K7	Heat shock protein 75 kDa, mitochondrial	8.69	1	catalytic activity; protein binding; nucleotide binding	cytoplasm; mitochondrion	metabolic process; response to stimulus	+		+	+	+
Q8NFJ5	Retinoic acid-induced protein 3	8.68	2	signal transducer activity; receptor activity	cytoplasm; Golgi; membrane	cell communication; regulation of biological process; response to stimulus	+	+		+	+
P27352-2	Isoform 2 of Gastric intrinsic factor	8.67	1			transport		+
H7C164	Dynein heavy chain 14, axonemal (Fragment)	8.67	1							+
P53999	Activated RNA polymerase II transcriptional coactivator p15	8.66	1	DNA binding; protein binding	nucleus; organelle lumen	metabolic process; regulation of biological process	+
Q8WVV4	Protein POF1B	8.66	4	protein binding; transporter activity	membrane	transport		+		+
O60716-32	Isoform 4 of Catenin delta-1	8.66	3								+
O14975-2	Isoform 2 of Very long-chain acyl-CoA synthetase	8.64	2	catalytic activity; protein binding; nucleotide binding; transporter activity	cytoplasm; mitochondrion; membrane; endoplasmic reticulum; organelle lumen	metabolic process; transport				+	+
G3V4F7	Signal recognition particle 54 kDa protein	8.64	1	nucleotide binding; catalytic activity; RNA binding	membrane; cytoplasm	metabolic process; transport
Q9BZM4	NKG2D ligand 3	8.61	2	receptor activity; signal transducer activity	membrane	response to stimulus; reproduction; regulation of biological process	+
Q9Y5P6	Manne-1-phphate guanyltransferase beta	8.61	1	nucleotide binding; catalytic activity	cytoplasm; mitochondrion	metabolic process					+
E9PQS8	Sodium channel subunit beta-3 (Fragment)	8.6	1		membrane	transport; development; regulation of biological process; cellular homeostasis		+
B7Z6B8	2,4-dienoyl-CoA reductase, mitochondrial	8.59	1	nucleotide binding; catalytic activity	nucleus; organelle lumen; cytoplasm; mitochondrion	metabolic process; cell organization and biogenesis		+			+
P01880	Ig delta chain C region	8.59	1	protein binding	extracellular; membrane	response to stimulus; metabolic process; regulation of biological process; defense response
P50135	Histamine N-methyltransferase	8.56	1	catalytic activity	nucleus; organelle lumen; cytoplasm	response to stimulus; development; metabolic process	+
C9J8D4	Mannyl-oligaccharide glucidase (Fragment)	8.54	1	catalytic activity	membrane	metabolic process					+
Q9UHI7	Solute carrier family 23 member 1	8.53	2	transporter activity; protein binding	cytoplasm; membrane	metabolic process; transport; development; response to stimulus					+
Q9GZV7	Hyaluronan and proteoglycan link protein 2	8.53	1	protein binding	extracellular						+
Q9HC84	Mucin-5B	8.52	25	structural molecule activity; protein binding	extracellular; cytoplasm; Golgi; organelle lumen; membrane	metabolic process	+	+	+	+	+
Q9BUN1-2	Isoform 2 of Protein MENT	8.52	1		extracellular
J3KT64	Peripheral-type benzodiazepine receptor-associated protein 1 (Fragment)	8.52	1								+
H0YHS4	TGF-beta receptor type-1 (Fragment)	8.51	1	catalytic activity; receptor activity; signal transducer activity; nucleotide binding; protein binding	membrane	development; response to stimulus; metabolic process; cell death; regulation of biological process; cell communication; reproduction; cellular component movement; cell organization and biogenesis; cell differentiation		+
Q6ZNN4	Collagen alpha-2(XI) chain	8.5	1	structural molecule activity; protein binding; metal ion binding	extracellular; cytoplasm; endoplasmic reticulum; organelle lumen	development; cell differentiation; cell organization and biogenesis		+
B7Z635	Beta-sarcoglycan	8.47	1		cytoplasm; cytoskeleton; membrane	cell organization and biogenesis; development; cell differentiation					+
P35542	Serum amyloid A-4 protein	8.46	1		extracellular	defense response; response to stimulus	+
Q5SSD1	Synaptotagmin-like 1	8.46	2	protein binding	membrane; cytoplasm	transport					+
H0Y8A0	Myelin-oligodendrocyte glycoprotein (Fragment)	8.45	1	protein binding				+
O76090-4	Isoform 4 of Bestrophin-1	8.43	1	transporter activity; metal ion binding	cytoplasm; cytosol; membrane	transport; response to stimulus; regulation of biological process		+
Q96PL5	Erythroid membrane-associated protein	8.42	2	protein binding	cytoplasm; membrane			+
Q14764	Major vault protein	8.4	3	protein binding	nucleus; membrane; cytoplasm	transport; response to stimulus					+
Q8NES3-2	Isoform 2 of Beta-1,3-N-acetylglucaminyltransferase lunatic fringe	8.4	1	catalytic activity; metal ion binding	extracellular; membrane; cytoplasm; Golgi	development; reproduction; cell communication; regulation of biological process; response to stimulus					+
P40939	Trifunctional enzyme subunit alpha, mitochondrial	8.39	2	nucleotide binding; catalytic activity; protein binding	nucleus; organelle lumen; cytoplasm; mitochondrion; membrane	metabolic process; response to stimulus					+
Q9UPT9-2	Isoform 2 of Ubiquitin carboxyl-terminal hydrolase 22	8.38	1	catalytic activity; metal ion binding		metabolic process	+
B4DF64	HAUS augmin-like complex subunit 3	8.38	1		cytoplasm; cytoskeleton	cell organization and biogenesis; cell division			+
Q96AJ9-1	Isoform 1 of Vesicle transport through interaction with t-SNAREs homolog 1A	8.37	1	protein binding	cytoplasm; Golgi; membrane	transport; cell organization and biogenesis	+	+	+	+	+
Q9ULR3	Protein phphatase 1H	8.37	1	catalytic activity		metabolic process					+
Q6ZUI0	Tumor protein p63-regulated gene 1 protein	8.36	1		cytoplasm						+
Q9NY33-4	Isoform 4 of Dipeptidyl peptidase 3	8.35	4	catalytic activity; metal ion binding	nucleus; organelle lumen; cytoplasm; membrane	metabolic process	+				+
Q9GZS1-2	Isoform 2 of DNA-directed RNA polymerase I subunit RPA49	8.35	1	DNA binding; catalytic activity	nucleus; organelle lumen; cytoplasm	metabolic process
H0YD34	Caspase-4 subunit 1 (Fragment)	8.33	1	catalytic activity		metabolic process		+
A8MTL3	RING finger protein C14orf164	8.33	1	protein binding; metal ion binding
P46108-2	Isoform Crk-I of Adapter molecule crk	8.33	1	protein binding	nucleus; cytoplasm; endosome; cytosol; membrane	cell communication; metabolic process; regulation of biological process; response to stimulus; coagulation; cell organization and biogenesis		+	+
B0QZA8	Formin 2 (Fragment)	8.33	1	protein binding; transporter activity	membrane	reproduction; development; metabolic process; transport; cellular component movement; cell organization and biogenesis; cell communication; regulation of biological process; response to stimulus; cell division		+
Q8N4G2	ADP-ribylation factor-like protein 14	8.33	1	nucleotide binding; signal transducer activity; protein binding	nucleus; cytoplasm	cell communication; regulation of biological process; response to stimulus				+
Q7Z7M8	UDP-GlcNAc:betaGal beta-1,3-N-acetylglucaminyltransferase 8	8.31	2	catalytic activity	cytoplasm; Golgi; membrane	metabolic process	+				+
Q8NHQ1-2	Isoform 2 of Centromal protein of 70 kDa	8.3	2					+
F8VUB6	Aladin (Fragment)	8.3	1	protein binding
P12110-2	Isoform 2C2A of Collagen alpha-2(VI) chain	8.28	4	structural molecule activity; protein binding	extracellular; cytoplasm; endoplasmic reticulum; organelle lumen; membrane	cell differentiation; cell organization and biogenesis; development; response to stimulus	+	+	+	+
Q5H928	3-hydroxyacyl-CoA dehydrogenase type-2	8.28	1	nucleotide binding; catalytic activity; protein binding	cytoplasm; mitochondrion; membrane; organelle lumen; endoplasmic reticulum	metabolic process; cell differentiation; development; reproduction; cell organization and biogenesis					+
Q9NRC1-7	Isoform 7 of Suppressor of tumorigenicity 7 protein	8.27	1		membrane
H7BY67	Uncharacterized protein	8.24	1					+
Q9NW75-2	Isoform 2 of G patch domain-containing protein 2	8.24	1			metabolic process; regulation of biological process		+
P04843	Dolichyl-diphphooligaccharide--protein glycyltransferase subunit 1	8.24	2	catalytic activity	cytoplasm; endoplasmic reticulum; membrane	metabolic process; transport					+
Q14667-3	Isoform 3 of UPF0378 protein KIAA0100	8.23	1		extracellular			+
E9PLR0	Nefastin-1 (Fragment)	8.21	1	protein binding; metal ion binding	nucleus; membrane; cytoplasm; endoplasmic reticulum; Golgi			+
Q9HBG4	V-type proton ATPase 116 kDa subunit a isoform 4	8.21	3	protein binding; transporter activity	cytoplasm; membrane; vacuole; endosome	transport; cellular homeostasis; cell communication; regulation of biological process; response to stimulus; cell organization and biogenesis					+
Q6IQ22	Ras-related protein Rab-12	8.2	1	nucleotide binding; enzyme regulator activity	cytoplasm; Golgi; membrane; vacuole; endosome	transport; cell communication; regulation of biological process; response to stimulus; metabolic process	+		+	+	+
D6R9R8	Interleukin-6 receptor subunit alpha (Fragment)	8.19	2	protein binding			+	+
Q16620-2	Isoform TrkB-T1 of BDNF/NT-3 growth factors receptor	8.18	2	catalytic activity; receptor activity; signal transducer activity; protein binding; nucleotide binding	cytoplasm; Golgi; membrane; cytosol; cell surface; endosome; cytoskeleton	cell differentiation; development; cellular component movement; metabolic process; cell communication; regulation of biological process; response to stimulus; cell proliferation; cell organization and biogenesis; transport; cell death		+
O75896	Tumor suppressor candidate 2	8.18	1		cytoplasm; mitochondrion	cell differentiation; development; cell communication; cell proliferation			+
Q9Y6X5	Ectonucleotide pyrophphatase/phphodiesterase family member 4	8.17	1	catalytic activity	membrane	metabolic process		+			+
Q6UXS9-3	Isoform 3 of Inactive caspase-12	8.17	1	catalytic activity		metabolic process; cell death				+
O60568	Procollagen-lysine,2-oxoglutarate 5-dioxygenase 3	8.13	6	metal ion binding; protein binding; catalytic activity	cytoplasm; endoplasmic reticulum; membrane	development; cell differentiation; cell organization and biogenesis; metabolic process; response to stimulus	+				+
B4DQW8	Ankyrin repeat and SAM domain-containing protein 1A	8.13	1	protein binding	nucleus; organelle lumen; cytoplasm	cellular component movement; cell differentiation; development; cell communication; regulation of biological process; response to stimulus
F5H4Q5	Vacuolar protein sorting-associated protein 37C (Fragment)	8.11	1						+
P06753	Tropomyin alpha-3 chain	8.1	2	protein binding	cytoskeleton; cytoplasm; cytosol	cellular component movement; regulation of biological process	+	+		+
Q14574-2	Isoform 3B of Desmocollin-3	8.1	5	metal ion binding; protein binding	extracellular; cytoplasm; membrane	development; metabolic process; regulation of biological process	+	+		+
G3V1L6	Chromome 20 open reading frame 42, isoform CRA_c	8.1	1	protein binding	cytoplasm; cytosol; cytoskeleton; membrane	cell proliferation; cellular component movement					+
Q06418	Tyrine-protein kinase receptor TYRO3	8.09	3	nucleotide binding; catalytic activity; receptor activity; signal transducer activity; protein binding	nucleus; cytoplasm; endoplasmic reticulum; membrane	cell differentiation; development; metabolic process; cell communication; regulation of biological process; response to stimulus; reproduction; cellular component movement; coagulation; transport; cell organization and biogenesis; cell death; defense response; cellular homeostasis		+	+	+
Q9UHG2	PrAAS	8.08	1	enzyme regulator activity; protein binding	extracellular; cytoplasm; Golgi	regulation of biological process; response to stimulus; cell communication; development; metabolic process		+		+
P78545-2	Isoform 2 of ETS-related transcription factor Elf-3	8.05	2	protein binding; DNA binding	nucleus; organelle lumen; cytoplasm; Golgi	development; metabolic process; regulation of biological process; defense response; response to stimulus; cell organization and biogenesis; cell differentiation		+			+
F5H783	Stress-induced-phphoprotein 1	8.05	1	protein binding						+
P13688-5	Isoform 5 of Carcinoembryonic antigen-related cell adhesion molecule 1	8.03	1	protein binding	extracellular; membrane	development; cell communication; regulation of biological process; response to stimulus; cellular component movement		+	+	+	+
J3KRL0	Unconventional myin-Id	8.03	3	catalytic activity; motor activity; nucleotide binding	cytoskeleton						+
E5RHB1	EF-hand calcium-binding domain-containing protein 3 (Fragment)	8.02	1	metal ion binding	membrane
Q8N2G8-2	Isoform 2 of GH3 domain-containing protein	8.02	1	enzyme regulator activity	nucleus; cytoplasm; endoplasmic reticulum; membrane						+
Q92765	Secreted frizzled-related protein 3	8	2	protein binding; receptor activity; signal transducer activity	extracellular; cytoplasm; membrane	development; cell differentiation; cell organization and biogenesis; cell proliferation; regulation of biological process; reproduction; cell communication; response to stimulus; cell growth; cell death	+	+
Q5VST6	Abhydrolase domain-containing protein FAM108B1	7.99	1	catalytic activity	extracellular	metabolic process	+
Q9GZZ8	Extracellular glycoprotein lacritin	7.97	1	protein binding	extracellular; cytoplasm	cell proliferation; regulation of biological process; cell communication; response to stimulus; metabolic process; transport; cellular homeostasis				+
I3L2K2	Uromodulin, secreted form (Fragment)	7.97	1	metal ion binding							+
P11047	Laminin subunit gamma-1	7.96	9	catalytic activity; motor activity; protein binding; structural molecule activity	chromosome; nucleus; organelle lumen; extracellular; cytoskeleton	cell organization and biogenesis; reproduction; cell differentiation; development; response to stimulus; cellular component movement; regulation of biological process; cell proliferation	+	+	+	+
H7C2F2	CD99 antigen (Fragment)	7.96	1					+
O15511	Actin-related protein 2/3 complex subunit 5	7.95	1	protein binding; structural molecule activity	cytoplasm; cytoskeleton	cellular component movement; cell organization and biogenesis; regulation of biological process	+
Q7Z451	AP-2 complex subunit beta	7.95	1	protein binding; transporter activity	cytoplasm; cytosol; membrane	transport; cell communication; regulation of biological process; response to stimulus; cell differentiation; cell organization and biogenesis; development; defense response			+	+	+
G8JLG2	Corneodesmin	7.94	2	catalytic activity		metabolic process; development				+
O43731	ER lumen protein retaining receptor 3	7.94	1		cytoplasm; endoplasmic reticulum; membrane	transport; cell communication; metabolic process; regulation of biological process; response to stimulus					+
O60462-6	Isoform s9 of Neuropilin-2	7.93	2				+	+
Q9NZ32	Actin-related protein 10	7.91	1		cytoplasm; cytoskeleton	cellular component movement					+
G5E9F8	Protein S (Alpha), isoform CRA_b	7.89	2	enzyme regulator activity; metal ion binding; protein binding	cytoplasm; Golgi; membrane; extracellular; endoplasmic reticulum; organelle lumen; cell surface	transport; metabolic process; coagulation; response to stimulus; regulation of biological process; defense response; cellular component movement	+
K7EME0	3-ketoacyl-CoA thiolase, mitochondrial	7.89	1	catalytic activity		metabolic process					+
F8WAI2	Transcription factor Dp-2	7.89	1	DNA binding; protein binding	nucleus; organelle lumen	metabolic process; regulation of biological process; cell communication; response to stimulus; development					+
B4DN22	Stanniocalcin-1	7.87	1	protein binding	extracellular; cytoplasm; membrane	cellular homeostasis; cell communication; regulation of biological process; response to stimulus; development; reproduction
C9JQK2	Ankyrin repeat domain-containing protein 53	7.87	1	protein binding			+
O43865-2	Isoform 2 of Putative adenylhomocysteinase 2	7.87	2	catalytic activity; protein binding	cytoplasm; endoplasmic reticulum	metabolic process; transport; regulation of biological process					+
Q9Y334-2	Isoform 2 of von Willebrand factor A domain-containing protein 7	7.86	4		extracellular		+
P51649	Succinate-semialdehyde dehydrogenase, mitochondrial	7.85	2	catalytic activity; protein binding	cytoplasm; mitochondrion; organelle lumen	metabolic process; cell communication; transport; development; cell organization and biogenesis			+		+
I3L2K0	Exportin-6 (Fragment)	7.84	1		membrane			+
H0YFB1	Plakophilin-4 (Fragment)	7.83	1						+
Q7Z7D3-2	Isoform 2 of V-set domain-containing T-cell activation inhibitor 1	7.83	1	protein binding	membrane	regulation of biological process			+	+
A2A3R5	40S ribomal protein S6	7.8	1	structural molecule activity; protein binding	nucleus; organelle lumen; cytoplasm; cytosol; ribosome	cell organization and biogenesis; metabolic process; transport; cell communication; regulation of biological process; response to stimulus; reproduction; cell death					+
Q68CK6	Acyl-coenzyme A synthetase ACSM2B, mitochondrial	7.8	3	nucleotide binding; catalytic activity; metal ion binding	cytoplasm; mitochondrion; organelle lumen	metabolic process; response to stimulus					+
Q7Z3Z0	Keratin, type I cytkeletal 25	7.78	1	structural molecule activity	cytoplasm; cytoskeleton	development; cell organization and biogenesis	+	+	+	+	+
P52798-2	Isoform 2 of Ephrin-A4	7.77	1	catalytic activity; receptor activity; signal transducer activity; protein binding	extracellular; membrane	cell communication		+
O76003	Glutaredoxin-3	7.76	1	protein binding; catalytic activity; metal ion binding	nucleus; spliceosomal complex; cytoplasm	regulation of biological process; metabolic process; cell organization and biogenesis; cellular homeostasis	+		+	+
Q9ULS6	Potassium voltage-gated channel subfamily S member 2	7.76	1	transporter activity; protein binding	membrane	transport; cell communication; regulation of biological process; cell organization and biogenesis		+
A6NKZ2	N-acylglucamine 2-epimerase	7.75	3	catalytic activity		metabolic process	+
Q9Y625	Glypican-6	7.75	1	protein binding	extracellular; cytoplasm; Golgi; organelle lumen; membrane; vacuole	metabolic process; cellular component movement	+
J3KTF8	Rho GDP-dissociation inhibitor 1 (Fragment)	7.73	1	enzyme regulator activity	cytoplasm		+		+	+
Q8IX90-3	Isoform 3 of Spindle and kinetochore-associated protein 3	7.73	1	protein binding	chromosome; cytoplasm; cytoskeleton	cell organization and biogenesis; regulation of biological process; cell division		+
Q9UJ72	Annexin A10	7.72	2	metal ion binding	cytoplasm; mitochondrion		+				+
A4D997	DNA excision repair protein ERCC-6-like 2	7.72	1	DNA binding; nucleotide binding; catalytic activity	nucleus; cytoplasm; cytoskeleton	metabolic process; response to stimulus					+
Q8WXX5	DnaJ homolog subfamily C member 9	7.69	1	protein binding		metabolic process; response to stimulus	+
P04211	Ig lambda chain V region 4A	7.69	1	protein binding	extracellular; membrane	response to stimulus; metabolic process; regulation of biological process; defense response		+	+	+
E5RK08	Interactor protein for cytohesin exchange factors 1 (Fragment)	7.69	1	protein binding							+
F2Z2S8	40S ribomal protein S3	7.69	1	RNA binding	cytoplasm						+
P62266	40S ribomal protein S23	7.69	1	structural molecule activity; protein binding	cytoplasm; cytosol; ribosome	metabolic process; cell organization and biogenesis; transport; reproduction					+
Q9Y3E7-2	Isoform 2 of Charged multivesicular body protein 3	7.69	1	protein binding	cytoplasm; endosome; cytosol; membrane	cell division; cell death; transport; cell organization and biogenesis					+
Q8NEU8	DCC-interacting protein 13-beta	7.68	2	protein binding	nucleus; cytoplasm; endosome; membrane; organelle lumen	cell communication; regulation of biological process; response to stimulus; cell proliferation					+
E9PQZ2	CMP-N-acetylneuraminate-beta-galactamide-alpha-2,3-sialyltransferase 4 (Fragment)	7.66	1	catalytic activity	cytoplasm; Golgi; membrane	metabolic process	+
G3V1K2	Transmembrane protein 5	7.65	1		membrane
O00442	RNA 3'-terminal phphate cyclase	7.65	1	nucleotide binding; RNA binding; catalytic activity	nucleus; organelle lumen	metabolic process					+
Q9UHB9-3	Isoform 3 of Signal recognition particle 68 kDa protein	7.64	1								+
Q5HY54	Filamin-A	7.63	12	protein binding				+	+	+	+
Q8N8J0	Putative inactive phphatidylinitol 4-kinase alpha-like protein P1	7.63	1			metabolic process; cell communication; regulation of biological process; response to stimulus					+
G5E958	HCG1811579 (Fragment)	7.62	1			metabolic process	+
G8JLA8	Transforming growth factor-beta-induced protein ig-h3	7.61	2	protein binding			+
O43280-2	Isoform 2 of Trehalase	7.61	3	catalytic activity	membrane	metabolic process	+	+			+
P10827-4	Isoform Alpha-4 of Thyroid hormone receptor alpha	7.59	1	receptor activity; signal transducer activity; metal ion binding; DNA binding	nucleus	metabolic process; regulation of biological process; cell communication; response to stimulus
B2RPG6	Zinc finger CCHC domain-containing protein 2	7.58	2	protein binding; metal ion binding	cytoplasm	cell communication			+		+
K7EL75	N-acetylglucamine-1-phphodiester alpha-N-acetylglucaminidase (Fragment)	7.56	1					+
C9J8S2	Retinoic acid receptor responder protein 2 (Fragment)	7.55	1				+
P01715	Ig lambda chain V-IV region Bau	7.55	1	protein binding	extracellular; membrane	response to stimulus; metabolic process; regulation of biological process; defense response	+
C9JV39	Coiled-coil domain-containing protein 102B	7.55	1	protein binding; enzyme regulator activity							+
P07357	Complement component C8 alpha chain	7.53	3	protein binding	extracellular; membrane	response to stimulus; metabolic process; regulation of biological process; defense response; cell death	+
P01031	Complement C5	7.52	8	enzyme regulator activity; protein binding	extracellular; membrane	cell communication; metabolic process; regulation of biological process; response to stimulus; development; cellular component movement; defense response; cellular homeostasis; cell death; transport	+				+
Q8TEL6-2	Isoform 2 of Short transient receptor potential channel 4-associated protein	7.52	1	protein binding		metabolic process
P12724	Einophil cationic protein	7.5	1	catalytic activity	extracellular	metabolic process; defense response; response to stimulus				+	+
P50406	5-hydroxytryptamine receptor 6	7.5	1	signal transducer activity; receptor activity; protein binding	membrane	cell communication; regulation of biological process; response to stimulus
Q14315-2	Isoform 2 of Filamin-C	7.5	12	protein binding	cytoplasm; cytosol; cytoskeleton; membrane	cell organization and biogenesis		+	+	+	+
G3V2N3	Paired mesoderm homeobox protein 1	7.5	1	DNA binding	nucleus; organelle lumen	metabolic process; regulation of biological process		+
H7C0P7	Cyclin-Y-like protein 1 (Fragment)	7.48	1	protein binding	membrane	metabolic process; regulation of biological process					+
Q96RI1-4	Isoform 2 of Bile acid receptor	7.47	1	DNA binding; receptor activity; signal transducer activity; protein binding; metal ion binding	nucleus; organelle lumen; chromosome	metabolic process; regulation of biological process; cell communication; response to stimulus; development
P35237	Serpin B6	7.45	2	protein binding; enzyme regulator activity	cytoplasm; cytoskeleton; cytosol	metabolic process; regulation of biological process					+
P04114	Apolipoprotein B-100	7.43	22	transporter activity; protein binding	extracellular; cytoplasm; endoplasmic reticulum; organelle lumen; membrane; endosome	development; metabolic process; transport; reproduction; coagulation; response to stimulus; cell differentiation; regulation of biological process; cellular component movement; cell organization and biogenesis	+	+			+
Q6ZNA5	Ferric-chelate reductase 1	7.43	2	catalytic activity; metal ion binding	membrane	transport; metabolic process	+	+		+
B4DH15	Probable ATP-dependent RNA helicase DDX23	7.41	1	catalytic activity; protein binding; nucleotide binding	nucleus; organelle lumen; cytoplasm; mitochondrion; membrane; spliceosomal complex	cell organization and biogenesis; metabolic process	+
Q9BZR6	Reticulon-4 receptor	7.4	2	receptor activity; protein binding	cytoplasm; endoplasmic reticulum; membrane; cell surface	cell differentiation; cell organization and biogenesis; development; cell communication; regulation of biological process; response to stimulus	+		+
F8WA40	R3H domain-containing protein 2	7.38	1
Q6UVK1	Chondroitin sulfate proteoglycan 4	7.36	13	signal transducer activity; protein binding	extracellular; cytoplasm; Golgi; organelle lumen; membrane; cell surface; vacuole	cell communication; metabolic process; regulation of biological process; response to stimulus; development; cell proliferation; cell differentiation; cellular component movement	+	+	+	+	+
K7ESB6	Casein kinase I isoform gamma-2 (Fragment)	7.36	1								+
Q8NGY1	Olfactory receptor 10Z1	7.35	1	signal transducer activity; receptor activity	membrane	cell communication; regulation of biological process; response to stimulus					+
Q9UKG1	DCC-interacting protein 13-alpha	7.33	3	protein binding	nucleus; cytoplasm; endosome; cytosol; membrane; organelle lumen	cell death; cell communication; regulation of biological process; response to stimulus; cell proliferation; transport; cell organization and biogenesis					+
H7BZ87	Kremen protein 1 (Fragment)	7.32	1				+
Q5VXI4	Rho guanine nucleotide exchange factor 10-like protein	7.32	4	enzyme regulator activity; protein binding	cytoplasm; cytosol	metabolic process; regulation of biological process; cell communication; response to stimulus; cell organization and biogenesis					+
B4DE85	Phphatidylserine synthase 1	7.31	1	catalytic activity	cytoplasm; endoplasmic reticulum; membrane	metabolic process	+
B1AN99	Trypsin-3 (Fragment)	7.3	1	catalytic activity; metal ion binding; protein binding	extracellular	metabolic process; cellular component movement; defense response; response to stimulus				+
Q8TEH3-4	Isoform 4 of DENN domain-containing protein 1A	7.3	1	enzyme regulator activity; protein binding	membrane; cytoplasm	transport; cell communication				+
O00159-2	Isoform 2 of Unconventional myin-Ic	7.3	5	catalytic activity; motor activity; protein binding; nucleotide binding	cytoskeleton; membrane; nucleus; organelle lumen; cytoplasm	transport					+
Q9Y5F6-2	Isoform 2 of Protocadherin gamma-C5	7.29	3	metal ion binding	membrane		+
Q5SR54	Calsyntenin-1 (Fragment)	7.29	3	metal ion binding	cytoplasm; Golgi; membrane; extracellular; nucleus; endoplasmic reticulum		+	+	+
H0Y901	Ladinin-1 (Fragment)	7.29	1		cytoskeleton					+
H0YM81	Aggrecan core protein	7.26	14	protein binding			+	+		+
[truncated: 1,431 more rows]
